# Supplementary material for: Structural basis of antimicrobial membrane coat assembly by human GBP1
Source: Nat Struct Mol Biol. 2024 Oct 11;32(1):172–84. doi: 10.1038/s41594-024-01400-9 (PMC11746146; doi:10.1038/s41594-024-01400-9)
Supplement: Supplementary file 8 — Oligo sequences used in study. [file 41594_2024_1400_MOESM8_ESM.xlsx]

## Sheet: Oligos
Oligo Name	Description	Sequence
AJLO-002	hGBP1-fw	GGTCTCCCATGGCGAGCGAGATCCACATG
AJLO-004	hGBP1-rev	GGTCTCCGGCCGCTTATTAGCTG
AJLO-023	FNTA-fw	CGTCTCCCATGGCGGCCACCGAGGG
AJLO-024	FNTA-rev	CGTCTCCGGCCGCTTATTATTGCTGTACATTTGTTGGTGAGTC
AJLO-025	FNTB-fw	CATATGGCTTCTCCGAGTTCTTTCACC
AJLO-026	FNTA-rev	CGTCTCCTCGATTATTAGTCGGTTGCAGGCTCTGCCG
AJLO-027	FNTB-quickchange-fw	TTGACTGCTGCGTATGTGGGTGCAAGGTGTGGA
AJLO-028	FNTB-quickchange-rev	TCCACACCTTGCACCCACATACGCAGCAGTCAA
AJLO-074	GBP1-Q577C-fw	CATTTTGGTCTGCAGGTCTGCAATCTCGTTTTTCATGAT
AJLO-075	GBP1-Q577C-rev	ATCATGAAAAACGAGATTGCAGACCTGCAGACCAAAATG
AJLO-076	FNTA-His6-Gib-fw	TTTTGTTTAACTTTAATAAGGAGATATACCATGCATCATCATCACCACCAC
AJLO-077	FNTA-His6-Gib-rev	ACTTAAGCATTATGCGGCCTTATTGCTGTACATTTGTTGGTGAG
AJLO-078	pCDFDuet1-Gib-spacer-fw	CTCACCAACAAATGTACAGCAATAAGGCCGCATAATGCTTAAGT
AJLO-0083	pCDFDuet1-Gib-rev	GTGGTGGTGATGATGATGCATGGTATATCTCCTTATTAAAGTTAAACAAAA
AJLO-0090	pCDFDuet1-Gib-fw	GAGCCTGCAACCGACTAATAATCGAGTCTGGTAAAGAAACCG
AJLO-0091	pCDFDuet1-Gib-spacerrev	AAAGAACTCGGAGAAGCCATTATGTATATCTCCTTCTTATACTTAACTAATATACTAAG
AJLO-0092	pANT-FNTB-Gib-fw	CTTAGTATATTAGTTAAGTATAAGAAGGAGATATACATAATGGCTTCTCCGAGTTCTTT
AJLO-0093	pANT-FNTB-Gib-rev	CGGTTTCTTTACCAGACTCGATTATTAGTCGGTTGCAGGCTC
AJLO-138	GBP1-Y143A-fw	GCGATGGATCAGCTGGCGTATGTTACCGAACTGAC
AJLO-139	GBP1-Y143A-rev	GGTCAGTTCGGTAACATACGCCAGCTGATCCATCGC
AJLO-146	GBP1-D308S-rev	CGCGTTCTCCATGCACGGCAGGCTACCGCTGCTAATCGC
AJLO-147	GBP1-D308S-fw	GCGATTAGCAGCGGTAGCCTGCCGTGCATGGAGAACGCG
AJLO-152	GBP1-V316A-L317A-rev	GCTGTTTTCGATTTGCGCCAGCGCCGCGGCCGCGTTCTCCATGCACGG
AJLO-153	GBP1-V316A-L317A-fw	CCGTGCATGGAGAACGCGGCCGCGGCGCTGGCGCAAATCGAAAACAGC
AJLO-164	GBP1-K466D-rev	GGTCATGCTTTCCTTGCTATCCAGGTAGGTCTGCAGAATCTC
AJLO-165	GBP1-K466D-fw	GAGATTCTGCAGACCTACCTGGATAGCAAGGAAAGCATGACC
AJLO-184	GBP1-D308A-L309A-P310A-rev	CGCGTTCTCCATGCACGCGGCGGCGCCGCTGCTAATCGC
AJLO-185	GBP1-D308A-L309A--P310A-fw	GCGATTAGCAGCGGCGCCGCCGCGTGCATGGAGAACGCG
AJLO-291	GBP1 R370D-rev	GTGATCAACGTCTTTAAAGCTGCTATCAATGAACACCTC
AJLO-292	GBP1 R370D-fw	GAGGTGTTCATTGATAGCAGCTTTAAAGACGTTGATCAC
AJLO-0321	GFP-NB74-FX-fw	ATATATGCTCTTCTAGTCAGGTGCAGCTGGTGGAGTCTGGGGGA
AJLO0322	GFP-NB74-FX-rev	TATATAGCTCTTCATGCGGCTTCAGGTTCGTGATGGTGATGGTG
AJLO-0337	GFP-NB74-ecoli-fw	ATGGGGGCCAGCATGGA
AJLO-0338	GFP-NB74-ecoli-rev	CTGACTGGTCTCGGGCCGCTTATGCGGCTTCAGGTTCGTGATGG
