# Supplementary material for: Structural basis of antimicrobial membrane coat assembly by human GBP1
Source: Nat Struct Mol Biol. 2024 Oct 11;32(1):172–84. doi: 10.1038/s41594-024-01400-9 (PMC11746146; doi:10.1038/s41594-024-01400-9)
Supplement: Supplementary file 9 — Source data of SEC–MALS runs. [file 41594_2024_1400_MOESM9_ESM.xlsx]

## Sheet: 5_GBP1-NF-trans
volume (mL)	Molar Mass 1	volume (mL)	Molar Mass 2	volume (mL)	Molar Mass 3	volume (mL)	Molar Mass 4	volume (mL)	LS	volume (mL)	UV	volume (mL)	RI
12,5928704579265	128.964,39556761643	15,0006671343835	64.788,866033664768			2,7200851059917	7.881.943,1842441869	-,0521569857793	,0000662345911	,0006833333333	,0000990090611	-,3044959280361	-1
12,6092500271541	129.177,67499608904	15,0252364882249	64.585,295957469606			2,7241799982986	3.399.251,9326920544	-,0480620934724	,0000613323958	,0047782256402	,0001072565284	-,3001099282569	-,285300228928
12,6379142733024	129.357,1146711371	15,0498058420663	64.741,094749205158			2,7282748906055	3.483.002,9968027456	-,0439672011655	,0000541550947	,0088731179471	,0001148269352	-,2957239284778	,0006608095268
12,6624836271438	129.095,52031896048	15,0784700882146	64.436,041306717466			2,7364646752193	2.735.732,0427866662	-,0398723088586	,0000432659786	,012968010254	,0001215011087	-,2913379286986	,0014677318007
12,6911478732921	128.877,31351338909	15,103039442056	64.551,26531798071			2,7405595675262	2.612.954,0545814838	-,0357774165517	,0000292943395	,0170629025609	,0001271455358	-,2869519289194	,0020713464665
12,7157172271335	128.912,50149548178	15,1276087958974	64.553,353359661235			2,7446544598331	3.287.264,3930936691	-,0316825242448	,0000131279531	,0211577948678	,0001316880673	-,2825659291402	,0021786169691
12,7402865809749	128.986,85626963566	15,1562730420457	64.704,82677932439			2,74874935214	4.381.504,8447117702	-,0275876319379	,0000012102881	,0252526871747	,000135100789	-,278179929361	,0021646877515
12,7689508271232	129.029,37865821138					2,7528442444469	3.273.431,9740875117	-,023492739631	,000002568319	,0293475794816	,0001374556765	-,2737939295819	,0021507585339
12,7935201809646	129.050,38353318341					2,7569391367538	1.719.556,6642625139	-,0193978473241	,0000142816029	,0334424717885	,0001389849269	-,2694079298027	,0021106145461
12,8221844271129	128.977,74379864534					2,7610340290607	1.671.594,7727693283	-,0153029550172	,0000320057971	,0375373640954	,0001400292534	-,2650219300235	,0020331431463
12,8467537809543	128.873,63014557066					2,7651289213676	1.753.904,0308218928	-,0112080627103	,000048312059	,0416322564023	,0001408806446	-,2606359302443	,0019621227968
12,8713231347957	128.951,65352513963					2,7692238136745	2.529.798,8646147763	-,0071131704034	,0000619110337	,0457271487092	,0001416538856	-,2562499304652	,0018556190471
12,899987380944	129.174,51362897168					2,7733187059814	5.162.983,9321474451	-,0030182780965	,0000731736132	,0498220410161	,0001423258782	-,251863930686	,0017202071145
12,9245567347854	129.405,88550223382					2,7774135982883	14.229.632,45923871	,0010766142104	,0000826041951	,053916933323	,0001429149116	-,2474779309068	,0016061219794
12,9532209809337	129.282,96645779					2,7815084905952	6.302.896,6472525619	,0051715065173	,0000919120951	,0580118256299	,0001435979825	-,2430919311276	,0015177965688
12,9655056578544	128.118,90742387786					2,7856033829021	10.012.287,981887406	,0092663988242	,0001041383769	,0621067179368	,0001446425665	-,2387059313485	,0014550508334
						2,8347420905849	1.890.468,8833162234	,013361291131	,000119706482	,0662016102437	,0001462554179	-,2343199315693	,0014064430666
						2,8388369828918	1.143.364,6527197384	,0174561834379	,0001360083286	,0702965025506	,0001485065259	-,2299339317901	,0013297845601
						2,8429318751987	1.067.141,8146666043	,0215510757448	,0001489449084	,0743913948575	,0001513291927	-,2255479320109	,0012540557699
						2,8470267675056	1.203.623,2129981955	,0256459680517	,0001518255763	,0784862871644	,0001545313714	-,2211619322318	,0011859556201
						2,8511216598125	1.615.745,6626941427	,0297408603586	,0001392015805	,0825811794713	,0001578180541	-,2167759324526	,0011254446566
						2,8552165521194	2.204.748,8554892061	,0338357526655	,0001306535279	,0866760717782	,0001608573075	-,2123899326734	,0010747168148
						2,8593114444263	2.476.809,7007479562	,0379306449724	,0001369892239	,0907709640851	,0001633822814	-,2080039328942	,001034408356
						2,8634063367332	2.281.544,67666816	,0420255372793	,000146447188	,094865856392	,0001652840241	-,2036179331151	,0009741508406
						2,8675012290401	2.486.314,9527366627	,0461204295862	,000154444927	,0989607486989	,0001666505689	-,1992319333359	,0009045873796
						2,871596121347	3.455.206,9691101613	,0502153218931	,0001559375081	,1030556410058	,0001677254162	-,1948459335567	,0008492545324
						2,8756910136539	5.267.417,9724976102	,0543102142	,000148786751	,1071505333127	,0001687831369	-,1904599337775	,0008005658939
						2,8797859059608	7.800.628,7663964173	,0584051065069	,0001432758926	,1112454256196	,0001699634327	-,1860739339983	,0007686454524
						2,8838807982677	11.060.755,040215523	,0624999988138	,000137795568	,1153403179265	,0001711640495	-,1816879342192	,0007419408715
						2,8879756905745	16.466.754,634533744	,0665948911207	,0001306895106	,1194352102334	,0001720762968	-,17730193444	,0007058056695
						2,8920705828814	51.107.851,4701512	,0706897834276	,0001197661147	,1235301025403	,0001723351161	-,1729159346608	,0006504739859
						2,8961654751883	8.363.272,4428281498	,0747846757345	,0001057700193	,1276249948472	,0001716924099	-,1685299348816	,0006132101774
						2,9002603674952	4.480.080,1211933798	,0788795680414	,0000952689321	,1317198871541	,0001701377098	-,1641439351025	,0005870473614
						2,9043552598021	7.425.712,8212125696	,0829744603483	,0000866178326	,135814779461	,0001679293609	-,1597579353233	,0005746741045
						2,908450152109	15.814.119,961047232	,0870693526552	,0000807463566	,1399096717679	,0001655221275	-,1553719355441	,0005699666365
						3,4899248596888	8.282.986,476553897	,0911642449621	,0000783665882	,1440045640748	,000163399779	-,1509859357649	,0005570780883
						3,4940197519957	3.368.990,0477804045	,095259137269	,0000778283787	,1480994563817	,0001618970643	-,1465999359858	,000533637821
						3,5144942135302	30.195.587,497816557	,0993540295759	,0000811672366	,1521943486886	,0001611246005	-,1422139362066	,0005175559187
						3,5185891058371	2.717.289,0071084058	,1034489218828	,0000894628225	,1562892409955	,0001610001606	-,1378279364274	,000522245273
						3,522683998144	3.607.744,7430092243	,1075438141897	,000096987955	,1603841333024	,0001613109659	-,1334419366482	,0005346141643
						3,563632921213	1.543.639,2888334042	,1116387064966	,0001010656314	,1644790256093	,0001617690371	-,1290559368691	,0005358771177
						3,5677278135199	976.774,68451440845	,1157335988035	,0001015144221	,1685739179162	,00016205635	-,1246699370899	,000533464944
						3,5718227058268	943.908,59143656858	,1198284911104	,0000979220983	,1726688102231	,0001618593243	-,1202839373107	,0005310527702
						3,5759175981337	1.322.479,6330076432	,1239233834173	,0000889773354	,17676370253	,0001609216484	-,1158979375315	,0005067938437
						3,8379907057753	1.455.568,2234435334	,1280182757242	,00007222306	,1808585948369	,0001591547178	-,1115119377523	,0005055301506
						3,8420855980822	583.904,31797275098	,1321131680311	,0000511960518	,1849534871438	,0001567643697	-,1071259379732	,0005033167102
						3,8461804903891	393.967,52978785645	,136208060338	,0000346535176	,1890483794507	,0001542488262	-,102739938194	,0005018185187
						3,8502753826959	377.701,31772060442	,1403029526449	,0000253787273	,1931432717576	,000152172634	-,0983539384148	,0005003203273
						3,8543702750028	418.313,70179694278	,1443978449518	,0000179672193	,1972381640645	,0001508530451	-,0939679386356	,0004660173465
						3,8584651673097	419.888,30251524275	,1484927372587	,0000086125462	,2013330563714	,0001502348099	-,0895819388565	,0004406591345
						3,8625600596166	326.128,01076448595	,1525876295656	,0000019170161	,2054279486783	,000150037537	-,0851959390773	,0004262939405
						3,8666549519235	226.991,94424084314	,1566825218725	,0000031319751	,2095228409852	,0001499921094	-,0808099392981	,0004212312191
						3,8707498442304	177.986,06389361574	,1607774141794	,0000072102844	,2136177332921	,0001499836925	-,0764239395189	,0004207415047
						3,8748447365373	173.358,5791911696	,1648723064863	,0000115396857	,217712625599	,000150060217	-,0720379397398	,0004202517903
						3,8789396288442	214.287,21545639078	,1689671987932	,0000149182733	,2218075179059	,0001503330634	-,0676519399606	,0003853943586
						3,8830345211511	259.800,04221968227	,1730620911001	,0000166867592	,2259024102128	,0001508277627	-,0632659401814	,0003616180072
						3,8994140903787	298.824,66740457747	,177156983407	,0000082324468	,2299973025197	,0001513867979	-,0588799404022	,0003432855764
						3,9035089826856	334.375,99114652013	,1812518757139	-,0000101197097	,2340921948266	,0001517025275	-,0544939406231	,0003403850633
						3,9076038749925	370.451,96838779558	,1853467680208	-,0000180384703	,2381870871335	,0001514623142	-,0501079408439	,0003345379818
						3,9116987672994	403.066,27288828019	,1894416603277	-,000019449187	,2422819794404	,0001505017641	-,0457219410647	,0003286909003
						3,9157936596063	442.548,53647220634	,1935365526346	-,000017927196	,2463768717473	,0001488406248	-,0413359412855	,0003138427635
						3,9198885519132	546.824,07643942688	,1976314449415	-,0000074367224	,2504717640542	,000146572083	-,0369499415063	,0002806787357
						3,9239834442201	877.899,58401221274	,2017263372484	,0000164537408	,2545666563611	,0001437288067	-,0325639417272	,0002841999562
						3,928078336527	2.307.817,1968577216	,2058212295553	,0000421547839	,258661548668	,0001402625981	-,028177941948	,0002853005566
						3,9321732288339	10.383.226,966998046	,2099161218622	,0000652602035	,2627564409749	,0001361506371	-,0237919421688	,0002976664088
						3,9362681211408	5.369.341,6296737984	,2140110141691	,0000835283579	,2668513332818	,0001315219162	-,0194059423896	,0002954762919
						3,9403630134477	2.321.820,8641260666	,218105906476	,0000930050834	,2709462255887	,0001266654054	-,0150199426105	,000293286175
						3,9444579057546	1.464.423,7018456058	,2222007987829	,0000892251639	,2750411178956	,0001218854157	-,0106339428313	,0002868911233
						3,9485527980615	1.095.417,1408647501	,2262956910898	,0000822116479	,2791360102025	,0001173610188	-,0062479430521	,0002897600148
						3,9526476903684	1.296.364,7921529733	,2303905833967	,0000808766915	,2832309025094	,0001131865146	-,0018619432729	,000306085033
						4,8699035671139	940.949,81600891674	,2344854757036	,0000833469633	,2873257948163	,0001095205386	,0025240565062	,0003141335613
						4,8739984594208	847.824,12771999949	,2385803680105	,0000896150475	,2914206871232	,0001066375987	,0069100562854	,0003163022552
						4,8780933517277	1.114.599,7020925181	,2426752603174	,0000998654133	,2955155794301	,000104816734	,0112960560646	,0003070872483
						4,8821882440346	865.833,07078259789	,2467701526243	,0001112178313	,299610471737	,0001041580822	,0156820558438	,0002978722413
						4,8862831363415	741.802,75868592077	,2508650449312	,0001190366028	,3037053640439	,0001044586978	,0200680556229	,0002999634226
						4,8903780286484	668.395,97857022554	,2549599372381	,0001216374386	,3078002563508	,000105263689	,0244540554021	,0003254021465
						4,8944729209553	643.811,70847633741	,259054829545	,0001172427378	,3118951486577	,0001060842492	,0288400551813	,0003289290261
						4,8985678132622	628.391,57049077146	,2631497218519	,0001083909695	,3159900409646	,0001065955961	,0332260549605	,000330967059
						4,9026627055691	579.119,75539968384	,2672446141588	,0000910601599	,3200849332715	,0001066703109	,0376120547396	,0003214966421
						4,906757597876	523.606,39708811846	,2713395064657	,0000628247538	,3241798255784	,0001062845509	,0419980545188	,0003120262253
						4,9108524901829	478.226,68016412749	,2754343987726	,0000347608387	,3282747178853	,0001054236032	,046384054298	,0003030342725
						4,9149473824898	434.696,98819842758	,2795292910795	,0000095064576	,3323696101922	,0001040673702	,0507700540772	,0003041489292
						4,9190422747967	468.717,82916223334	,2836241833864	-,0000105832288	,3364645024991	,0001022596366	,0551560538564	,0003030020518
						4,9272320594105	429.743,76175529306	,2877190756933	-,0000231776757	,340559394806	,0001001890746	,0595420536355	,0003018551744
						4,9313269517174	368.340,82858582854	,2918139680002	-,000031322108	,3446542871129	,0000981746833	,0639280534147	,0002943140836
						4,9395167363312	411.369,24165234221	,2959088603071	-,0000245788939	,3487491794198	,0000965280945	,0683140531939	,0002662588401
						4,9436116286381	481.878,83998281242	,300003752614	,0000003094648	,3528440717267	,0000954021222	,0727000529731	,000260283183
						4,947706520945	592.824,6722976768	,3040986449209	,0000192122752	,3569389640336	,0000947489496	,0770860527522	,0002641154312
						4,9518014132519	701.035,09662270835	,3081935372278	,0000301142657	,3610338563405	,0000944058273	,0814720525314	,0002685341182
						4,9558963055588	823.506,05616996595	,3122884295347	,0000326055938	,3651287486474	,0000942326165	,0858580523106	,0002675633536
						4,9599911978657	1.448.793,1754319702	,3163833218416	,0000321826919	,3692236409543	,0000942272191	,0902440520898	,000266592589
						9,1695404893585	25.326.477,363813949	,3204782141485	,0000245672903	,3733185332612	,0000945705553	,0946300518689	,0002629306356
						9,1736353816654	4.018.490,8674410682	,3245731064554	,0000065917832	,3774134255681	,0000955538084	,0990160516481	,0002613708844
						9,1777302739723	3.670.650,3032294701	,3286679987623	-,0000156743262	,381508317875	,0000973914546	,1034020514273	,0002647734442
						9,1818251662792	4.061.122,4012982592	,3327628910692	-,0000457588276	,3856032101819	,0001000512794	,1077880512065	,0002808736761
						9,1859200585861	4.463.510,4750090746	,3368577833761	-,0000795907972	,3896981024888	,0001032624038	,1121740509856	,0002838222037
						9,190014950893	6.340.710,8290075072	,340952675683	-,0001075573106	,3937929947957	,0001066891709	,1165600507648	,0002842442074
						9,1941098431999	6.769.548,1215065818	,3450475679899	-,0001316436528	,3978878871026	,0001100857835	,120946050544	,000284666211
						9,1982047355068	4.184.140,6832176589	,3491424602968	-,0001439013825	,4019827794095	,0001133148216	,1253320503232	,000283547375
						9,2022996278137	3.613.336,782282183	,3532373526037	-,0001395468291	,4060776717164	,0001162782981	,1297180501024	,0002824285391
						9,2063945201206	4.121.047,69829912	,3573322449106	-,0001332821236	,4101725640233	,000118846061	,1341040498815	,0002809354457
						9,2104894124275	5.800.979,0051134259	,3614271372175	-,000126098515	,4142674563302	,0001208048649	,1384900496607	,000279062475
						9,2145843047344	13.514.025,265352899	,3655220295244	-,0001194594338	,4183623486371	,00012185478	,1428760494399	,0002771895043
						9,2186791970413	19.349.733,171086214	,3696169218313	-,0001187656303	,422457240944	,0001217139738	,1472620492191	,0002473495576
						9,2227740893482	8.283.945,4227385997	,3737118141382	-,0001258085195	,4265521332509	,0001203009558	,1516480489982	,0002369653436
						9,2268689816551	7.033.702,3359245926	,3778067064451	-,0001302458497	,4306470255578	,0001178300396	,1560340487774	,0002480473799
						9,230963873962	6.347.675,1371015296	,381901598752	-,0001350991505	,4347419178647	,0001147260366	,1604200485566	,0002590300224
						9,2350587662689	6.635.878,3004523878	,3859964910589	-,0001383985166	,4388368101716	,0001114621262	,1648060483358	,000257126811
						9,2391536585758	6.782.763,9426366669	,3900913833658	-,0001386005564	,4429317024785	,000108427718	,1691920481149	,0002552235996
						9,2432485508827	5.367.699,5256527859	,3941862756727	-,0001386201757	,4470265947854	,0001058376649	,1735780478941	,0002469351936
						9,2473434431896	2.722.912,2497603283	,3982811679796	-,0001291422807	,4511214870923	,000103707909	,1779640476733	,0002385700265
						9,2514383354965	2.039.618,4729941651	,4023760602865	-,0001039410341	,4552163793992	,0001019333997	,1823500474525	,000245483489
						9,2555332278034	1.828.924,851910249	,4064709525934	-,0000808189392	,4593112717061	,0001003996538	,1867360472316	,0002544398929
						9,2596281201103	1.785.473,3864315507	,4105658449003	-,0000632165263	,463406164013	,0000990397036	,1911220470108	,0002585883231
						9,271912797031	1.726.384,6615246378	,4146607372072	-,0000529272709	,4675010563199	,000097840567	,19550804679	,0002486266766
						9,2760076893379	1.472.689,1411895203	,4187556295141	-,000049488634	,4715959486268	,0000968397723	,1998940465692	,0002386650301
						9,2801025816448	1.291.795,00071228	,422850521821	-,0000465627611	,4756908409337	,0000960950924	,2042800463483	,0002448174713
						9,2923872585655	1.409.109,1482851242	,4269454141279	-,0000488191629	,4797857332406	,000095598521	,2086660461275	,0002533416107
						9,2964821508724	1.662.682,6979417926	,4310403064348	-,0000581338856	,4838806255475	,0000951839027	,2130520459067	,0002741747784
						9,3046719354862	1.396.992,5013113381	,4351351987417	-,0000652489939	,4879755178544	,0000945294082	,2174380456859	,0002781414925
						9,3087668277931	1.340.159,4005126582	,4392300910486	-,0000719113334	,4920704101613	,0000932887249	,2218240454651	,000280202172
						9,3128617201	1.391.064,0429350792	,4433249833555	-,0000788815939	,4961653024682	,000091267486	,2262100452442	,0002822628516
						9,3169566124069	1.476.306,7752040067	,4474198756624	-,0000868695211	,5002601947751	,0000885079754	,2305960450234	,0002837006241
						9,3210515047138	1.624.883,6011016218	,4515147679693	-,0000970163227	,504355087082	,000085213169	,2349820448026	,0002904576963
						9,3251463970207	1.577.295,4227766112	,4556096602762	-,0001075541951	,5084499793889	,0000816011513	,2393680445818	,0002989083123
						9,3292412893276	1.353.857,3675910842	,4597045525831	-,0001160202884	,5125448716958	,0000778474134	,2437540443609	,000300725708
						9,3333361816345	1.235.898,2913167445	,46379944489	-,0001231038046	,5166397640027	,0000741328956	,2481400441401	,0002985971159
						9,3415259662483	1.257.420,2957473934	,4678943371969	-,0001244928495	,5207346563096	,0000706804602	,2525260439193	,0002964685239
						9,3456208585552	1.413.221,2242208067	,4719892295038	-,000117462134	,5248295486165	,0000676981649	,2569120436985	,000280214591
						9,3497157508621	1.690.816,8199344301	,4760841218107	-,0001100797629	,5289244409234	,0000652929842	,2612980434776	,0002739202738
						9,353810643169	1.572.454,7875446278	,4801790141176	-,0001077973429	,5330193332303	,0000634275077	,2656840432568	,0002726723065
						9,3579055354759	1.392.423,8767366317	,4842739064245	-,0001183289454	,5371142255372	,0000619853512	,270070043036	,0002716643784
						9,3620004277828	1.337.331,9629599768	,4883687987314	-,0001331941843	,5412091178441	,0000608749877	,2744560428152	,0002706564502
						9,3660953200897	1.344.952,6895213917	,4924636910383	-,0001316815844	,545304010151	,0000601335352	,2788420425943	,000244258309
						9,3742851047035	1.427.515,8273480075	,4965585833452	-,0001095932695	,5493989024579	,0000599478004	,2832280423735	,0002411386338
						9,3783799970104	1.307.486,367690733	,5006534756521	-,0000839186938	,5534937947648	,0000605369052	,2876140421527	,0002583859091
						9,3824748893173	1.099.695,0434490834	,504748367959	-,0000606482178	,5575886870717	,0000619235592	,2920000419319	,0002774415328
						9,3865697816242	939.702,61136081971	,5088432602659	-,0000393729863	,5616835793786	,00006378554	,2963860417111	,0002880912764
						9,3906646739311	866.060,08870302003	,5129381525728	-,0000195022134	,5657784716855	,0000655362808	,3007720414902	,0002929203692
						9,394759566238	837.127,04542196646	,5170330448797	-,0000013970964	,5698733639924	,0000665947999	,3051580412694	,0002948517957
						9,4029493508518	795.918,90908486938	,5211279371866	,0000118909181	,5739682562993	,0000666598894	,3095440410486	,0002967832221
						9,4070442431587	744.769,19308113626	,5252228294935	,0000131559079	,5780631486062	,0000658555154	,3139300408278	,0003141466539
						9,4111391354656	648.491,28541003904	,5293177218004	,0000037271412	,5821580409131	,0000646705908	,3183160406069	,0003358530216
						9,4152340277725	619.903,53472247283	,5334126141073	-,0000050225395	,58625293322	,000063709645	,3227020403861	,0003419558295
						9,4275187046932	774.585,62303504269	,5375075064142	-,0000116174164	,5903478255269	,0000633903403	,3270880401653	,0003410189769
						9,4316135970001	843.997,89730818829	,5416023987211	-,0000149440841	,5944427178338	,0000637656346	,3314740399445	,0003400821243
						9,435708489307	817.327,18798047808	,545697291028	-,000021794366	,5985376101407	,0000645752721	,3358600397236	,0003216531959
						9,4398033816139	839.145,92273033664	,5497921833349	-,0000395555701	,6026325024476	,0000654843935	,3402460395028	,0003123691944
						9,4438982739208	899.950,2045137303	,5538870756418	-,0000624606017	,6067273947545	,000066342807	,344632039282	,000312623352
						9,4479931662277	1.011.219,6414653294	,5579819679487	-,0000742870561	,6108222870614	,0000673078954	,3490180390612	,0003128775096
						9,4520880585346	1.238.823,6058037998	,5620768602556	-,0000681349129	,6149171793683	,0000687272233	,3534040388403	,0003102077738
						9,4561829508415	1.379.505,3090786482	,5661717525625	-,000056252376	,6190120716752	,0000708655883	,3577900386195	,0002927499412
						9,4602778431484	1.285.699,807261685	,5702666448694	-,0000501634114	,6231069639821	,0000737014939	,3621760383987	,0002688024014
						9,4643727354553	1.222.354,1500764226	,5743615371763	-,0000586326609	,627201856289	,0000769379887	,3665620381779	,0002591649546
						9,4684676277622	1.141.527,9602219118	,5784564294832	-,0000760733787	,6312967485959	,0000801569304	,370948037957	,0002580687375
						9,4725625200691	1.126.294,395580895	,5825513217901	-,000093963327	,6353916409028	,000082942669	,3753340377362	,0002613191467
						9,476657412376	1.163.707,324544575	,586646214097	-,0001137699172	,6394865332097	,000084939769	,3797200375154	,0002579079593
						9,4807523046829	1.185.501,7664198866	,5907411064039	-,0001396747117	,6435814255166	,0000858742784	,3841060372946	,0002544967719
						9,4848471969898	1.165.836,0290646222	,5948359987108	-,0001657911982	,6476763178235	,0000855959485	,3884920370738	,0002468424734
						9,4889420892967	986.821,86475796685	,5989308910177	-,0001817044869	,6517712101304	,0000841342496	,3928780368529	,0002605031779
						9,4930369816036	861.920,87050694362	,6030257833246	-,0001943744501	,6558661024373	,0000817249652	,3972640366321	,0002814729872
						9,4971318739105	819.428,87997825382	,6071206756315	-,0002024084551	,6599609947442	,0000787527532	,4016500364113	,0002934666371
						9,5094165508312	808.887,1993661385	,6112155679384	-,0002032824391	,6640558870511	,0000756202523	,4060360361905	,0002989267455
						9,5135114431381	766.699,34802362061	,6153104602453	-,0001983200179	,668150779358	,0000726174164	,4104220359696	,0002985610914
						9,517606335445	688.568,05460871923	,6194053525522	-,0001897044763	,6722456716649	,0000698495163	,4148080357488	,0002981954374
						9,5217012277519	643.098,12537999629	,6235002448591	-,0001759532635	,6763405639718	,00006727454	,419194035528	,0003047615313
						9,5257961200588	666.262,45873081779	,627595137166	-,0001565359497	,6804354562787	,0000648375126	,4235800353072	,000320059299
						9,5298910123657	691.920,3398993033	,6316900294729	-,0001351426365	,6845303485856	,0000625919218	,4279660350863	,0003314395628
						9,5339859046726	709.780,16950929203	,6357849217798	-,0001111392371	,6886252408925	,0000607057825	,4323520348655	,0003359245709
						9,5380807969795	673.992,59934628877	,6398798140867	-,0000846540155	,6927201331994	,0000593682709	,4367380346447	,0003334755827
						9,5421756892864	641.135,6015392704	,6439747063936	-,0000579072098	,6968150255063	,0000587262764	,4411240344239	,0003310265944
						9,5462705815933	623.176,52593504333	,6480695987005	-,0000329039328	,7009099178132	,0000588778911	,445510034203	,0003290935488
						9,5503654739002	607.766,94292552986	,6521644910074	-,0000128730939	,7050048101201	,0000598424395	,4498960339822	,0003281528862
						9,5544603662071	628.515,19231130957	,6562593833143	-,0000005691464	,709099702427	,0000614805016	,4542820337614	,0003271567866
						9,558555258514	773.667,21622617677	,6603542756212	-,0000010960523	,7131945947339	,0000634451266	,4586680335406	,000326160687
						9,5626501508209	863.319,01862937165	,6644491679281	-,00000505997	,7172894870408	,0000652516602	,4630540333198	,0003182118854
						9,5708399354347	822.916,14078045875	,668544060235	-,0000013048092	,7213843793477	,0000664329781	,4674400330989	,0003010741696
						9,5749348277416	808.824,83987947482	,6726389525419	,000001536448	,7254792716546	,0000666686302	,4718260328781	,0002997542353
						9,5831246123554	829.818,80555670976	,6767338448488	,0000028177607	,7295741639615	,0000658404176	,4762120326573	,0002984343011
						9,5872195046623	921.540,73192169075	,6808287371557	,0000055431612	,7336690562684	,0000640175581	,4805980324365	,000295584841
						9,595409289276	800.048,75321020493	,6849236294626	,0000155580426	,7377639485753	,0000614007269	,4849840322156	,0002927353808
						9,599504181583	704.749,41452135194	,6890185217695	,000027879325	,7418588408822	,0000582586566	,4893700319948	,0002839881856
						9,6117888585036	720.903,03286347661	,6931134140764	,0000370146728	,7459537331891	,0000548532199	,493756031774	,00027532743
						9,6158837508105	752.405,26432100339	,6972083063833	,0000419393167	,750048625496	,0000513541126	,4981420315532	,0002895008139
						9,6240735354243	697.248,08448726387	,7013031986902	,0000412662976	,7541435178029	,000047805701	,5025280313323	,0003021311915
						9,6281684277312	678.048,5444304855	,7053980909971	,0000387445583	,7582384101098	,0000442165302	,5069140311115	,0003203993344
						9,636358212345	685.836,94821016077	,709492983304	,000038505103	,7623333024167	,0000407297293	,5113000308907	,0003200027552
						9,6445479969588	679.776,01510580531	,7135878756109	,0000392604218	,7664281947236	,0000376973472	,5156860306699	,0003196061761
						9,6486428892657	630.590,35108112474	,7176827679178	,0000411905673	,7705230870305	,0000355713933	,520072030449	,0003173671662
						9,6527377815726	554.322,84261320531	,7217776602247	,0000481421399	,7746179793374	,0000347248846	,5244580302282	,0003204730977
						9,6568326738795	528.979,96564101069	,7258725525316	,0000613660702	,7787128716443	,0000353380064	,5288440300074	,0003319745651
						9,6650224584933	519.587,69579460122	,7299674448385	,0000731406833	,7828077639512	,0000373501912	,5332300297866	,0003264310514
						9,6691173508002	506.022,10907248032	,7340623371454	,0000781071209	,7869026562581	,0000404426899	,5376160295657	,0003208875376
						9,6732122431071	453.469,81136514822	,7381572294523	,0000702114525	,790997548565	,0000440962882	,5420020293449	,0003086962233
						9,677307135414	430.989,17147143002	,7422521217592	,0000541770303	,7950924408719	,0000477224017	,5463880291241	,0002928000245
						9,6814020277209	418.114,53074521926	,7463470140661	,000034595663	,7991873331787	,0000508075312	,5507740289033	,0002868024321
						9,6854969200278	431.077,59126422266	,750441906373	,0000258703985	,8032822254856	,0000530267479	,5551600286825	,0002853890904
						9,6895918123347	454.124,39649915942	,7545367986799	,0000317119049	,8073771177925	,0000542988975	,5595460284616	,0002866663888
						9,6936867046416	482.029,52444594771	,7586316909868	,0000396407886	,8114720100994	,0000547399297	,5639320282408	,0002854171399
						9,7018764892554	473.311,63625024614	,7627265832937	,0000467404607	,8155669024063	,0000545220834	,56831802802	,000284167891
						9,7100662738692	456.905,42127528051	,7668214756006	,0000514412895	,8196617947132	,0000537735701	,5727040277992	,0002563626455
						9,7264458430968	441.246,78347415629	,7709163679075	,0000529818215	,8237566870201	,0000526549718	,5770900275783	,000248713704
						9,7305407354037	399.519,51669671763	,7750112602144	,000054103917	,827851579327	,0000515108319	,5814760273575	,0002519956167
						9,7346356277106	378.733,54622230234	,7791061525213	,0000541416315	,8319464716339	,0000508659197	,5858620271367	,0002583871508
						9,7387305200175	370.900,44742853747	,7832010448282	,0000532999095	,8360413639408	,0000511923223	,5902480269159	,0002601968997
						9,7428254123244	386.990,70067928294	,7872959371351	,0000518508785	,8401362562477	,0000526499352	,594634026695	,0002585259237
						9,7469203046313	396.380,43943781805	,791390829442	,0000497869412	,8442311485546	,0000550218806	,5990200264742	,0002568549478
						9,7510151969382	386.625,04671650752	,7954857217489	,0000462323315	,8483260408615	,0000578539117	,6034060262534	,0002665399929
						9,7551100892451	365.281,58151923654	,7995806140558	,000044915707	,8524209331684	,0000606936061	,6077920260326	,0002700071969
						9,759204981552	359.875,38949889427	,8036755063627	,0000517753073	,8565158254753	,0000632719732	,6121780258117	,0002810252515
						9,7632998738589	372.841,50347470189	,8077703986696	,0000612653919	,8606107177822	,0000655540153	,6165640255909	,0002801768367
						9,7673947661658	392.679,26706153069	,8118652909765	,0000715182477	,8647056100891	,0000676468408	,6209500253701	,0002793284219
						9,7714896584727	421.657,94627148192	,8159601832834	,0000815333365	,868800502396	,0000696400893	,6253360251493	,0002741497678
						9,7755845507796	443.615,6445475383	,8200550755903	,0000909563509	,8728953947029	,0000714897718	,6297220249285	,0002713923672
						9,7796794430865	435.288,60506914931	,8241499678972	,0001014398911	,8769902870098	,0000730084957	,6341080247076	,0002780259378
						9,7837743353934	421.386,4915899961	,8282448602041	,0001146800916	,8810851793167	,0000739456248	,6384940244868	,0002826107851
						9,7878692277003	412.410,80067853261	,832339752511	,000125523173	,8851800716236	,0000740806594	,642880024266	,0002834450062
						9,7919641200072	423.420,18456260896	,8364346448179	,0001284014573	,8892749639305	,000073314815	,6472660240452	,0002712194247
						9,7960590123141	438.617,75935398112	,8405295371248	,0001152374678	,8933698562374	,0000717053844	,6516520238243	,0002589938432
						9,800153904621	463.276,26383582131	,8446244294317	,0000932780717	,8974647485443	,0000694250307	,6560380236035	,0002573096918
						9,8042487969279	463.902,4152390633	,8487193217386	,0000914378298	,9015596408512	,0000666828366	,6604240233827	,0002582301214
						9,8083436892348	433.248,95910890765	,8528142140455	,000098439055	,9056545331581	,0000636842333	,6648100231619	,0002628530803
						9,8124385815417	410.617,91047542406	,8569091063524	,000110763381	,909749425465	,0000606504647	,669196022941	,0002643084003
						9,8329130430762	395.190,25847827334	,8610039986593	,0001269681412	,9138443177719	,0000578444959	,6735820227202	,0002525417851
						9,8370079353831	361.838,97213006342	,8650988909662	,0001496442005	,9179392100788	,0000555346333	,6779680224994	,0002407751698
						9,84110282769	349.165,46018963968	,8691937832731	,0001723631077	,9220341023857	,0000539139679	,6823540222786	,000231004538
						9,8492926123038	351.702,1548284727	,87328867558	,0001974953492	,9261289946926	,0000530470424	,6867400220577	,0002310574764
						9,8533875046107	372.278,75690552403	,8773835678869	,0002317481852	,9302238869995	,0000528845492	,6911260218369	,0002403481335
						9,8574823969176	377.306,99636080672	,8814784601938	,0002645124184	,9343187793064	,000053271672	,6955120216161	,0002432483999
						9,8615772892245	372.755,03919586406	,8855733525007	,0002709470317	,9384136716133	,0000539533231	,6998980213953	,0002378858753
						9,8656721815314	381.539,60908365683	,8896682448076	,0002661360933	,9425085639202	,0000546609087	,7042840211744	,0002325233507
						9,8697670738383	394.030,6777260087	,8937631371145	,0002786405697	,9466034562271	,0000552644071	,7086700209536	,0002375290031
						9,8738619661452	417.277,25004896966	,8978580294214	,0003025931765	,950698348534	,0000558260799	,7130560207328	,0002455532744
						9,8779568584521	454.029,40116174637	,9019529217283	,0003150048531	,9547932408409	,0000564606084	,717442020512	,0002640455991
						9,882051750759	458.862,01050873261	,9060478140352	,0003123846806	,9588881331478	,0000571162951	,7218280202912	,000264267162
						9,8861466430659	424.277,36570004128	,9101427063421	,0002926408152	,9629830254547	,0000574829762	,7262140200703	,0002644887249
						9,8902415353728	402.744,2569883879	,914237598649	,000267921719	,9670779177616	,0000570917232	,7306000198495	,0002575848102
						9,8984313199866	420.085,89708202662	,9183324909559	,0002447365879	,9711728100685	,0000555583732	,7349860196287	,0002476638465
						9,9025262122935	433.305,01305444941	,9224273832628	,0002201925668	,9752677023754	,0000528383122	,7393720194079	,000259715379
						9,9066211046004	455.242,5412780505	,9265222755697	,0001978540935	,9793625946823	,0000493100135	,743758019187	,0002761234137
						9,9107159969073	457.356,6535757623	,9306171678766	,0001890663812	,9834574869892	,0000455665244	,7481440189662	,0002735750801
						9,9148108892142	424.122,34400862592	,9347120601835	,000196321585	,9875523792961	,0000420745214	,7525300187454	,0002710267465
						9,9189057815211	411.953,89210947763	,9388069524904	,0002061448959	,991647271603	,0000390181305	,7569160185246	,0002646596679
						9,923000673828	415.321,21467700819	,9429018447973	,0002145833127	,9957421639099	,0000364023439	,7613020183037	,0002600852584
						9,9352853507487	408.869,99592453818	,9469967371042	,0002200898009	,9998370562168	,0000342076974	,7656880180829	,000266154075
						9,9393802430556	370.380,07426408493	,9510916294111	,0002280370694	1,0039319485237	,000032416008	,7700740178621	,0002647270614
						9,9434751353625	343.858,54810895552	,955186521718	,0002483038519	1,0080268408306	,0000309592653	,7744600176413	,0002633000478
						9,9475700276694	332.016,24504148838	,9592814140249	,0002701876436	1,0121217331375	,0000296955542	,7788460174204	,0002554339886
						9,9557598122832	355.436,59126283686	,9633763063318	,0002858586326	1,0162166254444	,0000284654315	,7832320171996	,0002251342644
						9,9598547045901	385.092,41958888461	,9674711986387	,000291532138	1,0203115177513	,0000271717434	,7876180169788	,0002118699527
						9,963949596897	383.340,17214171923	,9715660909456	,0002869841188	1,0244064100582	,000025808984	,792004016758	,000210397624
						9,9721393815108	349.634,74672497555	,9756609832524	,0002847200849	1,0285013023651	,000024404646	,7963900165372	,0002210252967
						9,9803291661246	352.967,43178272608	,9797558755593	,0002855991537	1,032596194672	,0000229484335	,8007760163163	,0002193955909
						9,9844240584315	373.285,32069097043	,9838507678662	,0002862890618	1,0366910869789	,0000213634692	,8051620160955	,0002177658851
						9,9885189507384	360.926,31943337011	,9879456601731	,0002858862906	1,0407859792858	,0000195249719	,8095480158747	,0002090460788
						9,9926138430453	336.783,07945047565	,99204055248	,0002884453468	1,0448808715927	,0000173279322	,8139340156539	,0002007861963
						9,9967087353522	326.261,14498938771	,9961354447869	,0002989003293	1,0489757638996	,0000148032518	,818320015433	,0002065645692
						10,0008036276591	329.314,21197651718	1,0002303370938	,0003072543123	1,0530706562065	,0000122047395	,8227060152122	,0002158135598
						10,0089934122729	323.985,5635484112	1,0043252294007	,0003091413822	1,0571655485134	,0000099700737	,8270920149914	,0002120503161
						10,0130883045798	307.053,7408152215	1,0084201217076	,0003058351859	1,0612604408203	,0000085495819	,8314780147706	,0002082870723
						10,0171831968867	286.201,51788743974	1,0125150140145	,0002978660856	1,0653553331272	,0000081843226	,8358640145497	,0001988381299
						10,0212780891936	261.369,74075789245	1,0166099063214	,0002858857772	1,0694502254341	,0000087459234	,8402500143289	,0001952336715
						10,0253729815005	239.278,77504995632	1,0207047986283	,0002744731109	1,073545117741	,0000097566331	,8446360141081	,0002076202383
						10,0294678738074	229.750,69694805062	1,0247996909352	,0002626083247	1,0776400100479	,0000106294048	,8490220138873	,0002119839171
						10,0376576584212	242.359,14490469274	1,0288945832421	,0002506087996	1,0817349023548	,0000109836701	,8534080136664	,0002222570212
						10,0417525507281	233.883,86034179347	1,032989475549	,0002402053581	1,0858297946617	,0000107875453	,8577940134456	,0002268838499
						10,045847443035	225.146,35213475056	1,0370843678559	,0002286866594	1,0899246869686	,0000102296975	,8621800132248	,0002213390302
						10,0622270122626	239.958,31163770349	1,0411792601628	,0002231672035	1,0940195792755	,0000094673454	,866566013004	,0002157942105
						10,0663219045695	249.152,06134159725	1,0452741524697	,0002364470191	1,0981144715824	,0000085171962	,8709520127831	,0002165309245
						10,0786065814902	240.241,29919131386	1,0493690447766	,0002619599949	1,1022093638893	,0000073457111	,8753380125623	,0002202760749
						10,0827014737971	234.554,85087510394	1,0534639370835	,0002860168991	1,1063042561962	,0000060033184	,8797240123415	,0002211054042
						10,0949861507178	235.899,11638674928	1,0575588293904	,0003048918713	1,1103991485031	,0000046494057	,8841100121207	,0002062039249
						10,0990810430247	226.224,84890027347	1,0616537216973	,0003126033484	1,11449404081	,000003457455	,8884960118999	,0001913024456
						10,1031759353316	214.436,30630908758	1,0657486140042	,0003121591897	1,1185889331169	,0000024904875	,892882011679	,0001765368184
						10,1195555045592	215.178,26645055574	1,0698435063111	,0003053163248	1,1226838254238	,0000016498689	,8972680114582	,0001829380524
						10,127745289173	203.826,06562181392	1,073938398618	,0002880849543	1,1267787177307	,0000007360192	,9016540112374	,0002118052288
						10,1318401814799	191.221,4501421567	1,0780332909249	,0002695865119	1,1308736100376	-,0000004226543	,9060400110166	,0002121888007
						10,1400299660937	195.423,32485158749	1,0821281832318	,0002614858489	1,1349685023445	-,0000018652116	,9104260107957	,0002125723727
						10,1482197507075	186.720,89440856832	1,0862230755387	,0002565340243	1,1390633946514	-,0000034996731	,9148120105749	,0002052566365
						10,1523146430144	173.746,17186461171	1,0903179678456	,0002509478525	1,1431582869583	-,0000051929134	,9191980103541	,0001967474645
						10,1564095353213	159.125,29073891626	1,0944128601525	,0002426000379	1,1472531792652	-,0000068425184	,9235840101333	,0001958934244
						10,1605044276282	150.466,5277758095	1,0985077524594	,0002237044685	1,1513480715721	-,0000083587425	,9279700099124	,0002044114102
						10,168694212242	152.472,17689308154	1,1026026447663	,0001976130602	1,155442963879	-,0000095828924	,9323560096916	,0002024636559
						10,1727891045489	160.684,40542736934	1,1066975370732	,0001797595971	1,1595378561859	-,0000102482579	,9367420094708	,0002005159017
						10,1768839968558	165.269,96269724829	1,1107924293801	,0001667622075	1,1636327484928	-,0000100623058	,94112800925	,0001876091245
						10,1973584583903	165.560,72625570598	1,114887321687	,000157424814	1,1677276407997	-,0000088378296	,9455140090291	,0001633394951
						10,2014533506972	161.800,5990697264	1,1189822139939	,0001601224499	1,1718225331066	-,0000065652937	,9499000088083	,0001641057157
						10,2055482430041	156.023,51621910192	1,1230771063008	,0001813644459	1,1759174254135	-,0000034309328	,9542860085875	,0001611237275
						10,209643135311	151.478,17092739539	1,1271719986077	,0002014255025	1,1800123177204	,0000001910067	,9586720083667	,0001581417393
						10,2137380276179	153.582,48528937136	1,1312668909146	,0002163528699	1,1841072100273	,0000037925554	,9630580081459	,0001505676888
						10,2260227045386	158.501,72815971648	1,1353617832215	,000224797502	1,1882021023342	,0000068503889	,967444007925	,0001350834261
						10,2342124891524	153.391,34726534483	1,1394566755284	,0002253272786	1,1922969946411	,0000089614023	,9718300077042	,0001249405059
						10,2424022737662	151.362,97277347418	1,1435515678353	,0002239534104	1,196391886948	,0000099324253	,9762160074834	,0001317672935
						10,25059205838	149.024,49363865456	1,1476464601422	,0002271865673	1,2004867792549	,0000097987958	,9806020072626	,0001342329523
						10,2546869506869	144.723,03629021856	1,1517413524491	,0002341157235	1,2045816715618	,000008802584	,9849880070417	,000136177055
						10,2587818429938	137.945,82360275456	1,155836244756	,0002404993567	1,2086765638687	,0000073191781	,9893740068209	,0001366576028
						10,2628767353007	133.379,4364849756	1,1599311370629	,0002396148569	1,2127714561756	,0000057130794	,9937600066001	,0001371381505
						10,2751614122214	139.532,76531870182	1,1640260293698	,0002290374945	1,2168663484825	,0000041908931	,9981460063793	,0001360981792
						10,2792563045283	141.484,72589100947	1,1681209216767	,0002087057914	1,2209612407894	,000002779321	1,0025320061584	,000139768546
						10,2833511968352	136.118,9778640879	1,1722158139836	,0001901370965	1,2250561330963	,0000014495776	1,0069180059376	,0001493192842
						10,291540981449	139.464,90247158182	1,1763107062905	,0001801400308	1,2291510254032	,0000002634977	1,0113040057168	,0001596607444
						10,3038256583697	141.899,64372405936	1,1804055985974	,0001806923644	1,2332459177101	-,0000005942981	1,015690005496	,0001644495768
						10,3161103352904	135.414,78670113856	1,1845004909043	,0001920317952	1,237340810017	-,0000009359872	1,0200760052751	,0001637375503
						10,3243001199042	140.771,54880771806	1,1885953832112	,0002081105655	1,2414357023239	-,0000007394491	1,0244620050543	,0001630255239
						10,3283950122111	143.041,32089513782	1,1926902755181	,0002272222268	1,2455305946308	-,0000001942223	1,0288480048335	,0001715973485
						10,332489904518	141.768,69813994682	1,196785167825	,0002454166846	1,2496254869377	,0000004141991	1,0332340046127	,0001763171878
						10,3365847968249	136.166,30105503704	1,2008800601319	,0002603905582	1,2537203792446	,0000008505894	1,0376200043919	,0001787172849
						10,3406796891318	129.217,63085027754	1,2049749524388	,0002728247546	1,2578152715515	,000001002878	1,042006004171	,0001762308028
						10,3447745814387	125.053,48723208274	1,2090698447457	,000278916963	1,2619101638584	,0000008870113	1,0463920039502	,0001737443206
						10,3570592583594	130.309,4115254365	1,2131647370526	,0002819993388	1,2660050561653	,0000006239811	1,0507780037294	,0001561712832
						10,3693439352801	133.097,10579610901	1,2172596293595	,0002991460682	1,2700999484722	,0000003732232	1,0551640035086	,0001590683051
						10,3816286122008	137.017,34395708298	1,2213545216664	,0003242870915	1,2741948407791	,0000002013292	1,0595500032877	,000161965327
						10,3857235045077	138.348,5221819589	1,2254494139733	,0003511791236	1,278289733086	-,0000000443995	1,0639360030669	,0001602269626
						10,3980081814284	142.030,47752498675	1,2295443062802	,0003752348979	1,2823846253929	-,0000007024342	1,0683220028461	,0001584885982
						10,4021030737353	146.900,42301882237	1,2336391985871	,0003928372381	1,2864795176998	-,0000020472148	1,0727080026253	,0001512543596
						10,4102928583491	155.100,76885810531	1,237734090894	,0004057982067	1,2905744100067	-,0000039995408	1,0770940024044	,0001279364852
						10,4184826429629	150.404,07792906816	1,2418289832009	,0004168183413	1,2946693023136	-,0000060718385	1,0814800021836	,0001134473073
						10,4348622121905	148.084,74368917267	1,2459238755078	,0004228825838	1,2987641946205	-,0000076487047	1,0858660019628	,0001178851291
						10,4430519968043	145.298,95179682243	1,2500187678147	,000408717066	1,3028590869274	-,0000083605846	1,090252001742	,0001260730886
						10,4512417814181	140.782,36252927274	1,2541136601216	,000367724085	1,3069539792343	-,0000082306201	1,0946380015211	,0001267911088
						10,4594315660319	138.211,38938875254	1,2582085524285	,0003208393629	1,3110488715412	-,0000075543134	1,0990240013003	,0001275091289
						10,4635264583388	135.408,95834262454	1,2623034447354	,0002742078718	1,3151437638481	-,000006698636	1,1034100010795	,0001225238184
						10,4676213506457	132.398,18448072178	1,2663983370423	,0002282723073	1,319238656155	-,000005937204	1,1077960008587	,0001259989658
						10,4758111352595	128.202,90884353366	1,2704932293492	,0001890508706	1,3233335484619	-,0000053485577	1,1121820006378	,0001327258923
						10,4799060275664	128.520,56661605261	1,2745881216561	,0001645349825	1,3274284407688	-,0000047973073	1,116568000417	,0001373244355
						10,4880958121802	133.154,4817136373	1,278683013963	,0001491589732	1,3315233330757	-,000004020727	1,1209540001962	,0001394783233
						10,5003804891009	132.257,62908129755	1,2827779062699	,0001346051197	1,3356182253826	-,0000027952745	1,1253399999754	,000129319285
						10,5126651660216	131.974,87973196955	1,2868727985768	,000118396343	1,3397131176895	-,0000010716997	1,1297259997546	,0001191602467
						10,5167600583285	133.319,26859783157	1,2909676908837	,000098510569	1,3438080099964	,0000010261915	1,1341119995337	,0001023807784
						10,5290447352492	138.220,43420094549	1,2950625831906	,0000749973154	1,3479029023033	,000003320343	1,1384979993129	,0001028442808
						10,5413294121699	142.410,74977071813	1,2991574754975	,0000536719646	1,3519977946102	,0000056627986	1,1428839990921	,0001126226204
						10,5495191967837	141.989,78977896966	1,3032523678044	,0000354865032	1,3560926869171	,0000079197998	1,1472699988713	,0001174782988
						10,5658987660112	141.464,31934785851	1,3073472601113	,0000212210779	1,360187579224	,0000099225068	1,1516559986504	,0001107655702
						10,574088550625	134.267,71342396456	1,3114421524182	,0000067516607	1,3642824715309	,0000114719607	1,1560419984296	,0001040528415
						10,5781834429319	129.701,28797358192	1,3155370447251	-,0000121592139	1,3683773638378	,0000124090987	1,1604279982088	,0001027345689
						10,5822783352388	126.505,04741688374	1,319631937032	-,0000267662664	1,3724722561447	,0000126562168	1,164813997988	,0001014162963
						10,5904681198526	127.190,35356142331	1,3237268293389	-,0000254834234	1,3765671484516	,0000121840928	1,1691999977671	,0001031236242
						10,6027527967733	122.727,99401163234	1,3278217216458	-,0000168495384	1,3806620407585	,0000109633336	1,1735859975463	,0000996754528
						10,6191323660009	123.362,8564249181	1,3319166139527	-,0000119772359	1,3847569330654	,000009008015	1,1779719973255	,0000962272814
						10,6232272583078	124.301,40628748515	1,3360115062596	-,0000183709604	1,3888518253723	,0000065129569	1,1823579971047	,0000760689652
						10,6273221506147	123.635,13146752806	1,3401063985665	-,0000245870464	1,3929467176792	,0000039160197	1,1867439968838	,00007042494
						10,6437017198423	122.672,03374036882	1,3442012908734	-,0000200962601	1,3970416099861	,0000017297766	1,191129996663	,000074730536
						10,6477966121492	124.286,11953755075	1,3482961831803	-,0000182080158	1,401136502293	,0000002605238	1,1955159964422	,0000746642686
						10,6518915044561	122.717,42789660122	1,3523910754872	-,0000216869877	1,4052313945999	-,0000005078913	1,1999019962214	,0000745980012
						10,6600812890699	118.372,55438504363	1,3564859677941	-,0000264790077	1,4093262869068	-,0000007846257	1,2042879960006	,0000710119241
						10,6723659659906	116.956,68715864448	1,360580860101	-,0000210879518	1,4134211792137	-,0000007768546	1,2086739957797	,0000534346709
						10,6764608582975	115.598,03412840426	1,3646757524079	-,0000109366827	1,4175160715206	-,0000005918252	1,2130599955589	,0000518267576
						10,696935319832	116.584,7983847256	1,3687706447148	,0000038858918	1,4216109638275	-,000000221076	1,2174459953381	,0000655362661
						10,7174097813665	115.757,94949258032	1,3728655370217	,000022076532	1,4257058561344	,0000003917179	1,2218319951173	,0000709964668
						10,7215046736734	116.245,08391158792	1,3769604293286	,0000440043916	1,4298007484413	,0000012363978	1,2262179948964	,0000729333229
						10,737884242901	115.927,37534977326	1,3810553216355	,0000731995288	1,4338956407482	,0000021389535	1,2306039946756	,0000719819326
						10,7501689198217	116.454,56761577904	1,3851502139424	,0001042364328	1,4379905330551	,0000027643028	1,2349899944548	,0000710305423
						10,7624535967424	115.432,38841938338	1,3892451062493	,0001315587754	1,442085425362	,0000027390283	1,239375994234	,0000737955705
						10,7747382736631	115.855,68729162086	1,3933399985562	,0001541982542	1,4461803176689	,0000018556966	1,2437619940131	,0000762177061
						10,77883316597	118.508,28391149616	1,3974348908631	,0001714668097	1,4502752099758	,0000002268788	1,2481479937923	,0000826042934
						10,8034025198114	120.925,270977776	1,40152978317	,0001821691954	1,4543701022827	-,0000017562492	1,2525339935715	,0000846458784
						10,819782089039	119.280,85603671355	1,4056246754769	,0001814135316	1,4584649945896	-,0000036588777	1,2569199933507	,0000694982308
						10,8279718736528	119.089,78126627126	1,4097195677838	,0001709207941	1,4625598868965	-,0000052251334	1,2613059931298	,0000543505831
						10,8361616582666	121.178,19771602974	1,4138144600907	,0001576833113	1,4666547792034	-,0000064105619	1,265691992909	,000048027043
						10,8525412274942	122.692,80221837299	1,4179093523976	,0001480591899	1,4707496715103	-,0000072587157	1,2700779926882	,0000545323751
						10,860731012108	124.555,15438057347	1,4220042447045	,0001397352966	1,4748445638172	-,0000077594979	1,2744639924674	,00006171351
						10,8812054736425	126.138,85425801656	1,4260991370114	,0001327126038	1,4789394561241	-,0000077757588	1,2788499922465	,0000642727626
						10,8934901505632	123.816,61110834448	1,4301940293183	,0001258064409	1,483034348431	-,0000070493179	1,2832359920257	,0000568415018
						10,9057748274839	120.695,16166245363	1,4342889216252	,0001173682376	1,4871292407379	-,0000053100088	1,2876219918049	,0000494102409
						10,9180595044046	119.955,1612409397	1,4383838139321	,0001058624306	1,4912241330448	-,0000024752312	1,2920079915841	,0000439948065
						10,9344390736322	118.414,04447725283	1,442478706239	,0000989166008	1,4953190253517	,0000011944871	1,2963939913633	,0000512009688
						10,942628858246	121.342,56761272722	1,4465735985459	,0001027651086	1,4994139176586	,0000051369306	1,3007799911424	,0000523867147
						10,9508186428598	124.807,2783243113	1,4506684908528	,0001097255072	1,5035088099655	,0000086948466	1,3051659909216	,0000468421532
						10,9590084274736	130.333,35302068259	1,4547633831597	,0001159965001	1,5076037022724	,0000113847257	1,3095519907008	,0000412975917
						10,9631033197805	133.021,08254616053	1,4588582754666	,0001159051342	1,5116985945793	,0000130750878	1,31393799048	,0000291073787
						10,983577781315	132.919,59761142046	1,4629531677735	,0001028039081	1,5157934868862	,0000139531703	1,3183239902591	,0000210855068
						10,9876726736219	132.354,82322217344	1,4670480600804	,0000778904141	1,5198883791931	,0000143155794	1,3227099900383	,0000352931949
						10,9917675659288	133.079,95502373864	1,4711429523873	,0000485718774	1,5239832715	,0000143822879	1,3270959898175	,0000385914974
						10,9999573505426	131.516,4470825441	1,4752378446942	,0000358097445	1,5280781638069	,0000142701415	1,3314819895967	,0000406172634
						11,0122420274633	134.220,55275645246	1,4793327370011	,0000335891942	1,5321730561138	,0000140798229	1,3358679893758	,0000329114881
						11,0204318120771	138.973,80421398518	1,483427629308	,0000359117394	1,5362679484207	,0000139664506	1,340253989155	,0000252057129
						11,0368113813047	141.723,60473741344	1,4875225216149	,0000404702253	1,5403628407276	,0000141349807	1,3446399889342	,000025417794
						11,0409062736116	143.354,38453081366	1,4916174139218	,0000437182833	1,5444577330345	,0000147657223	1,3490259887134	,0000336779037
						11,0613807351461	141.342,74920639704	1,4957123062287	,000044582238	1,5485526253414	,0000159043481	1,3534119884925	,0000472901574
						11,065475627453	140.827,91587498648	1,4998071985356	,0000475284858	1,5526475176483	,0000173820016	1,3577979882717	,0000460006693
						11,0777603043737	136.797,90501382158	1,5039020908425	,0000593567151	1,5567424099552	,0000188798146	1,3621839880509	,0000447111811
						11,0859500889875	131.668,0318381785	1,5079969831494	,0000730616924	1,5608373022621	,0000201680148	1,3665699878301	,0000370093015
						11,0900449812944	130.903,5172369036	1,5120918754563	,0000874719707	1,564932194569	,0000213181825	1,3709559876093	,0000315824773
						11,0982347659082	133.105,53052429339	1,5161867677632	,0001022743389	1,5690270868759	,0000226721411	1,3753419873884	,0000267068873
						11,1146143351358	138.476,45742037403	1,5202816600701	,0001165301863	1,5731219791828	,0000245630012	1,3797279871676	,0000292864967
						11,1268990120565	142.405,61649222669	1,524376552377	,0001294822561	1,5772168714897	,0000270203397	1,3841139869468	,0000301859
						11,1350887966703	141.810,83575115816	1,5284714446839	,0001432267059	1,5813117637966	,0000297078968	1,388499986726	,0000198483526
						11,1391836889772	142.495,17635633389	1,5325663369908	,0001571003595	1,5854066561035	,0000321103079	1,3928859865051	,0000095108053
						11,1432785812841	143.134,85254658286	1,5366612292977	,00016440944	1,5895015484104	,0000338092396	1,3972719862843	,0000164861391
						11,1678479351255	143.550,82805470869	1,5407561216046	,0001718194722	1,5935964407173	,000034663947	1,4016579860635	,0000239776215
						11,1801326120462	147.547,09814506349	1,5448510139115	,000184232404	1,5976913330242	,0000347995167	1,4060439858427	,000029603373
						11,18832239666	146.702,26802619069	1,5489459062184	,0001919042671	1,6017862253311	,0000344421932	1,4104299856218	,0000311345672
						11,1965121812738	147.061,8149117959	1,5530407985253	,0001912658186	1,605881117638	,0000337591986	1,414815985401	,0000303724768
						11,2169866428083	146.572,8108025176	1,5571356908322	,000183034954	1,6099760099449	,0000328289972	1,4192019851802	,0000296103865
						11,2210815351152	146.587,99514719229	1,5612305831391	,0001846921652	1,6140709022518	,0000317227215	1,4235879849594	,0000122695205
						11,2251764274221	147.388,87086555626	1,565325475446	,000199928852	1,6181657945587	,0000305667419	1,4279739847385	,0000115065766
						11,2456508889566	151.707,47495855869	1,5694203677529	,0002161145073	1,6222606868656	,0000295108392	1,4323599845177	,0000134621397
						11,2497457812635	154.306,30817329539	1,5735152600598	,0002294265206	1,6263555791725	,0000286373377	1,4367459842969	,0000117439655
						11,2538406735704	157.591,3923063343	1,5776101523667	,0002360554759	1,6304504714794	,0000279008278	1,4411319840761	,0000100257913
						11,2743151351049	159.631,08920491542	1,5817050446736	,0002332404764	1,6345453637863	,0000271538834	1,4455179838552	,000002836241
						11,2825049197187	163.966,82601722816	1,5857999369805	,0002273413902	1,6386402560932	,0000262436571	1,4499039836344	-,0000109590083
						11,2906947043325	161.298,02031729923	1,5898948292874	,0002185165387	1,6427351484001	,0000251421085	1,4542899834136	-,0000030275266
						11,2988844889463	159.619,32992805142	1,5939897215943	,0002007726796	1,646830040707	,0000240298901	1,4586759831928	,000004457706
						11,3152640581739	163.054,01552435366	1,5980846139012	,0001804505187	1,6509249330139	,000023214989	1,463061982972	,000008611467
						11,3275487350946	164.426,32955613366	1,6021795062081	,00017601738	1,6550198253208	,0000229174364	1,4674479827511	,0000058347729
						11,352118088936	163.717,33123371405	1,606274398515	,00017018672	1,6591147176277	,0000230861755	1,4718339825303	,0000030580787
						11,3644027658567	170.306,18179613146	1,6103692908219	,0001598624162	1,6632096099346	,0000233999317	1,4762199823095	-,0000049680142
						11,3766874427774	169.947,37799332723	1,6144641831288	,0001410879695	1,6673045022415	,0000234202643	1,4806059820887	-,0000035131946
						11,4053516889257	168.151,54046107286	1,6185590754357	,000114802326	1,6713993945484	,0000227304641	1,4849919818678	,0000064221569
						11,4258261504602	167.337,34425773066	1,6226539677426	,0000938759342	1,6754942868553	,0000210365492	1,489377981647	,0000030321208
						11,4299210427671	166.591,4507614528	1,6267488600495	,0000767805388	1,6795891791622	,0000182623437	1,4937639814262	-,0000003579154
						11,4381108273809	168.556,7290895937	1,6308437523564	,0000615167333	1,6836840714691	,0000146245474	1,4981499812054	-,0000109172965
						11,4585852889154	170.044,82675154992	1,6349386446633	,0000483244781	1,687778963776	,0000106111883	1,5025359809845	-,0000219199288
						11,4667750735292	175.069,5158708855	1,6390335369702	,0000362939767	1,6918738560829	,0000068097653	1,5069219807637	-,0000261945103
						11,474964858143	171.603,51251111536	1,6431284292771	,0000230383352	1,6959687483898	,0000036593455	1,5113079805429	-,0000215257522
						11,4831546427568	168.382,3297545009	1,647223321584	,0000080910372	1,7000636406967	,0000012945455	1,5156939803221	-,0000190092507
						11,4872495350637	167.133,27820298941	1,6513182138909	-,0000053999529	1,7041585330036	-,0000004223127	1,5200799801012	-,0000238144719
						11,4913444273706	168.107,00219740272	1,6554131061978	-,0000125264913	1,7082534253105	-,0000017202662	1,5244659798804	-,0000286196931
						11,5077239965982	170.730,46093998045	1,6595079985047	-,0000163439425	1,7123483176174	-,000002719986	1,5288519796596	-,0000496772522
						11,5200086735189	174.413,64041160848	1,6636028908116	-,0000085617881	1,7164432099243	-,0000033394568	1,5332379794388	-,000046936981
						11,5322933504395	172.139,39729814566	1,6676977831185	,0000178312236	1,7205381022312	-,0000033936493	1,537623979218	-,0000386328962
						11,5363882427464	171.763,95116078902	1,6717926754254	,0000474474209	1,7246329945381	-,0000028102648	1,5420099789971	-,0000379304262
						11,5486729196671	174.465,91285000515	1,6758875677323	,0000743083074	1,728727886845	-,0000017532813	1,5463959787763	-,0000372279563
						11,552767811974	173.479,72681965802	1,6799824600392	,0000939012011	1,7328227791519	-,0000005355553	1,5507819785555	-,0000437369331
						11,5609575965878	170.355,01803354653	1,6840773523461	,0000988467671	1,7369176714588	,0000005544828	1,5551679783347	-,0000610590445
						11,5732422735085	174.375,49491117114	1,688172244653	,0000940138799	1,7410125637657	,0000013714406	1,5595539781138	-,0000601743124
						11,5814320581223	172.946,75158946749	1,6922671369599	,0000892288942	1,7451074560726	,0000019253277	1,563939977893	-,0000454682839
						11,5896218427361	167.969,66937523322	1,6963620292668	,0000886513846	1,7492023483795	,0000023221553	1,5683259776722	-,0000439840707
						11,6100963042706	166.604,31780973869	1,7004569215737	,0000900760342	1,7532972406864	,0000026531242	1,5727119774514	-,0000450405146
						11,6141911965775	166.967,34610015242	1,7045518138806	,0000900766264	1,7573921329932	,000002897789	1,5770979772305	-,0000460969585
						11,6182860888844	169.195,60225421133	1,7086467061875	,0000868777666	1,7614870253001	,0000029285635	1,5814839770097	-,0000640786415
						11,6387605504189	162.898,6118683465	1,7127415984944	,0000837374116	1,765581917607	,000002647572	1,5858699767889	-,0000714541574
						11,6428554427258	161.982,85064357238	1,7168364908013	,0000853006157	1,7696768099139	,0000021430185	1,5902559765681	-,000047510104
						11,6510452273396	162.655,55757899517	1,7209313831082	,0000818162713	1,7737717022208	,0000017223393	1,5946419763472	-,0000466020979
						11,6633299042603	160.371,71431686045	1,7250262754151	,0000727129039	1,7778665945277	,0000018010953	1,5990279761264	-,0000493008692
						11,6674247965672	158.596,54404698483	1,729121167722	,0000662837429	1,7819614868346	,0000027404479	1,6034139759056	-,0000519996405
						11,6797094734879	165.426,97865256576	1,7332160600289	,0000726475185	1,7860563791415	,0000047040912	1,6077999756848	-,0000554695089
						11,6919941504086	165.076,88344474109	1,7373109523358	,0000820246608	1,7901512714484	,000007588269	1,6121859754639	-,0000443894386
						11,7206583965569	163.597,17210129027	1,7414058446427	,0000927243836	1,7942461637553	,0000110510778	1,6165719752431	-,0000313179878
						11,7370379657845	162.246,59798775984	1,7455007369496	,0001021699966	1,7983410560622	,0000146520066	1,6209579750223	-,0000251824635
						11,7452277503983	156.088,99824983907	1,7495956292565	,000107290315	1,8024359483691	,0000180247623	1,6253439748015	-,0000243483405
						11,7534175350121	149.959,37805862237	1,7536905215634	,0001097228461	1,806530840676	,0000209922435	1,6297299745807	-,0000311939331
						11,7657022119328	145.510,33277488458	1,7577854138703	,0001190163333	1,8106257329829	,0000235708662	1,6341159743598	-,0000380395256
						11,7697971042397	141.471,12600613038	1,7618803061772	,0001337027254	1,8147206252898	,0000258902761	1,638501974139	-,0000361641232
						11,7861766734673	144.349,88388017232	1,7659751984841	,0001522942042	1,8188155175967	,0000281005881	1,6428879739182	-,0000342887207
						11,7902715657742	146.967,5118071167	1,770070090791	,0001674431324	1,8229104099036	,000030316235	1,6472739736974	-,0000252280602
						11,7943664580811	146.355,00356564224	1,7741649830979	,0001750607924	1,8270053022105	,0000325849689	1,6516599734765	-,0000207603786
						11,798461350388	143.962,13286550888	1,7782598754048	,0001672712963	1,8311001945174	,0000348487499	1,6560459732557	-,0000270313992
						11,8025562426949	141.413,80052079354	1,7823547677117	,0001532071665	1,8351950868243	,0000369258932	1,6604319730349	-,0000333024198
						11,8107460273087	143.690,25746306142	1,7864496600186	,0001457895067	1,8392899791312	,0000385668	1,6648179728141	-,0000413994162
						11,8230307042294	144.971,4180657167	1,7905445523255	,000137028684	1,8433848714381	,0000395697255	1,6692039725932	-,000045725165
						11,839410273457	147.957,15518363869	1,7946394446324	,0001248471068	1,847479763745	,000039886833	1,6735899723724	-,0000443668227
						11,8516949503777	150.764,33447461293	1,7987343369393	,0001084477733	1,8515746560519	,0000396650943	1,6779759721516	-,0000467195361
						11,8639796272984	153.525,27538456829	1,8028292292462	,0000923506312	1,8556695483588	,0000391956696	1,6823619719308	-,0000490722495
						11,8762643042191	146.971,80579303242	1,8069241215531	,0000748420399	1,8597644406657	,000038792586	1,6867479717099	-,0000628860623
						11,880359196526	144.287,58558597107	1,81101901386	,0000567668846	1,8638593329726	,0000386804013	1,6911339714891	-,0000635281579
						11,8885489811398	141.710,37097395485	1,8151139061669	,0000466333417	1,8679542252795	,0000389911296	1,6955199712683	-,000050372942
						11,9008336580605	136.062,16664080619	1,8192087984738	,0000418247409	1,8720491175864	,0000398725538	1,6999059710475	-,0000480128124
						11,9049285503674	132.369,88670441982	1,8233036907807	,0000316562969	1,8761440098933	,0000415324678	1,7042919708267	-,0000520400105
						11,9254030119019	126.052,48222598899	1,8273985830876	,0000107923181	1,8802389022002	,0000440922204	1,7086779706058	-,0000560672085
						11,9294979042088	123.909,29611853514	1,8314934753945	-,0000194105841	1,8843337945071	,000047403494	1,713063970385	-,0000763867816
						11,9417825811295	125.316,22424566941	1,8355883677014	-,0000360133964	1,888428686814	,0000510380986	1,7174499701642	-,0000833226258
						11,9458774734364	130.707,16938375834	1,8396832600083	-,000036865892	1,8925235791209	,0000544165671	1,7218359699434	-,0000750678851
						11,9499723657433	132.961,58194854867	1,8437781523152	-,0000350261429	1,8966184714278	,0000569368534	1,7262219697225	-,0000760937454
						11,9540672580502	133.745,85566531101	1,8478730446221	-,0000335205294	1,9007133637347	,0000580957084	1,7306079695017	-,0000771196058
						11,9704468272778	139.667,66318128555	1,851967936929	-,0000327246053	1,9048082560416	,0000576621238	1,7349939692809	-,0000838991294
						11,9827315041985	132.872,10283908582	1,8560628292359	-,0000316632686	1,9089031483485	,0000558232683	1,7393799690601	-,0001039432323
						11,9868263965054	130.279,42215512131	1,8601577215428	-,0000270642103	1,9129980406554	,0000531309685	1,7437659688392	-,0001097674622
						12,0073008580399	128.586,96200647168	1,8642526138497	-,0000180437087	1,9170929329623	,0000502528612	1,7481519686184	-,0001069445077
						12,0113957503468	125.500,2951022272	1,8683475061566	-,0000078472863	1,9211878252692	,0000476893925	1,7525379683976	-,0000880692144
						12,0236804272675	130.285,23872549499	1,8724423984635	-,0000015664119	1,9252827175761	,0000456125038	1,7569239681768	-,0000856788991
						12,0277753195744	134.804,38512065104	1,8765372907704	-,0000015632554	1,929377609883	,0000438868572	1,7613099679559	-,0000856299671
						12,0318702118813	138.778,8701164473	1,8806321830773	-,0000078416692	1,9334725021899	,000042258278	1,7656959677351	-,0000855810352
						12,044154888802	143.151,79177766462	1,8847270753842	-,0000134181999	1,9375673944968	,0000405836911	1,7700819675143	-,0000775788262
						12,0482497811089	146.908,32814540672	1,8888219676911	-,0000180814497	1,9416622868037	,0000389554655	1,7744679672935	-,0000673535198
						12,0605344580296	144.070,73626850866	1,892916859998	-,0000131620763	1,9457571791106	,0000376547207	1,7788539670726	-,0000572639302
						12,0646293503365	140.110,75804196571	1,8970117523049	,0000055363161	1,9498520714175	,0000369628427	1,7832399668518	-,0000544498066
						12,0769140272572	137.315,41399581306	1,9011066446118	,0000218333588	1,9539469637244	,0000369774365	1,787625966631	-,0000612450263
						12,085103811871	132.800,76107180098	1,9052015369187	,0000328548458	1,9580418560313	,0000375827563	1,7920119664102	-,000068040246
						12,0891987041779	129.340,56422033989	1,9092964292256	,000036202292	1,9621367483382	,000038586933	1,7963979661894	-,0000623893639
						12,0932935964848	127.156,56016753621	1,9133913215325	,0000360944909	1,9662316406451	,000039850828	1,8007839659685	-,0000507249697
						12,1014833810986	129.776,64060886499	1,9174862138394	,0000327619569	1,970326532952	,0000412819086	1,8051699657477	-,0000417587114
						12,1137680580193	127.829,68291416	1,9215811061463	,0000339676546	1,9744214252589	,0000427669717	1,8095559655269	-,0000387538618
						12,12605273494	128.541,30564314683	1,9256759984532	,0000480744496	1,9785163175658	,0000441367088	1,8139419653061	-,0000472296385
						12,1383374118607	130.818,08543165744	1,9297708907601	,000067664458	1,9826112098727	,0000451879305	1,8183279650852	-,0000557054153
						12,1424323041676	128.371,06478467528	1,9338657830669	,0000908459209	1,9867061021796	,0000457514401	1,8227139648644	-,0000628572936
						12,1588118733952	128.739,41852364053	1,9379606753738	,000113307927	1,9908009944865	,000045783522	1,8270999646436	-,000058547507
						12,1629067657021	128.384,02139313442	1,9420555676807	,000132589516	1,9948958867934	,0000454326733	1,8314859644228	-,0000594858772
						12,167001658009	127.438,08705306782	1,9461504599876	,0001473698534	1,9989907791003	,0000450089609	1,8358719642019	-,0000604242474
						12,1915710118504	127.036,89203951262	1,9502453522945	,0001506345577	2,0030856714072	,0000448523774	1,8402579639811	-,0000657881339
						12,2120454733849	128.517,88942274458	1,9543402446014	,0001439000869	2,0071805637141	,0000451772257	1,8446439637603	-,0000823477596
						12,2161403656918	128.731,61856260677	1,9584351369083	,0001488500189	2,011275456021	,0000459544849	1,8490299635395	-,0000857022976
						12,2202352579987	128.153,83189128995	1,9625300292152	,000165609468	2,0153703483279	,0000468922278	1,8534159633186	-,0000792607191
						12,2448046118401	126.979,46159313677	1,9666249215221	,0001771535	2,0194652406348	,0000475224362	1,8578019630978	-,0000708738342
						12,2693739656815	125.878,41079571835	1,970719813829	,00018147394	2,0235601329417	,0000473525213	1,862187962877	-,0000675456313
						12,2980382118298	126.139,77095258381	1,9748147061359	,0001731226821	2,0276550252486	,0000460637404	1,8665739626562	-,0000734240092
						12,3226075656712	126.944,26054756949	1,9789095984428	,000164692878	2,0317499175555	,0000437090312	1,8709599624354	-,0000793023872
						12,3471769195126	127.386,02303779728	1,9830044907497	,0001750196966	2,0358448098624	,0000407438975	1,8753459622145	-,000085347356
						12,3758411656609	127.824,77214106954	1,9870993830566	,000190196419	2,0399397021693	,0000378094321	1,8797319619937	-,0000759649396
						12,4004105195023	128.560,48248900357	1,9911942753635	,0002041361606	2,0440345944762	,0000354279024	1,8841179617729	-,0000713514543
						12,4086003041161	128.274,4283839263	1,9952891676704	,0002108719589	2,0481294867831	,0000338388555	1,8885039615521	-,0000706239048
						12,4167900887299	128.458,67483120866	1,9993840599773	,0002136861914	2,05222437909	,0000330144731	1,8928899613312	-,0000698963554
						12,4290747656506	128.657,75731726272	2,0034789522842	,0002172898194	2,0563192713969	,0000327686535	1,8972759611104	-,0000974545707
						12,453644119492	128.732,47420917522	2,0075738445911	,0002182669577	2,0604141637038	,0000328644685	1,9016619608896	-,0001058569888
						12,4782134733334	129.129,24514121976	2,011668736898	,000212020449	2,0645090560107	,0000330697777	1,9060479606688	-,0001001075987
						12,5068777194816	128.768,97506734758	2,0157636292049	,0001968720956	2,0686039483176	,0000331671356	1,9104339604479	-,0000920080553
						12,531447073323	128.666,50773549085	2,0198585215118	,0001797646107	2,0726988406245	,0000329416009	1,9148199602271	-,0000892490559
						12,5601113194713	128.875,48283129106	2,0239534138187	,0001756847313	2,0767937329314	,0000322028539	1,9192059600063	-,0000960591663
						12,5846806733127	129.024,14818184592	2,0280483061256	,0001788072765	2,0808886252383	,0000308482608	1,9235919597855	-,0001028692768
						12,6092500271541	129.177,67499608914	2,0321431984325	,000184938923	2,0849835175452	,0000289199918	1,9279779595646	-,0001038620739
						12,6379142733024	129.357,11467113706	2,0362380907394	,0002006975324	2,0890784098521	,0000265836981	1,9323639593438	-,0000972110839
						12,6624836271438	129.095,52031896042	2,0403329830463	,000228163797	2,093173302159	,0000240714435	1,936749959123	-,0000858441551
						12,6911478732921	128.877,3135133889	2,0444278753532	,0002520441069	2,0972681944659	,0000216504203	1,9411359589022	-,0000880756167
						12,7157172271335	128.912,50149548189	2,0485227676601	,0002710740816	2,1013630867728	,0000196314457	1,9455219586814	-,0000903070783
						12,7402865809749	128.986,85626963579	2,052617659967	,0002873796992	2,1054579790797	,0000183491893	1,9499079584605	-,0000984972733
						12,7689508271232	129.029,37865821138	2,0567125522739	,0003066974907	2,1095528713866	,000018075805	1,9542939582397	-,0001032914286
						12,7935201809646	129.050,38353318354	2,0608074445808	,0003227759923	2,1136477636935	,0000188982696	1,9586799580189	-,000089119037
						12,8221844271129	128.977,74379864533	2,0649023368877	,0003298010032	2,1177426560004	,0000206395518	1,9630659577981	-,0000820891148
						12,8467537809543	128.873,63014557104	2,0689972291946	,0003226940951	2,1218375483073	,0000229037956	1,9674519575772	-,0000834037642
						12,8713231347957	128.951,65352513966	2,0730921215015	,0003007982185	2,1259324406142	,0000252325333	1,9718379573564	-,0000847184135
						12,899987380944	129.174,5136289719	2,0771870138084	,0002781071655	2,1300273329211	,0000272406766	1,9762239571356	-,0000931267911
						12,9245567347854	129.405,88550223376	2,0812819061153	,0002536453413	2,134122225228	,0000286297762	1,9806099569148	-,0000982765848
						12,9532209809337	129.282,96645779013	2,0853767984222	,000227725909	2,1382171175349	,0000291643841	1,9849959566939	-,0000810674647
						12,9777903347751	129.323,39034326986	2,0894716907291	,0002134615011	2,1423120098418	,000028702338	1,9893819564731	-,0000626309992
						13,0023596886165	129.146,03616580214	2,093566583036	,0002167348725	2,1464069021487	,0000272642792	1,9937679562523	-,0000674352298
						13,0310239347648	128.880,05973261827	2,0976614753429	,0002200983015	2,1505017944556	,000025056775	1,9981539560315	-,0000722394604
						13,0555932886062	128.829,66185975974	2,1017563676498	,0002221011667	2,1545966867625	,0000223900795	2,0025399558106	-,0000849238153
						13,0801626424476	128.383,88522748869	2,1058512599567	,0002207397294	2,1586915790694	,0000195620398	2,0069259555898	-,0000904921806
						13,0842575347545	128.276,72029858142	2,1099461522636	,0002125593767	2,1627864713763	,0000167794724	2,011311955369	-,0000843807039
						13,1006371039821	128.496,37944059413	2,1140410445705	,0001910441683	2,1668813636832	,000014165613	2,0156979551482	-,0000737837351
						13,1088268885959	128.358,67901039062	2,1181359368774	,0001588276538	2,1709762559901	,0000118145656	2,0200839549273	-,0000740394619
						13,1333962424373	127.858,87605960266	2,1222308291843	,0001278883999	2,175071148297	,0000098412508	2,0244699547065	-,0000742951886
						13,1620604885856	126.966,7833999988	2,1263257214912	,0001048160212	2,1791660406039	,0000083877738	2,0288559544857	-,0000880648827
						13,186629842427	126.165,90519857846	2,1304206137981	,0000836104191	2,1832609329108	,0000075661171	2,0332419542649	-,0000924217746
						13,2152940885753	125.113,45398595733	2,134515506105	,000064427548	2,1873558252177	,0000073796953	2,0376279540441	-,0000813060734
						13,2398634424167	124.399,0559329493	2,1386103984119	,0000479619101	2,1914507175246	,0000077237247	2,0420139538232	-,0000782504553
						13,2439583347236	124.156,15028155139	2,1427052907188	,0000335870411	2,1955456098315	,0000085093484	2,0463999536024	-,0000833754083
						13,2644327962581	122.868,62230039766	2,1468001830257	,0000193196703	2,1996405021384	,0000097940307	2,0507859533816	-,0000885003612
						13,2930970424064	121.196,01878180826	2,1508950753326	,0000057485933	2,2037353944453	,0000117321042	2,0551719531608	-,0001007620781
						13,3135715039409	119.786,17155947392	2,1549899676395	-,0000046888139	2,2078302867522	,0000143650195	2,0595579529399	-,0001062479189
						13,3176663962478	119.429,8755899572	2,1590848599464	-,0000122442306	2,2119251790591	,0000174655376	2,0639439527191	-,0001079200862
						13,3463306423961	117.050,4059722623	2,1631797522533	-,0000213039334	2,216020071366	,0000205871479	2,0683299524983	-,0001064662721
						13,3627102116237	116.089,24790889642	2,1672746445602	-,0000306200637	2,2201149636729	,0000232187912	2,0727159522775	-,0001071521775
						13,3708999962375	115.283,53275803877	2,1713695368671	-,0000382113329	2,2242098559798	,0000249262531	2,0771019520566	-,000107838083
						13,3954693500789	113.667,23670954691	2,175464429174	-,0000436800524	2,2283047482867	,000025491079	2,0814879518358	-,0001166112329
						13,4159438116134	111.851,95447520778	2,1795593214809	-,0000468953456	2,2323996405936	,0000250359215	2,085873951615	-,0001325735971
						13,4241335962272	110.943,0873722192	2,1836542137878	-,0000501269888	2,2364945329005	,0000239904918	2,0902599513942	-,0001328659447
						13,4487029500685	108.582,04381742678	2,1877491060947	-,0000553674868	2,2405894252074	,0000228867007	2,0946459511733	-,0001272829909
						13,4773671962168	107.020,43733451117	2,1918439984016	-,0000637030333	2,2446843175143	,0000221446742	2,0990319509525	-,0001245239064
						13,5019365500582	104.886,84646018699	2,1959388907085	-,0000774827009	2,2487792098212	,0000219942143	2,1034179507317	-,0001260348531
						13,5265059038996	103.852,02741024352	2,2000337830154	-,000077151058	2,2528741021281	,0000225271574	2,1078039505109	-,0001275457997
						13,5551701500479	103.845,7744052505	2,2041286753223	-,0000476989665	2,256968994435	,0000238047295	2,1121899502901	-,0001401153074
						13,5633599346617	105.195,47940356126	2,2082235676292	-,0000207575543	2,2610638867419	,0000259293468	2,1165759500692	-,000121266504
						13,5797395038893	105.263,62246725818	2,2123184599361	,0000019401875	2,2651587790488	,0000290169276	2,1209619498484	-,0000959508347
						13,6002139654238	104.828,15712668382	2,216413352243	,0000151651286	2,2692536713557	,0000330983318	2,1253479496276	-,000091287376
						13,6084037500376	104.202,37173703366	2,2205082445499	,0000200197751	2,2733485636626	,0000380628341	2,1297339494068	-,0000890526989
						13,6206884269583	105.077,83043694958	2,2246031368568	,0000217877495	2,2774434559695	,000043719066	2,1341199491859	-,0000900194507
						13,6247833192652	104.777,32480797211	2,2286980291637	,0000154935679	2,2815383482764	,0000498848874	2,1385059489651	-,0000909862025
						13,632973103879	104.026,023281252	2,2327929214706	,0000059383913	2,2856332405833	,0000563688206	2,1428919487443	-,0000862895495
						13,6452577807997	105.574,99032782186	2,2368878137775	,0000017994952	2,2897281328902	,0000628580786	2,1472779485235	-,0000578279954
						13,6575424577204	105.184,91305554222	2,2409827060844	,0000047815325	2,2938230251971	,0000688805105	2,1516639483026	-,0000522112432
						13,6862067038687	104.927,21821873091	2,2450775983913	,000016300105	2,297917917504	,0000739350258	2,1560499480818	-,0000540339692
						13,6903015961756	105.442,04479214107	2,2491724906982	,0000365711568	2,3020128098109	,0000777069108	2,160435947861	-,0000558566953
						13,7107760577101	106.731,07258441277	2,2532673830051	,0000596061708	2,3061077021178	,0000801680727	2,1648219476402	-,0000688193251
						13,7394403038584	107.206,91389498902	2,257362275312	,0000818188579	2,3102025944247	,0000815117882	2,1692079474193	-,0000536583909
						13,7640096576998	106.961,42280503955	2,2614571676189	,0001019297262	2,3142974867316	,0000819996981	2,1735939471985	-,0000435415212
						13,7762943346205	108.682,00220909427	2,2655520599258	,0001216970878	2,3183923790385	,0000818380496	2,1779799469777	-,0000439456533
						13,7844841192343	108.192,27419792461	2,2696469522327	,0001411667304	2,3224872713454	,0000811385431	2,1823659467569	-,0000443497854
						13,7885790115412	107.557,62306002851	2,2737418445396	,0001558237379	2,3265821636523	,000079955551	2,186751946536	-,000056985776
						13,8008636884619	109.320,00812377952	2,2778367368465	,0001637938676	2,3306770559592	,0000783556455	2,1911379463152	-,0000836053899
						13,8172432576895	108.477,52962007187	2,2819316291534	,0001601748109	2,3347719482661	,0000764695774	2,1955239460944	-,0000877590475
						13,8213381499964	108.873,37456075507	2,2860265214603	,0001528878971	2,338866840573	,0000745055535	2,1999099458736	-,0000886973862
						13,8418126115309	109.269,08101773429	2,2901214137672	,0001545358136	2,3429617328799	,0000727106164	2,2042959456528	-,0000809168334
						13,8704768576792	110.722,18763445038	2,2942163060741	,0001554877901	2,3470566251868	,0000712611956	2,2086819454319	-,0000800779312
						13,8950462115206	110.754,26783012117	2,298311198381	,0001533239607	2,3511515174937	,0000701522792	2,2130679452111	-,0000909120939
						13,919615565362	108.274,98821861771	2,3024060906879	,0001465954308	2,3552464098006	,0000691902053	2,2174539449903	-,0001017462567
						13,9319002422827	109.226,7348821361	2,3065009829948	,0001419238665	2,3593413021075	,000068145455	2,2218399447695	-,0001113600569
						13,9482798115103	110.109,66936914144	2,3105958753017	,000152127962	2,3634361944144	,0000669321719	2,2262259445486	-,0001036202149
						13,9728491653517	110.166,40742429642	2,3146907676086	,0001694308749	2,3675310867213	,0000656506064	2,2306119443278	-,0001039801753
						14,0015134115	110.993,47617183598	2,3187856599155	,0001874303575	2,3716259790282	,0000644952256	2,234997944107	-,0001043401357
						14,0219878730345	108.515,48704917966	2,3228805522224	,000205054942	2,3757208713351	,0000636410628	2,2393839438862	-,0001123892733
						14,0260827653414	108.190,22654831298	2,3269754445293	,0002173795129	2,379815763642	,0000631831631	2,2437699436653	-,0001283245438
						14,0342725499552	109.630,35475992243	2,3310703368362	,0002164129149	2,3839106559489	,0000631037215	2,2481559434445	-,0001297309293
						14,0506521191828	110.520,18005928982	2,3351652291431	,0001976039116	2,3880055482558	,000063262566	2,2525419432237	-,0001169290249
						14,0752214730242	108.422,47574680781	2,33926012145	,0001689833045	2,3921004405627	,0000634541707	2,2569279430029	-,0001098201577
						14,0793163653311	107.840,90010414381	2,3433550137569	,0001609499556	2,3961953328696	,0000635054955	2,261313942782	-,0001069044646
						14,1038857191725	106.938,8633815653	2,3474499060638	,0001715159999	2,4002902251765	,0000633499206	2,2656999425612	-,0001105638789
						14,1325499653208	107.711,77499868397	2,3515447983707	,0001847218512	2,4043851174834	,0000630353202	2,2700859423404	-,0001142232932
						14,1571193191622	107.225,73568998198	2,3556396906776	,0001933249946	2,4084800097903	,0000626866588	2,2744719421196	-,0001108991404
						14,1816886730036	106.396,57407148387	2,3597345829845	,0001882541512	2,4125749020972	,0000624615441	2,2788579418988	-,0000934032815
						14,1898784576174	104.764,47296582112	2,3638294752914	,0001643315493	2,4166697944041	,000062519591	2,2832439416779	-,0000747530419
						14,1980682422312	105.095,38857501936	2,3679243675983	,0001387655099	2,420764686711	,0000629835438	2,2876299414571	-,0000772709554
						14,2021631345381	105.039,10731806235	2,3720192599052	,0001116106435	2,4248595790179	,0000638653225	2,2920159412363	-,0000797888688
						14,2103529191519	103.270,39542236786	2,3761141522121	,0000930244451	2,4289544713248	,00006501007	2,2964019410155	-,0000878452971
						14,2349222729933	100.539,79797071389	2,380209044519	,0001069887133	2,4330493636317	,000066125352	2,3007879407946	-,0000860710867
						14,2553967345278	97.890,669995179366	2,3843039368259	,0001479132861	2,4371442559386	,000066909101	2,3051739405738	-,0000741628075
						14,2635865191416	96.776,078818033446	2,3883988291328	,000184631183	2,4412391482455	,0000671968168	2,309559940353	-,0000703693963
						14,2758711960623	99.227,987823377216	2,3924937214397	,000212904789	2,4453340405524	,0000670165117	2,3139459401322	-,0000746656122
						14,288155872983	98.347,633921828224	2,3965886137466	,0002270007125	2,4494289328593	,0000665327581	2,3183319399113	-,0000789618281
						14,2922507652899	96.698,88999064599	2,4006835060535	,0002442706063	2,4535238251662	,0000659328511	2,3227179396905	-,0001065191097
						14,3004405499037	95.001,62211332512	2,4047783983604	,0002905314951	2,4576187174731	,0000653472034	2,3271039394697	-,0001055277374
						14,3045354422106	96.229,945685203072	2,4088732906673	,0003322595792	2,46171360978	,000064801323	2,3314899392489	-,0000979758294
						14,3127252268244	97.007,12975855447	2,4129681829742	,0003675759896	2,4658085020869	,0000641891941	2,335875939028	-,0000990570226
						14,3413894729727	97.006,636804224397	2,4170630752811	,0003801880218	2,4699033943938	,0000632965238	2,3402619388072	-,0001001382158
						14,3659588268141	94.935,122577624256	2,421157967588	,0003688332597	2,4739982867007	,0000618959811	2,3446479385864	-,0001058238128
						14,3946230729624	94.792,735205866867	2,4252528598949	,0003667158149	2,4780931790076	,0000598778075	2,3490339383656	-,0001088260022
						14,4191924268037	91.569,773702071603	2,4293477522018	,0003702207446	2,4821880713145	,0000573581247	2,3534199381447	-,0001079124443
						14,4355719960313	92.028,327659526925	2,4334426445087	,0003739653839	2,4862829636214	,0000547213805	2,3578059379239	-,0001011893762
						14,4437617806451	91.664,663024895731	2,4375375368156	,000373486177	2,4903778559283	,0000525431166	2,3621919377031	-,0000928192478
						14,4642362421796	92.121,391033586406	2,4416324291225	,0003691259108	2,4944727482352	,000051324037	2,3665779374823	-,000089844245
						14,4683311344865	91.189,967987133786	2,4457273214294	,0003646827039	2,4985676405421	,0000511889595	2,3709639372615	-,0000951486331
						14,4724260267934	89.128,957557386598	2,4498222137363	,0003665539094	2,502662532849	,0000518507109	2,3753499370406	-,0001004530211
						14,4765209191003	87.508,547321708198	2,4539171060432	,0003729580069	2,5067574251559	,0000528835148	2,3797359368198	-,0001042879586
						14,4806158114072	85.826,489575994163	2,4580119983501	,0003782018839	2,5108523174628	,000054007492	2,384121936599	-,0000927429945
						14,4929004883279	82.939,87249452064	2,462106890657	,0003807039053	2,5149472097697	,0000551203424	2,3885079363782	-,0000901222759
						14,4969953806348	83.365,379048325645	2,4662017829639	,0003796476188	2,5190421020766	,0000561432991	2,3928939361573	-,0000904206112
						14,5256596267831	82.893,088172824947	2,4702966752708	,0003688840835	2,5231369943835	,0000569042095	2,3972799359365	-,0000907189466
						14,5502289806245	82.926,651641245133	2,4743915675777	,0003425964583	2,5272318866904	,0000571432365	2,4016659357157	-,0001080708441
						14,5747983344659	81.631,978438000525	2,4784864598846	,0003060455643	2,5313267789973	,0000566044686	2,4060519354949	-,0001092079845
						14,5829881190797	78.896,404896266317	2,4825813521915	,0002723242043	2,5354216713042	,0000551352917	2,410437935274	-,0000915918727
						14,5870830113866	77.410,738302343309	2,4866762444984	,00025355489	2,5395165636111	,0000527578973	2,4148239350532	-,0000813847969
						14,6034625806142	76.747,763420449958	2,4907711368053	,0002428686001	2,543611455918	,0000496694572	2,4192099348324	-,0000776927838
						14,6157472575349	75.080,793632784064	2,4948660291122	,0002363813415	2,5477063482249	,0000461847447	2,4235959346116	-,0000871780698
						14,6198421498418	75.330,872592991834	2,4989609214191	,0002281580405	2,5518012405318	,0000426629841	2,4279819343907	-,0000966633557
						14,6280319344556	74.796,747180586381	2,503055813726	,0002166693939	2,5558961328387	,0000394200638	2,4323679341699	-,0000961641604
						14,6362217190694	72.299,019601187942	2,5071507060329	,0001927896044	2,5599910251456	,0000366090888	2,4367539339491	-,0000936531485
						14,6566961806039	71.172,818173298611	2,5112455983398	,0001595424643	2,5640859174525	,0000341599945	2,4411399337283	-,0000845391322
						14,6607910729108	70.103,88902138112	2,5153404906467	,0001369853448	2,5681808097594	,0000318952763	2,4455259335075	-,0000809363878
						14,6812655344453	69.738,548043467546	2,5194353829536	,0001197566063	2,5722757020663	,0000297574626	2,4499119332866	-,0000867766709
						14,7058348882867	69.906,081216251738	2,5235302752605	,0001063725039	2,5763705943732	,0000279338131	2,4542979330658	-,000092616954
						14,734499134435	68.231,272055627763	2,5276251675674	,0000943343503	2,5804654866801	,0000267373228	2,458683932845	-,0000925800611
						14,7385940267419	67.649,409493811878	2,5317200598743	,0000820469235	2,584560378987	,0000263816332	2,4630699326242	-,0000757117608
						14,7590684882764	67.888,815190455309	2,5358149521812	,0000678574942	2,5886552712939	,0000268669099	2,4674559324033	-,0000592409552
						14,7877327344247	66.385,388177013594	2,5399098444881	,0000521872183	2,5927501636008	,0000280109617	2,4718419321825	-,0000598379969
						14,7959225190385	65.697,756511597274	2,544004736795	,0000351430165	2,5968450559077	,0000295383928	2,4762279319617	-,0000604350385
						14,8082071959592	65.800,258936455411	2,5480996291019	,0000159426798	2,6009399482146	,0000311435143	2,4806139317409	-,0000692954197
						14,8123020882661	65.815,207742029965	2,5521945214088	-,0000026699616	2,6050348405215	,0000325105379	2,48499993152	-,0000723034592
						14,8245867651868	65.707,325532686592	2,5562894137157	-,0000144946876	2,6091297328284	,0000333054206	2,4893859312992	-,0000470694757
						14,8368714421075	65.577,041728694413	2,5603843060226	-,0000168365	2,6132246251353	,0000332219089	2,4937719310784	-,0000413595293
						14,857345903642	65.847,869999762406	2,5644791983295	-,0000066345135	2,6173195174422	,0000321474609	2,4981579308576	-,0000382104567
						14,8655356882558	66.147,531344665728	2,5685740906364	,0000125440799	2,6214144097491	,000030330867	2,5025439306367	-,0000475015789
						14,8737254728696	65.695,478872866816	2,5726689829433	,0000253474789	2,625509302056	,000028319707	2,5069299304159	-,0000567927011
						14,8901050420972	65.320,623297860941	2,5767638752502	,0000293359699	2,6296041943629	,000026613668	2,5113159301951	-,0000607412824
						14,9187692882455	64.941,904579335616	2,5808587675571	,0000197838334	2,6336990866698	,0000253476044	2,5157019299743	-,0000516453685
						14,9433386420869	65.109,414106059494	2,584953659864	,0000138285364	2,6377939789767	,0000242917786	2,5200879297534	-,0000465955413
						14,9679079959283	65.368,1289005552	2,5890485521709	,0000291096624	2,6418888712836	,0000230856347	2,5244739295326	-,0000465013496
						14,9965722420766	64.882,542508225459	2,5931434444778	,0000446161922	2,6459837635905	,0000214837081	2,5288599293118	-,0000464071579
						15,021141595918	64.573,45141740233	2,5972383367847	,0000589768912	2,6500786558974	,0000195142377	2,533245929091	-,0000663372346
						15,0498058420663	64.741,094749205005	2,6013332290916	,0000714784662	2,6541735482043	,0000175054887	2,5376319288702	-,000063595497
						15,0743751959077	64.466,707834147021	2,6054281213985	,0000781350942	2,6582684405112	,0000159312599	2,5420179286493	-,0000587756889
						15,0989445497491	64.536,156669278771	2,6095230137054	,0000775376717	2,6623633328181	,0000151529442	2,5464039284285	-,0000417352667
						15,1276087958974	64.553,353359661427	2,6136179060123	,0000735558513	2,666458225125	,0000152860655	2,5507899282077	-,0000314208241
						15,1521781497388	64.628,730993566656	2,6177127983192	,0000652268124	2,6705531174319	,0000162495174	2,5551759279869	-,0000282022241
						15,1808423958871	64.904,859072715315	2,6218076906261	,0000535395791	2,6746480097388	,0000178455326	2,559561927766	-,0000249836241
						15,2054117497285	64.907,586729975706	2,625902582933	,000036521424	2,6787429020457	,0000197471251	2,5639479275452	-,0000159111463
						15,2299811035699	64.917,742784253146	2,6299974752399	,0000185143422	2,6828377943526	,0000214905075	2,5683339273244	-,0000063240437
						15,2545504574113	65.756,058490737894	2,6340923675468	,0000080802474	2,6869326866595	,0000225924774	2,5727199271036	,0000008196139
						15,2586453497182	66.047,495495146138	2,6381872598537	,0000049385775	2,6910275789664	,0000227553191	2,5771059268827	,0000055357315
						15,2791198112527	65.695,130637770227	2,6422821521606	,0000041367309	2,6951224712733	,0000219965959	2,5814919266619	,0000051043021
						15,2832147035596	65.732,989603381082	2,6463770444675	,0000045331293	2,6992173635802	,000020579029	2,5858779264411	,0000046728727
						15,2954993804803	65.725,244133414835	2,6504719367744	,0000043968874	2,7033122558871	,0000188002439	2,5902639262203	-,0000147562427
						15,3118789497079	65.378,070276499814	2,6545668290813	,000002124555	2,707407148194	,0000168543068	2,5946499259994	-,000015059674
						15,3364483035493	65.692,708292688755	2,6586617213882	-,0000082085362	2,7115020405009	,0000148712276	2,5990359257786	-,0000037580584
						15,3405431958562	65.821,219720100429	2,6627566136951	-,0000200367701	2,7155969328077	,0000130110324	2,6034219255578	-,0000071360276
						15,3569227650838	65.720,019176848986	2,666851506002	-,0000167474394	2,7196918251146	,0000114788955	2,607807925337	-,0000105139969
						15,3610176573906	65.826,993714140058	2,6709463983089	-,0000083740063	2,7237867174215	,0000104798445	2,6121939251162	-,0000185973073
						15,3896819035389	65.749,297987565542	2,6750412906158	-,0000021857141	2,7278816097284	,0000101987176	2,6165799248953	-,000033201074
						15,4060614727665	65.708,012272617843	2,6791361829227	,000000597877	2,7319765020353	,0000107836333	2,6209659246745	-,0000379647994
						15,4142512573803	65.437,908417769971	2,6832310752296	-,0000021766302	2,7360713943422	,0000123039059	2,6253519244537	-,0000257073153
						15,4429155035286	64.396,195724439693	2,6873259675365	-,000004846756	2,7401662866491	,0000147123972	2,6297379242329	-,0000275149275
						15,46748485737	63.974,532322647437	2,6914208598434	,0000034333282	2,744261178956	,0000178495572	2,634123924012	-,0000293225397
						15,4920542112114	64.439,754304584333	2,6955157521503	,0000212717296	2,7483560712629	,0000214642666	2,6385099237912	-,0000367081215
						15,5207184573597	63.760,738840684685	2,6996106444572	,0000366978359	2,7524509635698	,0000252236988	2,6428959235704	-,0000434048284
						15,5330031342804	63.360,663254056218	2,7037055367641	,0000399664949	2,7565458558767	,0000287273735	2,6472819233496	-,0000365809477
						15,5452878112011	61.631,828882116019	2,707800429071	,0000279262304	2,7606407481836	,0000315672514	2,6516679231287	-,0000232480977
						15,549382703508	61.168,870562416192	2,7118953213779	,0000028023448	2,7647356404905	,0000334488266	2,6560539229079	-,0000242375738
						15,5616673804287	59.389,250824603853	2,7159902136848	-,0000226040326	2,7688305327974	,0000342969908	2,6604399226871	-,00002522705
						15,5739520573494	58.480,996164643072	2,7200851059917	-,0000497216719	2,7729254251043	,0000342454156	2,6648259224663	-,0000326987791
						15,5944265188839	56.897,874251862246	2,7241799982986	-,0000746282491	2,7770203174112	,0000334990782	2,6692119222454	-,0000351853507
						15,5985214111908	56.663,148123652934	2,7282748906055	-,0000882683771	2,7811152097181	,0000321775654	2,6735979220246	-,0000349964301
						15,6149009804184	55.261,189208695194	2,7323697829124	-,0000867233512	2,785210102025	,0000302386744	2,6779839218038	-,0000194316857
						15,6230907650322	54.023,665145734534	2,7364646752193	-,0000753106337	2,7893049943319	,0000274846725	2,682369921583	-,0000183014372
						15,6517550111805	54.982,448319208	2,7405595675262	-,0000618162787	2,7933998866388	,0000237157451	2,6867559213621	-,0000194339888
						15,6558499034874	56.042,406163139712	2,7446544598331	-,000047440892	2,7974947789457	,0000190035139	2,6911419211413	-,0000205665405
						15,6763243650219	56.205,74578320697	2,74874935214	-,0000340493839	2,8015896712526	,0000138692592	2,6955279209205	-,0000194503454
						15,6927039342495	55.093,324325203398	2,7528442444469	-,0000218606419	2,8056845635595	,0000091349296	2,6999139206997	-,0000045752166
						15,7008937188633	53.734,598808368339	2,7569391367538	-,0000118039271	2,8097794558664	,0000055324432	2,7042999204789	,0000075907935
						15,7049886111702	53.573,574472553075	2,7610340290607	-,0000031432477	2,8138743481733	,0000034341813	2,708685920258	,0000234065936
						15,713178395784	54.021,336017924454	2,7651289213676	,0000064005354	2,8179692404802	,0000028492198	2,7130719200372	,0000305147013
						15,7213681803978	52.778,652390328902	2,7692238136745	,0000139856553	2,8220641327871	,0000035706279	2,7174579198164	,0000313704566
						15,7254630727047	51.488,14790399385	2,7733187059814	,0000160865189	2,826159025094	,0000052907062	2,7218439195956	,0000322262119
						15,7295579650116	50.796,437294355085	2,7774135982883	,0000109753593	2,8302539174009	,0000076227059	2,7262299193747	,0000459438479
						15,7500324265461	49.739,637674387334	2,7815084905952	,0000066733512	2,8343488097078	,0000101011248	2,7306159191539	,0000609796963
						15,754127318853	48.465,770021498682	2,7856033829021	,0000147762547	2,8384437020147	,000012257889	2,7350019189331	,0000561781237
						15,7827915650013	46.543,424734512582	2,789698275209	,0000230843721	2,8425385943216	,0000137868292	2,7393879187123	,0000513765511
						15,8073609188427	46.100,00062061456	2,7937931675159	,0000312658311	2,8466334866285	,0000146939916	2,7437739184914	,0000381439732
						15,8278353803772	44.932,353687231405	2,7978880598228	,0000383082815	2,8507283789354	,0000152787954	2,7481599182706	,0000232426134
						15,836025164991	43.836,807966259866	2,8019829521297	,0000425676468	2,8548232712423	,000015923167	2,7525459180498	,0000255991019
						15,8524047342186	41.743,06544776169	2,8060778444366	,0000423812851	2,8589181635492	,0000168543812	2,756931917829	,0000436577485
						15,8605945188324	41.104,20283973783	2,8101727367435	,0000354761429	2,8630130558561	,000018036456	2,7613179176081	,0000378741538
						15,8810689803669	38.903,265053723053	2,8142676290504	,0000283579625	2,867107948163	,0000192006938	2,7657039173873	,000032090559
						15,8851638726738	38.263,00357599456	2,8183625213573	,0000286585481	2,8712028404699	,0000199549678	2,7700899171665	,0000189854489
						15,8933536572876	39.029,050319748928	2,8224574136642	,0000323738023	2,8752977327768	,0000199597014	2,7744759169457	,0000080655074
						15,9015434419014	40.004,768429122464	2,8265523059711	,0000323474855	2,8793926250837	,0000191155695	2,7788619167249	,0000024554035
						15,9138281188221	40.851,971816232774	2,830647198278	,0000214616201	2,8834875173906	,0000176487774	2,783247916504	,0000163197113
						15,917923011129	41.845,649605290406	2,8347420905849	,0000055979856	2,8875824096975	,0000159896937	2,7876339162832	,0000167040896
						15,9220179034359	42.612,54938228048	2,8388369828918	-,000006907431	2,8916773020044	,0000145365457	2,7920199160624	,0000170884678
						15,9261127957428	42.254,817997339898	2,8429318751987	-,000017800951	2,8957721943113	,0000135013218	2,7964059158416	,0000144317262
						15,9383974726635	41.800,954576388454	2,8470267675056	-,0000277171956	2,8998670866182	,0000129040805	2,8007919156207	,0000055551467
						15,9465872572773	43.433,199400651552	2,8511216598125	-,0000369115497	2,9039619789251	,000012656726	2,8051779153999	,0000071622077
						15,9670617188118	42.196,961013230093	2,8552165521194	-,0000423118622	2,908056871232	,0000126582451	2,8095639151791	,0000184906534
						15,9793463957325	40.351,735749035405	2,8593114444263	-,0000350482557	2,9121517635389	,0000128273738	2,8139499149583	,0000323026638
						15,9834412880394	38.590,524480169997	2,8634063367332	-,0000163644779	2,9162466558458	,0000130607711	2,8183359147374	,0000387069705
						15,9875361803463	37.306,20886244921	2,8675012290401	-,0000007003155	2,9203415481527	,0000131748311	2,8227219145166	,0000338935795
						15,9916310726532	36.568,794736058496	2,871596121347	,0000086955441	2,9244364404596	,0000129180823	2,8271079142958	,0000290801886
						16,0121055341877	35.796,540501812979	2,8756910136539	,0000159661784	2,9285313327665	,0000120842945	2,831493914075	,0000358095757
						16,0162004264946	35.725,827977898758	2,8797859059608	,0000291232861	2,9326262250734	,0000106369694	2,8358799138541	,000052080417
						16,0284851034153	36.117,204185502246	2,8838807982677	,0000485523255	2,9367211173803	,0000087518093	2,8402659136333	,0000563661762
						16,0325799957222	35.642,405022626163	2,8879756905745	,0000697487591	2,9408160096872	,000006739392	2,8446519134125	,000057066222
						16,0366748880291	34.777,885424705786	2,8920705828814	,0000861322281	2,9449109019941	,0000049300394	2,8490379131917	,0000577662678
						16,0448646726429	33.486,72573928441	2,8961654751883	,0000898096247	2,949005794301	,0000035863072	2,8534239129708	,0000495972197
						16,0612442418705	32.088,55662809632	2,9002603674952	,000082058399	2,9531006866079	,0000028316626	2,85780991275	,0000498471122
						16,0653391341774	30.990,22274728473	2,9043552598021	,0000748430713	2,9571955789148	,0000026289559	2,8621959125292	,000060567945
						16,0694340264843	30.352,215696013792	2,908450152109	,0000818016768	2,9612904712217	,0000028435516	2,8665819123084	,0000616128281
						16,081718703405	29.230,063496972486	2,9125450444159	,0000940229043	2,9653853635286	,0000033473358	2,8709679120876	,0000596863533
						16,0940033803257	29.759,50730956889	2,9166399367228	,0001064518029	2,9694802558355	,0000040957062	2,8753539118667	,0000577598784
						16,0980982726326	30.396,452016632685	2,9207348290297	,000116541824	2,9735751481424	,000005138958	2,8797399116459	,0000535400142
						16,1021931649395	31.062,52522121415	2,9248297213366	,0001229345799	2,9776700404493	,0000065725911	2,8841259114251	,0000492693327
						16,1062880572464	32.494,95153274752	2,9289246136435	,0001192566828	2,9817649327562	,0000084492129	2,8885119112043	,0000541480985
						16,1103829495533	33.915,943029722912	2,9330195059504	,0001031998201	2,9858598250631	,0000107040777	2,8928979109834	,000051854731
						16,1144778418602	35.310,236966484902	2,9371143982573	,0000857577686	2,98995471737	,0000131490959	2,8972839107626	,0000495613635
						16,1185727341671	36.756,336216292058	2,9412092905642	,000069525279	2,9940496096769	,0000155205679	2,9016699105418	,0000406665734
						16,122667626474	37.846,076128452544	2,9453041828711	,000048354569	2,9981445019838	,0000175272752	2,906055910321	,0000191716826
						16,1267625187809	38.816,105405525152	2,949399075178	,0000256530623	3,0022393942907	,0000188976927	2,9104419101001	,0000215782918
						16,1308574110878	40.082,024420816646	2,9534939674849	,0000048264656	3,0063342865976	,0000194598284	2,9148279098793	,0000255968793
						16,1349523033947	41.270,309447924877	2,9575888597918	-,0000174668505	3,0104291789045	,0000192292198	2,9192139096585	,0000345282753
						16,1472369803154	42.361,221788656832	2,9616837520987	-,0000302262868	3,0145240712114	,0000183959673	2,9235999094377	,0000324267786
						16,1718063341568	40.864,842115402528	2,9657786444056	-,0000239982833	3,0186189635183	,0000171973132	2,9279859092168	,0000303252819
						16,1759012264637	40.318,140324840992	2,9698735367125	-,0000137982348	3,0227138558252	,0000158159468	2,932371908996	,0000221797133
						16,1799961187706	39.667,633099363821	2,9739684290194	-,0000015892521	3,0268087481321	,0000144307223	2,9367579087752	,0000218813988
						16,1881859033844	37.609,932935023936	2,9780633213263	,000009666318	3,030903640439	,000013306193	2,9411439085544	,0000344306795
						16,1922807956913	36.784,119113454246	2,9821582136332	,0000137385364	3,0349985327459	,000012738291	2,9455299083336	,0000556112696
						16,1963756879982	35.636,442832844326	2,9862531059401	,0000052891199	3,0390934250528	,0000128720297	2,9499159081127	,0000548526
						16,2004705803051	34.830,170735035706	2,990347998247	-,0000061072143	3,0431883173597	,000013599778	2,9543019078919	,0000540939304
						16,204565472612	34.266,713822880198	2,9944428905539	-,0000187387012	3,0472832096666	,000014644043	2,9586879076711	,0000515025228
						16,2127552572258	35.043,700928023232	2,9985377828608	-,0000345098864	3,0513781019735	,0000157440442	2,9630739074503	,0000529735659
						16,2168501495327	36.326,75100336464	3,0026326751677	-,0000527403155	3,0554729942804	,0000168012572	2,9674599072294	,0000614736631
						16,2209450418396	37.787,016946754867	3,0067275674746	-,0000643516888	3,0595678865873	,0000178796073	2,9718459070086	,0000814713051
						16,2250399341465	38.926,810000878618	3,0108224597815	-,0000694641854	3,0636627788942	,0000190744128	2,9762319067878	,0000835957389
						16,2291348264534	39.206,379132206976	3,0149173520884	-,0000752047144	3,0677576712011	,0000203883114	2,980617906567	,0000836551633
						16,2332297187603	38.079,600638759386	3,0190122443953	-,0000820537125	3,071852563508	,0000217292962	2,9850039063461	,0000837145877
						16,2373246110672	37.095,337264583584	3,0231071367022	-,0000923803304	3,0759474558149	,0000229977293	2,9893899061253	,0000849376455
						16,245514395681	35.469,831639815379	3,0272020290091	-,0001060611141	3,0800423481218	,0000241336356	2,9937759059045	,0001018221048
						16,2496092879879	34.642,74275818448	3,031296921316	-,0001175710942	3,0841372404287	,0000251310828	2,9981619056837	,0001033173972
						16,2537041802948	33.734,537162118861	3,0353918136229	-,0001264180831	3,0882321327356	,0000260422937	3,0025479054628	,000102060851
						16,2577990726017	33.215,419043102541	3,0394867059298	-,0001345310247	3,0923270250425	,0000269798536	3,006933905242	,0001008043047
						16,2741786418293	32.161,385430615731	3,0435815982367	-,0001398072129	3,0964219173494	,000028052922	3,0113199050212	,0000840640562
						16,2782735341362	31.519,561683403085	3,0476764905436	-,0001298526735	3,1005168096563	,0000292341013	3,0157059048004	,0000880378802
						16,28646331875	32.874,643105565594	3,0517713828505	-,0001017309885	3,1046117019632	,0000302712953	3,0200919045796	,0000967869795
						16,2905582110569	34.147,568777609965	3,0558662751574	-,0000751887327	3,1087065942701	,0000307550699	3,0244779043587	,0001047405939
						16,2946531033638	35.988,421982485478	3,0599611674643	-,0000534056723	3,112801486577	,0000303252628	3,0288639041379	,0001069367167
						16,2987479956706	37.557,071503151046	3,0640560597712	-,0000506455358	3,1168963788839	,0000288916452	3,0332499039171	,0000940563048
						16,3069377802845	38.840,842662630816	3,0681509520781	-,000067058346	3,1209912711908	,0000267367861	3,0376359036963	,0000811758929
						16,3151275648982	37.882,398440643648	3,072245844385	-,0000773674036	3,1250861634977	,0000244306248	3,0420219034754	,000073883715
						16,323317349512	38.625,959110174701	3,0763407366919	-,0000830632891	3,1291810558046	,0000226185246	3,0464079032546	,0000773652248
						16,3315071341258	38.569,897365133882	3,0804356289988	-,0000890432898	3,1332759481115	,0000218082085	3,0507939030338	,0000789873739
						16,3356020264327	37.870,599650557568	3,0845305213057	-,0000970850312	3,1373708404184	,0000222258743	3,055179902813	,0000796976722
						16,3519815956603	36.473,536364431398	3,0886254136126	-,000101986992	3,1414657327253	,000023770588	3,0595659025921	,0000804079704
						16,3560764879672	35.011,358235191347	3,0927203059195	-,0000999248881	3,1455606250322	,0000260844307	3,0639519023713	,0000630889448
						16,3601713802741	34.396,99614121104	3,0968151982264	-,0000988464605	3,1496555173391	,0000287375948	3,0683379021505	,0000627474589
						16,364266272581	35.018,447352470605	3,1009100905333	-,0001020911271	3,153750409646	,0000314180767	3,0727239019297	,0000707481285
						16,3683611648879	36.015,516855893888	3,1050049828402	-,0001107865323	3,1578453019529	,0000339935147	3,0771099017088	,0000908764951
						16,3847407341155	35.032,188331495386	3,1090998751471	-,000119940595	3,1619401942598	,0000364154157	3,081495901488	,0000952626748
						16,3888356264224	34.152,596192386234	3,113194767454	-,0001336700968	3,1660350865667	,0000386024934	3,0858819012672	,0000962699869
						16,4011203033431	36.001,189621812659	3,1172896597609	-,0001545360292	3,1701299788736	,0000404236386	3,0902679010464	,0000963208569
						16,4093100879569	37.185,641862837338	3,1213845520678	-,0001800647685	3,1742248711805	,0000417673224	3,0946539008255	,0000963717268
						16,4215947648776	37.879,875710284454	3,1254794443747	-,0001995336175	3,1783197634874	,0000426267741	3,0990399006047	,0001088395042
						16,4256896571845	39.534,036902353043	3,1295743366816	-,0002153825974	3,1824146557943	,0000431433661	3,1034259003839	,0001224179102
						16,4297845494914	41.306,55533658393	3,1336692289885	-,0002295838799	3,1865095481012	,0000435576101	3,1078119001631	,000118654913
						16,4379743341052	41.180,612528614445	3,1377641212954	-,0002432211611	3,1906044404081	,0000440784427	3,1121978999423	,0001148919158
						16,4420692264121	40.582,344817436045	3,1418590136023	-,0002491833991	3,194699332715	,0000447793715	3,1165838997214	,000104263336
						16,446164118719	39.504,5821083408	3,1459539059092	-,0002434519332	3,1987942250219	,000045611679	3,1209698995006	,0001085366439
						16,4584487956397	38.312,178308445766	3,1500487982161	-,0002392569336	3,2028891173288	,0000464980767	3,1253558992798	,0001191596731
						16,4625436879466	36.669,598034437581	3,154143690523	-,0002406377414	3,2069840096357	,0000474232277	3,129741899059	,000128299487
						16,4707334725604	35.489,31468347728	3,1582385828299	-,0002522293508	3,2110789019426	,0000484712278	3,1341278988381	,0001326496284
						16,4830181494811	34.294,902351743635	3,1623334751368	-,0002626532352	3,2151737942495	,0000498357347	3,1385138986173	,0001256714812
						16,487113041788	33.597,553811002323	3,1664283674437	-,000262224965	3,2192686865564	,0000517798965	3,1428998983965	,0001186933339
						16,4912079340949	32.857,819456747277	3,1705232597506	-,000258462627	3,2233635788633	,0000545208474	3,1472858981757	,0001214253476
						16,4953028264018	31.916,828890421402	3,1746181520575	-,0002546165378	3,2274584711702	,0000580768709	3,1516718979548	,0001232768898
						16,4993977187087	31.312,94848939264	3,1787130443644	-,0002500612474	3,2315533634771	,000062202032	3,156057897734	,0001234106747
						16,5034926110156	31.509,115346487123	3,1828079366713	-,0002382041204	3,235648255784	,0000664883136	3,1604438975132	,0001235444596
						16,5116823956294	31.216,71400017799	3,1869028289782	-,0002167038714	3,2397431480909	,0000705250135	3,1648298972924	,0001178825957
						16,5157772879363	30.952,125199042394	3,1909977212851	-,0001971106971	3,2438380403978	,0000739760044	3,1692158970715	,0000903655284
						16,5239670725501	31.744,118176280282	3,195092613592	-,0001799386688	3,2479329327047	,0000765595769	3,1736018968507	,0000847639099
						16,528061964857	31.354,781931587981	3,1991875058989	-,0001712799754	3,2520278250116	,0000780226887	3,1779878966299	,0000921050022
						16,5321568571639	31.766,32777732352	3,2032823982058	-,0001741154745	3,2561227173185	,0000782078796	3,1823738964091	,0000989177483
						16,5403466417777	32.530,706134998458	3,2073772905127	-,0001788582908	3,2602176096254	,0000771870429	3,1867598961883	,0000976432611
						16,5444415340846	32.743,386676645638	3,2114721828196	-,0001869274322	3,2643125019323	,000075316639	3,1911458959674	,0000963687739
						16,5526313186984	34.610,552183489536	3,2155670751265	-,0001989603504	3,2684073942392	,0000730620963	3,1955318957466	,0000876240284
						16,5567262110053	36.189,845798834464	3,2196619674334	-,0002117432172	3,2725022865461	,0000707022356	3,1999178955258	,0000746194056
						16,5608211033122	37.241,993021764506	3,2237568597403	-,0002210209166	3,276597178853	,0000682229141	3,204303895305	,000081812591
						16,5649159956191	36.625,834757185318	3,2278517520472	-,0002234086059	3,2806920711599	,0000655138682	3,2086898950841	,0000969093433
						16,569010887926	35.979,240104709382	3,2319466443541	-,0002278246567	3,2847869634668	,0000626652484	3,2130758948633	,0000956953505
						16,5731057802329	35.604,502059252768	3,236041536661	-,0002388013306	3,2888818557737	,0000600634482	3,2174618946425	,0000944813578
						16,5812955648467	36.274,319873206086	3,2401364289679	-,0002496907125	3,2929767480806	,0000581960059	3,2218478944217	,0000906126382
						16,5853904571536	39.073,941746565312	3,2442313212748	-,0002535218505	3,2970716403875	,0000573810593	3,2262338942008	,0000951530837
						16,5894853494605	42.126,325791926509	3,2483262135817	-,000256597856	3,3011665326944	,0000576772694	3,23061989398	,0001019622066
						16,5935802417674	44.915,478436466451	3,2524211058886	-,0002495529296	3,3052614250013	,0000589809602	3,2350058937592	,0001213509753
						16,5976751340743	46.867,871239286541	3,2565159981955	-,0002266467732	3,3093563173082	,0000611186112	3,2393918935384	,0001349984999
						16,6017700263812	48.101,773163681472	3,2606108905024	-,0002061648083	3,3134512096151	,0000638516952	3,2437778933175	,0001404595456
						16,6058649186881	49.351,77658392217	3,2647057828093	-,0001905807695	3,317546101922	,0000668729262	3,2481638930967	,0001429147454
						16,609959810995	51.829,863810298803	3,2688006751162	-,0001789221891	3,3216409942289	,0000698734815	3,2525498928759	,0001453699452
						16,6140547033019	54.157,390437834022	3,2728955674231	-,0001697861449	3,3257358865358	,0000726327492	3,2569358926551	,000155129833
						16,6222444879157	54.600,71900757721	3,27699045973	-,0001683909929	3,3298307788427	,0000750547716	3,2613218924342	,0001617590452
						16,6263393802226	53.274,219192520422	3,2810853520369	-,0001732733019	3,3339256711496	,0000771244866	3,2657078922134	,0001647232843
						16,6304342725295	51.216,381175462541	3,2851802443438	-,0001700735026	3,3380205634565	,0000788229909	3,2700938919926	,0001535169203
						16,6345291648364	49.020,340632400262	3,2892751366507	-,0001633537048	3,3421154557634	,0000800798204	3,2744798917718	,0001423105562
						16,6427189494502	48.585,438635992634	3,2933700289576	-,0001545911179	3,3462103480703	,0000808114331	3,278865891551	,0001289136872
						16,6468138417571	46.546,003059508461	3,2974649212645	-,0001473544261	3,3503052403772	,0000810088843	3,2832518913301	,0001313211687
						16,650908734064	45.419,301141060678	3,3015598135714	-,000142066311	3,3544001326841	,0000807691652	3,2876378911093	,0001539540173
						16,6590985186778	43.813,613077111322	3,3056547058783	-,0001348500712	3,358495024991	,0000802611516	3,2920238908885	,0001538785078
						16,6631934109847	44.196,700558673421	3,3097495981852	-,0001183858567	3,3625899172979	,0000796971719	3,2964098906677	,0001538029983
						16,6713831955985	46.306,001093998394	3,3138444904921	-,0000966211408	3,3666848096048	,0000793404151	3,3007958904468	,0001465020317
						16,6754780879054	47.268,582500982733	3,317939382799	-,0000776535045	3,3707797019117	,0000794946088	3,305181890226	,0001399554375
						16,6795729802123	48.672,528666246246	3,3220342751059	-,0000660483204	3,3748745942186	,0000804319017	3,3095678900052	,0001493526116
						16,6836678725192	50.669,063393763149	3,3261291674128	-,0000641961692	3,3789694865255	,0000822717789	3,3139538897844	,0001612774897
						16,6877627648261	54.194,134604301338	3,3302240597197	-,0000750859462	3,3830643788324	,0000848963456	3,3183398895635	,0001653178794
						16,691857657133	58.412,092696499277	3,3343189520266	-,0000988087149	3,3871592711393	,0000879713471	3,3227258893427	,0001660079838
						16,6959525494399	60.894,719341440115	3,3384138443335	-,0001344054185	3,3912541634462	,0000910768679	3,3271118891219	,0001666980882
						16,7000474417468	62.393,416366233958	3,3425087366404	-,0001659241354	3,3953490557531	,0000938439371	3,3314978889011	,0001540372756
						16,7082372263606	61.123,274845757043	3,3466036289473	-,0001857968031	3,39944394806	,0000960206248	3,3358838886802	,0001569620778
						16,7123321186675	63.051,091617605235	3,3506985212542	-,0002019936839	3,4035388403669	,0000974816688	3,3402698884594	,000170748038
						16,7164270109744	66.210,635078688666	3,3547934135611	-,0002068901138	3,4076337326738	,0000982340974	3,3446558882386	,000179690116
						16,7246167955882	63.711,257093831258	3,358888305868	-,0001948682119	3,4117286249807	,0000984049882	3,3490418880178	,0001794772544
						16,7287116878951	61.841,138199291661	3,3629831981749	-,0001802103833	3,4158235172876	,0000981849258	3,353427887797	,0001792643929
						16,7369014725089	65.137,095631870349	3,3670780904818	-,0001669764653	3,4199184095945	,00009773025	3,3578138875761	,0001762936479
						16,7409963648158	68.187,434788243366	3,3711729827887	-,0001565889231	3,4240133019014	,0000970907599	3,3621998873553	,0001947370322
						16,7450912571227	71.747,121825405901	3,3752678750956	-,0001481827666	3,4281081942083	,00009622802	3,3665858871345	,0002032501217
						16,7532810417365	69.119,402617923174	3,3793627674025	-,0001432591442	3,4322030865152	,0000950865928	3,3709718869137	,0002058260589
						16,7573759340434	67.793,560229346675	3,3834576597094	-,0001463292167	3,4362979788221	,0000936716554	3,3753578866928	,0002052559806
						16,7655657186572	68.090,118548650278	3,3875525520163	-,0001548411111	3,440392871129	,0000921258874	3,379743886472	,0002046859024
						16,7696606109641	73.976,912197682509	3,3916474443232	-,0001649480191	3,4444877634359	,0000907989187	3,3841298862512	,0001918352168
						16,773755503271	78.257,699314463898	3,3957423366301	-,0001784582123	3,4485826557428	,0000902188761	3,3885158860304	,0001916731176
						16,7778503955779	79.566,82700294103	3,399837228937	-,0001919960654	3,4526775480497	,0000908824769	3,3929018858095	,0002052442032
						16,7819452878848	80.912,735924681024	3,4039321212439	-,0001983707726	3,4567724403566	,0000929859711	3,3972878855887	,0002121162241
						16,7901350724986	84.988,672493699725	3,4080270135508	-,0002038180481	3,4608673326635	,0000963315948	3,4016738853679	,0002111861908
						16,7942299648055	89.856,787929041472	3,4121219058577	-,0001990591031	3,4649622249704	,0001004644463	3,4060598851471	,0002102561574
						16,7983248571124	94.604,573783120358	3,4162167981646	-,000177657421	3,4690571172773	,0001048278409	3,4104458849262	,0002034754764
						16,8024197494193	94.834,911504379264	3,4203116904715	-,0001555088566	3,4731520095842	,0001088422102	3,4148318847054	,0002089575552
						16,81470442634	96.393,253440374003	3,4244065827784	-,0001339804829	3,4772469018911	,0001119837752	3,4192178844846	,000222903938
						16,8187993186469	102.518,45855647538	3,4285014750853	-,0001137289014	3,481341794198	,0001139446239	3,4236038842638	,0002309305413
						16,8228942109538	115.579,81629293482	3,4325963673922	-,000096269635	3,4854366865049	,0001147766389	3,4279898840429	,0002310337342
						16,8269891032607	116.283,81869418659	3,4366912596991	-,0000841123615	3,4895315788118	,0001148220573	3,4323758838221	,0002311369271
						16,8310839955676	112.355,07548345878	3,440786152006	-,000080467253	3,4936264711187	,0001144295403	3,4367618836013	,0002163444902
						16,8351788878745	110.646,04115285325	3,4448810443129	-,0000842890965	3,4977213634256	,0001137176532	3,4411478833805	,000220578972
						16,8433686724883	107.073,76635864059	3,4489759366198	-,0000855626775	3,5018162557325	,0001125891356	3,4455338831597	,0002287968876
						16,8474635647952	110.191,26233132042	3,4530708289267	-,0000869861559	3,5059111480394	,0001109085676	3,4499198829388	,0002316588312
						16,855653349409	110.724,55884320157	3,4571657212336	-,0000895570627	3,5100060403463	,000108649484	3,454305882718	,0002321579882
						16,8638431340228	112.527,39850344664	3,4612606135405	-,0001031860948	3,5141009326532	,0001059441288	3,4586918824972	,0002326571452
						16,8761278109435	121.300,34474943619	3,4653555058474	-,0001247561324	3,5181958249601	,0001030558417	3,4630778822764	,0002229587917
						16,8802227032504	127.796,94114677842	3,4694503981543	-,0001312273381	3,522290717267	,0001003032164	3,4674638820555	,0002285227739
						16,8843175955573	126.468,62875485307	3,4735452904612	-,0001393383424	3,5263856095739	,0000979450782	3,4718498818347	,0002423711063
						16,8884124878642	116.334,66309187645	3,4776401827681	-,000152311717	3,5304805018808	,0000960829036	3,4762358816139	,0002506987276
						16,8925073801711	110.408,29678764982	3,481735075075	-,0001716163508	3,5345753941877	,0000946540326	3,4806218813931	,0002524392901
						16,896602272478	108.289,0722867735	3,4858299673819	-,0001886012044	3,5386702864946	,0000935233756	3,4850078811722	,000242699717
						16,9006971647849	114.473,66053077442	3,4899248596888	-,0001998922061	3,5427651788015	,0000925869323	3,4893938809514	,000232960144
						16,9047920570918	125.607,83179898504	3,4940197519957	-,0002077247262	3,5468600711084	,000091804966	3,4937798807306	,0002287848076
						16,9088869493987	133.606,0372742725	3,4981146443026	-,0002155225268	3,5509549634153	,0000911588447	3,4981658805098	,0002405956595
						16,9170767340125	131.957,3562684459	3,5022095366095	-,000227685392	3,5550498557222	,0000905936209	3,5025518802889	,000241144479
						16,9211716263194	127.209,40059911846	3,5063044289164	-,0002448322638	3,5591447480291	,0000900026881	3,5069378800681	,0002416932984
						16,9252665186263	137.081,62392606293	3,5103993212233	-,0002563849524	3,563239640336	,0000892485718	3,5113238798473	,0002408930081
						16,9293614109332	158.996,06758146499	3,5144942135302	-,0002643824787	3,5673345326429	,0000881878236	3,5157098796265	,000230799821
						16,9334563032401	168.564,85489496198	3,5185891058371	-,0002710622659	3,5714294249498	,0000867159816	3,5200958794057	,0002359449888
						16,937551195547	178.512,17826495024	3,522683998144	-,0002784953337	3,5755243172567	,0000848444253	3,5244818791848	,000249159778
						16,9416460878539	183.917,75709670362	3,5267788904509	-,0002886840977	3,5796192095636	,0000827553017	3,528867878964	,0002688149028
						16,9457409801608	189.413,49949968064	3,5308737827578	-,0002991146574	3,5837141018705	,0000807569526	3,5332538787432	,000268633346
						16,9498358724677	200.619,65655921411	3,5349686750647	-,0003032468617	3,5878089941774	,0000791629645	3,5376398785224	,0002684517891
						16,9539307647746	317.780,95716424915	3,5390635673716	-,0002992171608	3,5919038864843	,0000781886863	3,5420258783015	,0002671000363
						16,9580256570815	486.702,02786976774	3,5431584596785	-,0002934749604	3,5959987787912	,0000778986531	3,5464118780807	,0002743479509
						16,9621205493884	463.150,6928176215	3,5472533519854	-,0002902975194	3,6000936710981	,0000781796253	3,5507978778599	,0002859670414
						16,9662154416953	410.757,88088777517	3,5513482442923	-,0002907198448	3,604188563405	,0000787970773	3,5551838776391	,0002926985389
						16,9703103340022	390.224,11510101952	3,5554431365992	-,0002883262401	3,6082834557119	,0000795385756	3,5595698774182	,0002945158846
						16,978500118616	401.448,74725819322	3,5595380289061	-,0002716792946	3,6123783480188	,0000803281493	3,5639558771974	,0002888263935
						16,9825950109229	431.267,71390274438	3,563632921213	-,0002486547614	3,6164732403257	,0000811921003	3,5683418769766	,0002831369023
						16,9866899032298	426.087,78307738157	3,5677278135199	-,0002287515308	3,6205681326326	,0000821404679	3,5727278767558	,0002838735603
						16,9907847955367	323.523,19850389325	3,5718227058268	-,0002170217109	3,6246630249395	,0000830903745	3,5771138765349	,0002920077231
						16,9948796878436	249.922,13916714384	3,5759175981337	-,000216126813	3,6287579172464	,0000838733273	3,5814998763141	,0003153770861
						17,0071643647643	289.978,14578969747	3,5800124904406	-,0002310613101	3,6328528095533	,0000842884247	3,5858858760933	,0003216779307
						17,0112592570712	478.827,65207302272	3,5841073827475	-,0002472910155	3,6369477018602	,0000841539265	3,5902718758725	,0003247852214
						17,0153541493781	1.222.321,3632502942	3,5882022750544	-,0002451196214	3,6410425941671	,0000833350832	3,5946578756516	,0003278925122
						17,019449041685	903.104,92159663962	3,5922971673613	-,0002347636446	3,645137486474	,0000817416464	3,5990438754308	,0003314594332
						17,0235439339919	816.014,3652128832	3,5963920596682	-,0002272011925	3,6492323787809	,0000793378869	3,60342987521	,0003350263542
						17,0276388262988	789.499,37927131366	3,6004869519751	-,0002344581267	3,6533272710878	,0000761825826	3,6078158749892	,0003408883247
						20,2421292872149	19.775,159993935862	3,604581844282	-,0002568494159	3,6574221633947	,0000724757879	3,6122018747684	,0003402640003
						20,2462241795218	8.760,4142266602086	3,6086767365889	-,0002824704158	3,6615170557016	,000068536402	3,6165878745475	,000339639676
						20,2503190718287	6.252,2901985852672	3,6127716288958	-,0002966700178	3,6656119480084	,0000646765025	3,6209738743267	,0003221185193
						20,2544139641356	5.145,9271992511674	3,6168665212027	-,0003121643037	3,6697068403153	,0000610826236	3,6253598741059	,0003170501502
						20,2585088564425	4.505,5554704315853	3,6209614135096	-,000331243832	3,6738017326222	,0000578266632	3,6297458738851	,0003194863261
						20,2626037487494	4.001,6913117020653	3,6250563058165	-,000353792335	3,6778966249291	,0000549529117	3,6341318736642	,0003206165926
						20,2666986410563	3.844,3499804777485	3,6291511981234	-,0003659553308	3,681991517236	,0000525034414	3,6385178734434	,0003201692732
						20,2707935333632	3.628,1539657499059	3,6332460904303	-,0003576489508	3,6860864095429	,0000504968603	3,6429038732226	,0003197219537
						20,2748884256701	3.103,2890695849318	3,6373409827372	-,0003406579742	3,6901813018498	,0000489437607	3,6472898730018	,0003070774747
						20,278983317977	2.676,7249252462253	3,6414358750441	-,0003289539239	3,6942761941567	,000047902294	3,6516758727809	,000307454524
						20,2830782102839	2.423,8369984228806	3,645530767351	-,0003256031134	3,6983710864636	,0000474984008	3,6560618725601	,0003270225421
						20,2871731025908	2.489,202732401151	3,6496256596579	-,0003328281869	3,7024659787705	,0000478396482	3,6604478723393	,0003493254929
						20,2912679948977	2.996,7501266976838	3,6537205519648	-,0003437021722	3,7065608710774	,0000488778843	3,6648338721185	,0003609108987
						20,2953628872046	3.298,5561133585197	3,6578154442717	-,0003554005503	3,7106557633843	,0000503743735	3,6692198718976	,0003598140761
						20,2994577795115	2.912,9965158372563	3,6619103365786	-,0003684146208	3,7147506556912	,0000520056199	3,6736058716768	,0003587172534
						20,3035526718184	2.119,9719104317219	3,6660052288855	-,0003778748164	3,7188455479981	,0000534794417	3,677991871456	,000355417486
						20,3076475641253	1.416,0246640186792	3,6701001211924	-,000372999185	3,722940440305	,0000545547194	3,6823778712352	,0003595473352
						20,3117424564322	993,4614646293286	3,6741950134993	-,0003556051211	3,7270353326119	,0000550132655	3,6867638710144	,0003829420766
						20,3158373487391	765,4295641970674	3,6782899058062	-,0003359472322	3,7311302249188	,0000547050004	3,6911498707935	,0003788857195
						20,319932241046	608,6906157442258	3,6823847981131	-,0003204968538	3,7352251172257	,0000536540129	3,6955358705727	,0003748293625
						20,3240271333529	515,6549545271027	3,68647969042	-,0003127944211	3,7393200095326	,0000521112256	3,6999218703519	,0003644750604
						20,3281220256598	458,6767809952115	3,6905745827269	-,000315953986	3,7434149018395	,0000504627136	3,7043078701311	,0003685450694
						20,3322169179667	423,865860038568	3,6946694750338	-,0003211458037	3,7475097941464	,0000490592239	3,7086938699102	,0003814806102
						20,3363118102736	402,7129107332131	3,6987643673407	-,0003232939348	3,7516046864533	,0000480743127	3,7130798696894	,0003890633404
						20,3404067025805	389,8973403372125	3,7028592596476	-,0003256738276	3,7556995787602	,0000474823468	3,7174658694686	,0003924981695
						20,3445015948874	377,1599701175699	3,7069541519545	-,0003304256732	3,7597944710671	,0000471645556	3,7218518692478	,0003897648883
						20,3649760564219	357,9199429120456	3,7110490442614	-,0003339984953	3,763889363374	,0000470419627	3,7262378690269	,000387031607
						20,3690709487288	345,0135410792391	3,7151439365683	-,0003320410137	3,7679842556809	,0000471470871	3,7306238688061	,0003797405734
						20,3731658410357	334,7096378216919	3,7192388288752	-,0003270477263	3,7720791479878	,0000476032363	3,7350098685853	,0003790243965
						20,3813556256495	350,7999748656234	3,7233337211821	-,0003197332231	3,7761740402947	,000048568426	3,7393958683645	,0003951574788
						20,3854505179564	416,3823889313672	3,727428613489	-,0003131258966	3,7802689326016	,0000501555002	3,7437818681436	,0004020713132
						20,3895454102633	572,6072050533185	3,7315235057959	-,0003105751697	3,7843638249085	,0000523204845	3,7481678679228	,000400652636
						20,3936403025702	1.220,2797505295966	3,7356183981028	-,000315554159	3,7884587172154	,0000547757988	3,752553867702	,0003992339587
						20,4673483640944	206,4395144512902	3,7397132904097	-,0003298534898	3,7925536095223	,0000570438541	3,7569398674812	,0003905940174
						20,4714432564013	132,6011034601879	3,7438081827166	-,0003483820376	3,7966485018292	,0000586623883	3,7613258672604	,0004065698766
						20,4755381487082	124,764001844626	3,7479030750235	-,0003769983629	3,8007433941361	,0000593741519	3,7657118670395	,000418960359
						20,4796330410151	127,1932415915145	3,7519979673304	-,0004070399845	3,804838286443	,0000591509477	3,7700978668187	,0004184103046
						20,483727933322	140,8127773278184	3,7560928596373	-,0004211209053	3,8089331787499	,0000580869919	3,7744838665979	,0004178602502
						20,4878228256289	161,7018465419475	3,7601877519442	-,0004279187607	3,8130280710568	,0000563126233	3,7788698663771	,000411645569
						20,4919177179358	180,4427015128831	3,7642826442511	-,0004303738028	3,8171229633637	,0000539669859	3,7832558661562	,0004078388493
						20,4960126102427	192,7522824139423	3,768377536558	-,0004284669494	3,8212178556706	,0000511700936	3,7876418659354	,0004182127235
						20,5001075025496	193,7922047905557	3,7724724288649	-,0004246021957	3,8253127479775	,0000479779836	3,7920278657146	,0004267483533
						20,5042023948565	187,8744256111001	3,7765673211718	-,0004232636522	3,8294076402844	,0000443846683	3,7964138654938	,0004300059699
						20,5082972871634	186,7972930498995	3,7806622134787	-,0004252962644	3,8335025325913	,00004041337	3,8007998652729	,0004313438529
						20,5123921794703	189,3302264972691	3,7847571057856	-,0004286969301	3,8375974248982	,0000362156917	3,8051858650521	,0004323113529
						20,524676856391	178,2927439803476	3,7888519980925	-,0004284989527	3,8416923172051	,0000320591162	3,8095718648313	,0004328346373
						20,5287717486979	167,6340484855694	3,7929468903994	-,0004263228328	3,845787209512	,0000282306574	3,8139578646105	,0004333579217
						20,5328666410048	155,3818691643704	3,7970417827063	-,000419869654	3,8498821018189	,0000249821491	3,8183438643896	,0004549955628
						20,5369615333117	144,7349362862649	3,8011366750132	-,0004073781273	3,8539769941258	,0000225221167	3,8227298641688	,0004572184293
						20,5410564256186	141,6025407412633	3,8052315673201	-,0003941724356	3,8580718864327	,0000209652248	3,827115863948	,0004542080234
						20,5492462102324	146,4030208920896	3,809326459627	-,0003829924406	3,8621667787396	,0000202256412	3,8315018637272	,0004511976175
						20,5533411025393	154,9993995063494	3,8134213519339	-,0003753341667	3,8662616710465	,0000199836558	3,8358878635063	,0004438740039
						20,5574359948462	165,3660622326677	3,8175162442408	-,0003693247269	3,8703565633534	,0000198178004	3,8402738632855	,0004536927186
						20,5615308871531	173,5255382106529	3,8216111365477	-,0003600040947	3,8744514556603	,000019404527	3,8446598630647	,0004708384641
						20,56562577946	178,1477767042798	3,8257060288546	-,000351565035	3,8785463479672	,0000186316582	3,8490458628439	,0004723297954
						20,5738155640738	167,2715931443858	3,8298009211615	-,0003450504481	3,8826412402741	,0000175544584	3,8534318626231	,0004705094504
						20,5779104563807	157,5886249255161	3,8338958134684	-,0003366448828	3,886736132581	,0000162686164	3,8578178624022	,0004686891053
						20,5820053486876	148,5913027048518	3,8379907057753	-,0003228504803	3,8908310248879	,000014826487	3,8622038621814	,000464586595
						20,5861002409945	142,80370364526	3,8420855980822	-,0003133803623	3,8949259171948	,0000132328646	3,8665898619606	,0004650465723
						20,6024798102221	141,769542613248	3,8461804903891	-,0003096608275	3,8990208095017	,0000115088671	3,8709758617398	,0004694806598
						20,6311440563704	142,2477305556479	3,8502753826959	-,000314648741	3,9031157018086	,0000097561587	3,8753618615189	,0004711472453
						20,6352389486773	146,4308624333595	3,8543702750028	-,0003232834649	3,9072105941155	,0000081404198	3,8797478612981	,0004702360553
						20,6393338409842	153,3784034458961	3,8584651673097	-,000321658425	3,9113054864224	,0000067871715	3,8841338610773	,0004693248652
						20,6434287332911	159,960041907621	3,8625600596166	-,0002997000952	3,9154003787293	,000005692063	3,8885198608565	,0004613891585
						20,647523625598	165,5951017700262	3,8666549519235	-,0002620049873	3,9194952710362	,0000047340019	3,8929058606356	,0004839246424
						20,6557134102118	172,2183918234983	3,8707498442304	-,000230733734	3,9235901633431	,0000037431847	3,8972918604148	,0005042450174
						20,6598083025187	181,320952995209	3,8748447365373	-,000217069259	3,92768505565	,0000025396662	3,901677860194	,0005149243518
						20,6639031948256	189,1217792775464	3,8789396288442	-,0002266186053	3,9317799479569	,0000009740061	3,9060638599732	,0005184044597
						20,6679980871325	200,4226877298575	3,8830345211511	-,0002491653601	3,9358748402638	-,0000009821763	3,9104498597523	,0005162525725
						20,6720929794394	234,8700853537758	3,887129413458	-,0002586603987	3,9399697325707	-,0000031596186	3,9148358595315	,0005141006853
						20,6802827640532	203,7026166499462	3,8912243057649	-,0002691820166	3,9440646248776	-,0000052684574	3,9192218593107	,0005201369327
						20,6843776563601	178,195621372853	3,8953191980718	-,0002839650188	3,9481595171845	-,0000071089772	3,9236078590899	,0005402431508
						20,688472548667	164,8684646756115	3,8994140903787	-,0003015234036	3,9522544094914	-,0000086981421	3,9279938588691	,0005373245196
						20,6925674409739	159,3618916857037	3,9035089826856	-,0003120533661	3,9563493017983	-,0000101952067	3,9323798586482	,0005344058884
						20,7007572255877	166,1057595284906	3,9076038749925	-,0003193049395	3,9604441941052	-,0000117502555	3,9367658584274	,0005234330144
						20,7048521178946	171,4945265676217	3,9116987672994	-,0003253304616	3,9645390864121	-,0000134566235	3,9411518582066	,0005110814994
						20,7089470102015	176,998717097343	3,9157936596063	-,0003333853351	3,968633978719	-,0000153931632	3,9455378579858	,0005156351148
						20,7171367948153	173,22195770736	3,9198885519132	-,0003474816307	3,9727288710259	-,0000176518304	3,9499238577649	,0005276244352
						20,7212316871222	166,6977657042784	3,9239834442201	-,0003664132039	3,9768237633328	-,0000202874762	3,9543098575441	,0005341498812
						20,729421471736	173,8409816993235	3,928078336527	-,0003846066849	3,9809186556397	-,000023235684	3,9586958573233	,0005374140263
						20,7335163640429	175,3191126852189	3,9321732288339	-,0003925254086	3,9850135479466	-,0000262854946	3,9630818571025	,0005350858285
						20,7376112563498	170,397251533482	3,9362681211408	-,0003872031842	3,9891084402535	-,0000291204927	3,9674678568816	,0005327576306
						20,7417061486567	158,4434742987593	3,9403630134477	-,0003749365706	3,9932033325604	-,0000313914798	3,9718538566608	,0005360704024
						20,7458010409636	142,9403851761521	3,9444579057546	-,0003618274541	3,9972982248673	-,0000328383038	3,97623985644	,0005489546105
						20,7498959332705	127,5702862458907	3,9485527980615	-,0003501380834	4,0013931171742	-,0000334343049	3,9806258562192	,0005546562557
						20,7539908255774	114,912534058287	3,9526476903684	-,0003495330826	4,0054880094811	-,0000334173167	3,9850118559983	,0005564361858
						20,7580857178843	106,0097975917309	3,9567425826753	-,000368128001	4,009582901788	-,0000331308206	3,9893978557775	,000550005746
						20,7621806101912	101,0973217252552	3,9608374749822	-,000387599777	4,0136777940949	-,0000328293035	3,9937838555567	,0005435753063
						20,770370394805	106,3383558766049	3,9649323672891	-,0003920380835	4,0177726864018	-,0000326307284	3,9981698553359	,0005430487449
						20,7744652871119	110,3263239346272	3,969027259596	-,0003762462321	4,0218675787087	-,0000326100054	4,002555855115	,000550591426
						20,7785601794188	114,9336571519717	3,9731221519029	-,0003553497075	4,0259624710156	-,0000328688119	4,0069418548942	,0005583195874
						20,7826550717257	125,6635577463172	3,9772170442098	-,0003331344712	4,0300573633225	-,0000334677141	4,0113278546734	,0005610025183
						20,7867499640326	140,274106803652	3,9813119365167	-,0003164565106	4,0341522556294	-,0000343560207	4,0157138544526	,0005580547228
						20,7908448563395	153,3853883003936	3,9854068288236	-,0003141338893	4,0382471479363	-,0000354505352	4,0200998542318	,0005551069273
						20,7949397486464	163,8550149210201	3,9895017211305	-,0003197467449	4,0423420402432	-,0000367908655	4,0244858540109	,0005601816363
						20,7990346409533	171,4338716805802	3,9935966134374	-,00032433464	4,0464369325501	-,0000385596532	4,0288718537901	,0005734168968
						20,8031295332602	178,497235077195	3,9976915057443	-,0003294770642	4,050531824857	-,0000409251515	4,0332578535693	,0005738393836
						20,8072244255671	186,0266414884258	4,0017863980512	-,0003371984479	4,0546267171639	-,000043872949	4,0376438533485	,0005742618703
						20,811319317874	192,4287136475644	4,0058812903581	-,0003477009469	4,0587216094708	-,0000471792562	4,0420298531276	,0005653806534
						20,8154142101809	198,1222454675524	4,009976182665	-,0003555731177	4,0628165017777	-,0000505242478	4,0464158529068	,000557723625
						20,8195091024878	202,3286935054053	4,0140710749719	-,0003577327306	4,0669113940846	-,0000535869185	4,050801852686	,0005581207935
						20,8276988871016	217,2459034801466	4,0181659672788	-,0003527138854	4,0710062863915	-,0000560522379	4,0551878524652	,0005684762158
						20,8317937794085	228,9775363944902	4,0222608595857	-,0003480963022	4,0751011786984	-,0000576000132	4,0595738522443	,0005732059665
						20,8358886717154	239,641697726929	4,0263557518926	-,0003458091571	4,0791960710053	-,0000579696645	4,0639598520235	,0005732342233
						20,8399835640223	248,9342243918216	4,0304506441995	-,0003466405816	4,0832909633122	-,0000570644805	4,0683458518027	,00057326248
						20,8440784563292	256,0530338866353	4,0345455365064	-,0003506563764	4,0873858556191	-,0000549718887	4,0727318515819	,0005642111377
						20,8604580255568	265,6749065838969	4,0386404288133	-,0003505792807	4,091480747926	-,0000518709544	4,077117851361	,0005783949866
						20,8645529178637	271,1075419077111	4,0427353211202	-,0003417490752	4,0955756402329	-,0000479479721	4,0815038511402	,0005986965919
						20,8727427024775	269,9890554386619	4,0468302134271	-,0003323362883	4,0996705325398	-,0000434184268	4,0858898509194	,0006110018661
						20,8768375947844	255,6813558260685	4,050925105734	-,000325704721	4,1037654248467	-,0000385889399	4,0902758506986	,0006149763424
						20,8809324870913	249,7040953193613	4,0550199980409	-,0003231072758	4,1078603171536	-,0000338352126	4,0946618504778	,0006084399694
						20,893217164012	251,6700775408974	4,0591148903478	-,0003238335106	4,1119552094605	-,0000294690549	4,0990478502569	,0006019035963
						20,9177865178534	271,2924528456652	4,0632097826547	-,0003238380938	4,1160501017674	-,0000256358146	4,1034338500361	,0006062023531
						20,9218814101603	313,0973678116538	4,0673046749616	-,0003246252896	4,1201449940743	-,0000223576511	4,1078198498153	,0006080018121
						20,9259763024672	362,0567855205783	4,0713995672685	-,0003375025272	4,1242398863812	-,0000196758871	4,1122058495945	,000603444788
						20,9300711947741	401,5360189060514	4,0754944595754	-,0003646963529	4,1283347786881	-,0000177482947	4,1165918493736	,0005988877639
						20,934166087081	429,8796254758039	4,0795893518823	-,0003792244863	4,132429670995	-,0000168110969	4,1209778491528	,0005879742568
						20,9382609793879	440,385628995539	4,0836842441892	-,0003857806696	4,1365245633019	-,0000170138275	4,125363848932	,0005604492806
						20,9464507640017	442,253346738506	4,0877791364961	-,0003895367703	4,1406194556088	-,0000182174349	4,1297498487112	,0005563400707
						20,9587354409224	449,9484571619893	4,091874028803	-,0003893885983	4,1447143479157	-,0000199010741	4,1341358484903	,0005653477065
						20,9669252255362	475,6231429036675	4,0959689211099	-,0003855952067	4,1488092402226	-,0000212948841	4,1385218482695	,0005611921821
						20,9710201178431	490,0725650087751	4,1000638134168	-,0003819806238	4,1529041325295	-,0000217051802	4,1429078480487	,0005570366577
						20,97511501015	497,2913649876722	4,1041587057237	-,0003781530028	4,1569990248364	-,0000208355135	4,1472938478279	,0005465857345
						20,9792099024569	484,3589170124444	4,1082535980306	-,0003734712102	4,1610939171433	-,0000188634184	4,151679847607	,000528058914
						20,9833047947638	466,864450043706	4,1123484903375	-,0003697102759	4,1651888094502	-,0000162471455	4,1560658473862	,0005300564262
						20,9873996870707	461,0082329206886	4,1164433826444	-,0003697099473	4,1692837017571	-,0000134731201	4,1604518471654	,0005429952264
						20,9955894716845	467,514673184077	4,1205382749513	-,0003747567423	4,173378594064	-,0000109140103	4,1648378469446	,0005514900471
						21,0037792562983	489,2600411895876	4,1246331672582	-,0003808554239	4,1774734863709	-,0000087853697	4,1692238467237	,0005548945871
						21,0078741486052	500,3486040098888	4,1287280595651	-,0003768051706	4,1815683786778	-,0000071593756	4,1736098465029	,0005490244318
						21,0119690409121	521,5404516827292	4,132822951872	-,0003649734747	4,1856632709847	-,0000060310847	4,1779958462821	,0005431542765
						21,016063933219	562,0315754105539	4,1369178441789	-,0003556258485	4,1897581632916	-,0000054460332	4,1823818460613	,0005489466111
						21,0201588255259	608,4184355380972	4,1410127364858	-,0003566523762	4,1938530555985	-,0000055951975	4,1867678458405	,0005557059605
						21,0242537178328	648,1675956065489	4,1451076287927	-,0003692246275	4,1979479479054	-,0000067884562	4,1911538456196	,0005622228252
						21,0283486101397	671,0995363476931	4,1492025210996	-,0003898433817	4,2020428402123	-,0000092747615	4,1955398453988	,0005614217725
						21,0447281793673	739,6746323533009	4,1532974134065	-,0004088313164	4,2061377325192	-,0000129993172	4,199925845178	,0005606207199
						21,0488230716742	841,3141503461975	4,1573923057134	-,0004270013065	4,2102326248261	-,0000174935569	4,2043118449572	,0005467964649
						21,0529179639811	971,1104027953752	4,1614871980203	-,0004397679305	4,214327517133	-,0000220404449	4,2086978447363	,0005458627545
						21,057012856288	1.091,5762437868843	4,1655820903272	-,0004417976193	4,2184224094399	-,0000260076823	4,2130838445155	,0005521411723
						21,0611077485949	1.155,9357211063398	4,1696769826341	-,0004384367693	4,2225173017468	-,0000291174401	4,2174698442947	,0005535561304
						21,0652026409018	1.187,152972680635	4,173771874941	-,0004348911052	4,2266121940537	-,0000315199535	4,2218558440739	,0005536352374
						21,0733924255155	1.247,7719241285154	4,1778667672479	-,0004359557313	4,2307070863606	-,0000336224446	4,226241843853	,0005537143444
						21,0774873178225	1.239,7931156320013	4,1819616595548	-,0004379971797	4,2348019786675	-,0000357164589	4,2306278436322	,0005368601568
						21,0815822101294	1.187,7808986543259	4,1860565518617	-,000436780229	4,2388968709744	-,0000376498415	4,2350138434114	,0005236825706
						21,0897719947431	1.271,0313253576286	4,1901514441686	-,0004349821176	4,2429917632813	-,0000388424945	4,2393998431906	,0005237769102
						21,09386688705	1.403,8282669800614	4,1942463364755	-,0004276792618	4,2470866555882	-,0000386943788	4,2437858429697	,0005376897221
						21,097961779357	1.555,1638878394784	4,1983412287824	-,0004063378595	4,2511815478951	-,0000369960664	4,2481718427489	,0005347779092
						21,1020566716638	1.701,8503604487968	4,2024361210893	-,0003752931856	4,255276440202	-,0000339943399	4,2525578425281	,0005318660963
						21,1061515639707	1.837,3340342596691	4,2065310133962	-,0003440981741	4,2593713325089	-,0000301667089	4,2569438423073	,0005214094389
						21,1102464562776	1.956,3423575157984	4,2106259057031	-,0003153645531	4,2634662248158	-,0000260137435	4,2613298420865	,00051521471
						21,1143413485845	2.082,0266385658829	4,21472079801	-,0002963369689	4,2675611171227	-,0000219990507	4,2657158418656	,0005213352831
						21,1184362408914	2.155,0290605719773	4,2188156903169	-,0002876612492	4,2716560094296	-,0000185593538	4,2701018416448	,0005378386048
						21,1225311331983	2.195,7090091184397	4,2229105826238	-,0002703176261	4,2757509017365	-,0000160715495	4,274487841424	,0005346155875
						21,1266260255052	2.244,576648247616	4,2270054749307	-,0002516469227	4,2798457940434	-,0000147343502	4,2788738412032	,0005313925702
						21,134815810119	2.350,1326881391802	4,2311003672376	-,0002426475193	4,2839406863503	-,0000144312995	4,2832598409823	,000522303758
						21,1389107024259	2.434,9557773205811	4,2351952595445	-,0002315742874	4,2880355786572	-,0000147616994	4,2876458407615	,0005216324375
						21,1430055947328	2.527,4051667704067	4,2392901518514	-,0002069873197	4,2921304709641	-,0000152740929	4,2920318405407	,0005184363363
						21,1471004870397	2.593,3750567733418	4,2433850441583	-,0001836390274	4,296225363271	-,0000156988574	4,2964178403199	,000523043914
						21,1511953793466	2.651,0701533402554	4,2474799364652	-,0001646436841	4,3003202555779	-,0000159571537	4,300803840099	,0005248542336
						21,1552902716535	2.727,6935831220726	4,2515748287721	-,0001562273902	4,3044151478848	-,0000159983211	4,3051898398782	,0005212166637
						21,1593851639604	2.822,6049992779341	4,255669721079	-,0001579810494	4,3085100401917	-,0000156795421	4,3095758396574	,0005175790939
						21,1634800562673	2.937,0755284936922	4,2597646133859	-,0001555864254	4,3126049324986	-,0000148382354	4,3139618394366	,0005191518593
						21,1675749485742	3.071,7244335965158	4,2638595056928	-,0001559861772	4,3166998248055	-,0000134767991	4,3183478392157	,0005233695306
						21,1716698408811	3.202,0580541186406	4,2679543979997	-,0001613709418	4,3207947171124	-,0000118417155	4,3227338389949	,0005297364363
						21,175764733188	3.332,4959965301677	4,2720492903066	-,0001705265132	4,3248896094193	-,0000102546531	4,3271198387741	,0005330295414
						21,1798596254949	3.402,8661811291283	4,2761441826135	-,0001771869201	4,3289845017262	-,0000088594749	4,3315058385533	,0005184808883
						21,1921443024156	3.476,7934659799917	4,2802390749204	-,0001849032943	4,3330793940331	-,0000075670182	4,3358918383324	,0005039322352
						21,1962391947225	3.575,8139926328717	4,2843339672273	-,0001958915645	4,33717428634	-,0000062398736	4,3402778381116	,0004951468721
						21,2044289793363	3.772,7681846446464	4,2884288595342	-,0002091217888	4,3412691786469	-,0000049138439	4,3446638378908	,0004924361123
						21,2085238716432	4.101,8189482217261	4,2925237518411	-,0002193037595	4,3453640709538	-,0000038278728	4,34904983767	,0004959077446
						21,2126187639501	4.804,9926866231853	4,296618644148	-,000230918653	4,3494589632607	-,0000032724136	4,3534358374492	,0004924828837
						21,216713656257	5.508,7025979330618	4,3007135364549	-,0002503852474	4,3535538555676	-,0000034354115	4,3578218372283	,0004890580227
						21,2208085485639	6.075,0127350275904	4,3048084287618	-,000276819311	4,3576487478745	-,0000043646144	4,3622078370075	,0004786900987
						21,2249034408708	6.398,818625937504	4,3089033210687	-,0002941439726	4,3617436401814	-,0000060064426	4,3665938367867	,0004711954371
						21,2330932254846	6.611,502723429984	4,3129982133756	-,0003082373322	4,3658385324883	-,0000082146653	4,3709798365659	,0004738362826
						21,2412830100984	6.834,5581391858458	4,3170931056825	-,0003196569161	4,3699334247952	-,0000107240521	4,375365836345	,0004800729807
						21,2453779024053	7.134,0031485458074	4,3211879979894	-,000323416374	4,3740283171021	-,0000131799789	4,3797518361242	,000483259241
						21,2494727947122	7.775,8242207217178	4,3252828902963	-,0003137737444	4,378123209409	-,0000152465359	4,3841378359034	,0004708635394
						21,2535676870191	8.591,3617416414093	4,3293777826032	-,0003005346227	4,3822181017159	-,0000167124061	4,3885238356826	,0004584678377
						21,257662579326	9.203,6004649149107	4,3334726749101	-,0002894912809	4,3863129940228	-,0000175347248	4,3929098354617	,0004507019555
						21,2617574716329	9.497,1248903368704	4,337567567217	-,0002824859143	4,3904078863297	-,0000178395309	4,3972958352409	,0004538813794
						21,2781370408605	9.897,7466190051968	4,3416624595239	-,0002825487779	4,3945027786366	-,0000178879873	4,4016818350201	,0004555794673
						21,2863268254743	10.106,643675552534	4,3457573518308	-,0002923981953	4,3985976709435	-,0000179838765	4,4060678347993	,0004558825864
						21,2945166100881	10.580,658458441195	4,3498522441377	-,0003018549671	4,4026925632504	-,0000183313942	4,4104538345784	,0004561857056
						21,298611502395	10.804,699121608435	4,3539471364446	-,0002954718873	4,4067874555573	-,0000189447165	4,4148398343576	,0004293623812
						21,3068012870088	11.290,758859461416	4,3580420287515	-,0002898020287	4,4108823478642	-,0000197196907	4,4192258341368	,0004127795549
						21,3108961793157	11.540,109035042701	4,3621369210584	-,0002875680501	4,4149772401711	-,000020627951	4,423611833916	,0004202943278
						21,3231808562364	12.112,300655756003	4,3662318133653	-,0002916933351	4,419072132478	-,0000218016363	4,4279978336952	,000426069519
						21,3272757485433	12.376,524575871334	4,3703267056722	-,0002935084315	4,4231670247849	-,0000234171359	4,4323838334743	,0004312595056
						21,339560425464	12.797,952639773066	4,3744215979791	-,0002875402187	4,4272619170918	-,0000255298141	4,4367698332535	,0004291584281
						21,3436553177709	12.699,848144166229	4,378516490286	-,000283074398	4,4313568093987	-,0000280470048	4,4411558330327	,0004270573505
						21,3559399946916	12.284,432564367562	4,3826113825929	-,0002828144367	4,4354517017056	-,0000308144419	4,4455418328119	,0004251413717
						21,3641297793054	12.260,436380132797	4,3867062748998	-,0002884450214	4,4395465940125	-,0000336772443	4,449927832591	,0004406078581
						21,3764144562261	11.876,507462645914	4,3908011672067	-,0002958490087	4,4436414863194	-,000036465176	4,4543138323702	,0004596804979
						21,380509348533	11.938,453409419792	4,3948960595136	-,0002960538401	4,4477363786263	-,0000389574794	4,4586998321494	,0004599182428
						21,3886991331468	12.209,627734089712	4,3989909518205	-,000294585616	4,4518312709332	-,0000409109897	4,4630858319286	,0004601559877
						21,3927940254537	12.343,009056749547	4,4030858441274	-,0002922287695	4,4559261632401	-,0000421711162	4,4674718317077	,0004522858263
						21,4009838100675	13.392,785497363046	4,4071807364343	-,0002832170753	4,460021055547	-,0000427867472	4,4718578314869	,000434290588
						21,4050787023744	14.285,851159132843	4,4112756287412	-,0002640716007	4,4641159478539	-,0000430193032	4,4762438312661	,0004314018106
						21,4091735946813	15.242,717372817786	4,4153705210481	-,000248032467	4,4682108401608	-,0000432184578	4,4806298310453	,0004359809888
						21,4132684869882	16.127,206502420646	4,419465413355	-,0002397094309	4,4723057324677	-,0000436326682	4,4850158308244	,0004370046274
						21,4173633792951	16.925,058257245114	4,4235603056619	-,0002423071788	4,4764006247746	-,0000442623094	4,4894018306036	,0004198061135
						21,421458271602	17.554,487008446819	4,4276551979688	-,0002516021793	4,4804955170815	-,0000448677389	4,4937878303828	,0004026075995
						21,4255531639089	18.113,842697936691	4,4317500902757	-,0002540863346	4,4845904093884	-,0000451562371	4,498173830162	,0003849893802
						21,4296480562158	18.743,279094603802	4,4358449825826	-,0002551010017	4,4886853016953	-,0000449964826	4,5025598299411	,0003786350075
						21,4337429485227	19.253,04557294408	4,4399398748895	-,000252656774	4,4927801940022	-,0000444661223	4,5069458297203	,0003895899664
						21,4419327331365	19.113,297242102736	4,4440347671964	-,0002355484067	4,4968750863091	-,0000437351384	4,5113318294995	,0003871407847
						21,4501225177503	19.963,38453605664	4,4481296595033	-,0002030858927	4,500969978616	-,000042942793	4,5157178292787	,000384691603
						21,4542174100572	20.653,667219634733	4,4522245518102	-,0001757320374	4,5050648709229	-,0000421598768	4,5201038290579	,0003738029138
						21,4583123023641	21.593,538997038422	4,4563194441171	-,0001563706425	4,5091597632298	-,0000414124731	4,524489828837	,0003580220479
						21,462407194671	22.852,063766542077	4,460414336424	-,0001463939901	4,5132546555367	-,0000407225625	4,5288758286162	,0003592990024
						21,4665020869779	24.351,76694020551	4,4645092287309	-,0001412879179	4,5173495478436	-,0000401442834	4,5332618283954	,0003605759569
						21,4705969792848	25.595,193334331834	4,4686041210378	-,0001401301249	4,5214444401505	-,0000397793618	4,5376478281746	,0003693620941
						21,4746918715917	27.227,594643065171	4,4726990133447	-,0001387432897	4,5255393324574	-,000039754522	4,5420338279537	,0003701489373
						21,4787867638986	30.535,450414076173	4,4767939056516	-,0001400545602	4,5296342247643	-,0000401693601	4,5464198277329	,0003619706519
						21,4828816562055	36.432,36046801751	4,4808887979585	-,0001452810213	4,5337291170712	-,0000410316499	4,5508058275121	,0003537923665
						21,4869765485124	45.444,85769549785	4,4849836902654	-,0001559859232	4,5378240093781	-,0000422425848	4,5551918272913	,0003571269088
						21,4910714408193	58.080,277688137574	4,4890785825723	-,0001682904162	4,541918901685	-,0000436609727	4,5595778270704	,0003660482934
						21,4951663331262	76.674,571636354547	4,4931734748792	-,0001787425533	4,5460137939919	-,0000451970808	4,5639638268496	,0003638843516
						21,4992612254331	107.576,97039695413	4,4972683671861	-,0001895321512	4,5501086862988	-,0000468522706	4,5683498266288	,0003617204097
						21,50335611774	174.973,90484336438	4,501363259493	-,0001987101658	4,5542035786057	-,0000486778794	4,572735826408	,000354137567
						21,5074510100469	541.835,44258057306	4,5054581517999	-,0002058589092	4,5582984709126	-,0000506911717	4,5771218261871	,0003434691885
						23,051225409748	41.015,970992997331	4,5095530441068	-,000215655744	4,5623933632195	-,0000528023477	4,5815078259663	,0003328924552
						23,0553203020549	13.366,90157690167	4,5136479364137	-,0002276689878	4,5664882555264	-,0000548003611	4,5858938257455	,000343706667
						23,0594151943618	7.839,549848900864	4,5177428287206	-,00023747632	4,5705831478333	-,0000564316812	4,5902798255247	,0003439016655
						23,0635100866687	5.619,7877087222643	4,5218377210275	-,0002415535158	4,5746780401402	-,0000575450668	4,5946658253039	,000344096664
						23,0676049789756	4.358,9585134382662	4,5259326133344	-,0002382525991	4,5787729324471	-,000058182271	4,599051825083	,0003373664373
						23,0716998712825	3.593,8592549789875	4,5300275056413	-,0002235158746	4,582867824754	-,0000585412959	4,6034378248622	,0003276429754
						23,0757947635894	3.203,8688266235142	4,5341223979482	-,0002111543461	4,5869627170609	-,0000588535339	4,6078238246414	,0003257114252
						23,0798896558963	3.050,2764605027968	4,5382172902551	-,0002050357696	4,5910576093678	-,0000593124207	4,6122098244206	,0003424307096
						23,0839845482032	2.965,3785806957562	4,542312182562	-,0002071852037	4,5951525016747	-,0000600788846	4,6165958241997	,0003428289927
						23,0880794405101	2.741,4836400489226	4,5464070748689	-,000220432339	4,5992473939816	-,0000612542816	4,6209818239789	,0003432272757
						23,092174332817	2.436,6270673880675	4,5505019671758	-,0002280180875	4,6033422862885	-,0000627751517	4,6253678237581	,0003355290847
						23,0962692251239	2.086,8796010700726	4,5545968594827	-,0002165087546	4,6074371785954	-,0000643413424	4,6297538235373	,0003103302834
						23,1003641174308	1.834,6671873171005	4,5586917517896	-,0002060295458	4,6115320709023	-,0000655496708	4,6341398233164	,0003111891821
						23,1044590097377	1.735,1307646475766	4,5627866440965	-,0001980473324	4,6156269632092	-,0000661422772	4,6385258230956	,0003158152763
						23,1085539020446	1.687,2224366818598	4,5668815364034	-,0001948044705	4,619721855516	-,0000661305141	4,6429118228748	,0003127787792
						23,1126487943515	1.611,3326780599136	4,5709764287103	-,0001967348638	4,6238167478229	-,0000656818066	4,647297822654	,0003097422822
						23,1167436866584	1.529,5961990799286	4,5750713210172	-,0002014771212	4,6279116401298	-,0000649358503	4,6516838224331	,0003005098055
						23,1208385789653	1.605,0033397233062	4,5791662133241	-,0002031020215	4,6320065324367	-,0000639445197	4,6560698222123	,0002831194909
						23,1249334712722	1.817,7221532121504	4,583261105631	-,0002018203365	4,6361014247436	-,0000627264297	4,6604558219915	,0002897624797
						23,1290283635791	1.993,1991747469578	4,5873559979379	-,0001994475393	4,6401963170505	-,0000613080313	4,6648418217707	,0002926546162
						23,133123255886	2.039,8728252275245	4,5914508902448	-,0001986602475	4,6442912093574	-,000059702907	4,6692278215498	,0002961423041
						23,1454079328067	2.110,9686222113037	4,5955457825517	-,0002012085111	4,6483861016643	-,0000579214012	4,673613821329	,0002936927927
						23,1535977174205	2.086,466240768728	4,5996406748586	-,0002073976417	4,6524809939712	-,0000560467806	4,6779998211082	,0002912432813
						23,1576926097274	2.009,0709574451187	4,6037355671655	-,0002062189024	4,6565758862781	-,0000542521737	4,6823858208874	,0002761326394
						23,1658823943412	2.043,2567967202218	4,6078304594724	-,0001926165276	4,660670778585	-,0000526681791	4,6867718206666	,0002757207354
						23,174072178955	2.056,0372030859462	4,6119253517793	-,0001763174512	4,6647656708919	-,0000512280016	4,6911578204457	,0002941013497
						23,1986415327964	2.055,2088531083315	4,6160202440862	-,0001593804525	4,6688605631988	-,0000497048127	4,6955438202249	,0002948460588
						23,2109262097171	2.097,1880162178822	4,6201151363931	-,0001449530137	4,6729554555057	-,0000479393972	4,6999298200041	,000295590768
						23,2191159943309	2.054,0955780383802	4,6242100287	-,0001337158062	4,6770503478126	-,0000460299211	4,7043158197833	,000286362912
						23,2232108866378	1.882,6707501875821	4,6283049210069	-,0001281503302	4,6811452401195	-,0000442991235	4,7087018195624	,0002729737754
						23,2273057789447	1.610,6419856594256	4,6323998133138	-,0001301121977	4,6852401324264	-,0000431070755	4,7130878193416	,0002701981042
						23,2314006712516	1.362,2635661256251	4,6364947056207	-,0001429213508	4,6893350247333	-,0000426640651	4,7174738191208	,000277683497
						23,2354955635585	1.231,7682395298296	4,6405895979276	-,0001656695872	4,6934299170402	-,0000429455823	4,7218598189	,0002808555837
						23,2395904558654	1.201,1206659815427	4,6446844902345	-,0001791907622	4,6975248093471	-,0000437496387	4,7262458186791	,0002788931003
						23,2518751327861	1.156,1979663177024	4,6487793825414	-,0001785594378	4,701619701654	-,0000448436257	4,7306318184583	,000276930617
						23,255970025093	1.117,5642489907952	4,6528742748483	-,0001773729516	4,7057145939609	-,0000460320281	4,7350178182375	,0002549767979
						23,2600649173999	1.097,7464104418866	4,6569691671552	-,0001765211993	4,7098094862678	-,000047062943	4,7394038180167	,0002604429539
						23,2641598097068	1.052,2347024945693	4,6610640594621	-,0001733336577	4,7139043785747	-,0000475291202	4,7437898177958	,0002722314129
						23,2682547020137	1.001,15117828198	4,665158951769	-,0001664989641	4,7179992708816	-,0000469638643	4,748175817575	,000273598452
						23,2723495943206	992,7938639165705	4,6692538440759	-,0001612229426	4,7220941631885	-,0000450740172	4,7525618173542	,0002727679512
						23,2764444866275	1.017,4174794878672	4,6733487363828	-,0001571737431	4,7261890554954	-,000041890914	4,7569478171334	,0002719374503
						23,2805393789344	1.041,5390158729694	4,6774436286897	-,0001522954632	4,7302839478023	-,0000377326828	4,7613338169126	,0002451190661
						23,2846342712413	1.012,9731944591683	4,6815385209966	-,0001455596468	4,7343788401092	-,0000330807257	4,7657198166917	,0002377200756
						23,2887291635482	905,4721584418198	4,6856334133035	-,0001396247731	4,7384737324161	-,0000284958809	4,7701058164709	,0002393441893
						23,2928240558551	803,9810214285766	4,6897283056104	-,0001349014614	4,742568624723	-,000024547212	4,7744918162501	,0002397582951
						23,296918948162	757,7720366286042	4,6938231979173	-,0001320594519	4,7466635170299	-,0000217086382	4,7788778160293	,0002401724009
						23,3010138404689	711,0260943431721	4,6979180902242	-,0001321526961	4,7507584093368	-,000020255261	4,7832638158084	,0002340032056
						23,3051087327758	661,9499572133101	4,7020129825311	-,0001377653376	4,7548533016437	-,0000202312089	4,7876498155876	,0002146280926
						23,3092036250827	618,8969119661285	4,706107874838	-,0001478779328	4,7589481939506	-,0000214896835	4,7920358153668	,0002046315887
						23,3132985173896	576,9717733634922	4,7102027671449	-,0001633835611	4,7630430862575	-,0000237155112	4,796421815146	,0002129744226
						23,3173934096965	513,183932173561	4,7142976594518	-,0001834174966	4,7671379785644	-,0000264213963	4,8008078149251	,0002109035327
						23,3214883020034	468,6625952309715	4,7183925517587	-,0001906771358	4,7712328708713	-,0000290169137	4,8051938147043	,0002088326428
						23,3255831943103	480,3787256281158	4,7224874440656	-,0001815343149	4,7753277631782	-,0000310126445	4,8095798144835	,0001989557675
						23,3296780866172	522,0738345106896	4,7265823363725	-,0001629193779	4,7794226554851	-,0000322049136	4,8139658142627	,000177048444
						23,3337729789241	583,3032355914555	4,7306772286794	-,0001431331998	4,783517547792	-,0000326603576	4,8183518140418	,0001611436552
						23,337867871231	641,6730021227791	4,7347721209863	-,0001264039214	4,7876124400989	-,0000325512675	4,822737813821	,0001625683683
						23,3419627635379	696,2283562973695	4,7388670132932	-,0001172005355	4,7917073324058	-,0000320560104	4,8271238136002	,0001621749703
						23,3460576558448	734,3830728955794	4,7429619056001	-,0001150432445	4,7958022247127	-,0000314039984	4,8315098133794	,0001617815722
						23,3542474404586	675,5108357447439	4,747056797907	-,0001201375366	4,7998971170196	-,0000308867536	4,8358958131586	,0001544897967
						23,3583423327655	598,4846299108032	4,7511516902139	-,0001289756809	4,8039920093265	-,0000307118236	4,8402818129377	,0001293844537
						23,3624372250724	543,6148704591332	4,7552465825208	-,0001277948422	4,8080869016334	-,0000308279133	4,8446678127169	,0001252081182
						23,3665321173793	517,7966628157528	4,7593414748277	-,0001037121916	4,8121817939403	-,0000309328795	4,8490538124961	,0001343628269
						23,3706270096862	532,257481817214	4,7634363671346	-,0000640617791	4,8162766862472	-,0000306906509	4,8534398122753	,0001379041611
						23,3747219019931	571,3135256755697	4,7675312594415	-,0000277011033	4,8203715785541	-,0000299619121	4,8578258120544	,0001392432861
						23,3788167943	625,5932791127706	4,7716261517484	,0000045731014	4,824466470861	-,0000288549084	4,8622118118336	,0001316209495
						23,3829116866069	682,9534928961522	4,7757210440553	,0000310311013	4,8285613631679	-,0000276431894	4,8665978116128	,000123998613
						23,3870065789138	749,243938037492	4,7798159363622	,0000513473057	4,8326562554748	-,0000266763279	4,870983811392	,0001153237865
						23,3911014712207	790,6509394835081	4,7839108286691	,0000619412001	4,8367511477817	-,0000263153758	4,8753698111711	,0001220475927
						23,3951963635276	774,6833647614253	4,788005720976	,0000566486945	4,8408460400886	-,0000268551124	4,8797558109503	,0001289769029
						23,3992912558345	733,287899106817	4,7921006132829	,0000366701345	4,8449409323955	-,0000284372339	4,8841418107295	,0001327331109
						23,4074810404483	817,6022910243555	4,7961955055898	,0000085687648	4,8490358247024	-,0000310393417	4,8885278105087	,000127072116
						23,4115759327552	985,7648479786006	4,8002903978967	-,000018618049	4,8531307170093	-,0000345680181	4,8929138102878	,0001214111212
						23,4156708250621	1.104,0001678652822	4,8043852902036	-,0000448193214	4,8572256093162	-,0000389317527	4,897299810067	,0001097770864
						23,419765717369	1.163,1574054083517	4,8084801825104	-,0000711934975	4,8613205016231	-,000043969356	4,9016858098462	,0001095694271
						23,4361452865966	1.186,7487724383712	4,8125750748173	-,0000957249887	4,86541539393	-,000049305149	4,9060718096254	,0001122493187
						23,4443350712104	1.167,339842406969	4,8166699671242	-,0001124298199	4,8695102862369	-,0000543351302	4,9104578094045	,0001125543509
						23,4525248558242	1.101,1016685091045	4,8207648594311	-,0001203657587	4,8736051785438	-,000058456178	4,9148438091837	,0001128593831
						23,4566197481311	990,5907126298765	4,824859751738	-,0001266933745	4,8777000708507	-,0000613613178	4,9192298089629	,0000948031844
						23,460714640438	891,2163426092897	4,8289546440449	-,0001338244562	4,8817949631576	-,0000631480974	4,9236158087421	,0000877564397
						23,4648095327449	828,2921926264351	4,8330495363518	-,0001447415298	4,8858898554645	-,0000641603706	4,9280018085213	,0000902631474
						23,4689044250518	771,2203056434211	4,8371444286587	-,0001642931289	4,8899847477714	-,000064738032	4,9323878083004	,0001061490972
						23,4729993173587	692,538784456272	4,8412393209656	-,0001876634171	4,8940796400783	-,0000650505622	4,9367738080796	,0000999694092
						23,4770942096656	616,6779022127647	4,8453342132725	-,0002082226844	4,8981745323852	-,0000651116552	4,9411598078588	,0000937897212
						23,4811891019725	589,6740852468009	4,8494291055794	-,0002262787095	4,9022694246921	-,0000649110536	4,945545807638	,0000806715352
						23,4852839942794	578,3193298363251	4,8535239978863	-,0002370089815	4,906364316999	-,0000645601755	4,9499318074171	,0000776414575
						23,4934737788932	553,8611523764456	4,8576188901932	-,0002380176762	4,9104592093059	-,000064344379	4,9543178071963	,0000864088891
						23,501663563507	568,3450433109553	4,8617137825001	-,0002333724998	4,9145541016128	-,0000646346499	4,9587038069755	,0000964701166
						23,5057584558139	607,9505890153295	4,865808674807	-,0002244742152	4,9186489939197	-,0000657245496	4,9630898067547	,0000919051019
						23,5098533481208	642,691941450698	4,8699035671139	-,0001998723052	4,9227438862266	-,0000676863054	4,9674758065338	,0000873400873
						23,5139482404277	660,4809984618432	4,8739984594208	-,0001586466562	4,9268387785335	-,0000703727771	4,971861806313	,0000750912977
						23,5180431327346	641,5094193782121	4,8780933517277	-,0001365143301	4,9309336708404	-,0000735816402	4,9762478060922	,0000621194716
						23,5221380250415	612,2698040426161	4,8821882440346	-,0001318491383	4,9350285631473	-,0000771933632	4,9806338058714	,0000648961654
						23,5303278096553	657,2662306657572	4,8862831363415	-,000138103048	4,9391234554542	-,0000811234763	4,9850198056505	,0000624604593
						23,5344227019622	690,0360618595799	4,8903780286484	-,0001395962686	4,9432183477611	-,0000851637582	4,9894058054297	,0000600247533
						23,5385175942691	712,4994141900908	4,8944729209553	-,000127993543	4,947313240068	-,0000889165627	4,9937918052089	,0000540275838
						23,542612486576	716,8554458816049	4,8985678132622	-,0001115557262	4,9514081323749	-,0000918831459	4,9981778049881	,0000244088184
						23,5467073788829	689,6548114426676	4,9026627055691	-,0000933524662	4,9555030246818	-,0000936026623	5,0025638047673	,0000093139321
						23,5508022711898	655,2582383989197	4,906757597876	-,0000764948575	4,9595979169887	-,0000937729282	5,0069498045464	,0000111322342
						23,5548971634967	629,8741103639821	4,9108524901829	-,0000650665357	4,9636928092956	-,0000923408757	5,0113358043256	,0000129505363
						23,5589920558036	616,9141990120691	4,9149473824898	-,0000646647069	4,9677877016025	-,0000895414578	5,0157218041048	,0000100061756
						23,5671818404174	634,8340756170144	4,9190422747967	-,0000729585116	4,9718825939094	-,0000858527763	5,020107803884	,0000070618149
						23,5712767327243	688,6267518218755	4,9231371671036	-,0000867173681	4,9759774862163	-,0000818696804	5,0244938036631	-,0000001113692
						23,5753716250312	745,6406996087124	4,9272320594105	-,0000980490737	4,9800723785232	-,0000781595707	5,0288798034423	-,0000078826316
						23,5794665173381	794,9098557267277	4,9313269517174	-,0001041027391	4,9841672708301	-,000075149234	5,0332658032215	-,0000043915182
						23,583561409645	836,9476760375283	4,9354218440243	-,0001085952857	4,988262163137	-,0000730403806	5,0376518030007	,0000117907466
						23,5876563019519	876,4281964640705	4,9395167363312	-,0001123684256	4,9923570554439	-,000071775751	5,0420378027798	,0000046703331
						23,5917511942588	907,8659824760246	4,9436116286381	-,0001167093783	4,9964519477508	-,0000711115598	5,046423802559	-,0000024500803
						23,5999409788726	900,5890088648865	4,947706520945	-,0001245860721	5,0005468400577	-,0000707412089	5,0508098023382	-,0000188106979
						23,6040358711795	866,5251067219287	4,9518014132519	-,0001362792557	5,0046417323646	-,0000704062493	5,0551958021174	-,0000259211853
						23,6081307634864	820,785155372268	4,9558963055588	-,0001361742484	5,0087366246715	-,0000699681049	5,0595818018965	-,0000292572742
						23,6122256557933	757,9198733730917	4,9599911978657	-,0001192463685	5,0128315169784	-,0000694478071	5,0639678016757	-,0000216153687
						23,6163205481002	707,5901186520324	4,9640860901726	-,000100012221	5,0169264092853	-,0000689892473	5,0683538014549	-,0000215517425
						23,6367950096347	722,926419009718	4,9681809824795	-,0000821084324	5,0210213015922	-,0000687350603	5,0727398012341	-,0000214881164
						23,6408899019416	761,8598786838363	4,9722758747864	-,0000681912628	5,0251161938991	-,000068678354	5,0771258010132	-,0000285044187
						23,6449847942485	811,7138271005385	4,9763707670933	-,0000536846314	5,029211086206	-,0000686006008	5,0815118007924	-,0000366168222
						23,6490796865554	858,3459334162374	4,9804656594002	-,0000331382994	5,0333059785129	-,0000681515639	5,0858978005716	-,0000295323699
						23,6531745788623	949,2359848685512	4,9845605517071	-,000009923168	5,0374008708198	-,0000670192262	5,0902838003508	-,0000255462802
						23,6572694711692	1.120,589731145483	4,988655444014	,0000128362522	5,0414957631267	-,0000650574991	5,09466980013	-,0000278067608
						23,6613643634761	1.253,4169681122411	4,9927503363209	,0000301754577	5,0455906554336	-,0000623049367	5,0990557999091	-,0000300672413
						23,665459255783	1.316,5299114299846	4,9968452286278	,0000401759835	5,0496855477405	-,0000589157097	5,1034417996883	-,0000404358109
						23,6695541480899	1.266,2314273043419	5,0009401209347	,0000431619154	5,0537804400474	-,0000550735982	5,1078277994675	-,0000568899366
						23,6736490403968	1.159,1726979836461	5,0050350132416	,000045589072	5,0578753323543	-,0000509595434	5,1122137992467	-,0000587552004
						23,6777439327037	1.080,2580528101682	5,0091299055485	,0000446100229	5,0619702246612	-,0000467853926	5,1165997990258	-,0000600834926
						23,6818388250106	1.002,4082785596203	5,0132247978554	,0000390393021	5,0660651169681	-,0000428670862	5,120985798805	-,0000614117848
						23,6859337173175	924,5652252951858	5,0173196901623	,0000345991252	5,070160009275	-,0000396413074	5,1253717985842	-,0000649274809
						23,6900286096244	876,4826741283658	5,0214145824692	,0000306925079	5,0742549015819	-,000037553881	5,1297577983634	-,0000915616513
						23,6941235019313	871,0147020391803	5,0255094747761	,0000308492083	5,0783497938888	-,0000368414772	5,1341437981425	-,0001038521905
						23,6982183942382	863,210599591502	5,029604367083	,000038430464	5,0824446861957	-,0000373732679	5,1385297979217	-,0001117352477
						23,7023132865451	844,1341787637559	5,0336992593899	,0000473867297	5,0865395785026	-,0000387236933	5,1429157977009	-,0001125362323
						23,706408178852	809,8590226173699	5,0377941516968	,000054821119	5,0906344708095	-,0000404098319	5,1473017974801	-,0001121842271
						23,7105030711589	771,741859746306	5,0418890440037	,0000602494434	5,0947293631164	-,000042055064	5,1516877972592	-,000111832222
						23,7145979634658	728,2407718847811	5,0459839363106	,0000607608195	5,0988242554233	-,0000433874667	5,1560737970384	-,000120905821
						23,7186928557727	681,8119256276765	5,0500788286175	,0000579751264	5,1029191477302	-,000044206565	5,1604597968176	-,0001284173058
						23,7227877480796	641,9180302654072	5,0541737209244	,0000627387886	5,1070140400371	-,000044424642	5,1648457965968	-,0001303752809
						23,7268826403865	606,2184310021702	5,0582686132313	,0000749703172	5,111108932344	-,0000441116903	5,169231796376	-,0001214689982
						23,7309775326934	570,0845455796474	5,0623635055382	,000085820597	5,1152038246509	-,0000434434834	5,1736177961551	-,0001137388735
						23,7350724250003	542,4370394518193	5,0664583978451	,0000922454763	5,1192987169578	-,0000425992775	5,1780037959343	-,0001128986729
						23,7432622096141	548,9888510802073	5,070553290152	,0000959571202	5,1233936092647	-,0000417192588	5,1823897957135	-,0001210123985
						23,747357101921	579,377268086651	5,0746481824589	,0000982221858	5,1274885015716	-,0000409385658	5,1867757954927	-,0001291261241
						23,7514519942279	608,3452062300643	5,0787430747658	,0000968868139	5,1315833938785	-,0000404254234	5,1911617952718	-,0001344848002
						23,7596417788417	603,8247460336419	5,0828379670727	,0000974849439	5,1356782861854	-,0000403613678	5,195547795051	-,0001344907257
						23,7637366711486	565,2290034472989	5,0869328593796	,0001068215115	5,1397731784923	-,0000408763158	5,1999337948302	-,0001372591544
						23,7678315634555	527,6772475902985	5,0910277516865	,0001177025356	5,1438680707992	-,0000420025424	5,2043197946094	-,0001400275831
						23,7719264557624	487,0397542962952	5,0951226439934	,0001244715722	5,1479629631061	-,0000436683629	5,2087057943885	-,0001538206696
						23,7760213480693	450,7746964046612	5,0992175363003	,0001282766202	5,152057855413	-,0000456894435	5,2130917941677	-,0001807206916
						23,7801162403762	444,913133034834	5,1033124286072	,0001308481117	5,1561527477199	-,0000477627344	5,2174777939469	-,0001851103465
						23,7842111326831	470,0500297635316	5,1074073209141	,0001314842265	5,1602476400268	-,0000494958799	5,2218637937261	-,0001819654661
						23,78830602499	502,540722770143	5,111502213221	,0001288225636	5,1643425323337	-,0000505031442	5,2262497935052	-,0001810844764
						23,7924009172969	547,4617536181223	5,1155971055279	,0001227510807	5,1684374246406	-,0000505384282	5,2306357932844	-,0001923933203
						23,7964958096038	606,2964395583922	5,1196919978348	,0001119963241	5,1725323169475	-,0000495871557	5,2350217930636	-,0002037021642
						23,8005907019107	672,4471353626894	5,1237868901417	,0000947723134	5,1766272092544	-,000047855927	5,2394077928428	-,0002126290653
						23,8046855942176	744,2946743732645	5,1278817824486	,0000768176942	5,1807221015613	-,0000456750316	5,2437937926219	-,0002093395198
						23,8087804865245	813,1649112662222	5,1319766747555	,0000645652253	5,1848169938682	-,0000433811377	5,2481797924011	-,0001976024965
						23,8128753788314	880,1161302218779	5,1360715670624	,0000552197832	5,1889118861751	-,0000412247939	5,2525657921803	-,000188485801
						23,8169702711383	953,5872266697083	5,1401664593693	,0000519794514	5,193006778482	-,0000393330078	5,2569517919595	-,0001849557545
						23,8210651634452	1.018,355080397757	5,1442613516762	,0000578672322	5,1971016707889	-,0000377130631	5,2613377917387	-,0001918681831
						23,8251600557521	1.076,3737185331597	5,1483562439831	,0000685795543	5,2011965630958	-,0000362927616	5,2657237915178	-,0001987806116
						23,829254948059	1.155,3054564594498	5,15245113629	,0000817134818	5,2052914554027	-,0000349896356	5,270109791297	-,0002026286022
						23,8333498403659	1.262,0256722815779	5,1565460285969	,0000935860388	5,2093863477096	-,0000337752663	5,2744957910762	-,0001918448024
						23,8374447326728	1.349,4420598923594	5,1606409209038	,0001028019793	5,2134812400165	-,0000326879085	5,2788817908554	-,0001893035164
						23,8415396249797	1.384,7907041972685	5,1647358132107	,0000962705161	5,2175761323234	-,0000317968166	5,2832677906345	-,0001900978002
						23,8456345172866	1.327,4796486577554	5,1688307055176	,0000699431222	5,2216710246303	-,0000311394072	5,2876537904137	-,0001908920839
						23,8497294095935	1.240,960685499005	5,1729255978245	,0000455224152	5,2257659169372	-,0000306744545	5,2920397901929	-,0002087988707
						23,8538243019004	1.207,4951113517275	5,1770204901314	,0000205502945	5,2298608092441	-,0000302849596	5,2964257899721	-,0002082089046
						23,8661089788211	1.166,6073154745586	5,1811153824383	-,0000022981116	5,233955701551	-,0000298635475	5,3008117897512	-,0002143016927
						23,870203871128	1.115,76857030456	5,1852102747452	-,0000198619715	5,2380505938579	-,0000294081644	5,3051977895304	-,0002188844697
						23,8742987634349	1.038,9724629322384	5,1893051670521	-,0000343672929	5,2421454861648	-,0000290476757	5,3095837893096	-,0002234672467
						23,8783936557418	1.020,8402846802493	5,193400059359	-,0000452102161	5,2462403784717	-,000028975458	5,3139697890888	-,0002358677957
						23,8824885480487	1.088,2007747675096	5,1974949516659	-,0000542331604	5,2503352707786	-,0000293301166	5,3183557888679	-,0002622123823
						23,8865834403556	1.168,0356251442051	5,2015898439728	-,0000664731074	5,2544301630855	-,0000300946636	5,3227417886471	-,0002614386464
						23,8906783326625	1.214,1339701639851	5,2056847362797	-,000077462488	5,2585250553924	-,0000310718336	5,3271277884263	-,000257647079
						23,8947732249694	1.167,7115171779837	5,2097796285866	-,0000830073766	5,2626199476993	-,0000319839457	5,3315137882055	-,0002546156184
						23,8988681172763	1.100,2167240267722	5,2138745208935	-,0000883093991	5,2667148400062	-,0000326174876	5,3358997879847	-,0002542847797
						23,9070579018901	1.080,5233092994717	5,2179694132004	-,0000973120672	5,2708097323131	-,0000328817941	5,3402857877638	-,0002539539409
						23,9152476865039	1.124,065476807272	5,2220643055073	-,0001105776834	5,27490462462	-,0000327537446	5,344671787543	-,0002614993084
						23,9193425788108	1.147,2946301195978	5,2261591978142	-,0001193165745	5,2789995169269	-,0000321933059	5,3490577873222	-,0002566970657
						23,9275323634246	1.139,3179562205355	5,2302540901211	-,0001265066951	5,2830944092338	-,0000311389918	5,3534437871014	-,0002481576926
						23,9316272557315	1.097,5619401692314	5,234348982428	-,0001337111184	5,2871893015407	-,0000295720089	5,3578297868805	-,0002493163195
						23,9357221480384	1.044,8941187605738	5,2384438747349	-,0001408674153	5,2912841938476	-,0000275792497	5,3622157866597	-,0002504749464
						23,9398170403453	990,1121640833309	5,2425387670418	-,0001478707896	5,2953790861545	-,0000253399585	5,3666017864389	-,0002541823582
						23,9439119326522	954,7088364758775	5,2466336593487	-,0001582062121	5,2994739784614	-,0000230694702	5,3709877862181	-,0002796054492
						23,9480068249591	973,8821288159619	5,2507285516556	-,000171971984	5,3035688707683	-,00002099102	5,3753737859972	-,0002900444652
						23,952101717266	1.017,0218834049235	5,2548234439625	-,0001700342265	5,3076637630752	-,0000193548284	5,3797597857764	-,0002780139498
						23,9561966095728	1.050,5568451372253	5,2589183362694	-,0001440170266	5,3117586553821	-,0000184410401	5,3841457855556	-,0002681628364
						23,9602915018798	1.058,7051150489629	5,2630132285763	-,0001007520352	5,315853547689	-,0000184701222	5,3885317853348	-,0002668077918
						23,9725761788004	1.028,9810314555112	5,2671081208832	-,0000422748225	5,3199484399959	-,0000194321438	5,3929177851139	-,0002747305891
						23,9807659634142	1.038,5898321561883	5,2712030131901	,0000112691815	5,3240433323028	-,0000209900784	5,3973037848931	-,0002826533864
						23,9848608557211	1.060,263351143685	5,275297905497	,0000573631325	5,3281382246097	-,0000226028823	5,4016897846723	-,0002894358867
						23,988955748028	1.097,6989258441358	5,2793927978039	,0000942405805	5,3322331169166	-,0000238004784	5,4060757844515	-,000293540397
						23,9930506403349	1.136,7102567824024	5,2834876901108	,0001264337185	5,3363280092235	-,0000243488218	5,4104617842306	-,0002900963536
						23,9971455326418	1.171,7776433464589	5,2875825824177	,0001502716813	5,3404229015304	-,0000242083154	5,4148477840098	-,0002905690587
						24,0012404249487	1.182,3553563241262	5,2916774747246	,000164241489	5,3445177938373	-,0000234386029	5,419233783789	-,0002910417639
						24,0053353172556	1.173,7939056204437	5,2957723670315	,0001766375751	5,3486126861442	-,0000221687033	5,4236197835682	-,0003066933345
						24,0094302095625	1.204,5628268834714	5,2998672593384	,0001829593704	5,3527075784511	-,000020573427	5,4280057833474	-,0003062334659
						24,0135251018694	1.261,8701188665528	5,3039621516453	,0001840002992	5,356802470758	-,000018767889	5,4323917831265	-,0003090919402
						24,0176199941763	1.346,7054240236987	5,3080570439522	,0001915105421	5,3608973630649	-,0000166963939	5,4367777829057	-,0003086020486
						24,0217148864832	1.454,8266652224854	5,3121519362591	,000196011156	5,3649922553718	-,0000141516377	5,4411637826849	-,0003081121569
						24,0258097787901	1.602,9369033525219	5,316246828566	,000188483919	5,3690871476787	-,0000109678301	5,4455497824641	-,0003120821261
						24,029904671097	1.793,0853498283626	5,3203417208729	,0001653824815	5,3731820399856	-,0000072213726	5,4499357822432	-,0003351010644
						24,0339995634039	2.013,283048417487	5,3244366131798	,0001306501899	5,3772769322925	-,0000032405847	5,4543217820224	-,0003495695114
						24,0380944557108	2.353,0858467594643	5,3285315054867	,0001131607514	5,3813718245994	,0000005892111	5,4587077818016	-,0003500647208
						24,0421893480177	2.930,4991528684275	5,3326263977936	,0001172915919	5,3854667169063	,0000040031489	5,4630937815808	-,0003481829339
						24,0462842403246	3.600,5575420814765	5,3367212901005	,0001189410238	5,3895616092132	,0000068752169	5,4674797813599	-,0003484012301
						24,0503791326315	4.195,8535697870982	5,3408161824074	,0001166449056	5,3936565015201	,0000091248326	5,4718657811391	-,0003486195264
						24,0544740249384	4.571,5083071296794	5,3449110747143	,0001125751765	5,397751393827	,0000106320414	5,4762517809183	-,0003754249218
						24,0585689172453	4.685,7371944319302	5,3490059670212	,0001156160283	5,4018462861339	,0000112509824	5,4806377806975	-,0003776187766
						24,0626638095522	4.652,1342351116538	5,3531008593281	,0001250525593	5,4059411784408	,0000109130585	5,4850237804766	-,0003781857894
						24,0790433787798	4.810,9252141701011	5,357195751635	,0001310384316	5,4100360707477	,000009724845	5,4894097802558	-,0003715908778
						24,0831382710867	5.237,5056215694061	5,3612906439419	,0001245407324	5,4141309630546	,0000079407483	5,493795780035	-,0003736897528
						24,0872331633936	5.821,5214191179008	5,3653855362488	,00010953414	5,4182258553615	,0000058245898	5,4981817798142	-,0003757886278
						24,0913280557005	6.698,265801074455	5,3694804285557	,0000950981701	5,4223207476684	,0000035750833	5,5025677795934	-,000386080495
						24,0954229480074	8.162,5746825910387	5,3735753208626	,0000853300146	5,4264156399753	,0000014008904	5,5069537793725	-,0003959098047
						24,0995178403143	10.075,431747580374	5,3776702131695	,0000782131621	5,4305105322822	-,0000003922559	5,5113397791517	-,000396853423
						24,1036127326212	12.547,206600327869	5,3817651054764	,0000734589251	5,4346054245891	-,0000014542311	5,5157257789309	-,0003929422578
						24,1077076249281	17.224,899497045882	5,3858599977833	,0000679142536	5,438700316896	-,0000015502533	5,5201117787101	-,0003947873271
						24,111802517235	33.623,230681210662	5,3899548900902	,0000569188946	5,4427952092029	-,0000006882232	5,5244977784892	-,0003966323964
						24,1158974095419	196.091,72550208704	5,3940497823971	,0000432269923	5,4468901015098	,0000008432205	5,5288837782684	-,00042980813
								5,398144674704	,0000356054241	5,4509849938167	,0000025408131	5,5332697780476	-,000442822235
								5,4022395670109	,0000371346963	5,4550798861236	,0000038610451	5,5376557778268	-,0004358025263
								5,4063344593178	,0000400005738	5,4591747784305	,0000044232489	5,5420417776059	-,0004258944728
								5,4104293516247	,0000433584475	5,4632696707374	,0000041391559	5,5464277773851	-,0004223253844
								5,4145242439316	,0000493070654	5,4673645630443	,0000031898938	5,5508137771643	-,0004223468428
								5,4186191362385	,0000577704028	5,4714594553512	,0000018776909	5,5551997769435	-,0004223683011
								5,4227140285454	,0000628347081	5,4755543476581	,0000004401166	5,5595857767226	-,0004237416078
								5,4268089208523	,0000688979537	5,479649239965	-,0000010686134	5,5639717765018	-,0004171435136
								5,4309038131592	,0000835747146	5,4837441322719	-,0000027513734	5,568357776281	-,0004095327322
								5,4349987054661	,0001033542002	5,4878390245788	-,0000047104779	5,5727437760602	-,0004139377717
								5,439093597773	,0001211554936	5,4919339168857	-,0000069076875	5,5771297758393	-,0004183428112
								5,4431884900799	,0001328014942	5,4960288091926	-,0000091619369	5,5815157756185	-,0004286873768
								5,4472833823868	,0001350462921	5,5001237014995	-,0000112500092	5,5859017753977	-,0004369097524
								5,4513782746937	,0001343702964	5,5042185938064	-,0000129762766	5,5902877751769	-,0004340583547
								5,4554731670006	,0001328298624	5,5083134861133	-,0000141776927	5,5946737749561	-,0004336437694
								5,4595680593075	,0001320770745	5,5124083784202	-,0000147161192	5,5990597747352	-,000433229184
								5,4636629516144	,0001294975175	5,5165032707271	-,0000144776665	5,6034457745144	-,0004368618075
								5,4677578439213	,0001212834895	5,520598163034	-,0000133956411	5,6078317742936	-,0004726958801
								5,4718527362282	,0001028121239	5,5246930553409	-,0000114994043	5,6122177740728	-,0004825198826
								5,4759476285351	,0000848258612	5,5287879476478	-,0000089994741	5,6166037738519	-,0004866921985
								5,480042520842	,0000761485248	5,5328828399547	-,0000063297538	5,6209897736311	-,0004759292807
								5,4841374131489	,0000675206327	5,5369777322616	-,0000040598509	5,6253757734103	-,0004701721883
								5,4882323054558	,0000548039766	5,5410726245685	-,0000026996713	5,6297617731895	-,0004841778798
								5,4923271977627	,0000336396686	5,5451675168754	-,0000025254557	5,6341477729686	-,0004981835714
								5,4964220900696	,0000036290098	5,5492624091823	-,0000035577115	5,6385337727478	-,0005024548946
								5,5005169823765	-,000021634308	5,5533573014892	-,0000056463736	5,642919772527	-,0004959969276
								5,5046118746834	-,0000407482883	5,5574521937961	-,0000085494225	5,6473057723062	-,0004934054587
								5,5087067669903	-,0000561566717	5,561547086103	-,0000119669668	5,6516917720853	-,0004950689944
								5,5128016592972	-,0000668709259	5,5656419784099	-,0000155854268	5,6560777718645	-,0004967325302
								5,5168965516041	-,000062495655	5,5697368707168	-,0000191635566	5,6604637716437	-,0005051368682
								5,520991443911	-,0000367921534	5,5738317630237	-,0000225996863	5,6648497714229	-,0005264815973
								5,5250863362179	-,0000052664838	5,5779266553305	-,0000259125037	5,6692357712021	-,0005182395701
								5,5291812285248	,0000249666987	5,5820215476374	-,0000291224788	5,6736217709812	-,0005129042109
								5,5332761208317	,0000480429329	5,5861164399443	-,0000321124988	5,6780077707604	-,0005145615586
								5,5373710131386	,0000615304321	5,5902113322512	-,0000345814293	5,6823937705396	-,0005162189062
								5,5414659054455	,0000653910156	5,5943062245581	-,000036152108	5,6867797703188	-,0005264577175
								5,5455607977524	,0000671090205	5,598401116865	-,0000365782016	5,6911657700979	-,0005482189031
								5,5496556900593	,0000645334322	5,6024960091719	-,0000358781892	5,6955517698771	-,000550620468
								5,5537505823662	,0000558494475	5,6065909014788	-,0000342949655	5,6999377696563	-,0005502916265
								5,5578454746731	,0000524443966	5,6106857937857	-,0000321483552	5,7043237694355	-,0005519846201
								5,56194036698	,0000613727066	5,6147806860926	-,0000297371391	5,7087097692146	-,0005536776138
								5,5660352592869	,0000702319387	5,6188755783995	-,000027330993	5,7130957689938	-,0005866838615
								5,5701301515938	,0000765732575	5,6229704707064	-,0000251937304	5,717481768773	-,0005915184914
								5,5742250439007	,0000743204781	5,6270653630133	-,0000235732313	5,7218677685522	-,0005854079644
								5,5783199362076	,0000620626992	5,6311602553202	-,0000226409061	5,7262537683313	-,0005706357271
								5,5824148285145	,0000574093687	5,6352551476271	-,000022425992	5,7306397681105	-,0005716373644
								5,5865097208214	,0000603679581	5,639350039934	-,0000228079313	5,7350257678897	-,0005726390016
								5,5906046131283	,0000637023751	5,6434449322409	-,0000235610446	5,7394117676689	-,0005827429019
								5,5946995054352	,0000677522124	5,6475398245478	-,0000243910159	5,743797767448	-,0005965999562
								5,5987943977421	,0000715140039	5,6516347168547	-,0000249783785	5,7481837672272	-,0005843406777
								5,602889290049	,0000743233442	5,6557296091616	-,000025082627	5,7525697670064	-,0005783495217
								5,6069841823559	,0000805162584	5,6598245014685	-,0000246528931	5,7569557667856	-,0005753468491
								5,6110790746628	,0000949143723	5,6639193937754	-,0000238275776	5,7613417665648	-,0005839667676
								5,6151739669697	,0001101553105	5,6680142860823	-,0000227891568	5,7657277663439	-,000592586686
								5,6192688592766	,0001206470092	5,6721091783892	-,0000215809193	5,7701137661231	-,0005988848189
								5,6233637515835	,0001260154784	5,6762040706961	-,000020071724	5,7744997659023	-,0005916179074
								5,6274586438904	,0001255145748	5,680298963003	-,0000181370523	5,7788857656815	-,0005843509958
								5,6315535361973	,0001161703288	5,6843938553099	-,00001586553	5,7832717654606	-,0005676131339
								5,6356484285042	,0000909219036	5,6884887476168	-,0000135641152	5,7876577652398	-,0005662535653
								5,6397433208111	,0000636585061	5,6925836399237	-,0000115930073	5,792043765019	-,0005668244895
								5,643838213118	,0000535685327	5,6966785322306	-,0000102523974	5,7964297647982	-,0005673954137
								5,6479331054249	,000045058	5,7007734245375	-,0000097879646	5,8008157645773	-,0005601708584
								5,6520279977318	,0000369408588	5,7048683168444	-,0000103682593	5,8052017643565	-,0005448636894
								5,6561228900387	,0000285615738	5,7089632091513	-,0000119330269	5,8095877641357	-,0005428245977
								5,6602177823456	,0000171271823	5,7130581014582	-,0000140723013	5,8139737639149	-,0005444909131
								5,6643126746525	,000001975386	5,7171529937651	-,000016183404	5,818359763694	-,0005461572284
								5,6684075669594	-,0000131628813	5,721247886072	-,0000178367992	5,8227457634732	-,0005611679255
								5,6725024592663	-,0000280505004	5,7253427783789	-,0000189922755	5,8271317632524	-,00056310355
								5,6765973515732	-,0000429164977	5,7294376706858	-,0000198719008	5,8315177630316	-,0005488533044
								5,6806922438801	-,0000669973703	5,7335325629927	-,0000206599634	5,8359037628108	-,0005511384087
								5,684787136187	-,0001049196399	5,7376274552996	-,0000213138992	5,8402897625899	-,000553423513
								5,6888820284939	-,0001377325717	5,7417223476065	-,0000216110527	5,8446757623691	-,0005659630027
								5,6929769208008	-,0001616616526	5,7458172399134	-,0000213480109	5,8490617621483	-,0005943435411
								5,6970718131077	-,0001808191082	5,7499121322203	-,0000205013299	5,8534477619275	-,0006017588337
								5,7011667054146	-,0001902471133	5,7540070245272	-,0000192199023	5,8578337617066	-,0005992043875
								5,7052615977215	-,0001847711307	5,7581019168341	-,000017685262	5,8622197614858	-,00059650069
								5,7093564900284	-,0001729449398	5,762196809141	-,0000159693702	5,866605761265	-,0005968690397
								5,7134513823353	-,0001599679362	5,7662917014479	-,0000140204683	5,8709917610442	-,0005972373894
								5,7175462746422	-,0001470621681	5,7703865937548	-,0000117884208	5,8753777608233	-,0006109033506
								5,7216411669491	-,0001389397932	5,7744814860617	-,0000093644783	5,8797637606025	-,0006100181845
								5,725736059256	-,0001422793151	5,7785763783686	-,0000070030893	5,8841497603817	-,000595139782
								5,7298309515629	-,0001565977784	5,7826712706755	-,000005025269	5,8885357601609	-,0005900086405
								5,7339258438698	-,0001822213695	5,7867661629824	-,0000036852542	5,89292175994	-,000588087498
								5,7380207361767	-,000213166767	5,7908610552893	-,0000030799393	5,8973077597192	-,0005925396053
								5,7421156284836	-,0002375167613	5,7949559475962	-,0000031542047	5,9016937594984	-,0005969917126
								5,7462105207905	-,0002564955936	5,7990508399031	-,0000037925823	5,9060797592776	-,000592071777
								5,7503054130974	-,0002764459624	5,80314573221	-,0000048855424	5,9104657590568	-,000574131658
								5,7544003054043	-,0003017398581	5,8072406245169	-,0000062878255	5,9148517588359	-,0005708999886
								5,7584951977112	-,0003282710657	5,8113355168238	-,000007734236	5,9192377586151	-,0005703262842
								5,762590090018	-,0003480657822	5,8154304091307	-,000008881542	5,9236237583943	-,0005697525799
								5,7666849823249	-,0003613617064	5,8195253014376	-,0000094806938	5,9280097581735	-,0005868427567
								5,7707798746318	-,0003726005284	5,8236201937445	-,0000095112271	5,9323957579526	-,0005876127977
								5,7748747669387	-,0003812306189	5,8277150860514	-,000009138531	5,9367817577318	-,0005809764509
								5,7789696592456	-,0003877125213	5,8318099783583	-,0000085607788	5,941167757511	-,0005742759863
								5,7830645515525	-,0003945958223	5,8359048706652	-,0000078971153	5,9455537572902	-,0005717626478
								5,7871594438594	-,000395809385	5,8399997629721	-,0000071879662	5,9499397570693	-,0005821898229
								5,7912543361663	-,0003866076007	5,844094655279	-,0000064674161	5,9543257568485	-,0005926169979
								5,7953492284732	-,0003767887774	5,8481895475859	-,00000577969	5,9587117566277	-,000600819622
								5,7994441207801	-,0003676519145	5,8522844398928	-,0000051142654	5,9630977564069	-,0005957370479
								5,803539013087	-,0003599155508	5,8563793321997	-,0000043825087	5,967483756186	-,0005961522476
								5,8076339053939	-,0003564760412	5,8604742245066	-,0000035121302	5,9718697559652	-,0005965674473
								5,8117287977008	-,0003554047357	5,8645691168135	-,0000025388519	5,9762557557444	-,0006010750733
								5,8158236900077	-,0003505579533	5,8686640091204	-,0000015646979	5,9806417555236	-,0006248880417
								5,8199185823146	-,0003449943042	5,8727589014273	-,0000006586094	5,9850277553027	-,0006337522969
								5,8240134746215	-,0003350358592	5,8768537937342	,0000001514386	5,9894137550819	-,0006202432311
								5,8281083669284	-,0003210427334	5,8809486860411	,0000007996526	5,9937997548611	-,0006112343259
								5,8322032592353	-,0003138895858	5,885043578348	,0000011525589	5,9981857546403	-,000608470187
								5,8362981515422	-,0003167211652	5,8891384706549	,0000011017517	6,0025717544195	-,000615428685
								5,8403930438491	-,0003290464964	5,8932333629618	,0000006996862	6,0069577541986	-,000622387183
								5,844487936156	-,0003406652327	5,8973282552687	,0000002146348	6,0113437539778	-,000630481828
								5,8485828284629	-,0003480280888	5,9014231475756	,0000000638446	6,015729753757	-,0006138850331
								5,8526777207698	-,0003429750859	5,9055180398825	,0000007037088	6,0201157535362	-,0006047299229
								5,8567726130767	-,0003262577038	5,9096129321894	,0000024763056	6,0245017533153	-,00060152835
								5,8608675053836	-,0003064767881	5,9137078244963	,0000054278509	6,0288877530945	-,0006078553083
								5,8649623976905	-,0002882192485	5,9178027168032	,0000092229168	6,0332737528737	-,0006141822666
								5,8690572899974	-,0002759474498	5,9218976091101	,0000132615492	6,0376597526529	-,0006115159326
								5,8731521823043	-,0002673592415	5,925992501417	,0000169089257	6,042045752432	-,0006071396158
								5,8772470746112	-,000258960687	5,9300873937239	,0000196436459	6,0464317522112	-,0005999313564
								5,8813419669181	-,0002437927098	5,9341822860308	,0000210981415	6,0508177519904	-,000604477539
								5,885436859225	-,0002176596168	5,9382771783377	,0000210910125	6,0552037517696	-,0006090237216
								5,8895317515319	-,0001934237418	5,9423720706446	,000019694566	6,0595897515487	-,0006191072071
								5,8936266438388	-,0001718294717	5,9464669629515	,0000172466954	6,0639757513279	-,0006183338536
								5,8977215361457	-,000153213206	5,9505618552584	,0000142328876	6,0683617511071	-,0006126907549
								5,9018164284526	-,0001414246327	5,9546567475653	,0000111204428	6,0727477508863	-,0006048792707
								5,9059113207595	-,0001393825222	5,9587516398722	,0000082842222	6,0771337506655	-,0006029962691
								5,9100062130664	-,0001377956128	5,9628465321791	,0000059917261	6,0815197504446	-,0006147493255
								5,9141011053733	-,0001298668189	5,966941424486	,0000043702229	6,0859057502238	-,0006265023818
								5,9181959976802	-,0001274572841	5,9710363167929	,0000033655564	6,090291750003	-,00063854657
								5,9222908899871	-,000143584892	5,9751312090998	,0000027792335	6,0946777497822	-,0006318678366
								5,926385782294	-,0001692243966	5,9792261014067	,0000024095372	6,0990637495613	-,000619829119
								5,9304806746009	-,0001841978653	5,9833209937136	,0000022025433	6,1034497493405	-,0006181887504
								5,9345755669078	-,0001846994396	5,9874158860205	,0000022513645	6,1078357491197	-,0006192701401
								5,9386704592147	-,0001831228826	5,9915107783274	,0000026431486	6,1122217488989	-,0006203515298
								5,9427653515216	-,0001820494194	5,9956056706343	,0000033351941	6,116607748678	-,0006232145048
								5,9468602438285	-,000183063707	5,9997005629412	,0000042063929	6,1209937484572	-,0006157456362
								5,9509551361354	-,0001853765226	6,0037954552481	,0000051767435	6,1253797482364	-,0006056109225
								5,9550500284423	-,0001843886302	6,007890347555	,0000062109777	6,1297657480156	-,0006076099892
								5,9591449207492	-,0001821050406	6,0119852398619	,0000072283205	6,1341517477947	-,0006096090558
								5,9632398130561	-,0001798034219	6,0160801321688	,0000080643688	6,1385377475739	-,0006177269525
								5,967334705363	-,0001794982122	6,0201750244757	,0000085501905	6,1429237473531	-,0006230108863
								5,9714295976699	-,0001821975766	6,0242699167826	,0000086015589	6,1473097471323	-,0006144757814
								5,9755244899768	-,000186142918	6,0283648090895	,0000082132103	6,1516957469114	-,0005965742827
								5,9796193822837	-,0001872306851	6,0324597013964	,0000074133412	6,1560817466906	-,0005994428021
								5,9837142745906	-,0001885213992	6,0365545937033	,0000062874625	6,1604677464698	-,0006023113216
								5,9878091668975	-,0001895127843	6,0406494860102	,0000050344646	6,164853746249	-,0006141682514
								5,9919040592044	-,0001872401256	6,0447443783171	,0000039255531	6,1692397460282	-,0006167015797
								5,9959989515113	-,0001796147029	6,048839270624	,000003148163	6,1736257458073	-,0006190005628
								6,0000938438182	-,0001691216404	6,0529341629309	,0000027123116	6,1780117455865	-,0006190011073
								6,0041887361251	-,0001575315319	6,0570290552378	,0000025367319	6,1823977453657	-,0006190016518
								6,008283628432	-,0001475843617	6,0611239475447	,0000025913861	6,1867837451449	-,0006224978833
								6,0123785207389	-,0001402006906	6,0652188398516	,0000029363185	6,191169744924	-,0006462339567
								6,0164734130458	-,0001357261646	6,0693137321585	,0000036287891	6,1955557447032	-,0006527897256
								6,0205683053527	-,0001319874506	6,0734086244654	,0000046338225	6,1999417444824	-,0006475691464
								6,0246631976596	-,0001311986574	6,0775035167723	,0000058191328	6,2043277442616	-,0006447577809
								6,0287580899665	-,0001356701606	6,0815984090792	,0000070074292	6,2087137440407	-,0006432015768
								6,0328529822734	-,0001405891373	6,0856933013861	,0000080241499	6,2130997438199	-,000644256839
								6,0369478745803	-,0001432288971	6,089788193693	,0000087358345	6,2174857435991	-,0006453121012
								6,0410427668872	-,0001456814517	6,0938830859999	,00000908498	6,2218717433783	-,0006595048033
								6,0451376591941	-,0001473315981	6,0979779783068	,0000091092838	6,2262577431574	-,0006587300619
								6,049232551501	-,0001480415143	6,1020728706137	,0000089128191	6,2306437429366	-,000649931771
								6,0533274438079	-,0001493245068	6,1061677629206	,000008596405	6,2350297427158	-,0006467600237
								6,0574223361148	-,0001509303126	6,1102626552275	,0000081934931	6,239415742495	-,0006461278274
								6,0615172284217	-,0001371372836	6,1143575475344	,000007645471	6,2438017422742	-,0006454956312
								6,0656121207286	-,0001022108648	6,1184524398413	,0000068159935	6,2481877420533	-,0006517108437
								6,0697070130355	-,0000791939466	6,1225473321482	,0000055423341	6,2525737418325	-,0006387467508
								6,0738019053424	-,0000718331267	6,1266422244551	,0000037262882	6,2569597416117	-,0006166850947
								6,0778967976493	-,0000779655093	6,130737116762	,0000014387519	6,2613457413909	-,0006171932711
								6,0819916899562	-,0000752545801	6,1348320090689	-,0000010421912	6,26573174117	-,0006177014476
								6,0860865822631	-,0000574219083	6,1389269013758	-,0000033225681	6,2701177409492	-,0006273023668
								6,09018147457	-,0000381891368	6,1430217936827	-,0000050457806	6,2745037407284	-,000642091763
								6,0942763668769	-,0000237112642	6,1471166859896	-,0000059601447	6,2788897405076	-,0006503313259
								6,0983712591838	-,0000173574886	6,1512115782965	-,0000058872704	6,2832757402867	-,000649543148
								6,1024661514907	-,0000272011411	6,1553064706034	-,0000047124022	6,2876617400659	-,0006492751653
								6,1065610437976	-,0000505961217	6,1594013629103	-,0000024644174	6,2920477398451	-,0006490071827
								6,1106559361045	-,0000791408865	6,1634962552172	,0000005933324	6,2964337396243	-,0006697532485
								6,1147508284114	-,0001115115618	6,1675911475241	,0000039676384	6,3008197394034	-,000679701658
								6,1188457207183	-,0001399592259	6,171686039831	,0000070424883	6,3052057391826	-,0006708220386
								6,1229406130252	-,0001655977555	6,1757809321379	,0000092364082	6,3095917389618	-,0006679949823
								6,1270355053321	-,0001858813226	6,1798758244448	,0000101681709	6,313977738741	-,0006623971223
								6,131130397639	-,0001921938283	6,1839707167517	,0000097648384	6,3183637385201	-,0006646550795
								6,1352252899459	-,0001833267463	6,1880656090586	,0000082442463	6,3227497382993	-,0006669130368
								6,1393201822528	-,0001709149335	6,1921605013655	,0000059924103	6,3271357380785	-,0006848333233
								6,1434150745597	-,0001634496336	6,1962553936724	,0000034511629	6,3315217378577	-,000683101573
								6,1475099668666	-,0001695091875	6,2003502859793	,0000010484915	6,3359077376369	-,0006805142226
								6,1516048591735	-,0001781236349	6,2044451782862	-,0000008758157	6,340293737416	-,00068376751
								6,1556997514804	-,0001749306013	6,2085400705931	-,0000021409706	6,3446797371952	-,0006870207974
								6,1597946437873	-,0001697318818	6,2126349629	-,0000027471388	6,3490657369744	-,0006950233858
								6,1638895360942	-,0001698556986	6,2167298552069	-,000002833945	6,3534517367536	-,0007066071317
								6,1679844284011	-,0001721901763	6,2208247475138	-,0000025963257	6,3578377365327	-,0007072165082
								6,172079320708	-,000173443979	6,2249196398207	-,0000021847202	6,3622237363119	-,0006964272292
								6,1761742130149	-,0001763100135	6,2290145321276	-,0000016550952	6,3666097360911	-,0006888274686
								6,1802691053218	-,000175739408	6,2331094244345	-,0000010114321	6,3709957358703	-,0006863536244
								6,1843639976287	-,0001636026556	6,2372043167414	-,0000003112784	6,3753817356494	-,0006883737562
								6,1884588899356	-,0001405942937	6,2412992090483	,00000026424	6,3797677354286	-,0006903938881
								6,1925537822425	-,0001126486411	6,2453941013552	,0000004338407	6,3841537352078	-,0006784793577
								6,1966486745494	-,0000889560625	6,2494889936621	-,0000000754161	6,388539734987	-,000652490467
								6,2007435668563	-,0000776973008	6,253583885969	-,0000014110093	6,3929257347661	-,000644955453
								6,2048384591632	-,0000917510422	6,2576787782759	-,0000035290875	6,3973117345453	-,000644273758
								6,2089333514701	-,0001114823976	6,2617736705828	-,0000062269631	6,4016977343245	-,000643592063
								6,213028243777	-,0001143035529	6,2658685628897	-,0000092073459	6,4060837341037	-,0006468507606
								6,2171231360839	-,00011274879	6,2699634551966	-,0000121316965	6,4104697338829	-,000630742864
								6,2212180283908	-,0001051229634	6,2740583475035	-,0000147019497	6,414855733662	-,0006237703337
								6,2253129206977	-,0000913249997	6,2781532398104	-,0000167602946	6,4192417334412	-,0006250325025
								6,2294078130046	-,0000800336284	6,2822481321173	-,0000183144329	6,4236277332204	-,0006262946713
								6,2335027053115	-,0000771084856	6,2863430244242	-,000019444188	6,4280137329996	-,0006329640194
								6,2375975976184	-,0000790436872	6,2904379167311	-,0000201936651	6,4323997327787	-,0006435855341
								6,2416924899253	-,0000806826966	6,294532809038	-,0000205153205	6,4367857325579	-,000642509572
								6,2457873822322	-,0000823929823	6,2986277013449	-,0000202939529	6,4411717323371	-,0006372462929
								6,2498822745391	-,0000842530641	6,3027225936518	-,0000194257277	6,4455577321163	-,0006323375595
								6,253977166846	-,0000863973747	6,3068174859587	-,0000179197037	6,4499437318954	-,0006344670841
								6,2580720591529	-,0000921355004	6,3109123782656	-,0000159506415	6,4543297316746	-,0006365966086
								6,2621669514598	-,0001034144823	6,3150072705725	-,0000137971573	6,4587157314538	-,0006534507277
								6,2662618437667	-,0001069714102	6,3191021628794	-,0000116908005	6,463101731233	-,0006641295174
								6,2703567360736	-,0000873502915	6,3231970551863	-,0000097106925	6,4674877310121	-,0006645281757
								6,2744516283805	-,0000527705518	6,3272919474932	-,0000078290071	6,4718737307913	-,0006660752021
								6,2785465206874	-,0000262027765	6,3313868398001	-,0000060791121	6,4762597305705	-,0006676222285
								6,2826414129943	-,0000152602758	6,335481732107	-,00000469198	6,4806457303497	-,0006727751327
								6,2867363053012	-,0000269009305	6,3395766244139	-,0000040519551	6,4850317301288	-,0006898814041
								6,2908311976081	-,0000440837569	6,3436715167208	-,0000045113996	6,489417729908	-,000692452409
								6,294926089915	-,0000555792389	6,3477664090277	-,000006203467	6,4938037296872	-,0006779737821
								6,2990209822219	-,0000626444039	6,3518613013346	-,000008973644	6,4981897294664	-,0006744144545
								6,3031158745288	-,0000655692014	6,3559561936415	-,0000124383445	6,5025757292456	-,0006733709141
								6,3072107668357	-,0000651675206	6,3600510859484	-,0000161057243	6,5069617290247	-,0006840639395
								6,3113056591426	-,0000670167985	6,3641459782553	-,0000194859027	6,5113477288039	-,0006947569648
								6,3154005514495	-,0000725994205	6,3682408705622	-,0000221854685	6,5157337285831	-,000706693741
								6,3194954437564	-,0000806173819	6,3723357628691	-,0000239875623	6,5201197283623	-,0007006566813
								6,3235903360633	-,0000820789855	6,376430655176	-,0000248852774	6,5245057281414	-,0006929877208
								6,3276852283702	-,0000754049037	6,3805255474829	-,0000250304585	6,5288917279206	-,0006928404403
								6,3317801206771	-,0000680096644	6,3846204397898	-,0000246339233	6,5332777276998	-,0006926931598
								6,335875012984	-,000064966	6,3887153320967	-,0000238878399	6,537663727479	-,0007011748719
								6,3399699052909	-,000069447357	6,3928102244036	-,0000229479316	6,5420497272581	-,0006928644384
								6,3440647975978	-,0000743761054	6,3969051167105	-,0000219532663	6,5464357270373	-,0006877689208
								6,3481596899047	-,0000605035719	6,4010000090174	-,0000210575136	6,5508217268165	-,000679272215
								6,3522545822116	-,0000358246563	6,4050949013243	-,000020421714	6,5552077265957	-,000679066771
								6,3563494745185	-,0000114402535	6,4091897936312	-,0000201529108	6,5595937263748	-,0006788613271
								6,3604443668254	,0000077974157	6,4132846859381	-,0000202178687	6,563979726154	-,0006811926601
								6,3645392591323	,0000192645762	6,417379578245	-,0000204335303	6,5683657259332	-,0006783139876
								6,3686341514392	,0000123008117	6,4214744705519	-,0000205973667	6,5727517257124	-,0006658659003
								6,3727290437461	-,0000175499304	6,4255693628588	-,0000206739867	6,5771377254916	-,0006596432525
								6,376823936053	-,0000534159621	6,4296642551657	-,0000208678861	6,5815237252707	-,0006585186832
								6,3809188283599	-,0000795416412	6,4337591474726	-,0000215534549	6,5859097250499	-,0006674572226
								6,3850137206668	-,000090299805	6,4378540397795	-,000023104754	6,5902957248291	-,0006763957621
								6,3891086129737	-,0000901133753	6,4419489320864	-,0000257119879	6,5946817246083	-,0006850373584
								6,3932035052806	-,0000872573325	6,4460438243933	-,0000292482909	6,5990677243874	-,0006839872448
								6,3972983975875	-,0000795425044	6,4501387167002	-,0000332907179	6,6034537241666	-,0006824675966
								6,4013932898944	-,0000648565321	6,4542336090071	-,0000372869686	6,6078397239458	-,0006841763613
								6,4054881822013	-,0000483130197	6,458328501314	-,0000407520289	6,612225723725	-,0006858851261
								6,4095830745082	-,000033568434	6,4624233936209	-,000043357231	6,6166117235041	-,0007091791878
								6,4136779668151	-,0000211080874	6,4665182859278	-,0000449052556	6,6209977232833	-,0007084311231
								6,417772859122	-,0000176154997	6,4706131782347	-,0000453139421	6,6253837230625	-,0006970332279
								6,4218677514289	-,000025397773	6,4747080705416	-,0000446564733	6,6297697228417	-,0006813788404
								6,4259626437358	-,0000326132226	6,4788029628485	-,0000432101276	6,6341557226208	-,0006824607812
								6,4300575360427	-,0000401220815	6,4828978551554	-,0000414187518	6,6385417224	-,000683542722
								6,4341524283496	-,0000420234455	6,4869927474623	-,000039757774	6,6429277221792	-,0006890823547
								6,4382473206565	-,00003209175	6,4910876397692	-,0000385530623	6,6473137219584	-,0006980037178
								6,4423422129634	-,0000165232844	6,4951825320761	-,0000378818815	6,6516997217376	-,000683702383
								6,4464371052703	,0000022817334	6,499277424383	-,0000376479132	6,6560857215167	-,0006781408362
								6,4505319975772	,0000199943254	6,5033723166899	-,0000377685682	6,6604717212959	-,0006761058688
								6,4546268898841	,00003551762	6,5074672089968	-,0000382997404	6,6648577210751	-,0006839033854
								6,458721782191	,0000478789123	6,5115621013037	-,0000393696916	6,6692437208543	-,0006917009021
								6,4628166744979	,0000576532256	6,5156569936106	-,000040984928	6,6736297206334	-,0006970155796
								6,4669115668048	,0000674999852	6,5197518859175	-,0000429140772	6,6780157204126	-,0006980434798
								6,4710064591117	,0000753530711	6,5238467782244	-,0000447876093	6,6824017201918	-,0006954356049
								6,4751013514186	,0000800920796	6,5279416705312	-,0000463223744	6,686787719971	-,0006967350828
								6,4791962437255	,000076379375	6,5320365628382	-,0000474387842	6,6911737197501	-,0006980345606
								6,4832911360324	,0000702227867	6,536131455145	-,0000481604261	6,6955597195293	-,0007140588074
								6,4873860283393	,0000770636144	6,540226347452	-,0000484168714	6,6999457193085	-,0007137072225
								6,4914809206462	,0000880055295	6,5443212397588	-,0000479404965	6,7043317190877	-,0007133556375
								6,4955758129531	,0000978591315	6,5484161320657	-,0000464073131	6,7087177188668	-,0006982986708
								6,49967070526	,0001042973007	6,5525110243726	-,000043758771	6,713103718646	-,0007006219775
								6,5037655975669	,0001060894742	6,5566059166795	-,0000404245491	6,7174897184252	-,0007029452843
								6,5078604898738	,0001037845161	6,5607008089864	-,0000371626289	6,7218757182044	-,000711399091
								6,5119553821807	,0001015892013	6,5647957012933	-,0000346309459	6,7262617179835	-,0007227717977
								6,5160502744876	,0000986993456	6,5688905936002	-,000033061088	6,7306477177627	-,0007156609475
								6,5201451667945	,0000882023898	6,5729854859071	-,0000322906668	6,7350337175419	-,0006997334824
								6,5242400591014	,0000741656255	6,577080378214	-,0000320055429	6,7394197173211	-,0006970744174
								6,5283349514083	,000081345365	6,5811752705209	-,0000319490191	6,7438057171003	-,0006977199354
								6,5324298437152	,000099993776	6,5852701628278	-,0000320043645	6,7481917168794	-,0006983654534
								6,5365247360221	,0001118375762	6,5893650551347	-,0000321803155	6,7525777166586	-,0007018429958
								6,540619628329	,0001071264139	6,5934599474416	-,0000325505318	6,7569637164378	-,0006937998724
								6,5447145206359	,0000950442082	6,5975548397485	-,0000331678612	6,761349716217	-,0006856773601
								6,5488094129428	,0000860829034	6,6016497320554	-,0000340070764	6,7657357159961	-,0006877568927
								6,5529043052497	,0000737645805	6,6057446243623	-,0000349684931	6,7701217157753	-,0006898364252
								6,5569991975566	,0000562387492	6,6098395166692	-,0000359239074	6,7745077155545	-,000697689523
								6,5610940898635	,0000366025891	6,6139344089761	-,0000367334671	6,7788937153337	-,000705116903
								6,5651889821704	,0000241369837	6,618029301283	-,0000372297688	6,7832797151128	-,000701473888
								6,5692838744773	,0000152955	6,6221241935899	-,0000372520811	6,787665714892	-,0006937572235
								6,5733787667842	,0000067235321	6,6262190858968	-,0000367646267	6,7920517146712	-,0006903357216
								6,5774736590911	-,0000035941785	6,6303139782037	-,0000359417643	6,7964377144504	-,0007007939435
								6,581568551398	-,0000101287082	6,6344088705106	-,0000350881257	6,8008237142295	-,0007112521655
								6,5856634437049	-,0000068099854	6,6385037628175	-,0000344556554	6,8052097140087	-,0007212332595
								6,5897583360118	,000001109091	6,6425986551244	-,0000341100625	6,8095957137879	-,0007199618837
								6,5938532283187	,0000165148671	6,6466935474313	-,0000339404427	6,8139817135671	-,0007040395294
								6,5979481206256	,0000376850582	6,6507884397382	-,0000338020992	6,8183677133463	-,0007072513043
								6,6020430129325	,0000532389783	6,6548833320451	-,0000336674289	6,8227537131254	-,0007104630792
								6,6061379052394	,0000607681054	6,658978224352	-,0000336787044	6,8271397129046	-,0007183205569
								6,6102327975463	,0000576714139	6,6630731166589	-,0000340910111	6,8315257126838	-,0007205743522
								6,6143276898532	,0000429117668	6,6671680089658	-,0000351505701	6,835911712463	-,0007045596916
								6,6184225821601	,0000338874173	6,6712629012727	-,0000369350355	6,8402977122421	-,0006987717874
								6,622517474467	,0000516880307	6,6753577935796	-,0000392212882	6,8446837120213	-,000701526976
								6,6266123667739	,0000643545356	6,6794526858865	-,0000415079928	6,8490697118005	-,0007042821645
								6,6307072590808	,0000700704874	6,6835475781934	-,0000432402115	6,8534557115797	-,0007126057052
								6,6348021513877	,0000664933764	6,6876424705003	-,0000440869374	6,8578417113588	-,0007296943199
								6,6388970436946	,0000641623291	6,6917373628072	-,0000440641338	6,862227711138	-,0007237580723
								6,6429919360015	,0000708821578	6,6958322551141	-,0000434479217	6,8666137109172	-,0007170144037
								6,6470868283084	,000074256856	6,699927147421	-,0000425952045	6,8709997106964	-,0007231111351
								6,6511817206153	,0000730876477	6,7040220397279	-,0000418200156	6,8753857104755	-,0007292078666
								6,6552766129222	,0000623566712	6,7081169320348	-,00004136399	6,8797717102547	-,0007434374321
								6,6593715052291	,0000456216565	6,7122118243417	-,0000413923874	6,8841577100339	-,000756717282
								6,663466397536	,000034544602	6,7163067166486	-,0000419656337	6,8885437098131	-,0007515022906
								6,6675612898429	,0000252267725	6,7204016089555	-,0000430281502	6,8929297095922	-,0007367909899
								6,6716561821498	,0000169200662	6,7244965012624	-,0000444874135	6,8973157093714	-,0007331108602
								6,6757510744567	,0000085149067	6,7285913935693	-,0000463465111	6,9017017091506	-,0007341472968
								6,6798459667636	-,0000016716925	6,7326862858762	-,0000487656741	6,9060877089298	-,0007351837334
								6,6839408590705	-,0000110617774	6,7367811781831	-,0000519764266	6,910473708709	-,0007306344299
								6,6880357513774	-,0000169730653	6,74087607049	-,0000561254449	6,9148597084881	-,0007232431015
								6,6921306436843	-,0000298720333	6,7449709627969	-,0000611480133	6,9192457082673	-,0007063547312
								6,6962255359912	-,0000261564471	6,7490658551038	-,0000667149339	6,9236317080465	-,0007035085058
								6,7003204282981	,0000146958306	6,7531607474107	-,0000722728146	6,9280177078257	-,0007044845936
								6,704415320605	,0000579239993	6,7572556397176	-,0000772211252	6,9324037076048	-,0007054606814
								6,7085102129119	,0000973953478	6,7613505320245	-,0000811639081	6,936789707384	-,000711739031
								6,7126051052188	,0001234417685	6,7654454243314	-,0000840171996	6,9411757071632	-,0006942960487
								6,7166999975256	,0001287584915	6,7695403166383	-,0000858948028	6,9455617069424	-,0006886808462
								6,7207948898325	,0001286358236	6,7736352089452	-,0000868974325	6,9499477067215	-,0006940176756
								6,7248897821394	,0001216330548	6,7777301012521	-,0000870062406	6,9543337065007	-,000699354505
								6,7289846744463	,0001093705611	6,781824993559	-,0000861627929	6,9587197062799	-,0007116193596
								6,7330795667532	,0000976232722	6,7859198858659	-,0000844440394	6,9631057060591	-,000726629267
								6,7371744590601	,0000836816268	6,7900147781728	-,000082143708	6,9674917058382	-,0007311239312
								6,741269351367	,0000720014183	6,7941096704797	-,0000796813863	6,9718777056174	-,0007329336187
								6,7453642436739	,0000691632804	6,7982045627866	-,0000774547546	6,9762637053966	-,0007333486644
								6,7494591359808	,0000699278841	6,8022994550935	-,0000757636586	6,9806497051758	-,0007337637101
								6,7535540282877	,0000676770485	6,8063943474004	-,0000748265636	6,985035704955	-,0007380077152
								6,7576489205946	,000067588598	6,8104892397073	-,0000748018637	6,9894217047341	-,0007438844572
								6,7617438129015	,0000741711576	6,8145841320142	-,0000757265147	6,9938077045133	-,000739412348
								6,7658387052084	,0000776541767	6,8186790243211	-,000077418372	6,9981937042925	-,0007233024719
								6,7699335975153	,0000730416615	6,822773916628	-,000079480236	7,0025797040717	-,0007115314765
								6,7740284898222	,0000660189679	6,8268688089349	-,0000814360712	7,0069657038508	-,0007055577032
								6,7781233821291	,0000616585364	6,8309637012418	-,0000828530565	7,01135170363	-,0007065122723
								6,782218274436	,0000533984166	6,8350585935487	-,0000833968369	7,0157377034092	-,0007074668414
								6,7863131667429	,0000393682162	6,8391534858556	-,0000828819116	7,0201237031884	-,0007065534658
								6,7904080590498	,000024360918	6,8432483781625	-,000081342492	7,0245097029675	-,0007056400901
								6,7945029513567	,0000158417167	6,8473432704694	-,0000790434006	7,0288957027467	-,000695652495
								6,7985978436636	,0000036320793	6,8514381627763	-,000076386576	7,0332817025259	-,0006951803919
								6,8026927359705	-,0000097886098	6,8555330550832	-,0000737879498	7,0376677023051	-,0006947082888
								6,8067876282774	-,0000180817677	6,8596279473901	-,0000715674042	7,0420537020842	-,0007112079868
								6,8108825205843	-,0000203612353	6,863722839697	-,0000698497862	7,0464397018634	-,0007016077902
								6,8149774128912	-,0000225820362	6,8678177320039	-,0000685264474	7,0508257016426	-,0006821429781
								6,8190723051981	-,0000261152478	6,8719126243108	-,000067376507	7,0552117014218	-,0006838093054
								6,823167197505	-,0000316873116	6,8760075166177	-,0000663052053	7,0595977012009	-,0006854756327
								6,8272620898119	-,0000387331134	6,8801024089246	-,0000654658372	7,0639837009801	-,0006940536889
								6,8313569821188	-,0000424882508	6,8841973012315	-,000065135229	7,0683697007593	-,0007162192968
								6,8354518744257	-,0000422463547	6,8882921935384	-,0000655002936	7,0727557005385	-,0007294523541
								6,8395467667326	-,0000414135771	6,8923870858453	-,0000665768012	7,0771417003177	-,0007252157606
								6,8436416590395	-,0000362773493	6,8964819781522	-,0000682965985	7,0815277000968	-,0007173245217
								6,8477365513464	-,0000237344272	6,9005768704591	-,0000705993901	7,085913699876	-,0007162016721
								6,8518314436533	-,000010598241	6,904671762766	-,0000733845962	7,0902996996552	-,0007205246925
								6,8559263359602	,0000006269455	6,9087666550729	-,0000764046404	7,0946856994344	-,0007248477129
								6,8600212282671	,0000150425008	6,9128615473798	-,0000792825447	7,0990716992135	-,0007232845887
								6,864116120574	,0000382361045	6,9169564396867	-,0000816658516	7,1034576989927	-,000711315712
								6,8682110128809	,0000594933616	6,9210513319936	-,0000833716779	7,1078436987719	-,0007040287081
								6,8723059051878	,0000690805679	6,9251462243005	-,0000844230426	7,1122296985511	-,0007003159628
								6,8764007974947	,000074666495	6,9292411166074	-,0000849918962	7,1166156983302	-,0007064746939
								6,8804956898016	,0000866848435	6,9333360089143	-,0000853107219	7,1210016981094	-,000712633425
								6,8845905821085	,0000980078646	6,9374309012212	-,000085583416	7,1253876978886	-,000701783726
								6,8886854744154	,0001017501982	6,9415257935281	-,0000858954737	7,1297736976678	-,0006926383203
								6,8927803667223	,0001011204849	6,945620685835	-,0000861471872	7,1341596974469	-,0006877662558
								6,8968752590292	,000099781937	6,9497155781419	-,0000860780139	7,1385456972261	-,0006887306105
								6,9009701513361	,0000956627354	6,9538104704488	-,0000854240036	7,1429316970053	-,0006896949652
								6,905065043643	,0000890879515	6,9579053627557	-,0000841136127	7,1473176967845	-,0007112929043
								6,9091599359499	,0000850082412	6,9620002550626	-,0000823400473	7,1517036965637	-,0007067564546
								6,9132548282568	,0000842028886	6,9660951473695	-,0000804380871	7,1560896963428	-,0006967142107
								6,9173497205637	,0000753571557	6,9701900396764	-,0000786845748	7,160475696122	-,0006900468452
								6,9214446128706	,0000553087522	6,9742849319833	-,0000772084098	7,1648616959012	-,0006868720527
								6,9255395051775	,0000236756882	6,9783798242902	-,0000760593	7,1692476956804	-,0006883197938
								6,9296343974844	-,0000105536832	6,9824747165971	-,0000753117262	7,1736336954595	-,0006897675349
								6,9337292897913	-,0000489820877	6,986569608904	-,0000750651204	7,1780196952387	-,0006908863731
								6,9378241820982	-,0000883434924	6,9906645012109	-,0000753566046	7,1824056950179	-,0006832883682
								6,9419190744051	-,0001066900585	6,9947593935178	-,0000760868285	7,1867916947971	-,000677165063
								6,946013966712	-,0000922712565	6,9988542858247	-,0000769731732	7,1911776945762	-,0006742975758
								6,9501088590189	-,0000685173375	7,0029491781316	-,0000775245398	7,1955636943554	-,0006774961968
								6,9542037513258	-,0000527722634	7,0070440704385	-,0000771163533	7,1999496941346	-,0006806948178
								6,9582986436327	-,000048669533	7,0111389627454	-,0000752680492	7,2043356939138	-,0006810623906
								6,9623935359396	-,0000555256832	7,0152338550523	-,0000719588837	7,2087216936929	-,000677308395
								6,9664884282465	-,0000549034052	7,0193287473592	-,0000676626828	7,2131076934721	-,0006752045266
								6,9705833205534	-,0000364146666	7,0234236396661	-,0000630383505	7,2174936932513	-,0006763599576
								6,9746782128603	-,0000062241351	7,027518531973	-,0000585867756	7,2218796930305	-,0006775153886
								6,9787731051672	,0000231050022	7,0316134242799	-,0000545376731	7,2262656928096	-,0007015358734
								6,9828679974741	,0000461765528	7,0357083165868	-,0000509414641	7,2306516925888	-,0006990393041
								6,986962889781	,0000611637401	7,0398032088937	-,0000478155071	7,235037692368	-,0006951432784
								6,9910577820879	,000070378001	7,0438981012006	-,0000452135827	7,2394236921472	-,0006816595095
								6,9951526743948	,0000823222895	7,0479929935075	-,0000432201783	7,2438096919264	-,0006847422305
								6,9992475667017	,0000951951349	7,0520878858144	-,0000419350656	7,2481956917055	-,0006878249514
								7,0033424590086	,0001157299952	7,0561827781213	-,0000414739746	7,2525816914847	-,0006949176913
								7,0074373513155	,0001440029405	7,0602776704282	-,0000419269273	7,2569676912639	-,000700756158
								7,0115322436224	,0001613953687	7,0643725627351	-,0000432445071	7,2613536910431	-,0006922484603
								7,0156271359293	,0001776604807	7,068467455042	-,000045147735	7,2657396908222	-,0006865679877
								7,0197220282362	,0002053596841	7,0725623473489	-,0000471887013	7,2701256906014	-,0006860912677
								7,0238169205431	,0002370756253	7,0766572396558	-,0000489445533	7,2745116903806	-,0006856145477
								7,02791181285	,0002683446349	7,0807521319627	-,0000501795948	7,2788976901598	-,0007108903177
								7,0320067051569	,0002975598392	7,0848470242696	-,0000508549266	7,2832836899389	-,0007160752646
								7,0361015974638	,0003295527796	7,0889419165765	-,0000510246818	7,2876696897181	-,0007090846382
								7,0401964897707	,0003608602437	7,0930368088834	-,0000507438095	7,2920556894973	-,000702227534
								7,0442913820776	,0003727648002	7,0971317011903	-,0000500669843	7,2964416892765	-,0007022327137
								7,0483862743845	,0003750316998	7,1012265934972	-,0000490814847	7,3008276890556	-,0007022378934
								7,0524811666914	,0003825483558	7,1053214858041	-,000047897033	7,3052136888348	-,0007078494478
								7,0565760589983	,0003999376301	7,109416378111	-,0000465715012	7,309599688614	-,0007077011775
								7,0606709513052	,0004354868649	7,1135112704179	-,0000450549729	7,3139856883932	-,000696219587
								7,0647658436121	,0004838789012	7,1176061627248	-,0000432406489	7,3183716881724	-,0006823771733
								7,068860735919	,0005374906211	7,1217010550317	-,0000410883422	7,3227576879515	-,0006801173756
								7,0729556282259	,0006135288097	7,1257959473386	-,0000387068137	7,3271436877307	-,0006843791118
								7,0770505205328	,0007261304806	7,1298908396455	-,0000363324508	7,3315296875099	-,0006886408479
								7,0811454128397	,0008419769403	7,1339857319524	-,0000342749038	7,3359156872891	-,0006874432586
								7,0852403051466	,0009474210943	7,1380806242593	-,0000328634226	7,3403016870682	-,0006713178267
								7,0893351974535	,001040978106	7,1421755165662	-,0000323826847	7,3446876868474	-,0006437457665
								7,0934300897604	,0011206122059	7,1462704088731	-,0000329604581	7,3490736866266	-,000642738119
								7,0975249820673	,0011818631729	7,15036530118	-,0000344628517	7,3534596864058	-,0006446155195
								7,1016198743742	,0012227920619	7,1544601934869	-,0000365325488	7,3578456861849	-,00064649292
								7,1057147666811	,0012609432943	7,1585550857938	-,0000387936138	7,3622316859641	-,0006514034227
								7,109809658988	,0013007540921	7,1626499781007	-,0000410306212	7,3666176857433	-,0006394449822
								7,1139045512949	,0013397829804	7,1667448704076	-,0000431464683	7,3710036855225	-,0006260274031
								7,1179994436018	,0013829913602	7,1708397627145	-,0000449832092	7,3753896853016	-,0006313135766
								7,1220943359087	,0014344996651	7,1749346550214	-,0000462770677	7,3797756850808	-,0006365997501
								7,1261892282156	,00148363112	7,1790295473283	-,0000468209139	7,38416168486	-,0006508494531
								7,1302841205225	,0015242507478	7,1831244396352	-,0000466108083	7,3885476846392	-,0006658584518
								7,1343790128294	,001551823156	7,1872193319421	-,0000457906947	7,3929336844183	-,0006553719497
								7,1384739051363	,0015750322009	7,191314224249	-,0000445085159	7,3973196841975	-,000641515842
								7,1425687974432	,0016298266302	7,1954091165559	-,0000428550369	7,4017056839767	-,0006441274989
								7,1466636897501	,0017173108106	7,1995040088628	-,0000408982923	7,4060916837559	-,0006467391558
								7,150758582057	,0018109967143	7,2035989011697	-,00003873078	7,4104776835351	-,0006567228659
								7,1548534743639	,0019008065787	7,2076937934766	-,0000365098416	7,4148636833142	-,0006612498631
								7,1589483666708	,0019834309307	7,2117886857835	-,0000344742072	7,4192496830934	-,0006677305474
								7,1630432589777	,0020534867819	7,2158835780904	-,0000329127722	7,4236356828726	-,0006543525931
								7,1671381512846	,0021064426887	7,2199784703973	-,000032077242	7,4280216826518	-,0006566204048
								7,1712330435915	,0021531013822	7,2240733627042	-,0000320772816	7,4324076824309	-,0006588882165
								7,1753279358984	,0022193951896	7,2281682550111	-,0000328253953	7,4367936822101	-,0006681950121
								7,1794228282053	,0022949992985	7,232263147318	-,0000340670859	7,4411796819893	-,0006698234252
								7,1835177205122	,0023760037801	7,2363580396249	-,0000354676731	7,4455656817685	-,0006612898003
								7,1876126128191	,0024619982876	7,2404529319318	-,0000367081421	7,4499516815476	-,0006471583191
								7,191707505126	,0025619557473	7,2445478242387	-,000037528581	7,4543376813268	-,0006447939993
								7,1958023974329	,0026831792817	7,2486427165456	-,0000376839322	7,458723681106	-,0006474503438
								7,1998972897398	,0028408590011	7,2527376088525	-,0000368883403	7,4631096808852	-,0006501066883
								7,2039921820467	,00303047143	7,2568325011594	-,0000348645604	7,4674956806643	-,0006627552467
								7,2080870743536	,0032435248931	7,2609273934663	-,000031510636	7,4718816804435	-,0006534184463
								7,2121819666605	,0034653496738	7,2650222857732	-,0000270266583	7,4762676802227	-,0006519476413
								7,2162768589674	,0036572779098	7,2691171780801	-,0000218593325	7,4806536800019	-,000653051305
								7,2203717512743	,0038116793387	7,273212070387	-,0000165370857	7,4850396797811	-,0006541549687
								7,2244666435812	,0039302819128	7,2773069626939	-,0000115569166	7,4894256795602	-,0006608155929
								7,2285615358881	,0040402741631	7,2814018550008	-,0000073924447	7,4938116793394	-,0006720935243
								7,232656428195	,0041400847385	7,2854967473077	-,0000045226201	7,4981976791186	-,000655763555
								7,2367513205019	,0042616521838	7,2895916396146	-,0000033371231	7,5025836788978	-,0006445512999
								7,2408462128088	,0044445331451	7,2936865319215	-,0000039114244	7,5069696786769	-,0006411434812
								7,2449411051157	,0046584658565	7,2977814242284	-,000005868885	7,5113556784561	-,0006418327631
								7,2490359974226	,0048854786519	7,3018763165353	-,0000085345765	7,5157416782353	-,000642522045
								7,2531308897295	,0050896320813	7,3059712088422	-,0000112886583	7,5201276780145	-,0006601643652
								7,2572257820364	,0052653414433	7,3100661011491	-,0000138006624	7,5245136777936	-,0006602156663
								7,2613206743433	,0054186745265	7,314160993456	-,0000160083722	7,5288996775728	-,0006418713138
								7,2654155666502	,0055715214756	7,3182558857629	-,0000179666069	7,533285677352	-,0006457155549
								7,2695104589571	,0057142695022	7,3223507780698	-,0000197177593	7,5376716771312	-,000649559796
								7,273605351264	,0058335387947	7,3264456703767	-,0000212081861	7,5420576769103	-,0006590154457
								7,2777002435709	,0059439850882	7,3305405626836	-,0000222718953	7,5464436766895	-,0006629642627
								7,2817951358778	,006097475609	7,3346354549905	-,0000226978647	7,5508296764687	-,0006605760463
								7,2858900281847	,0062750292865	7,3387303472974	-,0000223697537	7,5552156762479	-,0006520547655
								7,2899849204916	,0064754926358	7,3428252396043	-,0000213374533	7,559601676027	-,0006473175088
								7,2940798127985	,006697633234	7,3469201319112	-,0000197634475	7,5639876758062	-,0006479361162
								7,2981747051054	,0069396063043	7,3510150242181	-,0000178336765	7,5683736755854	-,0006485547237
								7,3022695974123	,0071902686828	7,355109916525	-,0000157332282	7,5727596753646	-,0006610236155
								7,3063644897192	,0074640687621	7,3592048088319	-,0000136728147	7,5771456751438	-,0006512990908
								7,3104593820261	,0078128023757	7,3632997011388	-,0000119042819	7,5815316749229	-,000647906606
								7,314554274333	,0082028576394	7,3673945934457	-,0000107079357	7,5859176747021	-,0006437542278
								7,3186491666399	,0085801595179	7,3714894857526	-,0000103200377	7,5903036744813	-,0006470914711
								7,3227440589468	,008928272364	7,3755843780595	-,0000108259445	7,5946896742605	-,0006504287144
								7,3268389512537	,0092267950591	7,3796792703664	-,0000120912038	7,5990756740396	-,0006661429152
								7,3309338435606	,0095072059736	7,3837741626733	-,0000138149864	7,6034616738188	-,0006614155188
								7,3350287358675	,0098215098831	7,3878690549802	-,0000156803495	7,607847673598	-,000638490266
								7,3391236281744	,0101761940199	7,3919639472871	-,0000174828735	7,6122336733772	-,000628404807
								7,3432185204813	,0105684180482	7,396058839594	-,0000191572823	7,6166196731563	-,0006250412454
								7,3473134127882	,0109556761082	7,4001537319009	-,0000207003708	7,6210056729355	-,0006234252189
								7,3514083050951	,0112886932137	7,4042486242078	-,0000220970282	7,6253916727147	-,0006218091924
								7,355503197402	,0115611016643	7,4083435165147	-,0000232911115	7,6297776724939	-,0006096899067
								7,3595980897089	,0118336155365	7,4124384088216	-,0000242040716	7,634163672273	-,0005908529858
								7,3636929820158	,0122022298275	7,4165333011285	-,0000247408331	7,6385496720522	-,0005875946833
								7,3677878743227	,0125958852314	7,4206281934354	-,0000247267428	7,6429356718314	-,0005861345909
								7,3718827666296	,0129765144431	7,4247230857423	-,0000238467816	7,6473216716106	-,0005942028729
								7,3759776589365	,0133465427697	7,4288179780492	-,0000217623375	7,6517076713898	-,000602271155
								7,3800725512434	,01372472896	7,4329128703561	-,0000184193859	7,6560936711689	-,0006042287408
								7,3841674435503	,0141230091002	7,437007762663	-,0000142679035	7,6604796709481	-,0005948850399
								7,3882623358572	,014473923211	7,4411026549699	-,0000101384954	7,6648656707273	-,0005858621617
								7,3923572281641	,014717507329	7,4451975472768	-,0000068899452	7,6692516705065	-,0005829020584
								7,396452120471	,0149287533321	7,4492924395837	-,0000050929175	7,6736376702856	-,0005906347187
								7,4005470127779	,0152092747818	7,4533873318906	-,0000048855731	7,6780236700648	-,0005983673791
								7,4046419050848	,0155115413552	7,4574822241975	-,0000060015186	7,682409669844	-,0006167382373
								7,4087367973917	,0157957446976	7,4615771165044	-,0000079153553	7,6867956696232	-,0006135671533
								7,4128316896986	,0160467317138	7,4656720088113	-,0000100459468	7,6911816694023	-,0006137149028
								7,4169265820055	,0163143985915	7,4697669011182	-,0000119221908	7,6955676691815	-,0006138626523
								7,4210214743124	,0166467905689	7,4738617934251	-,0000132367456	7,6999536689607	-,0006212540211
								7,4251163666193	,0169822314756	7,477956685732	-,0000138313293	7,7043396687399	-,0006373258225
								7,4292112589262	,0173112915811	7,4820515780389	-,000013649878	7,708725668519	-,0006400911986
								7,4333061512331	,0176509263551	7,4861464703458	-,0000127087791	7,7131116682982	-,0006148619058
								7,43740104354	,0180283680952	7,4902413626527	-,0000110987097	7,7174976680774	-,0006042732902
								7,4414959358469	,0184221461301	7,4943362549595	-,0000090005371	7,7218836678566	-,0006009375184
								7,4455908281538	,0188226932835	7,4984311472664	-,0000066617195	7,7262696676357	-,0006076515563
								7,4496857204607	,019278843447	7,5025260395733	-,000004322457	7,7306556674149	-,0006143655943
								7,4537806127676	,0197746250266	7,5066209318802	-,0000021276477	7,7350416671941	-,0006012154339
								7,4578755050745	,0202538771581	7,5107158241871	-,0000000839008	7,7394276669733	-,000588384066
								7,4619703973814	,0207072202059	7,514810716494	,0000018845671	7,7438136667525	-,0005782147161
								7,4660652896883	,021166997785	7,5189056088009	,0000037980363	7,7481996665316	-,0005775099756
								7,4701601819952	,0216517928006	7,5230005011078	,0000055340661	7,7525856663108	-,0005768052351
								7,4742550743021	,022105329548	7,5270953934147	,0000069207466	7,75697166609	-,0005793265873
								7,478349966609	,022530992386	7,5311902857216	,0000079312544	7,7613576658692	-,0005801132312
								7,4824448589159	,0229305094293	7,5352851780285	,0000087591191	7,7657436656483	-,0005690462852
								7,4865397512228	,0233006130798	7,5393800703354	,0000096704973	7,7701296654275	-,0005603252146
								7,4906346435297	,0236160848524	7,5434749626423	,0000107961481	7,7745156652067	-,0005569335697
								7,4947295358366	,0239298106939	7,5475698549492	,0000120932465	7,7789016649859	-,0005648054401
								7,4988244281435	,0243460681773	7,5516647472561	,000013461421	7,783287664765	-,0005726773105
								7,5029193204504	,0247619189139	7,555759639563	,0000148716553	7,7876736645442	-,0005732244965
								7,5070142127573	,0251568951454	7,5598545318699	,0000164106343	7,7920596643234	-,000562974354
								7,5111091050642	,0255152994618	7,5639494241768	,0000182528314	7,7964456641026	-,0005574087165
								7,5152039973711	,0259053638126	7,5680443164837	,0000205790256	7,8008316638817	-,000562969223
								7,519298889678	,0264108842871	7,5721392087906	,0000234720105	7,8052176636609	-,0005685297294
								7,5233937819849	,0269696559418	7,5762341010975	,0000268293172	7,8096036634401	-,0005818183327
								7,5274886742918	,0275406169981	7,5803289934044	,0000303750549	7,8139896632193	-,0005843449629
								7,5315835665987	,0280977257469	7,5844238857113	,0000337897008	7,8183756629985	-,000566351738
								7,5356784589056	,0286618757388	7,5885187780182	,0000368448669	7,8227616627776	-,0005435137023
								7,5397733512125	,0292562607307	7,5926136703251	,0000394463231	7,8271476625568	-,0005394350565
								7,5438682435194	,029862141327	7,596708562632	,0000415765039	7,831533662336	-,0005400865472
								7,5479631358263	,030452065096	7,6008034549389	,0000432450092	7,8359196621152	-,000540738038
								7,5520580281332	,0309820997069	7,6048983472458	,0000444630991	7,8403056618943	-,0005349850608
								7,5561529204401	,0314307974647	7,6089932395527	,0000452284049	7,8446916616735	-,0005303713163
								7,560247812747	,0317925666729	7,6130881318596	,0000455283935	7,8490776614527	-,0005245467219
								7,5643427050539	,0320744077548	7,6171830241665	,0000453632813	7,8534636612319	-,0005221480752
								7,5684375973608	,0322782797519	7,6212779164734	,0000447642525	7,857849661011	-,0005327791125
								7,5725324896677	,0325206426123	7,6253728087803	,0000437869925	7,8622356607902	-,0005434101497
								7,5766273819746	,032760078721	7,6294677010872	,0000425116541	7,8666216605694	-,0005481411602
								7,5807222742815	,0330466266701	7,6335625933941	,0000410800765	7,8710076603486	-,000548113573
								7,5848171665884	,0334252362271	7,637657485701	,0000397212479	7,8753936601277	-,000540087473
								7,5889120588953	,0338189199384	7,6417523780079	,0000387000525	7,8797796599069	-,0005399508059
								7,5930069512022	,0341968642744	7,6458472703148	,0000382112289	7,8841656596861	-,0005398141388
								7,5971018435091	,0345424179677	7,6499421626217	,000038292439	7,8885516594653	-,0005437494979
								7,601196735816	,034906893745	7,6540370549286	,0000388103541	7,8929376592445	-,0005400993356
								7,6052916281229	,0353450089558	7,6581319472355	,0000395091347	7,8973236590236	-,0005295919522
								7,6093865204298	,0357774112493	7,6622268395424	,0000400999281	7,9017096588028	-,0005205797489
								7,6134814127367	,0361541836369	7,6663217318493	,0000403730751	7,906095658582	-,0005222863642
								7,6175763050436	,0364992249911	7,6704166241562	,0000402871139	7,9104816583612	-,0005239929794
								7,6216711973505	,0368401294732	7,6745115164631	,0000399396918	7,9148676581403	-,0005329889776
								7,6257660896574	,0371445416777	7,67860640877	,0000394072319	7,9192536579195	-,0005544034462
								7,6298609819643	,0373854573213	7,6827013010769	,0000386040764	7,9236396576987	-,0005579040697
								7,6339558742712	,0375795994286	7,6867961933838	,0000373235149	7,9280256574779	-,0005373095126
								7,6380507665781	,0377517524504	7,6908910856907	,0000354132797	7,932411657257	-,000540608314
								7,642145658885	,0379038812916	7,6949859779976	,0000328952138	7,9367976570362	-,0005439071154
								7,6462405511919	,0380766043318	7,6990808703045	,000029928308	7,9411836568154	-,0005524326196
								7,6503354434988	,0383139169962	7,7031757626114	,0000267003599	7,9455696565946	-,0005569449724
								7,6544303358057	,0385594500879	7,7072706549183	,0000233827012	7,9499556563737	-,0005557616441
								7,6585252281126	,0387777506039	7,7113655472252	,0000201317946	7,9543416561529	-,000551957341
								7,6626201204195	,0389494427885	7,7154604395321	,0000170764898	7,9587276559321	-,000551986795
								7,6667150127264	,0390615000705	7,719555331839	,0000143207265	7,9631136557113	-,0005520162489
								7,6708099050333	,0391584844609	7,7236502241459	,0000120090253	7,9674996554904	-,0005708288206
								7,6749047973401	,0392566743539	7,7277451164528	,0000103509337	7,9718856552696	-,0005721590309
								7,6789996896471	,0393510122727	7,7318400087597	,0000095219898	7,9762716550488	-,000559398433
								7,6830945819539	,0394333047909	7,7359349010666	,0000095266562	7,980657654828	-,0005463989376
								7,6871894742608	,0394939874784	7,7400297933735	,0000101725583	7,9850436546072	-,0005357350931
								7,6912843665677	,0395195341287	7,7441246856804	,0000111783559	7,9894296543863	-,0005334914874
								7,6953792588746	,0394965432156	7,7482195779873	,0000122931215	7,9938156541655	-,0005312478816
								7,6994741511815	,0394097812316	7,7523144702942	,0000133501899	7,9982016539447	-,0005287228284
								7,7035690434884	,0393120104817	7,7564093626011	,0000142870662	8,0025876537239	-,0005121794663
								7,7076639357953	,0392422803406	7,760504254908	,0000151422162	8,006973653503	-,0004949311764
								7,7117588281022	,0391755971156	7,7645991472149	,0000160173577	8,0113596532822	-,0004960801912
								7,7158537204091	,0390827696206	7,7686940395218	,0000169766902	8,0157456530614	-,0004972292061
								7,719948612716	,0389606725093	7,7727889318287	,0000179632121	8,0201316528406	-,0005054704145
								7,7240435050229	,0388160031776	7,7768838241356	,0000188181723	8,0245176526197	-,0005023325392
								7,7281383973298	,0386501344244	7,7809787164425	,0000193689696	8,0289036523989	-,0004930161621
								7,7322332896367	,0384346828778	7,7850736087494	,0000194953426	8,0332896521781	-,0004746468905
								7,7363281819436	,0381816223492	7,7891685010563	,0000191495569	8,0376756519573	-,0004792293919
								7,7404230742505	,0378697134127	7,7932633933632	,0000183554026	8,0420616517364	-,0004838118933
								7,7445179665574	,0374827130335	7,7973582856701	,0000171926274	8,0464476515156	-,0004950304293
								7,7486128588643	,0370870451572	7,801453177977	,0000157666243	8,0508336512948	-,0005010751923
								7,7527077511712	,0367326918861	7,8055480702839	,0000142179451	8,055219651074	-,000497095506
								7,7568026434781	,0364329112397	7,8096429625908	,0000127780565	8,0596056508532	-,0004851796826
								7,760897535785	,0361842527653	7,8137378548977	,0000117670104	8,0639916506323	-,0004829610972
								7,7649924280919	,0359398883957	7,8178327472046	,0000114624407	8,0683776504115	-,0004847084603
								7,7690873203988	,0356891207415	7,8219276395115	,0000119489563	8,0727636501907	-,0004864558234
								7,7731822127057	,0354118255134	7,8260225318184	,0000131132894	8,0771496499699	-,0004898919859
								7,7772771050126	,0351186856918	7,8301174241253	,0000147309619	8,081535649749	-,0004728168503
								7,7813719973195	,034835170362	7,8342123164322	,0000165252799	8,0859216495282	-,0004593555287
								7,7854668896264	,0345241918688	7,8383072087391	,0000181819185	8,0903076493074	-,000457086442
								7,7895617819333	,0341168234073	7,842402101046	,0000193507242	8,0946936490866	-,0004574689485
								7,7936566742402	,0336071290378	7,8464969933529	,0000196728066	8,0990796488657	-,0004578514549
								7,7977515665471	,0330512682166	7,8505918856598	,0000188469549	8,1034656486449	-,0004601542562
								7,801846458854	,0325245819064	7,8546867779667	,000016731524	8,1078516484241	-,0004482128488
								7,8059413511609	,032023153719	7,8587816702736	,0000134389656	8,1122376482033	-,0004319443375
								7,8100362434678	,031543823554	7,8628765625805	,0000093353878	8,1166236479824	-,0004260138075
								7,8141311357747	,031089418216	7,8669714548874	,0000048785624	8,1210096477616	-,0004265073309
								7,8182260280816	,0306112009093	7,8710663471943	,0000003994396	8,1253956475408	-,0004270008543
								7,8223209203885	,0300867014783	7,8751612395012	-,0000039800037	8,12978164732	-,0004322392742
								7,8264158126954	,0296060376256	7,8792561318081	-,0000082269	8,1341676470991	-,000437685988
								7,8305107050023	,0291584625662	7,883351024115	-,0000122082065	8,1385536468783	-,0004276445052
								7,8346055973092	,028743452568	7,8874459164219	-,0000156080668	8,1429396466575	-,0004317432085
								7,8387004896161	,0283566212549	7,8915408087288	-,000018048322	8,1473256464367	-,0004358419118
								7,842795381923	,027988242422	7,8956357010357	-,0000193214975	8,1517116462159	-,0004462642753
								7,8468902742299	,0275752316064	7,8997305933426	-,0000195237922	8,156097645995	-,000470342389
								7,8509851665368	,0270681636969	7,9038254856495	-,0000189824068	8,1604836457742	-,0004704052966
								7,8550800588437	,026557011317	7,9079203779564	-,0000180743759	8,1648696455534	-,0004603970231
								7,8591749511506	,0260521096393	7,9120152702633	-,0000171050006	8,1692556453326	-,0004533241338
								7,8632698434575	,0255758811211	7,9161101625702	-,0000162919262	8,1736416451117	-,0004526396918
								7,8673647357644	,0251234424764	7,9202050548771	-,0000158100679	8,1780276448909	-,0004519552498
								7,8714596280713	,0246858228113	7,924299947184	-,0000158105446	8,1824136446701	-,0004625023114
								7,8755545203782	,0242508669661	7,9283948394909	-,0000164046343	8,1867996444493	-,000455611427
								7,8796494126851	,023823535519	7,9324897317978	-,0000176412307	8,1911856442284	-,0004457917582
								7,883744304992	,0234296290689	7,9365846241047	-,0000194951916	8,1955716440076	-,0004362681716
								7,8878391972989	,0230439440835	7,9406795164116	-,0000218416857	8,1999576437868	-,0004333616956
								7,8919340896058	,0226578709829	7,9447744087185	-,0000244185777	8,204343643566	-,0004371831498
								7,8960289819127	,0222626787547	7,9488693010254	-,0000268566257	8,2087296433451	-,000441004604
								7,9001238742196	,0218666912327	7,9529641933323	-,0000288247851	8,2131156431243	-,0004417024758
								7,9042187665265	,0214407493189	7,9570590856392	-,00003017164	8,2175016429035	-,0004255302686
								7,9083136588334	,0209504396487	7,9611539779461	-,0000309236669	8,2218876426827	-,0004192894522
								7,9124085511403	,0204488561642	7,965248870253	-,0000311787163	8,2262736424619	-,0004197585155
								7,9165034434472	,0199859931046	7,9693437625599	-,00003101819	8,230659642241	-,0004202275787
								7,9205983357541	,0195593317488	7,9734386548668	-,0000304967683	8,2350456420202	-,0004326424674
								7,924693228061	,0191462639283	7,9775335471737	-,0000296805716	8,2394316417994	-,0004398305026
								7,9287881203679	,0187236742525	7,9816284394806	-,0000286861193	8,2438176415786	-,0004268884087
								7,9328830126748	,018302795462	7,9857233317875	-,0000276968324	8,2482036413577	-,000402017783
								7,9369779049817	,0179014595414	7,9898182240944	-,0000269620598	8,2525896411369	-,00040306872
								7,9410727972886	,0175060615948	7,9939131164013	-,0000267732626	8,2569756409161	-,000404119657
								7,9451676895955	,017097043892	7,9980080087082	-,0000274057816	8,2613616406953	-,0004081981858
								7,9492625819024	,0166781772238	8,0021029010151	-,0000290486348	8,2657476404744	-,0004012743969
								7,9533574742093	,0162583036093	8,006197793322	-,0000317877027	8,2701336402536	-,0003897113631
								7,9574523665162	,0158512691226	8,0102926856289	-,0000356120545	8,2745196400328	-,0003819876074
								7,9615472588231	,0154452461493	8,0143875779358	-,0000403831971	8,278905639812	-,0003805397202
								7,96564215113	,0150298896487	8,0184824702427	-,0000457893509	8,2832916395911	-,0003916136194
								7,9697370434369	,0146529676634	8,0225773625496	-,000051389113	8,2876776393703	-,0004026875186
								7,9738319357438	,0143504676577	8,0266722548565	-,0000567460615	8,2920636391495	-,0003938597495
								7,9779268280507	,0140806610307	8,0307671471634	-,0000615509066	8,2964496389287	-,0003745837576
								7,9820217203576	,0138192131195	8,0348620394703	-,0000656670124	8,3008356387078	-,0003536500443
								7,9861166126645	,013551820611	8,0389569317772	-,0000691019995	8,305221638487	-,0003532768014
								7,9902115049714	,0132712516338	8,0430518240841	-,0000719149289	8,3096076382662	-,0003529035586
								7,9943063972783	,0129657046411	8,047146716391	-,0000741383636	8,3139936380454	-,0003579840186
								7,9984012895852	,0126392854378	8,0512416086979	-,0000757724687	8,3183796378246	-,0003651436055
								8,0024961818921	,0122977310546	8,0553365010048	-,0000768484221	8,3227656376037	-,0003479032307
								8,006591074199	,0119282565101	8,0594313933117	-,0000774955009	8,3271516373829	-,0003409312642
								8,0106859665059	,0115504748524	8,0635262856186	-,0000779448925	8,3315376371621	-,0003398973151
								8,0147808588128	,0112221278703	8,0676211779255	-,0000784752103	8,3359236369413	-,000343453052
								8,0188757511197	,0109210262147	8,0717160702324	-,0000793381765	8,3403096367204	-,0003470087889
								8,0229706434266	,0106403031591	8,0758109625393	-,0000806890879	8,3446956364996	-,0003365294254
								8,0270655357335	,0103730318626	8,0799058548462	-,0000825433312	8,3490816362788	-,000324282414
								8,0311604280404	,0101150245174	8,0840007471531	-,0000847773289	8,353467636058	-,0003221181267
								8,0352553203473	,0098572212331	8,08809563946	-,0000871701718	8,3578536358371	-,000323271222
								8,0393502126542	,0095990727547	8,0921905317669	-,000089462023	8,3622396356163	-,0003244243173
								8,0434451049611	,009347029888	8,0962854240738	-,0000914077655	8,3666256353955	-,0003492696071
								8,047539997268	,0090951032169	8,1003803163807	-,000092834087	8,3710116351747	-,0003521393321
								8,0516348895749	,008848737631	8,1044752086876	-,0000936812167	8,3753976349538	-,0003435846206
								8,0557297818818	,0086286192788	8,1085701009945	-,0000940316735	8,379783634733	-,0003331160591
								8,0598246741887	,0084267384011	8,1126649933014	-,0000941028888	8,3841696345122	-,0003299821716
								8,0639195664956	,0082426624928	8,1167598856083	-,0000941499351	8,3885556342914	-,0003377381965
								8,0680144588025	,0080744237832	8,1208547779152	-,0000943256415	8,3929416340706	-,0003454942214
								8,0721093511094	,0079153191462	8,1249496702221	-,0000945565285	8,3973276338497	-,0003448518867
								8,0762042434163	,0077606365154	8,129044562529	-,0000945381761	8,4017136336289	-,0003366834575
								8,0802991357232	,0075933640709	8,1331394548359	-,0000938747692	8,4060996334081	-,0003291247507
								8,0843940280301	,0074041759389	8,1372343471428	-,0000922842006	8,4104856331873	-,0003259669325
								8,088488920337	,0072244878265	8,1413292394497	-,0000897553012	8,4148716329664	-,0003345260338
								8,0925838126439	,0070534298381	8,1454241317566	-,0000865849826	8,4192576327456	-,0003430851351
								8,0966787049508	,0068868065788	8,1495190240635	-,0000832607885	8,4236436325248	-,0003399498099
								8,1007735972577	,0067192471078	8,1536139163704	-,0000802413877	8,428029632304	-,0003189834254
								8,1048684895646	,0065468883942	8,1577088086773	-,0000777922172	8,4324156320831	-,0002952238347
								8,1089633818715	,006375360123	8,1618037009842	-,0000759821481	8,4368016318623	-,0002880016293
								8,1130582741784	,0062286398165	8,1658985932911	-,0000748171984	8,4411876316415	-,0002843246772
								8,1171531664853	,0061045601574	8,169993485598	-,0000743751829	8,4455736314207	-,0002825238358
								8,1212480587922	,0059869205062	8,1740883779049	-,0000747936205	8,4499596311998	-,0002807229943
								8,1253429510991	,0058703290646	8,1781832702118	-,0000761010721	8,454345630979	-,0002713487894
								8,129437843406	,0057497059678	8,1822781625187	-,0000780678732	8,4587316307582	-,000266785389
[truncated: 4,471 more rows]

## Sheet: 20201118_1-gbp1-1mM-gdp
volume (mL)	Molar Mass 1	volume (mL)	Molar Mass 2	volume (mL)	LS	volume (mL)	UV	volume (mL)	RI
14,480144070175	71.320,71225306176	,1070703224941	4.912,0088670440634	-,0649151753414	,0003882475523	,0031833333333	,0122597866104	-,1734602001981	-,2787979979079
14,4924287485918	70.762,766167583514	,1111652152997	4.769,3848467179795	-,0608202825358	,000405376098	,0072782261389	,0128211286816	-,1690742004189	,0203136940895
14,5169981054255	69.596,155351064768	,1152601081053	4.565,7478317413318	-,0567253897302	,0004165347393	,0113731189445	,0133514161693	-,1646882006398	,0748795589477
14,5415674622591	68.548,159170946906	,1193550009109	4.382,1953822266413	-,0526304969246	,000445385083	,0154680117502	,0138519934538	-,1603022008606	,0763750594656
14,5456623550647	68.419,868337294451	,1234498937165	4.282,8979698711347	-,048535604119	,000498256404	,0195629045558	,0143241246315	-,1559162010814	,0766780317779
14,5702317118983	67.429,523819651366	,1316396793277	4.110,9228301319328	-,0444407113134	,0005418328333	,0236577973614	,0147695012431	-,1515302013022	,0767933798464
14,594801068732	66.602,873396123571	,1480192505502	4.225,9587682622061	-,0403458185078	,000576659308	,027752690167	,0151900165563	-,1471442015231	,0766748580829
14,61527553276	65.967,363546972992	,1562090361614	4.295,6913048808467	-,0362509257021	,0005933307321	,0318475829726	,0155865973354	-,1427582017439	,0765563363193
14,6234653183712	65.706,107127783411	,1643988217726	4.113,1995814966246	-,0321560328965	,0006017852494	,0359424757782	,0159604486976	-,1383722019647	,07619946893
14,6480346752049	64.987,22283302775	,1766835001894	4.240,4929502435123	-,0280611400909	,0006046966766	,0400373685838	,016312653121	-,1339862021855	,0758778338551
14,6766989248441	64.274,523204577741	,180778392995	4.351,7014792575334	-,0239662472853	,0006005426191	,0441322613894	,0166437241098	-,1296002024063	,0755259385031
14,7012682816778	63.779,509302648166	,1889681786062	4.521,0756688868224	-,0198713544797	,0005897372401	,048227154195	,0169549477743	-,1252142026272	,0751308363851
14,7217427457058	63.387,623825167757	,2012528570231	4.725,0807617647322	-,0157764616741	,0005620927946	,0523220470006	,0172480437212	-,120828202848	,0747437726524
14,729932531317	63.238,467834650458	,2094426426343	4.789,2330145459162	-,0116815688685	,0005332473262	,0564169398062	,0175233571794	-,1164422030688	,0743254719419
14,7545018881507	62.903,04432224672	,2217273210511	4.885,2951709257651	-,0075866760629	,0005032712354	,0605118326118	,017781272664	-,1120562032896	,0738815771573
14,7831661377899	62.506,754724168346	,2299171066623	5.151,4119404903424	-,0034917832573	,0004552148025	,0646067254174	,0180227295937	-,1076702035105	,0734704454152
14,8077354946236	62.391,297106807693	,2340119994679	5.062,5249451007386	,0006031095483	,0004318584367	,068701618223	,0182484129572	-,1032842037313	,0731110201079
14,8323048514572	62.318,343733845158	,2626762491072	4.679,2836790767341	,0046980023539	,0004338551697	,0727965110287	,0184599718104	-,0988982039521	,0727951903677
14,8609691010965	62.219,565071511501	,2831507131352	4.489,4855991993856	,0087928951595	,0004359360203	,0768914038343	,0186591688494	-,0945122041729	,0724832724237
14,8855384579301	62.260,767487661734	,2872456059408	4.216,7287737241984	,0128877879651	,0004361344384	,0809862966399	,0188460452799	-,0901262043938	,0721253187851
14,9142027075693	62.276,76087768407	,2913404987464	4.065,101021714695	,0169826807707	,0004345607389	,0850811894455	,0190202900633	-,0857402046146	,0717492406343
14,938772064403	62.456,341986401011	,295435391552	3.927,818955145991	,0210775735764	,0004239431951	,0891760822511	,0191823847571	-,0813542048354	,0714021158566
		,2995302843576	3.826,3811692526432	,025172466382	,0004282787214	,0932709750567	,0193329018252	-,0769682050562	,0710722016859
		,3118149627745	3.696,3103641235968	,0292673591876	,0004455607496	,0973658678623	,0194730307412	-,0725822052771	,0707407479151
		,3159098555801	3.566,7113703473094	,0333622519932	,0004501375399	,1014607606679	,0196031916806	-,0681962054979	,0704515240596
		,3200047483857	3.348,2577536125158	,0374571447988	,0004427538129	,1055556534735	,0197240523102	-,0638102057187	,0701456302835
		,3240996411913	3.202,2161091806784	,0415520376044	,0004067539471	,1096505462791	,0198361731193	-,0594242059395	,0697703989961
		,3404792124137	3.144,9885681076851	,04564693041	,0003708302274	,1137454390847	,0199392749347	-,0550382061603	,0694283224686
		,3527638908305	3.207,7914100643725	,0497418232156	,0004063632172	,1178403318903	,020034408187	-,0506522063812	,0691350573186
		,3609536764417	3.329,9586083320531	,0538367160212	,0004312888899	,1219352246959	,0201223389087	-,046266206602	,0688850021254
		,3650485692473	3.363,253038002329	,0579316088268	,0004462291365	,1260301175015	,0202029234865	-,0418802068228	,0686306713615
		,369143462053	3.443,0727183900877	,0620265016324	,0004420195317	,1301250103072	,0202763445991	-,0374942070436	,0683167405237
		,3773332476642	3.642,2961980765683	,066121394438	,0004261752194	,1342199031128	,0203432254861	-,0331082072645	,0679980790189
		,3814281404698	3.816,9423082980237	,0702162872436	,0004138213386	,1383147959184	,0204042994262	-,0287222074853	,067740765749
		,3855230332754	4.026,1897446158944	,0743111800492	,0004047532796	,142409688724	,0204597545025	-,0243362077061	,0674736115956
		,3937128188866	4.152,9097940670669	,0784060728549	,0004034740662	,1465045815296	,0205096477744	-,0199502079269	,0672051982631
		,4019026044978	4.169,8944732704595	,0825009656605	,0004035392696	,1505994743352	,0205542426524	-,0155642081478	,0670017709041
		,4059974973034	4.159,5194939707232	,0865958584661	,0004001640835	,1546943671408	,0205936166212	-,0111782083686	,0667585657186
		,4141872829146	4.189,2082749278995	,0906907512717	,0003935501954	,1587892599464	,0206279590314	-,0067922085894	,0664570762697
		,4182821757202	4.231,3827238044314	,0947856440773	,0004129369131	,162884152752	,0206579469229	-,0024062088102	,0662266405745
		,4305668541371	4.383,0943407000096	,0988805368829	,0004425551206	,1669790455576	,0206839482261	,0019797909689	,0660510597302
		,4346617469427	4.507,2374255385683	,1029754296885	,0004972306176	,1710739383632	,0207058236859	,0063657907481	,0658516758092
		,4428515325539	4.747,8346528173363	,1070703224941	,000549151356	,1751688311688	,0207236849622	,0107517905273	,0656647504901
		,4469464253595	4.750,4823682679187	,1111652152997	,000595917414	,1792637239744	,020737890539	,0151377903065	,0654633426372
		,4510413181651	4.665,2309115698029	,1152601081053	,0006378308977	,18335861678	,0207489235112	,0195237900856	,065217183531
		,4592311037763	4.700,6727334846003	,1193550009109	,0006683947219	,1874535095857	,020756830184	,0239097898648	,064996501103
		,4715157821931	4.896,568686752016	,1234498937165	,0006882742655	,1915484023913	,0207614308682	,028295789644	,0648108286755
		,48380046061	5.116,871526190487	,1275447865221	,0007011616324	,1956432951969	,0207625407371	,0326817894232	,0646342983487
		,4919902462212	5.404,2878768433741	,1316396793277	,0007112961443	,1997381880025	,0207611892641	,0370677892024	,064507734502
		,4960851390268	5.538,439225989968	,1357345721334	,0007188391802	,2038330808081	,0207577321542	,0414537889815	,0643331018115
		,5001800318324	5.671,5387555620794	,139829464939	,0007212154807	,2079279736137	,0207514037463	,0458397887607	,0640742402782
		,524749388666	5.658,8067456603232	,1439243577446	,0007059694387	,2120228664193	,020742666431	,0502257885399	,0638540025411
		,5288442814716	5.802,5319657520294	,1480192505502	,000689797233	,2161177592249	,0207322093298	,0546117883191	,0636676672447
		,5370340670828	6.013,9545048106637	,1521141433558	,0006595097513	,2202126520305	,0207194594916	,0589977880982	,0635038690491
		,5411289598885	6.218,1544630720013	,1562090361614	,0006159346053	,2243075448361	,0207044804313	,0633837878774	,063333243572
		,5534136383053	6.397,3107580035674	,160303928967	,0005703842372	,2284024376417	,0206876799132	,0677697876566	,0631337089282
		,5616034239165	6.076,0186279185446	,1643988217726	,0005202042429	,2324973304473	,0206688891244	,0721557874358	,0629310882794
		,5779829951389	5.956,4768806490061	,1684937145782	,0004604006427	,2365922232529	,0206483530872	,0765417872149	,0627260129156
		,5820778879445	5.809,6422604799757	,1725886073838	,0004437745001	,2406871160585	,0206261059866	,0809277869941	,0625330694643
		,5861727807501	5.578,5762378750995	,1766835001894	,0004516865102	,2447820088642	,0206026034176	,0853137867733	,0623554305516
		,598457459167	5.755,7578595141498	,180778392995	,0004705473677	,2488769016698	,0205778119533	,0896997865525	,0621896512397
		,6025523519726	5.822,7796148351642	,1848732858006	,0004898811775	,2529717944754	,0205515531017	,0940857863316	,0620069265548
		,6271217088062	5.994,3586851264102	,1889681786062	,0005044126348	,257066687281	,0205239602641	,0984717861108	,0617386272404
		,6312166016118	6.102,3769213689626	,1930630714119	,0005144232241	,2611615800866	,0204953871649	,10285778589	,0614797144984
		,6435012800286	6.238,9771730012813	,1971579642175	,0005222537373	,2652564728922	,0204659550656	,1072437856692	,061306852832
		,6516910656398	6.524,4466726137165	,2012528570231	,0005280319317	,2693513656978	,0204352697606	,1116297854484	,0611458684821
		,6557859584455	6.618,1742929322509	,2053477498287	,0005004950019	,2734462585034	,0204032950543	,1160157852275	,0609717875885
		,6762604224735	6.748,4285255553216	,2094426426343	,0004810032759	,277541151309	,020370402655	,1204017850067	,0607586167508
		,6844502080847	6.805,9529869300237	,2135375354399	,0004888917368	,2816360441146	,0203365082049	,1247877847859	,0605179684949
		,6885451008903	6.614,3458892128653	,2176324282455	,0005048833708	,2857309369202	,0203016823558	,1291737845651	,0603161384713
		,6926399936959	6.386,7208976298893	,2217273210511	,0005221234907	,2898258297258	,0202661732577	,1335597843442	,0601162036546
		,7008297793071	6.108,219434658697	,2258222138567	,0005347269196	,2939207225314	,0202300189915	,1379457841234	,0599305944743
		,7090195649183	6.115,2574492188326	,2299171066623	,000542965434	,298015615337	,020193396982	,1423317839026	,0597988834984
		,7213042433352	5.922,8893293130624	,2340119994679	,0005261221163	,3021105081427	,0201561485089	,1467177836818	,0596324034938
		,7294940289464	5.985,284022132489	,2381068922735	,0005090746739	,3062054009483	,0201179253467	,1511037834609	,059384309867
		,7376838145576	6.011,1003185531366	,2422017850791	,0005043715456	,3103002937539	,0200792790157	,1554897832401	,0591425080134
		,7417787073632	5.927,2420115322406	,2462966778847	,000499169061	,3143951865595	,0200402105319	,1598757830193	,0589628066003
		,7622531713912	6.100,7307668948813	,2503915706904	,0004934964155	,3184900793651	,0200000888614	,1642617827985	,0588020181293
		,7663480641968	6.283,4715449722304	,254486463496	,0004656970149	,3225849721707	,0199591768811	,1686477825776	,0586501564741
		,7745378498081	6.074,5895048490406	,2585813563016	,0004397483047	,3266798649763	,0199180877948	,1730337823568	,0584804543228
		,7827276354193	5.887,0862697778944	,2626762491072	,0004295404055	,3307747577819	,0198774705798	,177419782136	,0582944730751
		,7868225282249	5.741,9530449123341	,2667711419128	,0004247288601	,3348696505875	,0198365392363	,1818057819152	,0581217112495
		,7909174210305	5.580,9860044719098	,2708660347184	,0004249973039	,3389645433931	,0197951599381	,1861917816944	,057930829822
		,7950123138361	5.380,3168488623162	,274960927524	,0004211082285	,3430594361987	,0197533007463	,1905777814735	,0577598615635
		,8032020994473	5.573,8244104505882	,2790558203296	,0004133053037	,3471543290043	,0197110061139	,1949637812527	,0576398029046
		,8072969922529	5.903,1095876617869	,2831507131352	,0003811446858	,3512492218099	,0196681702501	,1993497810319	,0575007733982
		,8113918850585	6.214,9820796214874	,2872456059408	,0003435450403	,3553441146155	,0196245535532	,2037357808111	,05729025726
		,8154867778641	6.519,556925055465	,2913404987464	,0003317290414	,3594390074212	,019581024007	,2081217805902	,0571098487107
		,8195816706697	6.834,8315229807744	,295435391552	,0003220312619	,3635339002268	,0195373055466	,2125077803694	,0569624396677
		,8236765634753	7.027,0511036337306	,2995302843576	,0003143275174	,3676287930324	,0194931742092	,2168937801486	,0568052095929
		,827771456281	7.488,010707991767	,3036251771632	,0003370678551	,371723685838	,0194490714207	,2212797799278	,0566854134191
		,8318663490866	8.268,0366168651405	,3077200699688	,0003632886077	,3758185786436	,0194049411556	,2256657797069	,0565417330548
		,8359612418922	9.121,4485947743667	,3118149627745	,0003891753766	,3799134714492	,0193605076283	,2300517794861	,0563530356673
		,8400561346978	9.717,0502612073318	,3159098555801	,0004129425394	,3840083642548	,0193155812183	,2344377792653	,056170672843
		,848245920309	9.155,4380693115034	,3200047483857	,0004347143671	,3881032570604	,0192704901688	,2388237790445	,0560050425284
		,8523408131146	8.333,1322832731162	,3240996411913	,0004257520243	,392198149866	,0192257403643	,2432097788236	,0558387538879
		,8605305987258	8.946,9790097905101	,3281945339969	,0004036404082	,3962930426716	,0191809448136	,2475957786028	,0557345877953
		,8646254915314	9.544,0609158987174	,3322894268025	,0003691503994	,4003879354772	,019136117954	,251981778382	,0556342500014
		,868720384337	10.094,897954374048	,3363843196081	,000344207905	,4044828282828	,019091440334	,2563677781612	,0554316730567
		,8728152771426	10.520,348177932819	,3404792124137	,0003411848201	,4085777210884	,019046491913	,2607537779403	,055212404647
		,8769101699482	10.747,055095325149	,3445741052193	,0003587961477	,412672613894	,0190013151994	,2651397777195	,0550452545794
		,8810050627538	11.215,739499977997	,3486689980249	,00040566635	,4167675066996	,0189564373115	,2695257774987	,0549229636361
		,8850999555594	11.639,644217862566	,3527638908305	,0004583720645	,4208623995053	,0189115158136	,2739117772779	,0547965393815
		,8891948483651	12.493,073403926221	,3568587836361	,0005038514721	,4249572923109	,0188659388742	,2782977770571	,0546512459765
		,8932897411707	12.560,401997260752	,3609536764417	,0005425282204	,4290521851165	,0188205023565	,2826837768362	,0544809662254
		,8973846339763	11.932,264478275771	,3650485692473	,0005548278999	,4331470779221	,0187756376945	,2870697766154	,0542830884639
		,9014795267819	11.246,257167807701	,369143462053	,0005469832411	,4372419707277	,0187306177537	,2914557763946	,0541230426936
		,9055744195875	10.510,40564840119	,3732383548586	,000585136003	,4413368635333	,0186854208734	,2958417761738	,0539975663146
		,9096693123931	9.571,272996297632	,3773332476642	,0006236685903	,4454317563389	,0186399742598	,3002277759529	,0538821899604
		,9137642051987	8.773,8302661390938	,3814281404698	,0006808806015	,4495266491445	,018594474326	,3046137757321	,0537405782831
		,9178590980043	8.186,554257573856	,3855230332754	,0007232340217	,4536215419501	,0185488593705	,3089997755113	,0535538941401
		,9219539908099	7.779,0693897214016	,389617926081	,0007515999124	,4577164347557	,0185031691928	,3133857752905	,0533821441488
		,9260488836155	7.338,5294496169958	,3937128188866	,000750667824	,4618113275613	,0184579487226	,3177717750696	,0532410640568
		,9301437764211	6.943,7168732960166	,3978077116922	,000734138705	,4659062203669	,0184127019464	,3221577748488	,0531132456865
		,9342386692267	6.596,4490533637005	,4019026044978	,0007300812248	,4700011131725	,0183676130269	,326543774628	,0529832074885
		,9383335620323	6.333,0843448737997	,4059974973034	,0007269682418	,4740960059781	,0183226696805	,3309297744072	,0528548824936
		,9424284548379	6.049,4232946674701	,410092390109	,0007211111327	,4781908987838	,0182776174472	,3353157741863	,0526997554169
		,9465233476436	5.711,3297489555309	,4141872829146	,0007126975729	,4822857915894	,0182329090334	,3397017739655	,0525015073427
		,9506182404492	5.497,7954553249139	,4182821757202	,0006821448249	,486380684395	,018188139876	,3440877737447	,0523398343628
		,9547131332548	5.384,9484720064877	,4223770685258	,0006337200662	,4904755772006	,0181432614223	,3484737735239	,052212214067
		,962902918866	5.248,2097065595174	,4264719613315	,0006045934303	,4945704700062	,0180985308216	,3528597733031	,0520803791834
		,9669978116716	5.293,8017675680947	,4305668541371	,0005823964448	,4986653628118	,0180540725421	,3572457730822	,0519419263384
		,9710927044772	5.299,6990091585446	,4346617469427	,0005667037326	,5027602556174	,0180095452256	,3616317728614	,0517596449758
		,9792824900884	5.489,5615482619942	,4387566397483	,0005679594571	,506855148423	,0179647942149	,3660177726406	,0515669171502
		,9915671685052	5.804,7696223498496	,4428515325539	,0005851726518	,5109500412286	,0179204697507	,3704037724198	,0514158867475
		,9956620613108	6.154,7806391889229	,4469464253595	,0006128257144	,5150449340342	,0178765375259	,3747897721989	,05127859048
		,9997569541164	6.426,8047764269862	,4510413181651	,0006575313057	,5191398268398	,0178322924258	,3791757719781	,0511268711683
		1,0038518469221	6.680,1364484660224	,4551362109707	,0007098861627	,5232347196454	,0177876100258	,3835617717573	,0509958826891
		1,0079467397277	6.765,8257341503731	,4592311037763	,0007577516019	,527329612451	,0177428985218	,3879477715365	,0508431543838
		1,0161365253389	7.163,8250596760806	,4633259965819	,0008013919414	,5314245052566	,0176984753034	,3923337713156	,0506472279194
		1,0243263109501	6.784,827575170167	,4674208893875	,0008314362226	,5355193980623	,0176541854713	,3967197710948	,050484905009
		1,0284212037557	6.365,6540281038797	,4715157821931	,0008313576111	,5396142908679	,017609847572	,401105770874	,0503565192102
		1,0325160965613	6.730,9763124374413	,4756106749987	,000837157578	,5437091836735	,0175659704195	,4054917706532	,0502308109761
		1,0366109893669	7.285,7601600718976	,4797055678043	,000844962601	,5478040764791	,0175224251625	,4098777704323	,0500937088869
		1,0407058821725	7.943,4037012800128	,48380046061	,0008546596845	,5518989692847	,0174790670529	,4142637702115	,0499261615591
		1,0448007749781	9.376,4128100706163	,4878953534156	,0008624770291	,5559938620903	,0174350809729	,4186497699907	,0497432955782
		1,0488956677837	10.746,150538100099	,4919902462212	,0008685238255	,5600887548959	,0173909389537	,4230357697699	,0495895508176
		1,0529905605893	8.699,6089275482483	,4960851390268	,0008685383927	,5641836477015	,0173472453451	,427421769549	,0494579239376
		1,0570854533949	7.355,125311438185	,5001800318324	,0008510966959	,5682785405071	,0173036411928	,4318077693282	,0493508320088
		1,0611803462006	6.490,8044062850086	,504274924638	,0008485109403	,5723734333127	,0172602454446	,4361937691074	,0492464802533
		1,0652752390062	5.936,2257894468928	,5083698174436	,0008609255989	,5764683261183	,0172169328192	,4405797688866	,0491006600373
		1,0734650246174	5.618,9068158143488	,5124647102492	,0008908247507	,5805632189239	,0171734902783	,4449657686658	,048934242943
		1,077559917423	5.451,6646973540256	,5165596030548	,0009279825981	,5846581117295	,0171303158424	,4493517684449	,0487689314548
		1,0816548102286	5.096,9630909180806	,5206544958604	,0009512293143	,5887530045351	,0170870343814	,4537377682241	,048607452956
		1,0939394886454	5.630,977108821824	,524749388666	,0009613794529	,5928478973408	,0170437828834	,4581237680033	,0484959776556
		1,098034381451	6.333,7115344527014	,5288442814716	,0009512264151	,5969427901464	,017000853738	,4625097677825	,0484152883298
		1,1021292742566	7.503,4592822310374	,5329391742772	,0009523113883	,601037682952	,0169577841788	,4668957675616	,0482592826985
		1,1062241670622	9.294,5984922795392	,5370340670828	,0009636608847	,6051325757576	,0169147250198	,4712817673408	,0480750231836
		1,1103190598678	12.277,577672902774	,5411289598885	,0009932229131	,6092274685632	,0168721061783	,47566776712	,0479620644769
		1,1144139526734	19.132,053149494125	,5452238526941	,0010180728699	,6133223613688	,016829484646	,4800537668992	,0478510508616
		1,1185088454791	27.145,27902713537	,5493187454997	,0010384878731	,6174172541744	,0167868427508	,4844397666783	,0477229572179
		1,1226037382847	27.843,503156011136	,5534136383053	,0010302527581	,62151214698	,0167442711982	,4888257664575	,0476122024971
		1,1266986310903	23.610,984938669299	,5575085311109	,0009874740383	,6256070397856	,0167020859828	,4932117662367	,0474737154388
		1,1307935238959	18.576,761181579939	,5616034239165	,0009494538277	,6297019325912	,0166603310304	,4975977660159	,0472915998246
		1,1348884167015	15.630,049288604307	,5656983167221	,0009176445849	,6337968253968	,0166189893631	,501983765795	,0471334844231
		1,1389833095071	12.695,169909354334	,5697932095277	,0008988649871	,6378917182024	,0165779635288	,5063697655742	,047002878695
		1,1430782023127	12.415,717260908053	,5738881023333	,0008817114378	,641986611008	,0165366880188	,5107557653534	,0469053336564
		1,1471730951183	11.997,69508243357	,5779829951389	,0008565114485	,6460815038136	,0164953410454	,5151417651326	,0468135664963
		1,1512679879239	11.299,624528052902	,5820778879445	,0008237412602	,6501763966193	,0164541778653	,5195277649118	,0466387673115
		1,1553628807295	10.342,15825972059	,5861727807501	,000792769246	,6542712894249	,0164127765429	,5239137646909	,0464588981617
		1,1594577735351	9.097,5514939557338	,5902676735557	,0008060357933	,6583661822305	,0163712759148	,5282997644701	,0463416995129
		1,1635526663407	8.381,3222758146816	,5943625663613	,0008200511891	,6624610750361	,0163303071777	,5326857642493	,0462034134349
		1,1717424519519	7.841,722488444279	,598457459167	,0008306064921	,6665559678417	,016289508313	,5370717640285	,0460582391524
		1,1758373447576	7.656,4820075145946	,6025523519726	,0008379073243	,6706508606473	,0162484063353	,5414577638076	,0459444047351
		1,1840271303688	8.050,547607700288	,6066472447782	,0008298909225	,6747457534529	,0162073946096	,5458437635868	,0458222007649
		1,1881220231744	8.551,5710843938957	,6107421375838	,0008368431399	,6788406462585	,0161665796096	,550229763366	,0456504347544
		1,19221691598	8.819,0632277478157	,6148370303894	,0008488180768	,6829355390641	,0161258272569	,5546157631452	,0454815505424
		1,2004067015912	8.577,2393142049459	,618931923195	,0008584023489	,6870304318697	,0160852412136	,5590017629243	,0453586345136
		1,2045015943968	8.306,3307661864256	,6230268160006	,0008657289336	,6911253246753	,0160447028934	,5633877627035	,0452606428508
		1,2085964872024	8.067,3095964115622	,6271217088062	,0008657900812	,6952202174809	,0160043587	,5677737624827	,0451695144248
		1,212691380008	7.774,3703909001587	,6312166016118	,0008330302274	,6993151102865	,0159642035258	,5721597622619	,0450083265473
		1,2208811656192	7.941,6153247925734	,6353114944174	,0008045264723	,7034100030921	,0159242483962	,576545762041	,0448345978848
		1,2249760584248	8.810,5259892176986	,639406387223	,0007965859022	,7075048958978	,0158843943233	,5809317618202	,0447101293981
		1,2290709512304	9.832,3962410563686	,6435012800286	,0007975004101	,7115997887034	,0158446871211	,5853177615994	,0445774235337
		1,2331658440361	10.602,98859210719	,6475961728342	,0007927567184	,715694681509	,0158051657917	,5897037613786	,0444344216612
		1,2372607368417	11.188,760024651984	,6516910656398	,0007826847656	,7197895743146	,0157654767922	,5940897611577	,0443630548017
		1,2413556296473	11.705,507145298378	,6557859584455	,0007718675636	,7238844671202	,0157259896665	,5984757609369	,044251975937
		1,2454505224529	12.149,470141536912	,6598808512511	,0007603501405	,7279793599258	,0156868267003	,6028617607161	,0440542939399
		1,2618300936753	12.183,699548951586	,6639757440567	,0007701821768	,7320742527314	,0156476993217	,6072477604953	,0439176229954
		1,2659249864809	12.661,580505456714	,6680706368623	,000782231811	,736169145537	,0156084989637	,6116337602745	,0438015206746
		1,2782096648977	12.161,814125438589	,6721655296679	,0007953691255	,7402640383426	,0155694293409	,6160197600536	,043674381698
		1,2823045577033	11.532,784028663902	,6762604224735	,0008095304069	,7443589311482	,0155301344697	,6204057598328	,0435709165516
		1,2863994505089	11.031,013187767258	,6803553152791	,0008246975968	,7484538239538	,015490630112	,624791759612	,0434295677297
		1,2904943433146	11.476,231111990963	,6844502080847	,0008325791476	,7525487167594	,0154516295491	,6291777593912	,0432628866751
		1,2945892361202	13.507,712252926794	,6885451008903	,0008336047061	,756643609565	,0154126431818	,6335637591703	,0431537180005
		1,2986841289258	16.073,856695604038	,6926399936959	,0008319380035	,7607385023706	,0153736832486	,6379497589495	,0430406063181
		1,3027790217314	16.609,599868590768	,6967348865015	,0008277443497	,7648333951763	,0153345950595	,6423357587287	,0429276813095
		1,306873914537	17.826,894185676531	,7008297793071	,0008108994321	,7689282879819	,0152953295439	,6467217585079	,0428585227865
		1,3109688073426	19.266,435467907664	,7049246721127	,0008011686055	,7730231807875	,0152565896604	,651107758287	,0427278302768
		1,3150637001482	23.338,817670404749	,7090195649183	,0007832166135	,7771180735931	,0152182507745	,6554937580662	,0425502265451
		1,3191585929538	27.117,314727780038	,713114457724	,000757525416	,7812129663987	,0151798551629	,6598797578454	,0424023452454
		1,3232534857594	35.988,946855193536	,7172093505296	,0007459700343	,7853078592043	,0151414389903	,6642657576246	,0422759281247
		1,327348378565	56.841,390148904576	,7213042433352	,0007483794064	,7894027520099	,0151034072463	,6686517574037	,0421848726413
		1,3314432713706	84.946,957232613594	,7253991361408	,000756695068	,7934976448155	,0150656181116	,6730377571829	,0420962676144
		1,3355381641762	218.187,28739646579	,7294940289464	,0007705524197	,7975925376211	,0150279182011	,6774237569621	,0419682315421
		2,6172396123312	80.566,327129841882	,733588921752	,0007869436662	,8016874304267	,0149905377095	,6818097567413	,0418201221468
		2,6213345051369	46.908,051157292806	,7376838145576	,0008033534214	,8057823232323	,0149535883265	,6861957565205	,0416780823031
		2,6295242907481	55.919,32950606096	,7417787073632	,0008197835562	,8098772160379	,0149167279665	,6905817562996	,0415675862694
		2,6336191835537	58.269,774248922547	,7458736001688	,0008287186526	,8139721088435	,0148796847907	,6949677560788	,0414609670156
		2,6377140763593	64.932,934338045133	,7499684929744	,0008305980849	,8180670016491	,0148428425143	,699353755858	,0413662925446
		2,6418089691649	54.406,721427332563	,75406338578	,0008167829737	,8221618944548	,0148061944345	,7037397556372	,0412644590149
		2,6459038619705	37.006,489859964813	,7581582785856	,0008433638331	,8262567872604	,0147693357105	,7081257554163	,0411169111687
		2,6499987547761	20.791,882197497533	,7622531713912	,0008570304493	,830351680066	,0147326126637	,7125117551955	,0409777304641
		2,6540936475817	13.785,181408644843	,7663480641968	,0008585456306	,8344465728716	,014696108495	,7168977549747	,040858995751
		2,6581885403873	10.999,486612029754	,7704429570025	,0008359024661	,8385414656772	,0146595482361	,7212837547539	,0407602489048
		2,6622834331929	10.656,824268793238	,7745378498081	,0008202406491	,8426363584828	,014623006471	,725669754533	,0406833973517
		2,6663783259985	9.559,6118685022298	,7786327426137	,0008121387884	,8467312512884	,0145868107029	,7300557543122	,0405758807514
		2,6704732188041	8.656,1765378660736	,7827276354193	,0008047055843	,850826144094	,0145506575599	,7344417540914	,0404177891584
		2,6745681116097	7.582,45670519648	,7868225282249	,0007946856039	,8549210368996	,0145147028736	,7388277538706	,0402774199473
		2,6786630044154	6.542,7781770691968	,7909174210305	,0007822304207	,8590159297052	,0144794908592	,7432137536497	,0401650259878
		2,682757897221	5.602,7123323300237	,7950123138361	,0007521287161	,8631108225108	,0144442548638	,7475997534289	,0400625140437
		2,6868527900266	4.990,0730597816826	,7991072066417	,0007748392912	,8672057153164	,0144085918472	,7519857532081	,0399844045335
		2,6909476828322	4.853,4808889458317	,8032020994473	,0007910950393	,871300608122	,0143732046583	,7563717529873	,0398980203163
		2,6950425756378	5.063,9363963350822	,8072969922529	,0008012662765	,8753955009276	,0143379895337	,7607577527664	,039748641808
		2,6991374684434	5.741,6645288130714	,8113918850585	,0007924523353	,8794903937333	,0143029089138	,7651437525456	,0395809190744
		2,703232361249	5.413,335748064256	,8154867778641	,0007735157335	,8835852865389	,014267661429	,7695297523248	,039482553285
		2,7073272540546	4.926,3917396327795	,8195816706697	,0007496809861	,8876801793445	,0142319108461	,773915752104	,0393897360846
		2,7114221468602	4.593,1384177245139	,8236765634753	,0007152644854	,8917750721501	,0141966365675	,7783017518832	,0392826170538
		2,7155170396658	4.398,7506958333805	,827771456281	,0007024166522	,8958699649557	,0141618349159	,7826877516623	,0391656828677
		2,7196119324714	4.696,8251699324262	,8318663490866	,0007389730532	,8999648577613	,014126925581	,7870737514415	,0390260391387
		2,723706825277	4.588,3454031052627	,8359612418922	,0007731666851	,9040597505669	,0140916789246	,7914597512207	,0388988049839
		2,7278017180826	4.434,3169485582387	,8400561346978	,0008051360277	,9081546433725	,014056380102	,7958457509999	,0387716775362
		2,7400863964995	4.801,2425001267245	,8441510275034	,0008284804534	,9122495361781	,0140214499093	,800231750779	,0386544507862
		2,7441812893051	5.368,7840407222842	,848245920309	,0008523802706	,9163444289837	,0139863876793	,8046177505582	,038578179352
		2,7482761821107	5.947,70816046336	,8523408131146	,0008718241718	,9204393217893	,0139512983458	,8090037503374	,0385165569953
		2,7523710749163	6.258,7853093201152	,8564357059202	,0008870633409	,9245342145949	,0139165617375	,8133897501166	,0383778355698
		2,7646557533331	6.521,3295390420083	,8605305987258	,0008885695522	,9286291074005	,0138820550162	,8177757498957	,0382196092319
		2,7687506461387	6.834,3025316768218	,8646254915314	,0008771477182	,9327240002061	,0138476127567	,8221617496749	,0381246899825
		2,7728455389443	7.359,4756257772416	,868720384337	,000866021311	,9368188930118	,0138132262305	,8265477494541	,0380261410369
		2,7769404317499	7.828,5466329577472	,8728152771426	,0008551830158	,9409137858174	,0137790427774	,8309337492333	,0379260128738
		2,7810353245555	8.112,7675910368563	,8769101699482	,0008352099854	,945008678623	,0137451035061	,8353197490124	,0378254677758
		2,7851302173611	8.709,4048687034688	,8810050627538	,0008409362987	,9491035714286	,0137109992651	,8397057487916	,0376871333858
		2,7892251101667	9.406,864103279095	,8850999555594	,0008477467928	,9531984642342	,0136770156114	,8440917485708	,0375461589549
		2,7933200029724	10.533,478962473405	,8891948483651	,000842243291	,9572933570398	,0136435160157	,84847774835	,0374084972645
		2,797414895778	11.090,009999878328	,8932897411707	,0008251173748	,9613882498454	,0136101926936	,8528637481292	,0373187826934
		2,8056046813892	10.627,201789301474	,8973846339763	,0008012805527	,965483142651	,013576925126	,8572497479083	,0372589256928
		2,8137944670004	10.827,81717073309	,9014795267819	,0007990006878	,9695780354566	,0135435181664	,8616357476875	,0371784060412
		2,817889359806	11.878,757280690611	,9055744195875	,0007987535302	,9736729282622	,0135102733198	,8660217474667	,0370399039002
		2,8301740382228	13.785,285128555677	,9096693123931	,0007967225669	,9777678210678	,0134773643931	,8704077472459	,0368924390251
		2,8342689310284	17.030,819618025635	,9137642051987	,0007930197672	,9818627138734	,0134444481899	,874793747025	,0367987519883
		2,838363823834	21.603,672915091232	,9178590980043	,0007842433804	,985957606679	,0134112519884	,8791797468042	,036738047362
		2,8424587166396	29.392,022548599366	,9219539908099	,0007673235923	,9900524994846	,0133780405949	,8835657465834	,0366761026655
		2,8465536094452	26.194,650186655875	,9260488836155	,000729626989	,9941473922902	,0133451347922	,8879517463626	,036566290039
		2,8506485022509	21.707,224973065341	,9301437764211	,0007124647844	,9982422850959	,0133124426725	,8923377461417	,0364525086403
		2,8547433950565	20.249,557759891731	,9342386692267	,0007097390706	1,0023371779015	,0132801012497	,8967237459209	,0363367176537
		2,8588382878621	19.966,500661896701	,9383335620323	,0007291136797	1,0064320707071	,0132478259804	,9011097457001	,0362222051148
		2,8629331806677	20.276,668514746621	,9424284548379	,0007479260045	1,0105269635127	,0132153441314	,9054957454793	,0361395633118
		2,8711229662789	20.964,467157017162	,9465233476436	,0007620521086	1,0146218563183	,0131826965166	,9098817452584	,0360904034277
		2,8752178590845	19.854,986868317149	,9506182404492	,0007717718892	1,0187167491239	,0131501387211	,9142677450376	,0360246671295
		2,8793127518901	20.739,475060966669	,9547131332548	,0007727657252	1,0228116419295	,0131180098012	,9186537448168	,0358959012905
		2,8834076446957	22.117,371236557869	,9588080260604	,0007703669495	1,0269065347351	,0130857149621	,923039744596	,0357457949179
		2,8875025375013	24.257,405533384787	,962902918866	,0007719456574	1,0310014275407	,013053368007	,9274257443751	,0356553695325
		2,8915974303069	25.684,033318109962	,9669978116716	,0007750821413	1,0350963203463	,0130209507246	,9318117441543	,0355898476987
		2,8956923231125	24.891,684911365718	,9710927044772	,0007796815229	1,0391912131519	,0129888924992	,9361977439335	,0354865926305
		2,8997872159181	23.757,956109339066	,9751875972828	,000789960604	1,0432861059575	,0129574594086	,9405837437127	,0353979292012
		2,9038821087237	24.773,460502713427	,9792824900884	,0008016527367	1,0473809987631	,0129257575519	,9449697434919	,0352887083167
		2,9079770015294	26.609,215882365181	,983377382894	,0008146751014	1,0514758915687	,0128938458034	,949355743271	,0351478915042
		2,912071894335	27.474,893265544797	,9874722756996	,0008272730756	1,0555707843744	,0128618756745	,9537417430502	,0350215647562
		2,9161667871406	26.291,040587555078	,9915671685052	,0008394795763	1,05966567718	,0128302678855	,9581277428294	,0349089887783
		2,9202616799462	20.691,902535950624	,9956620613108	,0008503791644	1,0637605699856	,0127991347904	,9625137426086	,0348436740125
		2,9243565727518	16.783,184452642026	,9997569541164	,0008600500972	1,0678554627912	,0127678366562	,9668997423877	,0347710656818
		2,9284514655574	15.460,304803470662	1,0038518469221	,0008651212698	1,0719503555968	,0127363556046	,9712857421669	,0346244807778
		2,932546358363	16.999,779674403693	1,0079467397277	,0008575105461	1,0760452484024	,0127047895255	,9756717419461	,0344539779286
		2,9366412511686	20.408,837489233466	1,0120416325333	,0008530819097	1,080140141208	,0126734970399	,9800577417253	,0343410410243
		2,9407361439742	28.534,500633358589	1,0161365253389	,0008498024648	1,0842350340136	,0126426207469	,9844437415044	,0342632205847
		2,9448310367798	44.982,208990064269	1,0202314181445	,0008390723052	1,0883299268192	,0126121370306	,9888297412836	,0341770683428
		2,9489259295854	105.129,30256192306	1,0243263109501	,0008213136807	1,0924248196248	,0125816427576	,9932157410628	,0341028845703
		2,9898748576415	13.684.017,394031222	1,0284212037557	,0008079797011	1,0965197124304	,0125511924817	,997601740842	,0340028055629
		3,0062544288639	111.340,69993808637	1,0325160965613	,0008159484228	1,100614605236	,0125208488919	1,0019877406211	,0338647042546
		3,0103493216695	51.419,706170575744	1,0366109893669	,0008252338443	1,1047094980416	,0124905755699	1,0063737404003	,0337441224547
		3,0144442144751	39.619,358511786675	1,0407058821725	,0008226979674	1,1088043908472	,0124604767457	1,0107597401795	,0336715406099
		3,0185391072807	41.118,212565982739	1,0448007749781	,0008090337952	1,1128992836529	,0124301604244	1,0151457399587	,0336289672596
		3,0226340000864	58.637,157784341939	1,0488956677837	,0007793686659	1,1169941764585	,0123998788379	1,0195317397379	,0335623470548
		3,026728892892	648.424,05340091136	1,0529905605893	,0007438743595	1,1210890692641	,0123695760468	1,023917739517	,0334597493512
		13,0428366954069	6.283.798,9192995021	1,0570854533949	,0007142525162	1,1251839620697	,0123394152479	1,0283037392962	,0333202885588
		13,0469315882125	2.449.348,500953088	1,0611803462006	,0006822598602	1,1292788548753	,0123090689697	1,0326897390754	,0332237176335
		13,0510264810181	1.516.885,4106875904	1,0652752390062	,000648045558	1,1333737476809	,0122786110049	1,0370757388546	,0331509896224
		13,0551213738237	1.027.568,0342088013	1,0693701318118	,0006301100114	1,1374686404865	,0122486204388	1,0414617386337	,0330628311931
		13,0592162666293	954.933,88513219827	1,0734650246174	,0006091151605	1,1415635332921	,0122188587283	1,0458477384129	,0330038795037
		13,0633111594349	892.969,87185728563	1,077559917423	,0005852438384	1,1456584260977	,0121895271119	1,0502337381921	,0328894580062
		13,0674060522405	883.645,6482614697	1,0816548102286	,0005541573994	1,1497533189033	,0121602486008	1,0546197379713	,0327343546747
		13,0715009450462	766.999,12985287334	1,0857497030342	,00054308877	1,1538482117089	,0121304979475	1,0590057377504	,0326252487053
		13,0755958378518	602.926,23109005581	1,0898445958398	,0005405863485	1,1579431045145	,0121005832479	1,0633917375296	,0325345921728
		13,0796907306574	487.369,53789881702	1,0939394886454	,0005201665185	1,1620379973201	,0120710119078	1,0677777373088	,0324662342474
		13,083785623463	440.786,40684752659	1,098034381451	,0004828842106	1,1661328901257	,0120417333746	1,072163737088	,0323934879563
		13,0878805162686	428.897,1352042729	1,1021292742566	,0004591070918	1,1702277829314	,012012496767	1,0765497368671	,0322441978267
		13,0919754090742	418.143,19242137005	1,1062241670622	,0004414342384	1,174322675737	,0119831863926	1,0809357366463	,0320802036706
		13,0960703018798	397.440,72722844474	1,1103190598678	,0004224223064	1,1784175685426	,0119537664594	1,0853217364255	,0319566438887
		13,1001651946854	367.539,71506488128	1,1144139526734	,0004021688595	1,1825124613482	,0119244605823	1,0897077362047	,0318718232924
		13,104260087491	337.197,9289821415	1,1185088454791	,0003736829023	1,1866073541538	,0118953657257	1,0940937359839	,0317885834628
		13,1083549802966	322.564,69358433363	1,1226037382847	,0003217659069	1,1907022469594	,0118664142337	1,098479735763	,0317007992613
		13,1124498731022	317.467,9133473895	1,1266986310903	,0002482719807	1,194797139765	,011837485544	1,1028657355422	,0316046512568
		13,1206396587134	304.442,66090735021	1,1307935238959	,0002055995402	1,1988920325706	,0118089362038	1,1072517353214	,0314792595988
		13,124734551519	285.186,81832527446	1,1348884167015	,0001835344622	1,2029869253762	,0117804260439	1,1116377351006	,0313616009736
		13,1288294443247	273.696,32782513869	1,1389833095071	,0001811053825	1,2070818181818	,0117520100029	1,1160237348797	,0312723412556
		13,1329243371303	260.491,39035701331	1,1430782023127	,0001941730019	1,2111767109874	,0117238392855	1,1204097346589	,0311998821476
		13,1452090155471	252.343,33081837264	1,1471730951183	,0002218312473	1,215271603793	,0116958307364	1,1247957344381	,0311474967111
		13,1493039083527	246.256,52533492003	1,1512679879239	,0002523033185	1,2193664965986	,0116678569462	1,1291817342173	,0310396588425
		13,1533988011583	239.097,75243315802	1,1553628807295	,0002760575489	1,2234613894042	,0116399104434	1,1335677339964	,0308757205237
		13,1574936939639	230.998,29201944099	1,1594577735351	,0002934800636	1,2275562822099	,0116120550619	1,1379537337756	,0307724939572
		13,1738732651863	227.104,51935372294	1,1635526663407	,0002979445557	1,2316511750155	,0115839996316	1,1423397335548	,0306920639707
		13,1779681579919	221.373,36025291066	1,1676475591463	,0002897529922	1,2357460678211	,0115562190392	1,146725733334	,0305903509097
		13,1820630507975	215.081,82727712931	1,1717424519519	,0002851187723	1,2398409606267	,0115286405421	1,1511117331131	,0305256924338
		13,1902528364088	216.008,97835547658	1,1758373447576	,0002771193228	1,2439358534323	,0115005330574	1,1554977328923	,0304420162796
		13,19844262202	222.079,08217405747	1,1799322375632	,0002659520439	1,2480307462379	,0114722857241	1,1598837326715	,0303180279565
		13,2066324076312	212.318,90198453293	1,1840271303688	,0002646176994	1,2521256390435	,0114444770712	1,1642697324507	,0302130845892
		13,2148221932424	207.033,54763118496	1,1881220231744	,0002661400346	1,2562205318491	,0114169340668	1,1686557322298	,0301342853858
		13,218917086048	207.958,21227316262	1,19221691598	,0002682614455	1,2603154246547	,011389802977	1,173041732009	,0300781293566
		13,2271068716592	210.790,23305167776	1,1963118087856	,0002598565163	1,2644103174603	,011362775858	1,1774277317882	,0300239082034
		13,239391550076	205.524,85331646822	1,2004067015912	,0002415422264	1,2685052102659	,0113355719435	1,1818137315674	,0299283537622
		13,2516762284929	205.405,19265554093	1,2045015943968	,000222493728	1,2726001030715	,0113083362519	1,1861997313466	,0297901699945
		13,2639609069097	198.582,67647510234	1,2085964872024	,0002027540565	1,2766949958771	,0112808778895	1,1905857311257	,0296917172244
		13,2721506925209	199.959,76399902957	1,212691380008	,000176270718	1,2807898886827	,0112531705236	1,1949717309049	,029627998969
		13,2803404781321	200.584,88206339366	1,2167862728136	,0001561705863	1,2848847814884	,0112255107937	1,1993577306841	,0295649008436
		13,2844353709377	196.955,62132195603	1,2208811656192	,0001429577325	1,288979674294	,0111981916524	1,2037437304633	,0295132503789
		13,3049098349658	195.333,11244616445	1,2249760584248	,0001281897951	1,2930745670996	,0111710429438	1,2081297302424	,0294412401943
		13,3171945133826	189.393,2642505064	1,2290709512304	,0001119648809	1,2971694599052	,0111437521272	1,2125157300216	,029301504802
		13,333574084605	190.976,38808289085	1,2331658440361	,0000900407061	1,3012643527108	,0111167745761	1,2169017298008	,0291815933252
		13,354048548633	192.563,17692457514	1,2372607368417	,000080145193	1,3053592455164	,0110901738457	1,22128772958	,0291203895821
		13,3581434414386	195.904,15768427011	1,2413556296473	,0000811948408	1,309454138322	,0110634095311	1,2256737293591	,0290595997354
		13,3745230126611	191.152,46669819507	1,2454505224529	,0000853397787	1,3135490311276	,0110365145827	1,2300597291383	,0290167746542
		13,3786179054667	191.602,45250214678	1,2495454152585	,0000747990588	1,3176439239332	,0110097880135	1,2344457289175	,0289290915011
		13,3827127982723	192.191,02825069837	1,2536403080641	,0000504348521	1,3217388167388	,0109831251762	1,2388317286967	,0287840453534
		13,4113770479115	203.292,44143653261	1,2577352008697	,0000378536719	1,3258337095444	,0109567700507	1,2432177284758	,0286921448772
		13,4359464047452	204.439,19430625136	1,2618300936753	,0000282360637	1,32992860235	,0109307177805	1,247603728255	,0285989757153
		13,4646106543844	205.610,65997561917	1,2659249864809	,0000214117918	1,3340234951556	,0109045760009	1,2519897280342	,0284945436763
		13,4891800112181	208.423,14231017498	1,2700198792865	,0000111031594	1,3381183879612	,0108782327557	1,2563757278134	,0284394085489
		13,5014646896349	204.190,17814096118	1,2741147720921	-,0000024813474	1,3422132807669	,0108520186472	1,2607617275926	,028378387485
		13,5178442608573	205.351,57778688666	1,2782096648977	-,0000272285924	1,3463081735725	,0108259360848	1,2651477273717	,0282491472697
		13,5383187248854	210.342,0171191111	1,2823045577033	-,0000293701713	1,3504030663781	,0108001428005	1,2695337271509	,0281249305612
		13,542413617691	212.059,00231549296	1,2863994505089	-,0000223486491	1,3544979591837	,0107742131521	1,2739197269301	,0280634065815
		13,5546982961078	205.581,06066620352	1,2904943433146	-,0000117360126	1,3585928519893	,0107480966395	1,2783057267093	,0280081474949
		13,5669829745246	208.257,22879452358	1,2945892361202	-,0000002769813	1,3626877447949	,0107226086247	1,2826917264884	,0279868771208
		13,5710778673302	209.191,2051415729	1,2986841289258	,0000062319912	1,3667826376005	,0106972926768	1,2870777262676	,0279282448184
		13,5792676529414	205.005,67207809299	1,3027790217314	,0000080840956	1,3708775304061	,010671801727	1,2914637260468	,0277732508588
		13,5956472241639	209.667,43114023773	1,306873914537	-,0000001925326	1,3749724232117	,0106461586071	1,295849725826	,0276518475178
		13,6079319025807	207.047,54764020806	1,3109688073426	,0000043574481	1,3790673160173	,0106207287492	1,3002357256051	,0275795918315
		13,6120267953863	208.431,4072711497	1,3150637001482	,0000076986778	1,3831622088229	,0105957591813	1,3046217253843	,0274935591736
		13,6202165809975	212.261,25562815994	1,3191585929538	,0000098697004	1,3872571016285	,0105706968901	1,3090077251635	,0274406489872
		13,6488808306368	213.284,79633777712	1,3232534857594	,0000000834112	1,3913519944341	,0105455062785	1,3133937249427	,0273814082181
		13,6529757234424	215.821,99587735296	1,327348378565	,0000063971334	1,3954468872397	,0105203014261	1,3177797247218	,0272348009295
		13,657070616248	213.509,08758624669	1,3314432713706	,0000127403261	1,3995417800454	,0104952111052	1,322165724501	,0271332081408
		13,6734501874704	213.250,17161692454	1,3355381641762	,0000177681779	1,403636672851	,0104701980727	1,3265517242802	,0270828723752
		13,7021144371096	216.657,17017494326	1,3396330569818	,0000215556433	1,4077315656566	,0104452047112	1,3309377240594	,0270257045074
		13,7103042227209	213.658,72014880387	1,3437279497874	,0000225556092	1,4118264584622	,0104204366988	1,3353237238385	,0269737898967
		13,7266837939433	211.507,95413609712	1,3478228425931	,0000209168171	1,4159213512678	,0103962723815	1,3397097236177	,0268911314952
		13,7553480435825	209.206,25531912288	1,3519177353987	,0000025599323	1,4200162440734	,0103719832694	1,3440957233969	,026757854979
		13,7635378291937	203.434,38597920301	1,3560126282043	-,0000205402075	1,424111136879	,010347228774	1,3484817231761	,0266645394355
		13,7799174004162	206.513,26258824646	1,3601075210099	-,000034156953	1,4282060296846	,0103230594912	1,3528677229553	,0266062783205
		13,7840122932218	211.287,20070221686	1,3642024138155	-,0000433977707	1,4323009224902	,0102992616451	1,3572537227344	,0265086271141
		13,792202078833	202.745,83443477763	1,3682973066211	-,0000615112412	1,4363958152958	,0102749375258	1,3616397225136	,0264584119177
		13,8044867572498	204.110,94093480678	1,3723921994267	-,0000879748984	1,4404907081014	,0102503251386	1,3660257222928	,0264087152082
		13,8208663284722	195.164,23383823869	1,3764870922323	-,0001107486775	1,444585600907	,0102259105572	1,370411722072	,0262758240049
		13,8331510068891	193.876,14224299546	1,3805819850379	-,0001143011757	1,4486804937126	,0102015027952	1,3747977218511	,0261361843707
		13,8454356853059	189.684,11370339613	1,3846768778435	-,0001090765766	1,4527753865182	,0101773396682	1,3791837216303	,0260636850574
		13,8577203637227	188.473,50541579062	1,3887717706491	-,0000887442989	1,4568702793239	,0101529176177	1,3835697214095	,0260168573575
		13,8700050421395	184.055,41323324685	1,3928666634547	-,0000554500663	1,4609651721295	,010128468062	1,3879557211887	,0259573838628
		13,8781948277507	185.014,66682843878	1,3969615562603	-,0000232156784	1,4650600649351	,0101044204348	1,3923417209678	,0258793527979
		13,886384613362	187.149,07630903222	1,4010564490659	,000003880643	1,4691549577407	,0100804295624	1,396727720747	,0257671025038
		13,8986692917788	181.767,50775097411	1,4051513418716	,0000261508717	1,4732498505463	,0100566200943	1,4011137205262	,0256637569776
		13,9109539701956	180.910,98576977629	1,4092462346772	,0000323621206	1,4773447433519	,0100329507726	1,4054997203054	,0255885190684
		13,9396182198349	179.890,05310932576	1,4133411274828	,0000351713946	1,4814396361575	,010009131231	1,4098857200845	,0255214304561
		13,9519028982517	175.684,95997439162	1,4174360202884	,0000394477763	1,4855345289631	,0099852906351	1,4142717198637	,0254677632129
		13,9641875766685	173.952,41307552992	1,421530913094	,0000450922779	1,4896294217687	,0099618704165	1,4186577196429	,0254078067266
		13,9887569335021	172.199,70831102128	1,4256258058996	,0000506681059	1,4937243145743	,0099389269385	1,4230437194221	,0253015055799
		14,001041611919	168.806,9675593087	1,4297206987052	,0000545503189	1,4978192073799	,0099158755779	1,4274297192013	,0251774903544
		14,0092313975302	162.784,65190865517	1,4338155915108	,0000568382145	1,5019141001855	,0098926424141	1,4318157189804	,0251005173509
		14,0174211831414	162.191,78601359283	1,4379104843164	,0000540761953	1,5060089929911	,0098691856281	1,4362017187596	,0250713068993
		14,0297058615582	156.079,57696258646	1,442005377122	,0000465618717	1,5101038857967	,0098454769576	1,4405877185388	,02502410037
		14,0378956471694	149.537,4312502503	1,4461002699276	,0000219501063	1,5141987786024	,0098217730745	1,444973718318	,0249406372119
		14,041990539975	149.281,37646750755	1,4501951627332	,0000249398907	1,518293671408	,0097982379615	1,4493597180971	,0248410569233
		14,0583701111975	143.757,28224401296	1,4542900555388	,0000196843003	1,5223885642136	,0097750144832	1,4537457178763	,0247417377249
		14,0665598968087	139.475,13462995645	1,4583849483444	,0000066627517	1,5264834570192	,0097517120977	1,4581317176555	,0246690564481
		14,0706547896143	138.872,9127179071	1,46247984115	-,0000243549749	1,5305783498248	,0097284476052	1,4625177174347	,0246130708892
		14,0870343608367	132.262,47084053518	1,4665747339557	-,0000478968251	1,5346732426304	,0097054467572	1,4669037172138	,0245877728042
		14,0952241464479	131.234,29000515002	1,4706696267613	-,0000675249773	1,538768135436	,0096824857966	1,471289716993	,0245433936381
		14,1034139320591	128.194,12575517789	1,4747645195669	-,0000834667355	1,5428630282416	,0096593048379	1,4756757167722	,0244166358047
		14,1116037176704	123.871,5764907368	1,4788594123725	-,00007167854	1,5469579210472	,0096359911971	1,4800617165514	,0242767607372
		14,1238883960872	121.378,01333299622	1,4829543051781	-,0000542286432	1,5510528138528	,0096130820099	1,4844477163305	,0241955299863
		14,1320781816984	119.050,9627458063	1,4870491979837	-,0000382698607	1,5551477066584	,009590632072	1,4888337161097	,0241352071101
		14,1443628601152	114.527,73108276128	1,4911440907893	-,0000237147749	1,559242599464	,009568406977	1,4932197158889	,0240688145947
		14,1484577529208	113.720,44088408251	1,4952389835949	-,0000016651723	1,5633374922696	,0095458142444	1,4976057156681	,0240056872901
		14,1648373241432	109.204,36733145546	1,4993338764005	,0000274414248	1,5674323850752	,0095232549744	1,5019917154472	,0238979118507
		14,1730271097545	105.725,11431948202	1,5034287692061	,0000480341335	1,5715272778808	,009501147197	1,5063777152264	,0238105303471
		14,1771220025601	104.968,96852412298	1,5075236620117	,0000606128564	1,5756221706865	,0094789387816	1,5107637150056	,023757364795
		14,1894066809769	100.719,97839775709	1,5116185548173	,0000506555668	1,5797170634921	,0094563441669	1,5151497147848	,0236812528392
		14,2016913593937	97.586,152364866035	1,5157134476229	,0000306191817	1,5838119562977	,009433581449	1,519535714564	,0236320169043
		14,2221658234217	93.528,434030225037	1,5198083404285	,0000453832927	1,5879068491033	,0094113125171	1,5239217143431	,023602127838
		14,2262607162274	92.959,355693491994	1,5239032332342	,0000744286831	1,5920017419089	,0093892253842	1,5283077141223	,0234994461085
		14,2426402874498	90.152,280052914918	1,5279981260398	,0001079010479	1,5960966347145	,009367019156	1,5326937139015	,0233497299632
		14,2549249658666	88.748,201582023155	1,5320930188454	,0001341832329	1,6001915275201	,0093452190737	1,5370797136807	,0232644546285
		14,2672096442834	86.922,530981914099	1,536187911651	,0001536975894	1,6042864203257	,0093232278425	1,5414657134598	,0231991492162
		14,2794943227002	85.152,099900476429	1,5402828044566	,0001648559318	1,6083813131313	,0093010608618	1,545851713239	,0231500937247
		14,2958738939227	83.554,354714698522	1,5443776972622	,0001835967311	1,6124762059369	,0092795210261	1,5502377130182	,0231057576391
		14,3081585723395	82.463,060207587725	1,5484725900678	,0002047227399	1,6165710987425	,0092579460073	1,5546237127974	,02299222381
		14,3327279291731	80.498,42737202272	1,5525674828734	,0002077797872	1,6206659915481	,0092360638384	1,5590097125765	,0228771252404
		14,3409177147844	80.104,213942454144	1,556662375679	,000193835871	1,6247608843537	,0092140798104	1,5633957123557	,0227931218915
		14,3613921788124	78.431,597097040576	1,5607572684846	,0001566813354	1,6288557771593	,0091923541128	1,5677817121349	,0227125512075
		14,3777717500348	77.090,774538604109	1,5648521612902	,0001437771005	1,632950669965	,0091711215402	1,5721677119141	,0226797614034
		14,385961535646	76.613,822663853722	1,5689470540958	,0001398557315	1,6370455627706	,009149933121	1,5765537116932	,0226611040569
		14,4105308924797	75.050,294800040179	1,5730419469014	,0001376049402	1,6411404555762	,0091286311135	1,5809397114724	,0225658571232
		14,4269104637021	74.085,39011683776	1,577136839707	,0001314460295	1,6452353483818	,009107623308	1,5853257112516	,0224293575643
		14,4391951421189	73.594,666884107405	1,5812317325127	,0001216117867	1,6493302411874	,0090869783069	1,5897117110308	,0223435077922
		14,4637644989526	72.089,627180173184	1,5853266253183	,0001414405177	1,653425133993	,0090663459247	1,59409771081	,0223022972831
		14,480144070175	71.333,092744244006	1,5894215181239	,0001938858196	1,6575200267986	,0090456253168	1,5984837105891	,0222448501851
		14,4924287485918	70.762,766167583936	1,5935164109295	,0002473675122	1,6616149196042	,0090246651626	1,6028697103683	,0221765208529
		14,5169981054255	69.596,155351065114	1,5976113037351	,0002909384266	1,6657098124098	,0090034798687	1,6072557101475	,0221019939169
		14,5415674622591	68.548,159170947277	1,6017061965407	,0003251816168	1,6698047052154	,0089823249899	1,6116417099267	,021993291772
		14,5456623550647	68.419,868337294669	1,6058010893463	,0003418779473	1,673899598021	,0089610888914	1,6160277097058	,0218973622449
		14,5702317118983	67.429,523819652032	1,6098959821519	,0003460712065	1,6779944908266	,0089399737564	1,620413709485	,0218623049027
		14,594801068732	66.602,873396124109	1,6139908749575	,0003692451065	1,6820893836322	,0089190991979	1,6247997092642	,0218242420735
		14,61527553276	65.967,363546973517	1,6180857677631	,0003849271859	1,6861842764378	,0088982421388	1,6291857090434	,0217763179116
		14,6234653183712	65.706,107127783501	1,6221806605687	,000393542915	1,6902791692435	,0088777484002	1,6335717088225	,0216855208487
		14,6480346752049	64.987,222833027853	1,6262755533743	,0003872357999	1,6943740620491	,0088574127935	1,6379577086017	,0215538584773
		14,6766989248441	64.274,523204577728	1,6303704461799	,0003696372087	1,6984689548547	,0088366845619	1,6423437083809	,0214732073782
		14,7012682816778	63.779,509302648166	1,6344653389855	,000385607362	1,7025638476603	,0088156911711	1,6467297081601	,0214248444573
		14,7217427457058	63.387,623825167667	1,6385602317912	,0003958602954	1,7066587404659	,0087949490267	1,6511157079392	,0213843495762
		14,729932531317	63.238,46783465033	1,6426551245968	,0004007385212	1,7107536332715	,008774600662	1,6555017077184	,021353080641
		14,7545018881507	62.903,044322246477	1,6467500174024	,0003952627046	1,7148485260771	,008754471394	1,6598877074976	,0212689702669
		14,7831661377899	62.506,754724168333	1,650844910208	,0003759702001	1,7189434188827	,0087344838181	1,6642737072768	,0211647703799
		14,8077354946236	62.391,297106807654	1,6549398030136	,0003521432461	1,7230383116883	,0087144670033	1,6686597070559	,0210735935926
		14,8323048514572	62.318,343733845056	1,6590346958192	,0003240475947	1,7271332044939	,0086942773113	1,6730457068351	,0209997223664
		14,8609691010965	62.219,565071510886	1,6631295886248	,000285383073	1,7312280972995	,0086735938403	1,6774317066143	,0209743721136
		14,8855384579301	62.260,767487661414	1,6672244814304	,0002639579024	1,7353229901051	,0086528303575	1,6818177063935	,0209508211636
		14,9142027075693	62.276,76087768384	1,671319374236	,0002709512071	1,7394178829107	,0086323340037	1,6862037061727	,0208677413867
		14,938772064403	62.456,341986400768	1,6754142670416	,0002726536282	1,7435127757163	,008611834079	1,6905897059518	,0207371209458
		14,9674363140422	62.623,748542160832	1,6795091598472	,0002693753265	1,747607668522	,0085916286685	1,694975705731	,0206704307341
		14,9920056708759	62.752,48405432041	1,6836040526528	,0002450948675	1,7517025613276	,0085716365602	1,6993617055102	,0206294444722
		15,0165750277095	63.025,363594094106	1,6876989454584	,0002330539128	1,7557974541332	,0085515728836	1,7037477052894	,020570648107
		15,0452392773488	63.186,725556968538	1,691793838264	,0002240071398	1,7598923469388	,008531568912	1,7081337050685	,0205416746307
		15,0698086341824	63.358,366328961472	1,6958887310697	,0002044361943	1,7639872397444	,0085113087385	1,7125197048477	,0204866876531
		15,0984728838217	63.352,492790921421	1,6999836238753	,0001749580239	1,76808213255	,0084908790952	1,7169057046269	,0203756264453
		15,1230422406553	63.404,951548800602	1,7040785166809	,0001516525076	1,7721770253556	,0084705889494	1,7212917044061	,0202643401759
		15,1394218118777	63.446,848302413939	1,7081734094865	,0001408735541	1,7762719181612	,0084506169002	1,7256777041852	,020191273409
		15,1517064902946	63.550,952506793626	1,7122683022921	,000131264233	1,7803668109668	,0084306915144	1,7300637039644	,0201381378856
		15,1762758471282	63.501,499582120512	1,7163631950977	,0001227611269	1,7844617037724	,0084106250794	1,7344497037436	,0200829484402
		15,2008452039618	63.634,445562498586	1,7204580879033	,000134968318	1,788556596578	,0083908055526	1,7388357035228	,0199928980719
		15,2295094536011	64.032,179513026714	1,7245529807089	,0001472410338	1,7926514893836	,0083708991752	1,7432217033019	,0198975632914
		15,2540788104347	64.541,697123940736	1,7286478735145	,0001588401608	1,7967463821892	,0083513933053	1,7476077030811	,0198206603964
		15,282743060074	65.195,85711142007	1,7327427663201	,0001650333109	1,8008412749948	,0083321577697	1,7519937028603	,019762248603
		15,3073124169076	65.952,568185868595	1,7368376591257	,0001661314897	1,8049361678005	,0083126865518	1,7563797026395	,0197241963157
		15,3114073097132	66.127,027272168742	1,7409325519313	,0001523124753	1,8090310606061	,0082933554182	1,7607657024187	,0196925758081
		15,3359766665469	67.635,223781377242	1,7450274447369	,0001418398236	1,8131259534117	,0082743041383	1,7651517021978	,0196353181103
		15,3564511305749	68.700,463612363456	1,7491223375425	,0001496504047	1,8172208462173	,0082555256058	1,769537701977	,0195262292492
		15,3605460233805	68.880,518904544922	1,7532172303482	,0001534236312	1,8213157390229	,0082370060946	1,7739237017562	,0194411554236
		15,3892102730198	70.242,668029737382	1,7573121231538	,0001533880874	1,8254106318285	,0082182915441	1,7783097015354	,0194092676941
		15,4055898442422	71.480,332596062874	1,7614070159594	,0001371312291	1,8295055246341	,0081993978794	1,7826957013145	,019377903208
		15,4137796298534	71.883,199156066291	1,765501908765	,0001216959564	1,8336004174397	,0081805131024	1,7870817010937	,0193349482002
		15,438348986687	73.171,812610239014	1,7695968015706	,0001070423151	1,8376953102453	,0081615879435	1,7914677008729	,0192783187638
		15,4547285579095	74.612,194034442547	1,7736916943762	,0000815663128	1,8417902030509	,0081426817646	1,7958537006521	,0191795029838
		15,4670132363263	75.220,584398060749	1,7777865871818	,0000336004936	1,8458850958565	,0081240849688	1,8002397004312	,0191075936119
		15,4915825931599	76.378,017866279706	1,7818814799874	-,0000130996336	1,8499799886621	,0081054403556	1,8046257002104	,0190662144147
		15,5038672715768	77.618,637340004672	1,785976372793	-,0000143241496	1,8540748814677	,0080865962703	1,8090116999896	,0190123684566
		15,5202468427992	78.567,650086046298	1,7900712655986	,0000030931038	1,8581697742733	,0080682286418	1,8133976997688	,0189934925326
		15,5448161996328	79.921,411620026522	1,7941661584042	,0000231468467	1,862264667079	,008049826907	1,8177836995479	,0189487322577
		15,5530059852441	80.387,438674100454	1,7982610512098	,000038230056	1,8663595598846	,0080310708624	1,8221696993271	,0188283833643
		15,5734804492721	81.175,383008520307	1,8023559440154	,0000486187202	1,8704544526902	,008012435486	1,8265556991063	,0187360020298
		15,5980498061057	83.500,274419089216	1,806450836821	,000019200936	1,8745493454958	,0079940348718	1,8309416988855	,0187023538422
		15,6021446989113	83.821,383573141338	1,8105457296267	,0000230188401	1,8786442383014	,007975858716	1,8353276986646	,0186855278131
		15,6226191629394	85.542,966314510976	1,8146406224323	,000056282291	1,882739131107	,0079579027864	1,8397136984438	,0186568410672
		15,6349038413562	87.489,34870320384	1,8187355152379	,0000766564874	1,8868340239126	,0079396786957	1,844099698223	,0185822572131
		15,6512834125786	90.073,485552038413	1,8228304080435	,0000848970451	1,8909289167182	,0079213637224	1,8484856980022	,0184759302235
		15,6553783053842	90.812,816749763098	1,8269253008491	,0000665393289	1,8950238095238	,0079030624261	1,8528716977814	,0184110138378
		15,6758527694123	94.270,062915121971	1,8310201936547	,0000368827374	1,8991187023294	,0078851165839	1,8572576975605	,0183638042627
		15,7045170190515	96.509,149469880358	1,8351150864603	,0000307951361	1,903213595135	,0078676094302	1,8616436973397	,0183230633739
		15,7208965902739	98.265,162420184474	1,8392099792659	,0000254094506	1,9073084879406	,0078497858255	1,8660296971189	,0183117376235
		15,7290863758852	98.845,52533890313	1,8433048720715	,0000206895959	1,9114033807462	,0078318849907	1,8704156968981	,018275482931
		15,7454659471076	102.869,67577255382	1,8473997648771	,0000254951587	1,9154982735518	,0078141816094	1,8748016966772	,0181811766818
		15,7577506255244	104.267,50750354013	1,8514946576827	,0000290392698	1,9195931663575	,0077964973541	1,8791876964564	,0180883873774
		15,7659404111356	106.412,91822506531	1,8555895504883	,000031396503	1,9236880591631	,0077789995078	1,8835736962356	,0180579184237
		15,782319982358	109.740,27083005872	1,8596844432939	,0000251925293	1,9277829519687	,0077614233264	1,8879596960148	,0180334879135
		15,7864148751637	110.335,12597873973	1,8637793360995	,0000277720783	1,9318778447743	,0077434340307	1,8923456957939	,0179905215805
		15,7946046607749	114.774,32056224427	1,8678742289052	,0000311453114	1,9359727375799	,0077252201007	1,8967316955731	,0179415733679
		15,8068893391917	117.101,73733908093	1,8719691217108	,0000326035919	1,9400676303855	,0077074421786	1,9011176953523	,0178539489145
		15,8191740176085	119.523,84341523426	1,8760640145164	,0000322540763	1,9441625231911	,0076897455277	1,9055036951315	,0177712263141
		15,8355535888309	123.579,49658035704	1,880158907322	,0000197661022	1,9482574159967	,0076718356209	1,9098896949106	,0176972645925
		15,8396484816365	124.433,17628475798	1,8842538001276	,0000088389604	1,9523523088023	,0076541422526	1,9142756946898	,01763750525
		15,8478382672478	129.612,16834001818	1,8883486929332	-,0000022387195	1,9564472016079	,0076363719613	1,918661694469	,0176199307426
		15,8601229456646	132.585,20183994152	1,8924435857388	-,0000134581125	1,9605420944135	,0076187841181	1,9230476942482	,0175878458888
		15,8724076240814	136.180,49345945762	1,8965384785444	-,0000136035836	1,9646369872191	,0076013371816	1,9274336940274	,0174915549235
		15,8805974096926	139.849,61262913637	1,90063337135	-,0000162747632	1,9687318800247	,0075835023873	1,9318196938065	,0173974452764
		15,8887871953038	138.844,42336882829	1,9047282641556	-,0000213192444	1,9728267728303	,0075655909043	1,9362056935857	,0173351980038
		15,896976980915	141.906,51475369293	1,9088231569612	-,0000442142604	1,976921665636	,0075477750961	1,9405916933649	,0172926881097
		15,9010718737206	146.800,58738333098	1,9129180497668	-,0000814620642	1,9810165584416	,0075302037841	1,9449776931441	,0172626068597
		15,9092616593319	151.413,12473586416	1,9170129425724	-,0000933955932	1,9851114512472	,0075129000181	1,9493636929232	,0171976782518
		15,9133565521375	151.424,60650153357	1,921107835378	-,0001057436184	1,9892063440528	,0074952610778	1,9537496927024	,017105771088
		15,9297361233599	158.037,1118884968	1,9252027281837	-,0001184818506	1,9933012368584	,0074778249173	1,9581356924816	,0170149549661
		15,9420208017767	155.957,96742390947	1,9292976209893	-,0001376271749	1,997396129664	,0074611590376	1,9625216922608	,0169699720201
		15,9543054801935	157.409,70564823664	1,9333925137949	-,0001456735367	2,0014910224696	,0074442966672	1,9669076920399	,0169385250706
		15,9665901586104	158.699,91188012973	1,9374874066005	-,0001422014814	2,0055859152752	,0074269086177	1,9712936918191	,0169070160382
		15,9788748370272	164.812,51723160742	1,9415822994061	-,0001345835107	2,0096808080808	,0074092740557	1,9756796915983	,0168767576156
		15,9952544082496	168.920,49595440131	1,9456771922117	-,0001230620215	2,0137757008864	,0073919087098	1,9800656913775	,0167818536178
		16,0034441938608	171.720,8449405135	1,9497720850173	-,0001007553382	2,017870593692	,0073748515566	1,9844516911566	,0166872294581
		16,011633979472	179.635,88766085299	1,9538669778229	-,0000673475344	2,0219654864976	,0073578641053	1,9888376909358	,016666602093
		16,0198237650833	179.468,035960196	1,9579618706285	-,0000400881346	2,0260603793032	,0073414211401	1,993223690715	,0166327852784
		16,0321084435001	187.380,18739301107	1,9620567634341	-,0000186166928	2,0301552721088	,0073253669874	1,9976096904942	,0165944106262
		16,0402982291113	192.622,84024591066	1,9661516562397	-,000013301099	2,0342501649145	,0073089825002	2,0019956902733	,0165568183169
		16,0443931219169	192.656,55907371814	1,9702465490453	-,0000156361633	2,0383450577201	,0072924395445	2,0063816900525	,0164622468146
		16,0566778003337	203.459,97957830438	1,9743414418509	-,0000000344875	2,0424399505257	,0072761022443	2,0107676898317	,0163902135481
		16,0607726931393	209.167,8504958696	1,9784363346565	,0000290585611	2,0465348433313	,007259485416	2,0151536896109	,0163642933792
		16,0730573715562	208.561,47538946192	1,9825312274622	,000057166617	2,0506297361369	,0072430602699	2,0195396893901	,0163180874572
		16,0894369427786	219.164,32915792813	1,9866261202678	,0000829818504	2,0547246289425	,0072270309854	2,0239256891692	,0162945793029
		16,0976267283898	219.700,34770110669	1,9907210130734	,0001066401152	2,0588195217481	,0072107317548	2,0283116889484	,0162801280856
		16,1099114068066	231.427,4586468705	1,994815905879	,0001233547598	2,0629144145537	,007194267849	2,0326976887276	,0161902269119
		16,1140062996122	239.737,62447920784	1,9989107986846	,000149784839	2,0670093073593	,0071778538459	2,0370836885068	,0160834397124
		16,1181011924178	245.650,28468283514	2,0030056914902	,000179920304	2,0711042001649	,007161528033	2,0414696882859	,0160349162469
		16,126290978029	252.212,27070801709	2,0071005842958	,0002003751804	2,0751990929705	,0071452691393	2,0458556880651	,0160105309344
		16,1303858708346	255.456,87699534864	2,0111954771014	,0002117169773	2,0792939857761	,0071287859866	2,0502416878443	,0159694508945
		16,1385756564459	266.190,21430911792	2,015290369907	,0002034241909	2,0833888785817	,0071126667966	2,0546276876235	,0159209039847
		16,1426705492515	273.410,24379402342	2,0193852627126	,0001909470475	2,0874837713873	,0070968769833	2,0590136874026	,0158433819308
		16,1508603348627	274.218,75219166298	2,0234801555182	,0001745379181	2,091578664193	,0070807967164	2,0633996871818	,015747322598
		16,1631450132795	285.326,66219224378	2,0275750483238	,0001438317978	2,0956735569986	,0070648470995	2,067785686961	,0156827367263
		16,1713347988907	297.736,12028889741	2,0316699411294	,000110809539	2,0997684498042	,0070489808485	2,0721716867402	,0156508788742
		16,1754296916963	295.204,23176998778	2,035764833935	,0001030847203	2,1038633426098	,007032664506	2,0765576865193	,0156322677742
		16,1795245845019	289.296,1797867225	2,0398597267406	,0001061654648	2,1079582354154	,0070161842266	2,0809436862985	,0156277011891
		16,1918092629188	300.119,68252877882	2,0439546195463	,000114153635	2,112053128221	,0069999505973	2,0853296860777	,0155386610448
		16,2040939413356	298.394,53507238733	2,0480495123519	,0001230139662	2,1161480210266	,0069837199264	2,0897156858569	,0154298798588
		16,220473512558	314.544,07519627802	2,0521444051575	,0001327006161	2,1202429138322	,0069676125111	2,0941016856361	,0153819818024
		16,2286632981692	317.988,46383975795	2,0562392979631	,0001458397081	2,1243378066378	,0069515439843	2,0984876854152	,0153460129267
		16,2368530837804	321.663,65982600448	2,0603341907687	,0001595197385	2,1284326994434	,0069355292238	2,1028736851944	,0153348691788
		16,240947976586	337.730,02596065318	2,0644290835743	,0001649811215	2,132527592249	,0069193034931	2,1072596849736	,0152926260542
		16,2450428693917	361.313,93728318106	2,0685239763799	,000162707883	2,1366224850546	,0069033181132	2,1116456847528	,0152120118864
		16,2491377621973	379.756,42968734726	2,0726188691855	,0001354765904	2,1407173778602	,0068878851945	2,1160316845319	,0151382044134
		16,2573275478085	391.015,03015665888	2,0767137619911	,0001091416806	2,1448122706658	,0068723820675	2,1204176843111	,01508133006
		16,2655173334197	408.335,48761134278	2,0808086547967	,0000836539714	2,1489071634714	,0068569469157	2,1248036840903	,0150199832533
		16,2696122262253	422.508,27833799712	2,0849035476023	,0000431786643	2,1530020562771	,0068415609133	2,1291896838695	,0150044446786
		16,2818969046421	424.746,38961666048	2,0889984404079	-,000004584564	2,1570969490827	,0068262793815	2,1335756836486	,0149663171543
		16,2859917974477	417.958,02198720256	2,0930933332135	-,0000298313375	2,1611918418883	,006811054469	2,1379616834278	,0149281896301
		16,2941815830589	428.982,10217840998	2,0971882260191	-,0000533296264	2,1652867346939	,0067957657685	2,142347683207	,0148332948429
		16,2982764758645	447.075,15385867149	2,1012831188248	-,0000751819443	2,1693816274995	,0067804405627	2,1467336829862	,0147756165855
		16,3023713686701	462.710,86429809613	2,1053780116304	-,0000921898298	2,1734765203051	,0067650822587	2,1511196827653	,0147508040328
		16,3064662614758	454.849,93323601242	2,109472904436	-,0000975555183	2,1775714131107	,0067498013123	2,1555056825445	,0147497562837
		16,3105611542814	434.161,36087584819	2,1135677972416	-,0001079184781	2,1816663059163	,0067346198044	2,1598916823237	,0147329264071
		16,3269407255038	443.441,79955177728	2,1176626900472	-,0001229806934	2,1857611987219	,0067191598252	2,1642776821029	,0146632535821
		16,335130511115	435.427,56078336992	2,1217575828528	-,0001431799825	2,1898560915275	,0067038419853	2,168663681882	,0145846609423
		16,3474151895318	439.201,49930292154	2,1258524756584	-,0001422587511	2,1939509843331	,0066888393368	2,1730496816612	,0145350311471
		16,3515100823374	470.293,16502731584	2,129947368464	-,0001316268163	2,1980458771387	,0066739563928	2,1774356814404	,014490751915
		16,355604975143	480.416,73365054182	2,1340422612696	-,0001430296077	2,2021407699443	,0066589739219	2,1818216812196	,0144722281528
		16,3637947607543	474.562,15077616403	2,1381371540752	-,0001751635609	2,2062356627499	,0066440259568	2,1862076809988	,0144405849821
		16,3678896535599	476.320,81743681427	2,1422320468808	-,0002132112503	2,2103305555556	,0066291861534	2,1905936807779	,0144089418114
		16,3760794391711	525.599,91745475341	2,1463269396864	-,0002300206502	2,2144254483612	,0066140571637	2,1949796805571	,0142870502124
		16,3801743319767	573.616,45554162675	2,150421832492	-,0002419440361	2,2185203411668	,0065991231948	2,1993656803363	,0142304015512
		16,3842692247823	607.483,01050381811	2,1545167252976	-,0002500886241	2,2226152339724	,0065843649459	2,2037516801155	,0142098698725
		16,3883641175879	630.658,25951546214	2,1586116181033	-,000260509232	2,226710126778	,0065694005234	2,2081376798946	,0141658152277
		16,3965539031991	663.000,59330969766	2,1627065109089	-,0002730724245	2,2308050195836	,0065543318055	2,2125236796738	,0141164232815
		16,4006487960047	689.045,03742337229	2,1668014037145	-,0002972409834	2,2348999123892	,0065392407448	2,216909679453	,0140410916051
		16,4047436888103	764.923,4773599191	2,1708962965201	-,0002995611748	2,2389948051948	,0065244024204	2,2212956792322	,0139628002566
		16,4088385816159	802.195,74099930931	2,1749911893257	-,0003025705948	2,2430896980004	,0065098968623	2,2256816790113	,0139061125005
		16,4170283672271	830.962,65984279987	2,1790860821313	-,0003062288418	2,247184590806	,0064953170186	2,2300676787905	,0138782357473
		16,4252181528384	861.225,0050196896	2,1831809749369	-,000293641539	2,2512794836116	,0064802644023	2,2344536785697	,0138737617664
		16,429313045644	924.997,11007204902	2,1872758677425	-,0002696646593	2,2553743764172	,0064654864679	2,2388396783489	,013864634745
		16,4334079384496	1.014.289,641870055	2,1913707605481	-,0002449472017	2,2594692692228	,0064507669412	2,243225678128	,0138162729517
		16,4415977240608	1.051.097,6258383107	2,1954656533537	-,0002194604764	2,2635641620284	,0064360077421	2,2476116779072	,0137317686169
		16,4579772952832	1.114.755,8081917574	2,1995605461593	-,0001946496578	2,2676590548341	,0064217987999	2,2519976776864	,0136946807052
		16,4620721880888	1.180.631,1446487947	2,2036554389649	-,0001704675093	2,2717539476397	,0064074238796	2,2563836774656	,0136915534781
		16,4661670808944	1.201.470,793370592	2,2077503317705	-,0001501353322	2,2758488404453	,0063927189783	2,2607696772448	,0136864292613
		16,4825466521169	1.299.438,165536691	2,2118452245761	-,0001334234506	2,2799437332509	,0063777624192	2,2651556770239	,0136875798459
		16,4866415449225	1.395.422,1839796594	2,2159401173818	-,0001373335301	2,2840386260565	,0063632715668	2,2695416768031	,0136583852909
		16,4948313305337	1.368.504,4718477333	2,2200350101874	-,0001508425592	2,2881335188621	,0063489851715	2,2739276765823	,0136040972458
		16,4989262233393	1.323.327,4838940851	2,224129902993	-,0001677731548	2,2922284116677	,006334247213	2,2783136763615	,0135455994965
		16,5071160089505	1.328.236,8829239453	2,2282247957986	-,0001879278401	2,2963233044733	,0063196912273	2,2826996761406	,0134883167198
		16,5112109017561	1.565.583,3239620688	2,2323196886042	-,0002278504522	2,3004181972789	,0063053865949	2,2870856759198	,0134824977688
		16,5153057945617	1.644.972,0431184074	2,2364145814098	-,0002617606302	2,3045130900845	,0062911154917	2,291471675699	,0134602961392
		16,5194006873673	1.599.903,3886727091	2,2405094742154	-,0002782437344	2,3086079828901	,0062771059307	2,2958576754782	,0134380945096
		16,5275904729785	1.613.957,3332681296	2,244604367021	-,0002869749977	2,3127028756957	,0062630392651	2,3002436752573	,0133460494655
		16,5316853657841	1.687.966,6890305786	2,2486992598266	-,0002924094363	2,3167977685013	,0062488826015	2,3046296750365	,0132860157882
		16,5357802585898	1.938.738,2205587741	2,2527941526322	-,0002977056094	2,3208926613069	,006234837873	2,3090156748157	,0132536198463
		16,5398751513954	2.332.675,1955994029	2,2568890454378	-,0003028716217	2,3249875541126	,0062210004212	2,3134016745949	,0132267653827
		16,543970044201	2.607.905,6643709683	2,2609839382434	-,0003108778828	2,3290824469182	,006207198141	2,317787674374	,0132143120484
		16,5480649370066	2.576.601,0623379373	2,265078831049	-,0003314920856	2,3331773397238	,0061933454947	2,3221736741532	,0131582589335
		16,5562547226178	2.724.218,6566403229	2,2691737238546	-,0003570427245	2,3372722325294	,0061792732422	2,3265596739324	,0130665626745
		16,5603496154234	3.061.116,7870695616	2,2732686166603	-,000387230517	2,341367125335	,0061652648464	2,3309456737116	,0130064488696
		16,564444508229	3.793.727,845274624	2,2773635094659	-,0004081647686	2,3454620181406	,0061515992945	2,3353316734908	,0129673439714
		16,5685394010346	4.613.909,9393342266	2,2814584022715	-,0004110931483	2,3495569109462	,0061382926597	2,3397176732699	,0129637126795
		16,5726342938402	4.840.806,416306272	2,2855532950771	-,000414331392	2,3536518037518	,0061249275474	2,3441036730491	,0129346264873
		16,5767291866458	5.566.327,3247897203	2,2896481878827	-,0004178613224	2,3577466965574	,0061111391055	2,3484896728283	,0129055402952
		16,5808240794514	5.843.972,5788408115	2,2937430806883	-,0004476122311	2,361841589363	,0060975448296	2,3528756726075	,0127821503923
		16,584918972257	6.124.469,4624367744	2,2978379734939	-,0004711656646	2,3659364821686	,006084153412	2,3572616723866	,0127281260983
		16,5890138650626	8.114.861,1789676006	2,3019328662995	-,0004914917948	2,3700313749742	,0060706725962	2,3616476721658	,0127151086472
		16,5931087578682	9.349.672,7441548813	2,3060277591051	-,00051298513	2,3741262677798	,0060572102437	2,366033671945	,0127032191784
		16,5972036506739	8.291.264,0496070669	2,3101226519107	-,0005355659417	2,3782211605854	,0060437043049	2,3704196717242	,0126784265587
		16,6012985434795	6.319.134,2631437709	2,3142175447163	-,0005546237411	2,3823160533911	,0060302079189	2,3748056715033	,0126253148544
		16,6053934362851	5.685.389,9516336218	2,3183124375219	-,000580346785	2,3864109461967	,0060168924156	2,3791916712825	,0125616792026
		16,6094883290907	5.768.369,2825571712	2,3224073303275	-,0006123443087	2,3905058390023	,0060033303306	2,3835776710617	,0125195840266
		16,6135832218963	6.120.283,8526702144	2,3265022231331	-,0006389132647	2,3946007318079	,0059897550297	2,3879636708409	,012483198921
		16,6176781147019	6.753.342,5239522854	2,3305971159388	-,0006560880491	2,3986956246135	,0059762880684	2,39234967062	,0124433033547
		16,6217730075075	7.037.472,6712081126	2,3346920087444	-,0006789643336	2,4027905174191	,0059625050248	2,3967356703992	,0124434069101
		16,6258679003131	6.247.264,8214568666	2,33878690155	-,0007071889213	2,4068854102247	,0059487894898	2,4011216701784	,0124169936901
		16,6299627931187	5.037.248,7187925139	2,3428817943556	-,0007535804817	2,4109803030303	,0059356820416	2,4055076699576	,0123286104196
		16,6422474715355	5.103.949,6619111674	2,3469766871612	-,0007602783659	2,4150751958359	,005922786119	2,4098936697367	,0122709458984
		16,6463423643411	5.743.164,9850124915	2,3510715799668	-,0007589161438	2,4191700886415	,0059100576731	2,4142796695159	,0122597847743
		16,6504372571468	4.573.025,2259460723	2,3551664727724	-,0007564031281	2,4232649814471	,0058971038395	2,4186656692951	,0122492637266
		16,6545321499524	3.743.482,4102457894	2,359261365578	-,0007560072495	2,4273598742527	,0058839373993	2,4230516690743	,0122452167703
		16,658627042758	3.580.494,7341196902	2,3633562583836	-,0007576043429	2,4314547670583	,005870822908	2,4274376688535	,0122208838984
		16,6668168283692	3.879.509,1406392986	2,3674511511892	-,0007609219853	2,4355496598639	,0058578774475	2,4318236686326	,0121564422049
		16,6709117211748	4.336.271,3067348749	2,3715460439948	-,0007451158714	2,4396445526696	,0058450169707	2,4362096684118	,0120974821068
		16,6750066139804	4.595.456,0128709504	2,3756409368004	-,0007281224462	2,4437394454752	,0058321593195	2,440595668191	,0120533830478
		16,679101506786	4.471.091,2373736371	2,379735829606	-,0007100079067	2,4478343382808	,0058195693331	2,4449816679702	,0120429600129
		16,6831963995916	4.291.032,4715285811	2,3838307224116	-,0006736663501	2,4519292310864	,0058070283069	2,4493676677493	,0120386455272
		16,6954810780084	4.914.240,4688539021	2,3879256152173	-,0006324801348	2,456024123892	,0057942183142	2,4537536675285	,0120343310416
		16,699575970814	6.396.028,7087967872	2,3920205080229	-,0005925424341	2,4601190166976	,0057814950164	2,4581396673077	,0119324878008
		16,7036708636196	6.833.558,596996576	2,3961154008285	-,0005634578107	2,4642139095032	,0057690569625	2,4625256670869	,0118847970532
		16,7077657564253	7.536.114,3032891763	2,4002102936341	-,0005445850173	2,4683088023088	,0057566345441	2,466911666866	,0118614558893
		16,7159555420365	8.398.451,7905706778	2,4043051864397	-,000568997457	2,4724036951144	,0057441346781	2,4712976666452	,0118204704015
		16,7200504348421	13.909.540,185958762	2,4084000792453	-,0005684505444	2,47649858792	,0057312528552	2,4756836664244	,0117967499151
		16,7241453276477	136.764.392,5017885	2,4124949720509	-,0005427258819	2,4805934807256	,0057182398458	2,4800696662036	,0117482246947
		16,7364300060645	94.833.519,577367629	2,4165898648565	-,0005108159731	2,4846883735312	,0057057308239	2,4844556659827	,0116734305663
		16,7650942557037	73.171.315,49477577	2,4206847576621	-,0005097437244	2,4887832663368	,005693385954	2,4888416657619	,0116001956915
		16,7691891485094	98.372.732,597081434	2,4247796504677	-,0005377013228	2,4928781591424	,0056807468904	2,4932276655411	,0115513512319
		16,773284041315	371.986.928,20145613	2,4288745432733	-,0005633475924	2,4969730519481	,0056681842412	2,4976136653203	,0115373109744
		16,7855687197318	59.112.733,816187123	2,4329694360789	-,0005908957043	2,5010679447537	,0056556446942	2,5019996650995	,011530988485
		16,7896636125374	25.937.794,759192381	2,4370643288845	-,0006202522665	2,5051628375593	,0056429723281	2,5063856648786	,0115246659957
		16,793758505343	28.411.808,988182704	2,4411592216901	-,0006400254232	2,5092577303649	,0056302928411	2,5107716646578	,0114451125969
		16,7978533981486	61.514.413,804140851	2,4452541144958	-,0006565588824	2,5133526231705	,0056179743773	2,515157664437	,011366932332
		17,5595034599915	12.023.659,256308037	2,4493490073014	-,0006743862731	2,5174475159761	,0056056573048	2,5195436642162	,0113507998081
		17,5635983527971	27.145.142,514038371	2,453443900107	-,000693439704	2,5215424087817	,0055931961597	2,5239296639953	,0113489223332
		17,5799779240196	31.051.506,750596653	2,4575387929126	-,0007067200078	2,5256373015873	,0055809742454	2,5283156637745	,0113362077946
		17,5840728168252	12.588.031,820906832	2,4616336857182	-,000722381016	2,5297321943929	,005568671818	2,5327016635537	,0113120572507
		17,5881677096308	11.962.414,393740582	2,4657285785238	-,0007402836161	2,5338270871985	,0055561070385	2,5370876633329	,0112478663006
		17,5922626024364	12.610.185,644497482	2,4698234713294	-,0007698083955	2,5379219800041	,005543589466	2,541473663112	,0111904686395
		17,7151093866046	15.118.218,278223302	2,473918364135	-,0008063119768	2,5420168728097	,0055311170932	2,5458596628912	,0111532946121
		17,7192042794102	6.006.439,7736848192	2,4780132569406	-,0008242059428	2,5461117656153	,0055188758241	2,5502456626704	,0111277378641
		17,7232991722158	4.087.703,8675705184	2,4821081497462	-,0008407657652	2,5502066584209	,0055068191868	2,5546316624496	,0111155168946
		17,731488957827	4.420.888,5833730509	2,4862030425518	-,0008592038833	2,5543015512266	,0054943943784	2,5590176622287	,0111032959251
		17,7355838506326	5.337.476,7859909766	2,4902979353574	-,0008794136967	2,5583964440322	,0054817708165	2,5634036620079	,0110253398013
		17,7396787434382	4.813.175,1448429664	2,494392828163	-,0009164701458	2,5624913368378	,0054694787321	2,5677896617871	,0109676383794
		17,7437736362438	2.248.780,0331534291	2,4984877209686	-,0009563523022	2,5665862296434	,0054571364033	2,5721756615663	,0109386600082
		17,7478685290495	2.390.175,5318082352	2,5025826137743	-,0009968508145	2,570681122449	,0054448301179	2,5765616613454	,0109150439571
		17,7519634218551	2.560.346,7094320442	2,5066775065799	-,0010379289324	2,5747760152546	,0054324490771	2,5809476611246	,010914036154
		17,7560583146607	3.756.992,351248535	2,5107723993855	-,001082996932	2,5788709080602	,0054200975456	2,5853336609038	,0109012995269
		17,7601532074663	3.048.739,3532700064	2,5148672921911	-,0011066298721	2,5829658008658	,0054081064303	2,589719660683	,0108442451709
		17,7642481002719	2.389.179,2236483466	2,5189621849967	-,0011217452098	2,5870606936714	,0053961264898	2,5941056604622	,0107741433109
		17,7683429930775	1.728.537,3808838522	2,5230570778023	-,0011337655585	2,591155586477	,0053842580143	2,5984916602413	,0107308081678
		17,7724378858831	1.598.198,8281322989	2,5271519706079	-,0011428660974	2,5952504792826	,005372529887	2,6028776600205	,0107220223504
		17,7765327786887	1.667.542,5373043686	2,5312468634135	-,0011357768849	2,5993453720882	,0053609443135	2,6072636597997	,0107207490995
		17,7806276714943	2.074.143,8921944102	2,5353417562191	-,0011253154299	2,6034402648938	,0053490157494	2,6116496595789	,0106962790742
		17,7847225642999	3.330.801,1781234035	2,5394366490247	-,001113607373	2,6075351576994	,0053367974314	2,616035659358	,0106253196933
		17,7888174571055	4.497.669,722964327	2,5435315418303	-,0011007257266	2,6116300505051	,0053246854706	2,6204216591372	,0105424604383
		17,7929123499111	3.163.547,6349542598	2,5476264346359	-,0010647449153	2,6157249433107	,0053125641832	2,6248076589164	,0105243784725
		17,7970072427167	2.515.375,021709241	2,5517213274415	-,0010181444263	2,6198198361163	,005300664848	2,6291936586956	,010508003103
		17,8011021355223	2.412.277,6301122835	2,5558162202471	-,0009758711618	2,6239147289219	,0052891116613	2,6335796584747	,0104916277334
		17,8051970283279	3.310.342,1269130701	2,5599111130527	-,00093766535	2,6280096217275	,0052776412767	2,6379656582539	,0104533581575
		17,8092919211336	5.076.079,3374488429	2,5640060058584	-,0009259399382	2,6321045145331	,0052661544408	2,6423516580331	,0104148290274
		17,8133868139392	6.247.065,3285410726	2,568100898664	-,0009532219769	2,6361994073387	,0052544729434	2,6467376578123	,0103328611576
		17,8174817067448	7.912.570,0104396096	2,5721957914696	-,0009386170295	2,6402943001443	,0052423701371	2,6511236575914	,0102931421472
		17,8215765995504	5.266.769,9437231021	2,5762906842752	-,0008901870818	2,6443891929499	,0052301887285	2,6555096573706	,010304864647
		17,825671492356	3.154.761,8120061754	2,5803855770808	-,0008497303055	2,6484840857555	,0052185381614	2,6598956571498	,010298549034
		17,8297663851616	2.993.002,9904619552	2,5844804698864	-,0008167752199	2,6525789785611	,0052074519862	2,664281656929	,010292233421
		17,8338612779672	3.194.336,0883729088	2,588575362692	-,000799859385	2,6566738713667	,0051961516088	2,6686676567082	,0102654038494
		17,8379561707728	5.915.686,301224649	2,5926702554976	-,0008047781927	2,6607687641723	,0051843252852	2,6730536564873	,0101934753481
		17,8420510635784	3.661.269,3545647098	2,5967651483032	-,0007849609532	2,6648636569779	,0051726021474	2,6774396562665	,0101815664573
		17,846145956384	1.943.852,0279997434	2,6008600411088	-,0007497440605	2,6689585497835	,0051613277235	2,6818256560457	,0101654971414
		17,8502408491896	1.700.342,0799891475	2,6049549339144	-,0007128972316	2,6730534425892	,0051504792609	2,6862116558249	,0101494278255
		17,8543357419952	1.510.995,112018696	2,60904982672	-,0006799039186	2,6771483353948	,0051389612819	2,690597655604	,0101260378487
		17,8584306348008	1.601.725,9153230454	2,6131447195256	-,0006505518939	2,6812432282004	,0051273452932	2,6949836553832	,0100825046188
		17,8625255276065	2.234.402,3233496822	2,6172396123312	-,0006262763413	2,685338121006	,0051159246169	2,6993696551624	,0100133431825
		17,8666204204121	3.153.592,1368492186	2,6213345051369	-,0005952445868	2,6894330138116	,0051050560131	2,7037556549416	,0099908836247
		17,8707153132177	2.098.111,0910581658	2,6254293979425	-,0005693957833	2,6935279066172	,0050940396523	2,7081416547207	,0099902655698
		17,8748102060233	1.056.177,5099230093	2,6295242907481	-,0005484293836	2,6976227994228	,0050825581045	2,7125276544999	,0099866445751
		17,8789050988289	1.128.313,3663019208	2,6336191835537	-,0005357967899	2,7017176922284	,0050714275744	2,7169136542791	,009979533505
		17,8829999916345	1.209.124,1091167517	2,6377140763593	-,0005310094986	2,705812585034	,0050606301948	2,7212996540583	,0099108888048
		17,8870948844401	1.501.579,2819221936	2,6418089691649	-,0005567152848	2,7099074778396	,0050500641849	2,7256856538374	,0098208000943
		17,8911897772457	1.844.604,2646647491	2,6459038619705	-,0006078988978	2,7140023706452	,0050393779715	2,7300716536166	,0097950302824
		17,8993795628569	1.783.508,6332047984	2,6499987547761	-,0006418611941	2,7180972634508	,0050286100521	2,7344576533958	,0097718265363
		17,9034744556625	1.844.835,9631866365	2,6540936475817	-,0006706978778	2,7221921562564	,0050180885473	2,738843653175	,0097538240122
		17,9075693484681	2.017.403,9774834122	2,6581885403873	-,0006947093599	2,726287049062	,0050075465415	2,7432296529541	,009739073268
		17,9116642412737	2.437.736,5347932842	2,6622834331929	-,0006845691279	2,7303819418677	,0049968816778	2,7476156527333	,0097243225238
		17,9157591340793	3.719.492,2656578566	2,6663783259985	-,0006746417226	2,7344768346733	,0049860248658	2,7520016525125	,0096540159283
		17,9198540268849	6.356.595,1466087386	2,6704732188041	-,0006720324222	2,7385717274789	,0049749332482	2,7563876522917	,0095908957768
		17,9239489196906	3.803.630,2285629395	2,6745681116097	-,0006763119706	2,7426666202845	,0049639166789	2,7607736520709	,0095678925364
		17,9280438124962	2.334.105,1259466832	2,6786630044154	-,0006986815941	2,7467615130901	,0049530576001	2,76515965185	,009554815838
		17,9321387053018	2.207.447,8354513146	2,682757897221	-,0006812041305	2,7508564058957	,0049423985653	2,7695456516292	,0095417391396
		17,9362335981074	2.341.978,6729181578	2,6868527900266	-,0006628361915	2,7549512987013	,0049318706962	2,7739316514084	,0095129976366
		17,940328490913	2.438.067,8116431459	2,6909476828322	-,0006476489996	2,7590461915069	,0049212535927	2,7783176511876	,0094517514153
		17,9444233837186	3.055.816,7457006688	2,6950425756378	-,0006354463042	2,7631410843125	,0049105599008	2,7827036509667	,009429042506
		17,9485182765242	3.832.956,6178236704	2,6991374684434	-,0006742060375	2,7672359771181	,004899743769	2,7870896507459	,0094078151321
		17,9526131693298	4.248.677,4944063386	2,703232361249	-,0007085530437	2,7713308699237	,0048888185282	2,7914756505251	,0093927666609
		17,9567080621354	4.087.573,9099909574	2,7073272540546	-,0007236429012	2,7754257627293	,0048781476215	2,7958616503043	,0093891582438
		17,960802954941	4.413.873,1978226675	2,7114221468602	-,0007344619766	2,7795206555349	,0048674382755	2,8002476500834	,0093397608608
		17,9648978477466	5.338.924,9409924115	2,7155170396658	-,0007526309009	2,7836155483405	,0048567592936	2,8046336498626	,0092714738908
		17,9689927405522	9.381.037,4345649421	2,7196119324714	-,0007777182133	2,7877104411462	,0048463826084	2,8090196496418	,0092257942581
		17,9730876333578	17.515.708,84351673	2,723706825277	-,0008188415595	2,7918053339518	,0048358923753	2,813405649421	,0092001524807
		17,9771825261634	7.745.174,5316951437	2,7278017180826	-,0008712755209	2,7959002267574	,0048252679824	2,8177916492001	,0091919927691
		17,9812774189691	5.002.096,2822065363	2,7318966108882	-,000897134703	2,799995119563	,0048144919932	2,8221776489793	,0091838330575
		17,9853723117747	4.441.945,7270734662	2,7359915036939	-,0009186515174	2,8040900123686	,0048036303067	2,8265636487585	,0091535334949
		17,9894672045803	6.340.068,0967224973	2,7400863964995	-,000939039335	2,8081849051742	,0047931311993	2,8309496485377	,0090613596667
		17,9935620973859	12.168.865,029080064	2,7441812893051	-,0009583669669	2,8122797979798	,004782814218	2,8353356483169	,0090362732304
		18,0099416686083	27.955.956,177335216	2,7482761821107	-,0009767003328	2,8163746907854	,0047724909179	2,839721648096	,0090426122966
		18,0918395247204	6.578.401,0227261926	2,7523710749163	-,0009843217175	2,820469583591	,0047620010916	2,8441076478752	,0090350217612
		18,1000293103317	11.766.590,018946586	2,7564659677219	-,000989146713	2,8245644763966	,0047512151695	2,8484936476544	,0090274312258
		18,1164088815541	972.947,26432443392	2,7605608605275	-,0009913446092	2,8286593692022	,0047405835508	2,8528796474336	,0090009298721
		18,1205037743597	817.603,40675470118	2,7646557533331	-,0009956707157	2,8327542620078	,0047302001243	2,8572656472127	,008928752968
		18,1286935599709	822.925,72251826906	2,7687506461387	-,0010019984014	2,8368491548134	,0047201717783	2,8616516469919	,0088812740902
		18,1327884527765	486.427,15615009626	2,7728455389443	-,0010186402237	2,840944047619	,0047102002449	2,8660376467711	,0088470613489
		18,1368833455821	327.815,6814831632	2,7769404317499	-,0010296911983	2,8450389404247	,0046998045667	2,8704236465503	,0088473480518
		18,1409782383877	278.545,27344271197	2,7810353245555	-,0010349298879	2,8491338332303	,0046894913547	2,8748096463294	,008819472338
		18,1450731311933	272.609,05059843283	2,7851302173611	-,0010257921516	2,8532287260359	,0046796152917	2,8791956461086	,0087915966243
		18,1491680239989	277.704,08015630557	2,7892251101667	-,0010178995503	2,8573236188415	,0046699071855	2,8835816458878	,008706973894
		18,1532629168046	309.201,89103307642	2,7933200029724	-,0010111790684	2,8614185116471	,0046600864162	2,887967645667	,0086683085801
		18,1573578096102	402.041,10886395968	2,797414895778	-,0010133282234	2,8655134044527	,0046502170044	2,8923536454461	,0086549644169
		18,1614527024158	491.850,77598279136	2,8015097885836	-,0010201581783	2,8696082972583	,0046405060697	2,8967396452253	,0086431612524
		18,169642488027	399.910,64320894918	2,8056046813892	-,0010313863966	2,8737031900639	,0046308611404	2,9011256450045	,0086390641487
		18,1737373808326	414.615,78055089306	2,8096995741948	-,001044201882	2,8777980828695	,0046211845687	2,9055116447837	,0086181424734
		18,1778322736382	606.244,13950234982	2,8137944670004	-,0010580983028	2,8818929756751	,004611342922	2,9098976445628	,0085471385095
		18,1819271664438	976.773,24311522317	2,817889359806	-,0010730266556	2,8859878684807	,0046014707673	2,914283644342	,0084971159816
		18,1860220592494	770.105,66585366234	2,8219842526116	-,0011046819711	2,8900827612863	,0045916462148	2,9186696441212	,0084649563524
		18,190116952055	649.753,11193652698	2,8260791454172	-,0011459320787	2,8941776540919	,0045818169628	2,9230556439004	,0084670518719
		18,1942118448606	588.715,82299539174	2,8301740382228	-,0011616839373	2,8982725468975	,0045718972835	2,9274416436796	,0084656561161
		18,1983067376662	625.372,25981229005	2,8342689310284	-,0011665490073	2,9023674397032	,0045617293965	2,9318276434587	,0084642603603
		18,2024016304718	714.924,2436023936	2,838363823834	-,00116925867	2,9064623325088	,0045513613418	2,9362136432379	,0083650960197
		18,2064965232774	2.247.200,7665628762	2,8424587166396	-,0011780517537	2,9105572253144	,0045411852011	2,9405996430171	,0083311829754
		18,2187812016943	2.063.714,3137394794	2,8465536094452	-,00119257691	2,91465211812	,0045311923014	2,9449856427963	,00832684501
		18,2228760944999	1.303.517,0272315736	2,8506485022509	-,0012013422406	2,9187470109256	,004521262079	2,9493716425754	,0083225070447
		18,2269709873055	1.696.017,1889172611	2,8547433950565	-,0012010823062	2,9228419037312	,0045112974473	2,9537576423546	,0082989535161
		18,2310658801111	6.989.675,6076421389	2,8588382878621	-,0011976693835	2,9269367965368	,0045010969073	2,9581436421338	,0082366045098
		18,3088688434176	5.892.446,8762125222	2,8629331806677	-,0011943276514	2,9310316893424	,0044911904034	2,962529641913	,0081566983394
		18,3129637362232	5.085.786,7040615482	2,8670280734733	-,0011951757345	2,935126582148	,0044816068087	2,9669156416921	,0081068586422
		18,3170586290288	5.462.051,5638807238	2,8711229662789	-,0011999543755	2,9392214749536	,0044719122033	2,9713016414713	,0080769485314
		18,3211535218344	4.845.761,5509587386	2,8752178590845	-,0012241786392	2,9433163677592	,0044623502201	2,9756876412505	,008085033364
		18,3293433074457	4.932.455,8883542176	2,8793127518901	-,0012334710999	2,9474112605648	,0044529320445	2,9800736410297	,0080824886949
		18,3334382002513	11.887.083,187985334	2,8834076446957	-,0012359740624	2,9515061533704	,0044434280581	2,9844596408088	,0080799440258
		21,3882282332342	27.775.787,190874659	2,8875025375013	-,0012302934164	2,955601046176	,0044337329182	2,988845640588	,0080134135927
		21,3923231260398	7.669.371,6011209318	2,8915974303069	-,0012316538637	2,9596959389817	,0044241444487	2,9932316403672	,0079700686895
		21,3964180188454	4.541.626,7553410989	2,8956923231125	-,0012396346684	2,9637908317873	,0044146323682	2,9976176401464	,007966361488
		21,400512911651	3.290.385,569457056	2,8997872159181	-,001256904766	2,9678857245929	,0044045041067	3,0020036399256	,0079711804404
		21,4046078044566	2.410.704,7253417168	2,9038821087237	-,0012442669963	2,9719806173985	,0043946655927	3,0063896397047	,0079718337146
		21,4087026972622	1.928.656,9397326822	2,9079770015294	-,0012279855095	2,9760755102041	,0043852530227	3,0107756394839	,0079724869889
		21,4127975900678	1.755.875,5499888384	2,912071894335	-,0012235164712	2,9801704030097	,0043762448418	3,0151616392631	,0079027146049
		21,4168924828734	1.667.313,6341100413	2,9161667871406	-,0012301628191	2,9842652958153	,0043668746331	3,0195476390423	,0078431175177
		21,420987375679	1.550.325,038108192	2,9202616799462	-,0012470849743	2,9883601886209	,0043573831656	3,0239336388214	,0078230498641
		21,4250822684846	1.425.585,6141516664	2,9243565727518	-,0012384005898	2,9924550814265	,0043481584627	3,0283196386006	,0078243082127
		21,4291771612902	1.312.563,5079073653	2,9284514655574	-,0012196781737	2,9965499742321	,0043386253561	3,0327056383798	,0078111895326
		21,4332720540958	1.228.806,9379017605	2,932546358363	-,0011763021229	3,0006448670377	,0043287835301	3,037091638159	,0077980708526
		21,4373669469014	1.188.443,9107146712	2,9366412511686	-,0011110605225	3,0047397598433	,0043192090511	3,0414776379381	,0076952848313
		21,441461839707	1.175.271,1609987483	2,9407361439742	-,0010553442435	3,0088346526489	,0043101280374	3,0458636377173	,0076385269648
		21,4496516253183	1.125.405,0967978376	2,9448310367798	-,0010085949108	3,0129295454545	,0043014303	3,0502496374965	,0076258633024
		21,4537465181239	1.059.382,7511512288	2,9489259295854	-,0009860789851	3,0170244382602	,0042930364434	3,0546356372757	,0076128321325
		21,4578414109295	1.006.543,7796901958	2,953020822391	-,0009374930746	3,0211193310658	,0042844635081	3,0590216370548	,0076080699764
		21,4742209821519	1.006.259,9119699542	2,9571157151966	-,0008943753689	3,0252142238714	,0042753700117	3,063407636834	,0076033078203
		21,4783158749575	990.458,54579727296	2,9612106080022	-,0008564106427	3,029309116677	,0042663445728	3,0677936366132	,0075187368234
		21,4946954461799	1.015.791,6421137542	2,9653055008079	-,0008332439489	3,0334040094826	,0042575125542	3,0721796363924	,0074576483791
		21,4987903389855	1.058.934,5710255406	2,9694003936135	-,0008216350235	3,0374989022882	,0042486589829	3,0765656361716	,0074205293138
		21,5069801245968	1.111.226,4909455424	2,9734952864191	-,0008190768785	3,0415937950938	,0042399218622	3,0809516359507	,0074176848289
		21,5110750174024	1.145.651,4937556926	2,9775901792247	-,0008250422206	3,0456886878994	,0042314308898	3,0853376357299	,0074167402352
		21,515169910208	1.220.702,4046100214	2,9816850720303	-,0008284056005	3,049783580705	,0042227818087	3,0897236355091	,0074157956414
		21,5192648030136	1.358.748,3395515741	2,9857799648359	-,0008329636567	3,0538784735106	,0042139154035	3,0941096352883	,0073259900393
		21,5233596958192	1.549.925,0505071584	2,9898748576415	-,0008386419449	3,0579733663162	,0042051480234	3,0984956350674	,0072603947112
		21,5274545886248	1.736.892,379017264	2,9939697504471	-,0008278536743	3,0620682591218	,0041964844466	3,1028816348466	,0072607289507
		21,5315494814304	1.901.614,5506790074	2,9980646432527	-,0008231911409	3,0661631519274	,0041876290018	3,1072676346258	,0072609165561
		21,535644374236	2.177.181,7956393174	3,0021595360583	-,0008242876588	3,070258044733	,0041786675184	3,111653634405	,0072611041614
		21,5397392670416	2.678.799,7521089664	3,0062544288639	-,0008580531711	3,0743529375387	,004170108885	3,1160396341841	,0072378605875
		21,5438341598472	3.805.841,9127389568	3,0103493216695	-,0008766269686	3,0784478303443	,0041616941332	3,1204256339633	,0071619993419
		21,5479290526528	7.551.610,8981337485	3,0144442144751	-,0008878304443	3,0825427231499	,0041528975594	3,1248116337425	,007127680968
		21,5520239454584	192.502.388,16033181	3,0185391072807	-,000898292039	3,0866376159555	,0041443238427	3,1291976335217	,0071125889154
		23,4930031353162	8.009.490,2284738957	3,0226340000864	-,0009111512903	3,0907325087611	,0041360476469	3,1335836333008	,0071158441015
		23,4970980281218	3.032.918,4849064762	3,026728892892	-,0009262675911	3,0948274015667	,0041277141202	3,13796963308	,0071014816436
		23,5011929209274	3.293.874,3967154381	3,0308237856976	-,0009648936233	3,0989222943723	,0041196148526	3,1423556328592	,0070871191857
		23,505287813733	4.777.100,0453321395	3,0349186785032	-,0010012422547	3,1030171871779	,004110843339	3,1467416326384	,0070561674446
		23,5093827065386	7.685.895,7548715123	3,0390135713088	-,0010245550284	3,1071120799835	,004101707589	3,1511276324175	,0069908330679
		23,5134775993442	13.666.146,489514445	3,0431084641144	-,0010384227008	3,1112069727891	,0040929183193	3,1555136321967	,0069716763006
				3,04720335692	-,0010433989746	3,1153018655947	,00408445798	3,1598996319759	,0069587285826
				3,0512982497256	-,0010447432537	3,1193967584003	,0040761468597	3,1642856317551	,0069457808647
				3,0553931425312	-,0010383889421	3,1234916512059	,004067898352	3,1686716315343	,0069170783791
				3,0594880353368	-,0010301152189	3,1275865440115	,0040593018288	3,1730576313134	,0068470521059
				3,0635829281424	-,0010243607936	3,1316814368172	,0040506030562	3,1774436310926	,0068015059277
				3,067677820948	-,0010209882068	3,1357763296228	,0040420810223	3,1818296308718	,0067812919945
				3,0717727137536	-,0010413257316	3,1398712224284	,0040333091824	3,186215630651	,0067753434949
				3,0758676065592	-,0010662231503	3,143966115234	,0040242993232	3,1906016304301	,0067688276068
				3,0799624993649	-,0010683401169	3,1480610080396	,0040154989596	3,1949876302093	,0067623117187
				3,0840573921705	-,0010659155732	3,1521559008452	,0040070416782	3,1993736299885	,006695693568
				3,0881522849761	-,0010653594738	3,1562507936508	,0039986716856	3,2037596297677	,0066423144128
				3,0922471777817	-,0010665987932	3,1603456864564	,0039903684472	3,2081456295468	,006596287906
				3,0963420705873	-,0010913336265	3,164440579262	,0039818976824	3,212531629326	,0065902987072
				3,1004369633929	-,0011055288027	3,1685354720676	,0039734133053	3,2169176291052	,0065906807027
				3,1045318561985	-,0011188409356	3,1726303648732	,0039653580754	3,2213036288844	,0065910626982
				3,1086267490041	-,0011379404459	3,1767252576788	,0039574978216	3,2256896286635	,0065380095392
				3,1127216418097	-,0011624851502	3,1808201504844	,0039495848301	3,2300756284427	,0064982257684
				3,1168165346153	-,0011745374141	3,18491504329	,003941288489	3,2344616282219	,0064742338089
				3,1209114274209	-,0011825012463	3,1890099360957	,003932859016	3,2388476280011	,0064376397521
				3,1250063202265	-,0011866103673	3,1931048289013	,0039247960442	3,2432336277803	,0064232363668
				3,1291012130321	-,0011791833106	3,1971997217069	,0039166386662	3,2476196275594	,0064138552602
				3,1331961058377	-,0011662653066	3,2012946145125	,0039080093717	3,2520056273386	,0064044741536
				3,1372909986433	-,0011287195273	3,2053895073181	,0038993815614	3,2563916271178	,0063176013484
				3,141385891449	-,0010876485865	3,2094844001237	,0038909865948	3,260777626897	,0062872702063
				3,1454807842546	-,0010481627434	3,2135792929293	,0038829825998	3,2651636266761	,00628495289
				3,1495756770602	-,0010126234691	3,2176741857349	,0038752476997	3,2695496264553	,0062826355738
				3,1536705698658	-,0009807976295	3,2217690785405	,0038671218463	3,2739356262345	,0062696483246
				3,1577654626714	-,0010022415505	3,2258639713461	,0038587166089	3,2783216260137	,0062094163596
				3,161860355477	-,001017651495	3,2299588641517	,0038503189124	3,2827076257928	,0061407784845
				3,1659552482826	-,0010082370201	3,2340537569573	,0038419465903	3,287093625572	,0061096892777
				3,1700501410882	-,0009828978913	3,2381486497629	,0038333248965	3,2914796253512	,0061032163801
				3,1741450338938	-,0009642724996	3,2422435425685	,003824748452	3,2958656251304	,0060973358615
				3,1782399266994	-,000951967276	3,2463384353741	,0038165464017	3,3002516249095	,006091455343
				3,182334819505	-,0009513725178	3,2504333281798	,0038084019222	3,3046376246887	,0060680358478
				3,1864297123106	-,0009400156631	3,2545282209854	,0038004996391	3,3090236244679	,0060059050191
				3,1905246051162	-,0009281524829	3,258623113791	,0037929205827	3,3134096242471	,0059588211497
				3,1946194979218	-,0009305783309	3,2627180065966	,003785342837	3,3177956240262	,0059532961227
				3,1987143907275	-,0009464501699	3,2668128994022	,0037775696836	3,3221816238054	,005940181209
				3,2028092835331	-,0009527362428	3,2709077922078	,0037697041181	3,3265676235846	,0059270662952
				3,2069041763387	-,0009543538917	3,2750026850134	,0037619475242	3,3309536233638	,0058948251422
				3,2109990691443	-,0009515749168	3,279097577819	,0037545918613	3,335339623143	,0058538064521
				3,2150939619499	-,0009402053365	3,2831924706246	,003747506794	3,3397256229221	,0058396420633
				3,2191888547555	-,0009213490366	3,2872873634302	,0037400234379	3,3441116227013	,005812434406
				3,2232837475611	-,0009044900788	3,2913822562358	,003732219799	3,3484976224805	,0058116377037
				3,2273786403667	-,0008895183269	3,2954771490414	,0037245559199	3,3528836222597	,0057942126974
				3,2314735331723	-,0008766545937	3,299572041847	,0037172459781	3,3572696220388	,0057767876912
				3,2355684259779	-,0008657701155	3,3036669346526	,0037096930207	3,361655621818	,0056969907555
				3,2396633187835	-,0008732511811	3,3077618274583	,0037019524344	3,3660416215972	,005672779934
				3,2437582115891	-,0008959387651	3,3118567202639	,0036944584143	3,3704276213764	,0056803394784
				3,2478531043947	-,0009000838995	3,3159516130695	,003686782477	3,3748136211555	,0056815213327
				3,2519479972003	-,0008998547572	3,3200465058751	,0036789155885	3,3791996209347	,0056827031871
				3,256042890006	-,0008954981114	3,3241413986807	,003671020739	3,3835856207139	,0056161738037
				3,2601377828116	-,0009018595946	3,3282362914863	,003663117268	3,3879716204931	,005558227811
				3,2642326756172	-,0009183110431	3,3323311842919	,0036554433306	3,3923576202722	,0055356488365
				3,2683275684228	-,0009552711243	3,3364260770975	,0036480221271	3,3967436200514	,0055137768444
				3,2724224612284	-,0009948517274	3,3405209699031	,0036404745002	3,4011296198306	,0055044601852
				3,276517354034	-,0009649967482	3,3446158627087	,0036330959358	3,4055156196098	,0054893714807
				3,2806122468396	-,0009365002111	3,3487107555143	,0036258615066	3,409901619389	,0054340169904
				3,2847071396452	-,0009109109587	3,3528056483199	,003618644121	3,4142876191681	,0053491138434
				3,2888020324508	-,0008880587744	3,3569005411255	,003611476812	3,4186736189473	,0053115991365
				3,2928969252564	-,0008719535222	3,3609954339311	,0036042982428	3,4230596187265	,00529124773
				3,296991818062	-,0008574366555	3,3650903267368	,0035974234754	3,4274456185057	,0052661131324
				3,3010867108676	-,0008444151861	3,3691852195424	,0035906164537	3,4318316182848	,0052552208472
				3,3051816036732	-,0008277347972	3,373280112348	,0035834217522	3,436217618064	,005244328562
				3,3092764964788	-,0008158574408	3,3773750051536	,003576267344	3,4406036178432	,0051728358265
				3,3133713892845	-,0008085015646	3,3814698979592	,0035692967303	3,4449896176224	,0051458910658
				3,3174662820901	-,0008004359323	3,3855647907648	,0035620658873	3,4493756174015	,005120395807
				3,3215611748957	-,0007963670151	3,3896596835704	,0035548865015	3,4537616171807	,0051152483448
				3,3256560677013	-,0007960605194	3,393754576376	,0035477211965	3,4581476169599	,0051145148826
				3,3297509605069	-,0008105290244	3,3978494691816	,0035404841787	3,4625336167391	,0051137814205
				3,3338458533125	-,0008186375489	3,4019443619872	,0035332906007	3,4669196165182	,005038194611
				3,3379407461181	-,0008284719446	3,4060392547928	,0035260183174	3,4713056162974	,0050151639808
				3,3420356389237	-,0008399236053	3,4101341475984	,0035186286381	3,4756916160766	,0049989334218
				3,3461305317293	-,0008638211785	3,414229040404	,0035114495593	3,4800776158558	,0050085975735
				3,3502254245349	-,0009177904978	3,4183239332096	,0035044705232	3,4844636156349	,0050108478187
				3,3543203173405	-,0009619413913	3,4224188260153	,0034974752008	3,4888496154141	,0049910433766
				3,3584152101461	-,0010010187547	3,4265137188209	,0034902540971	3,4932356151933	,0049712389345
				3,3625101029517	-,0010353161579	3,4306086116265	,0034833305001	3,4976216149725	,0049500246123
				3,3666049957573	-,0010550577528	3,4347035044321	,0034766471764	3,5020076147517	,0049303053205
				3,370699888563	-,0010611022473	3,4387983972377	,003470046829	3,5063936145308	,0049247284862
				3,3747947813686	-,0010319505563	3,4428932900433	,0034633299461	3,51077961431	,0049056336357
				3,3788896741742	-,0010055326769	3,4469881828489	,0034564929779	3,5151656140892	,0048865387852
				3,3829845669798	-,0009816869325	3,4510830756545	,0034495251533	3,5195516138684	,0048429829604
				3,3870794597854	-,0009656695636	3,4551779684601	,0034426636806	3,5239376136475	,0047973629642
				3,391174352591	-,0009600400121	3,4592728612657	,0034360046659	3,5283236134267	,0047990388195
				3,3952692453966	-,000960416072	3,4633677540713	,0034293853612	3,5327096132059	,0048007146749
				3,3993641382022	-,0009664610472	3,4674626468769	,003422998966	3,5370956129851	,004796941454
				3,4034590310078	-,0009660187921	3,4715575396825	,0034168936711	3,5414816127642	,0047355536309
				3,4075539238134	-,000960525343	3,4756524324881	,0034107575444	3,5458676125434	,0046663013232
				3,411648816619	-,0009502700448	3,4797473252938	,0034043018112	3,5502536123226	,0046512769916
				3,4157437094246	-,0009333220715	3,4838422180994	,0033974400763	3,5546396121018	,0046468816799
				3,4198386022302	-,0009185733079	3,487937110905	,0033907134802	3,5590256118809	,0046394285959
				3,4239334950358	-,0009059128975	3,4920320037106	,0033841572365	3,5634116116601	,0046256192822
				3,4280283878415	-,000907135611	3,4961268965162	,0033776780779	3,5677976114393	,0046118099685
				3,4321232806471	-,0009238379118	3,5002217893218	,0033713141036	3,5721836112185	,0045783976519
				3,4362181734527	-,0009265259337	3,5043166821274	,0033649232221	3,5765696109977	,0045492322157
				3,4403130662583	-,0009344425268	3,508411574933	,0033582096791	3,5809556107768	,0045415651306
				3,4444079590639	-,0009472976506	3,5125064677386	,0033514098454	3,585341610556	,0045624294195
				3,4485028518695	-,0009563770867	3,5166013605442	,0033449459804	3,5897276103352	,0045544576053
				3,4525977446751	-,0009685935776	3,5206962533498	,003338503186	3,5941136101144	,0045464857912
				3,4566926374807	-,0009837627701	3,5247911461554	,0033319521426	3,5984996098935	,0045157418475
				3,4607875302863	-,0010168696843	3,528886038961	,0033253332474	3,6028856096727	,0044911964383
				3,4648824230919	-,0010354329988	3,5329809317666	,0033186321057	3,6072716094519	,0044817995597
				3,4689773158975	-,0010126880694	3,5370758245723	,0033116481386	3,6116576092311	,0044650667619
				3,4730722087031	-,000986520455	3,5411707173779	,0033048137705	3,6160436090102	,0044581403094
				3,4771671015087	-,0009619612554	3,5452656101835	,0032983171221	3,6204296087894	,0044512138568
				3,4812619943143	-,0009389161987	3,5493605029891	,0032918264549	3,6248156085686	,0044188711476
				3,48535688712	-,0009278441043	3,5534553957947	,0032852980897	3,6292016083478	,0043776573483
				3,4894517799256	-,000928044221	3,5575502886003	,0032786487806	3,6335876081269	,0043938622752
				3,4935466727312	-,000957264239	3,5616451814059	,0032721664485	3,6379736079061	,0043874441633
				3,4976415655368	-,0009605362052	3,5657400742115	,0032655183881	3,6423596076853	,0043810260514
				3,5017364583424	-,0009111454456	3,5698349670171	,0032589178961	3,6467456074645	,0043634004388
				3,505831351148	-,0008693012312	3,5739298598227	,0032523197252	3,6511316072436	,0043042781687
				3,5099262439536	-,0008345612449	3,5780247526283	,0032456891954	3,6555176070228	,0042947580011
				3,5140211367592	-,0008246270394	3,5821196454339	,003239275481	3,659903606802	,0042851789121
				3,5181160295648	-,00084462269	3,5862145382395	,0032327266055	3,6642896065812	,0042766470082
				3,5222109223704	-,0008505133224	3,5903094310451	,0032259652501	3,6686756063604	,0042775516478
				3,526305815176	-,0008548450794	3,5944043238508	,0032194520676	3,6730616061395	,0042784562873
				3,5304007079816	-,0008577307215	3,5984992166564	,0032132944055	3,6774476059187	,0042471225102
				3,5344956007872	-,0008641629069	3,602594109462	,003206538588	3,6818336056979	,004172137534
				3,5385904935928	-,0008739309455	3,6066890022676	,0031994682909	3,6862196054771	,0041689779073
				3,5426853863985	-,0008941793087	3,6107838950732	,003192619403	3,6906056052562	,0041825023417
				3,5467802792041	-,0008924123649	3,6148787878788	,0031859217175	3,6949916050354	,0041802665566
				3,5508751720097	-,0008842001199	3,6189736806844	,0031794949664	3,6993776048146	,0041780307714
				3,5549700648153	-,0008699318118	3,62306857349	,0031731556584	3,7037636045938	,0041278182696
				3,5590649576209	-,0008419277268	3,6271634662956	,0031669841569	3,7081496043729	,0041028636541
				3,5631598504265	-,00081845614	3,6312583591012	,0031608103473	3,7125356041521	,0041013528851
				3,5672547432321	-,0007992513025	3,6353532519068	,003154541062	3,7169216039313	,0040674724653
				3,5713496360377	-,0007864720676	3,6394481447124	,0031484787909	3,7213076037105	,0040632942926
				3,5754445288433	-,0007786483849	3,643543037518	,0031426131773	3,7256936034896	,0040591161199
				3,5795394216489	-,0007754872294	3,6476379303236	,0031364654734	3,7300796032688	,0040472859848
				3,5836343144545	-,0007841089602	3,6517328231293	,0031302880087	3,734465603048	,0039969565235
				3,5877292072601	-,0008008406949	3,6558277159349	,0031238366235	3,7388516028272	,0039695959659
				3,5918241000657	-,0008126614146	3,6599226087405	,0031174390455	3,7432376026064	,0039783463909
				3,5959189928713	-,0008235480254	3,6640175015461	,0031112082358	3,7476236023855	,0039719203975
				3,600013885677	-,000833567918	3,6681123943517	,0031051357694	3,7520096021647	,0039654944042
				3,6041087784826	-,0008181603136	3,6722072871573	,0030988852643	3,7563956019439	,0039395739597
				3,6082036712882	-,0007993616921	3,6763021799629	,0030928070139	3,7607816017231	,0039174765131
				3,6122985640938	-,000777370916	3,6803970727685	,0030870536477	3,7651676015022	,0039190364197
				3,6163934568994	-,0007601613099	3,6844919655741	,0030816088733	3,7695536012814	,0039086818192
				3,620488349705	-,0007474677192	3,6885868583797	,0030755383582	3,7739396010606	,0039135428862
				3,6245832425106	-,0007447490174	3,6926817511853	,0030695700833	3,7783256008398	,0039101615771
				3,6286781353162	-,0007515332862	3,6967766439909	,0030634363411	3,7827116006189	,003906780268
				3,6327730281218	-,0007740500643	3,7008715367965	,003057314843	3,7870976003981	,0038575740841
				3,6368679209274	-,0007911966732	3,7049664296021	,0030514266663	3,7914836001773	,0038591886051
				3,640962813733	-,0008066585058	3,7090613224078	,0030452842241	3,7958695999565	,0038725108667
				3,6450577065386	-,0008280981833	3,7131562152134	,0030392738224	3,8002555997356	,003872146175
				3,6491525993442	-,0008551688965	3,717251108019	,0030333468302	3,8046415995148	,0038717814833
				3,6532474921498	-,000873482975	3,7213460008246	,0030271664501	3,809027599294	,0038491040105
				3,6573423849555	-,0008808289359	3,7254408936302	,0030209665265	3,8134135990732	,0038187253833
				3,6614372777611	-,0008826201047	3,7295357864358	,0030148511522	3,8177995988523	,003806235574
				3,6655321705667	-,0008846615935	3,7336306792414	,0030088157245	3,8221855986315	,0038258881999
				3,6696270633723	-,0008869376329	3,737725572047	,0030027453318	3,8265715984107	,0038307677267
				3,6737219561779	-,0008978999101	3,7418204648526	,0029968295172	3,8309575981899	,0038266297869
				3,6778168489835	-,0009170160653	3,7459153576582	,0029909836132	3,8353435979691	,0038224918471
				3,6819117417891	-,0009559604071	3,7500102504638	,0029849748034	3,8397295977482	,0037632934303
				3,6860066345947	-,0009822713814	3,7541051432694	,0029789292677	3,8441155975274	,0037513542636
				3,6901015274003	-,001007631921	3,758200036075	,0029730108779	3,8485015973066	,0037616886348
				3,6941964202059	-,0010320877056	3,7622949288806	,0029669585582	3,8528875970858	,0037646054463
				3,6982913130115	-,0010695463774	3,7663898216863	,0029609570154	3,8572735968649	,0037380494697
				3,7023862058171	-,0010911978334	3,7704847144919	,0029551492261	3,8616595966441	,0037114934931
				3,7064810986227	-,0010597366095	3,7745796072975	,0029493377794	3,8660455964233	,0036608676911
				3,7105759914283	-,0010323509238	3,7786745001031	,0029436501668	3,8704315962025	,0036534037156
				3,7146708842339	-,0010087949612	3,7827693929087	,002937987141	3,8748175959816	,0036554935163
				3,7187657770396	-,0009995601383	3,7868642857143	,0029321680951	3,8792035957608	,0036515634669
				3,7228606698452	-,0010348154503	3,7909591785199	,0029263117215	3,88358959554	,0036476334176
				3,7269555626508	-,0010634702144	3,7950540713255	,0029207099005	3,8879755953192	,0036372550676
				3,7310504554564	-,0010620750877	3,7991489641311	,0029148381802	3,8923615950983	,0035817667652
				3,735145348262	-,0010420804241	3,8032438569367	,0029090004188	3,8967475948775	,00359256173
				3,7392402410676	-,0010140702912	3,8073387497423	,0029032584188	3,9011335946567	,0036090694685
				3,7433351338732	-,0009856831106	3,8114336425479	,0028976071349	3,9055195944359	,003614165129
				3,7474300266788	-,0009581219504	3,8155285353535	,0028916551691	3,9099055942151	,0036018097011
				3,7515249194844	-,0009519145129	3,8196234281591	,0028858252766	3,9142915939942	,0035894542732
				3,75561981229	-,000965808939	3,8237183209648	,0028801632765	3,9186775937734	,0035788550802
				3,7597147050956	-,0009706797194	3,8278132137704	,0028745755296	3,9230635935526	,0035764364686
				3,7638095979012	-,0009739991687	3,831908106576	,0028688791516	3,9274495933318	,003557879012
				3,7679044907068	-,000975873505	3,8360029993816	,0028632164048	3,9318355931109	,003560676467
				3,7719993835124	-,0009706697847	3,8400978921872	,0028577042458	3,9362215928901	,0035564041972
				3,7760942763181	-,0009697367555	3,8441927849928	,0028523101703	3,9406075926693	,0035521319274
				3,7801891691237	-,0009728171663	3,8482876777984	,0028470361891	3,9449935924485	,0035304137155
				3,7842840619293	-,0009838198094	3,852382570604	,0028417653271	3,9493795922276	,0035007531357
				3,7883789547349	-,0010155585899	3,8564774634096	,0028365831737	3,9537655920068	,0035194889234
				3,7924738475405	-,001066545822	3,8605723562152	,0028315400705	3,958151591786	,0035350236571
				3,7965687403461	-,0010950431606	3,8646672490208	,0028266289531	3,9625375915652	,0035359647632
				3,8006636331517	-,0010944316831	3,8687621418264	,0028212096413	3,9669235913443	,0035369058693
				3,8047585259573	-,0010861815004	3,872857034632	,0028155533466	3,9713095911235	,0034972031252
				3,8088534187629	-,0010804415045	3,8769519274376	,0028099881903	3,9756955909027	,0034769544674
				3,8129483115685	-,0010770625694	3,8810468202432	,0028045857322	3,9800815906819	,0034870407837
				3,8170432043741	-,0010856095566	3,8851417130489	,0027990224226	3,984467590461	,0035101444631
				3,8211380971797	-,0010875126442	3,8892366058545	,0027935795009	3,9888535902402	,0034924129744
				3,8252329899853	-,0010897058866	3,8933314986601	,002788306623	3,9932395900194	,0034746814857
				3,8293278827909	-,0010921683375	3,8974263914657	,002783195176	3,9976255897986	,0034367511167
				3,8334227755966	-,0010965205832	3,9015212842713	,0027779506086	4,0020115895778	,0034189283967
				3,8375176684022	-,0010963088153	3,9056161770769	,0027728693608	4,0063975893569	,0034385392284
				3,8416125612078	-,0010727155071	3,9097110698825	,0027674503553	4,0107835891361	,0034418211603
				3,8457074540134	-,0010480771228	3,9138059626881	,0027619648416	4,0151695889153	,0034375674826
				3,849802346819	-,0010245299488	3,9179008554937	,0027565869882	4,0195555886945	,0034333138048
				3,8538972396246	-,0010020195324	3,9219957482993	,0027513115536	4,0239415884736	,0033985517546
				3,8579921324302	-,0009680632075	3,9260906411049	,0027459204591	4,0283275882528	,0033778366465
				3,8620870252358	-,0008973886769	3,9301855339105	,0027398922378	4,032713588032	,0033779239495
				3,8661819180414	-,0008321146683	3,9342804267161	,0027342705576	4,0370995878112	,003390302197
				3,870276810847	-,0007719160414	3,9383753195217	,0027288966951	4,0414855875903	,0033741228045
				3,8743717036526	-,0007207082908	3,9424702123274	,0027237581213	4,0458715873695	,003357943412
				3,8784665964582	-,0006869805109	3,946565105133	,0027186737931	4,0502575871487	,003323395624
				3,8825614892638	-,0006617270175	3,9506599979386	,0027133707844	4,0546435869279	,0032974190182
				3,8866563820694	-,0006426467603	3,9547548907442	,0027081145838	4,059029586707	,0032994050739
				3,8907512748751	-,0006581250569	3,9588497835498	,0027029629352	4,0634155864862	,0033177113115
				3,8948461676807	-,0006839202823	3,9629446763554	,0026978939662	4,0678015862654	,0033208264838
				3,8989410604863	-,0006963944776	3,967039569161	,0026928519891	4,0721875860446	,0033200475216
				3,9030359532919	-,0007074066099	3,9711344619666	,0026878274601	4,0765735858238	,0033192685594
				3,9071308460975	-,0007170398993	3,9752293547722	,0026827594453	4,0809595856029	,0033006873726
				3,9112257389031	-,0007081933494	3,9793242475778	,0026775735627	4,0853455853821	,0032858558251
				3,9153206317087	-,0006812081222	3,9834191403834	,0026721146413	4,0897315851613	,0032960570102
				3,9194155245143	-,0006583240851	3,987514033189	,0026668125482	4,0941175849405	,0032948331162
				3,9235104173199	-,0006393062798	3,9916089259946	,0026615834225	4,0985035847196	,0032936092223
				3,9276053101255	-,0006290397571	3,9957038188002	,0026564153546	4,1028895844988	,0032766437176
				3,9317002029311	-,000598017464	3,9997987116059	,0026514751869	4,107275584278	,0032527906402
				3,9357950957367	-,0005850394715	4,0038936044115	,0026462497312	4,1116615840572	,0032601704936
				3,9398899885423	-,0005890440133	4,0079884972171	,0026409053398	4,1160475838363	,0033077445504
				3,9439848813479	-,0006264841015	4,0120833900227	,0026354142231	4,1204335836155	,0033084776849
				3,9480797741536	-,0006659634993	4,0161782828283	,0026299208718	4,1248195833947	,0033092108194
				3,9521746669592	-,0007062252323	4,0202731756339	,0026245996378	4,1292055831739	,0032972078581
				3,9562695597648	-,0007407833192	4,0243680684395	,0026194418307	4,133591582953	,0032810115644
				3,9603644525704	-,0007677503696	4,0284629612451	,0026142220302	4,1379775827322	,0032857299873
				3,964459345376	-,0007875714079	4,0325578540507	,0026090449479	4,1423635825114	,0032896051686
				3,9685542381816	-,0008014285561	4,0366527468563	,0026039006475	4,1467495822906	,0032866429679
				3,9726491309872	-,0007754556672	4,0407476396619	,0025988636132	4,1511355820698	,0032836807672
				3,9767440237928	-,0007377808205	4,0448425324675	,0025940222885	4,1555215818489	,0032585955661
				3,9808389165984	-,0007020066518	4,0489374252731	,0025891033479	4,1599075816281	,003226329061
				3,984933809404	-,0006731604377	4,0530323180787	,0025842037103	4,1642935814073	,0032415580011
				3,9890287022096	-,0006508490641	4,0571272108844	,0025793655848	4,1686795811865	,0032633291479
				3,9931235950152	-,0006357925946	4,06122210369	,002574653446	4,1730655809656	,0032490233776
				3,9972184878208	-,0006279641899	4,0653169964956	,0025702143483	4,1774515807448	,0032347176073
				4,0013133806264	-,0006269401066	4,0694118893012	,0025657027875	4,181837580524	,0032035241091
				4,0054082734321	-,0006425066386	4,0735067821068	,00256088312	4,1862235803032	,0031580094087
				4,0095031662377	-,0006945649376	4,0776016749124	,002555882383	4,1906095800823	,0031453557229
				4,0135980590433	-,0007431531731	4,081696567718	,0025511432349	4,1949955798615	,0031577526747
				4,0176929518489	-,0007901515554	4,0857914605236	,0025465641207	4,1993815796407	,0031757159886
				4,0217878446545	-,0008356664644	4,0898863533292	,0025421370079	4,2037675794199	,0031749305105
				4,0258827374601	-,0008708791096	4,0939812461348	,0025371588929	4,208153579199	,0031741450324
				4,0299776302657	-,0008911688939	4,0980761389404	,0025322710179	4,2125395789782	,0031421380185
				4,0340725230713	-,0008829116802	4,102171031746	,0025275801439	4,2169255787574	,0031510130552
				4,0381674158769	-,0008691208925	4,1062659245516	,0025229699561	4,2213115785366	,0031533361582
				4,0422623086825	-,0008536556273	4,1103608173572	,0025184364442	4,2256975783157	,0031472091632
				4,0463572014881	-,0008366086925	4,1144557101629	,0025137238191	4,2300835780949	,0031410821681
				4,0504520942937	-,0008162259204	4,1185506029685	,0025092244984	4,2344695778741	,0031237910405
				4,0545469870993	-,0007904293092	4,1226454957741	,0025043662397	4,2388555776533	,0030960886073
				4,0586418799049	-,0007618514431	4,1267403885797	,002499421633	4,2432415774325	,0030755402283
				4,0627367727106	-,0007391165837	4,1308352813853	,0024947726959	4,2476275772116	,0030739277464
				4,0668316655162	-,000721897136	4,1349301741909	,0024903842427	4,2520135769908	,0030713793244
				4,0709265583218	-,0007063334825	4,1390250669965	,0024862431296	4,25639957677	,0030688309024
				4,0750214511274	-,0006972527311	4,1431199598021	,002481810391	4,2607855765492	,0030393763632
				4,079116343933	-,0006942786027	4,1472148526077	,0024771931697	4,2651715763283	,0029854451764
				4,0832112367386	-,0007121158754	4,1513097454133	,0024726569377	4,2695575761075	,0030044818637
				4,0873061295442	-,0007336628068	4,1554046382189	,0024682570713	4,2739435758867	,003036429472
				4,0914010223498	-,0007177044298	4,1594995310245	,002463756724	4,2783295756659	,0030280232818
				4,0954959151554	-,0007015865419	4,1635944238301	,0024590168615	4,282715575445	,0030196170916
				4,099590807961	-,0007033553853	4,1676893166357	,0024544657735	4,2871015752242	,002994397945
				4,1036857007666	-,0007219589347	4,1717842094414	,0024497536668	4,2914875750034	,0029613706562
				4,1077805935722	-,0007381511433	4,175879102247	,0024449403218	4,2958735747826	,0029577487142
				4,1118754863778	-,0007532706409	4,1799739950526	,00244022223	4,3002595745617	,0029465991678
				4,1159703791834	-,000767378621	4,1840688878582	,0024355945978	4,3046455743409	,0029491554506
				4,1200652719891	-,000763846373	4,1881637806638	,0024306817773	4,3090315741201	,0029433908484
				4,1241601647947	-,0007468541654	4,1922586734694	,0024257623057	4,3134175738993	,0029376262463
				4,1282550576003	-,000727479924	4,196353566275	,0024209649651	4,3178035736785	,0028731116209
				4,1323499504059	-,0007099260306	4,2004484590806	,0024161978578	4,3221895734576	,0028398476909
				4,1364448432115	-,0006940821231	4,2045433518862	,0024115789297	4,3265755732368	,0028331605108
				4,1405397360171	-,0006752097313	4,2086382446918	,0024071563018	4,330961573016	,0028313673029
				4,1446346288227	-,0006579577638	4,2127331374974	,0024029199441	4,3353475727952	,0028295740951
				4,1487295216283	-,0006422312718	4,216828030303	,0023984305876	4,3397335725743	,0027594174279
				4,1528244144339	-,0006081075301	4,2209229231086	,0023939725903	4,3441195723535	,0027330650986
				4,1569193072395	-,000573522834	4,2250178159142	,0023897065902	4,3485055721327	,0027312933304
				4,1610142000451	-,0005398953737	4,2291127087199	,0023855551165	4,3528915719119	,0027322976424
				4,1651090928507	-,0005250600802	4,2332076015255	,0023812479237	4,357277571691	,0027429923825
				4,1692039856563	-,0005279152727	4,2373024943311	,0023767509752	4,3616635714702	,0027368241022
				4,1732988784619	-,0005523204703	4,2413973871367	,0023720218891	4,3660495712494	,0027306558219
				4,1773937712676	-,0005423704382	4,2454922799423	,0023671830229	4,3704355710286	,0026783731619
				4,1814886640732	-,0005269806504	4,2495871727479	,002362419459	4,3748215708077	,0027022610967
				4,1855835568788	-,0005115281537	4,2536820655535	,002357914633	4,3792075705869	,0027183633145
				4,1896784496844	-,00049601664	4,2577769583591	,0023536045422	4,3835935703661	,0027254998024
				4,19377334249	-,0004648054081	4,2618718511647	,0023494878341	4,3879795701453	,0027039739297
				4,1978682352956	-,0004364070277	4,2659667439703	,002345281898	4,3923655699244	,002682448057
				4,2019631281012	-,0004106509611	4,2700616367759	,0023410937948	4,3967515697036	,0026445005466
				4,2060580209068	-,0004038252295	4,2741565295815	,0023370754917	4,4011375694828	,0026364917853
				4,2101529137124	-,0004192184358	4,2782514223871	,0023330317264	4,405523569262	,0026301959355
				4,214247806518	-,0004284830993	4,2823463151927	,0023291503419	4,4099095690412	,0026409170481
				4,2183426993236	-,000434829765	4,2864412079984	,0023253125886	4,4142955688203	,0026364151941
				4,2224375921292	-,0004384426526	4,290536100804	,0023210739907	4,4186815685995	,00263191334
				4,2265324849348	-,0004383161976	4,2946309936096	,002316487986	4,4230675683787	,0025619503988
				4,2306273777404	-,0004301838297	4,2987258864152	,0023117849646	4,4274535681579	,0025515822309
				4,234722270546	-,0004184335562	4,3028207792208	,0023070654417	4,431839567937	,0025760127155
				4,2388171633517	-,0003938604138	4,3069156720264	,0023024914681	4,4362255677162	,0025759513385
				4,2429120561573	-,0003670445148	4,311010564832	,0022981751424	4,4406115674954	,0025758899615
				4,2470069489629	-,00033813997	4,3151054576376	,0022939078052	4,4449975672746	,0025617471441
				4,2511018417685	-,0002812748578	4,3192003504432	,0022895672653	4,4493835670537	,0024934291073
				4,2551967345741	-,0002194780224	4,3232952432488	,0022854323542	4,4537695668329	,0024602135733
				4,2592916273797	-,0001691816219	4,3273901360544	,0022814928449	4,4581555666121	,0024623088766
				4,2633865201853	-,0001297081239	4,33148502886	,0022776218459	4,4625415663913	,0024719589798
				4,2674814129909	-,0001161249193	4,3355799216656	,0022731718865	4,4669275661704	,0024686474994
				4,2715763057965	-,0000970514802	4,3396748144712	,0022685211109	4,4713135659496	,0024653360191
				4,2756711986021	-,0000755046146	4,3437697072769	,0022637660244	4,4756995657288	,002376542212
				4,2797660914077	-,000053975995	4,3478646000825	,0022591977879	4,480085565508	,0023674204181
				4,2838609842133	-,0000404327145	4,3519594928881	,002254807003	4,4844715652872	,0023920374912
				4,2879558770189	-,0000344066519	4,3560543856937	,0022504753045	4,4888575650663	,0023966092664
				4,2920507698245	-,000058627908	4,3601492784993	,0022462609688	4,4932435648455	,0023954506215
				4,2961456626302	-,0000966605975	4,3642441713049	,0022420308694	4,4976295646247	,0023942919765
				4,3002405554358	-,0001232606789	4,3683390641105	,0022378875743	4,5020155644039	,0023530678599
				4,3043354482414	-,0001366777411	4,3724339569161	,0022337074131	4,506401564183	,0023242158583
				4,308430341047	-,0001467737729	4,3765288497217	,0022294416271	4,5107875639622	,0023204262625
				4,3125252338526	-,0001560703303	4,3806237425273	,0022252899066	4,5151735637414	,0023351649491
				4,3166201266582	-,0001657966003	4,3847186353329	,0022210512003	4,5195595635206	,0023384047151
				4,3207150194638	-,0001759310599	4,3888135281385	,0022165333578	4,5239455632997	,0023192907463
				4,3248099122694	-,0001823598038	4,3929084209441	,0022120741385	4,5283315630789	,0023001767775
				4,328904805075	-,0001925280958	4,3970033137497	,0022078669136	4,5327175628581	,0022918257024
				4,3329996978806	-,0002062167043	4,4010982065553	,002203839176	4,5371035626373	,0023011499506
				4,3370945906862	-,0002399745136	4,405193099361	,0021999141075	4,5414895624164	,0022980336411
				4,3411894834918	-,0002614277224	4,4092879921666	,0021960520274	4,5458755621956	,0022949173316
				4,3452843762974	-,0002792047087	4,4133828849722	,0021922326272	4,5502615619748	,0022809441373
				4,349379269103	-,000297409173	4,4174777777778	,0021882498593	4,554647561754	,0022487228412
				4,3534741619087	-,0003160152808	4,4215726705834	,0021841794884	4,5590335615331	,0022101285614
				4,3575690547143	-,0002979840115	4,425667563389	,0021800258147	4,5634195613123	,0022136490985
				4,3616639475199	-,0002848679054	4,4297624561946	,0021757256086	4,5678055610915	,0022244407322
				4,3657588403255	-,0002763690275	4,4338573490002	,0021713195933	4,5721915608707	,002222249144
				4,3698537331311	-,0002853123685	4,4379522418058	,0021671713628	4,5765775606499	,0022200575558
				4,3739486259367	-,0003159215141	4,4420471346114	,0021631741484	4,580963560429	,0021379889048
				4,3780435187423	-,0003100729537	4,446142027417	,0021593202695	4,5853495602082	,0021314252075
				4,3821384115479	-,000282489516	4,4502369202226	,0021555515614	4,5897355599874	,0021569575795
				4,3862333043535	-,0002697791237	4,4543318130282	,0021516248878	4,5941215597666	,0021522347794
				4,3903281971591	-,0002710698567	4,4584267058338	,0021476764238	4,5985075595457	,0021475119793
				4,3944230899647	-,0003003611844	4,4625215986395	,0021437578415	4,6028935593249	,0021287911383
				4,3985179827703	-,0003113570677	4,4666164914451	,0021396546406	4,6072795591041	,0020779762232
				4,4026128755759	-,0003090638231	4,4707113842507	,0021356236478	4,6116655588833	,0020358533723
				4,4067077683815	-,0002942613586	4,4748062770563	,0021314822875	4,6160515586624	,0020115182607
				4,4108026611872	-,0002789399942	4,4789011698619	,0021273892177	4,6204375584416	,0020139363509
				4,4148975539928	-,0002610206692	4,4829960626675	,0021232657439	4,6248235582208	,0020089202984
				4,4189924467984	-,0002409881837	4,4870909554731	,0021191042905	4,629209558	,002003904246
				4,423087339604	-,0002004081608	4,4911858482787	,0021148479146	4,6335955577791	,0019396890957
				4,4271822324096	-,0001556763164	4,4952807410843	,0021104835484	4,6379815575583	,0019375326747
				4,4312771252152	-,0001192016791	4,4993756338899	,0021065068098	4,6423675573375	,0019277646199
				4,4353720180208	-,0000905005307	4,5034705266955	,0021028022999	4,6467535571167	,0019270840015
				4,4394669108264	-,0000760472739	4,5075654195011	,0020990617257	4,6511395568959	,0019239915561
				4,443561803632	-,0000639837445	4,5116603123067	,0020952867727	4,655525556675	,0019208991107
				4,4476566964376	-,0000503249365	4,5157552051123	,0020914305061	4,6599115564542	,0018632396437
				4,4517515892432	-,0000384539028	4,519850097918	,0020877702241	4,6642975562334	,0018192706029
				4,4558464820488	-,0000282483406	4,5239449907236	,0020842959511	4,6686835560126	,0018079088515
				4,4599413748544	-,0000582818588	4,5280398835292	,0020805721424	4,6730695557917	,0018052762121
				4,46403626766	-,0001137093602	4,5321347763348	,0020768163195	4,6774555555709	,0018026435726
				4,4681311604657	-,0001707314119	4,5362296691404	,0020728766366	4,6818415553501	,0017914480738
				4,4722260532713	-,0002259798828	4,540324561946	,0020688639128	4,6862275551293	,0017227414899
				4,4763209460769	-,0002536848702	4,5444194547516	,0020650005796	4,6906135549084	,0017257546425
				4,4804158388825	-,0002742527629	4,5485143475572	,0020612790941	4,6949995546876	,0017434781333
				4,4845107316881	-,0002952895356	4,5526092403628	,0020575485383	4,6993855544668	,0017542682872
				4,4886056244937	-,0003167673446	4,5567041331684	,0020537864283	4,703771554246	,0017578181851
				4,4927005172993	-,0003424220245	4,560799025974	,0020502409721	4,7081575540251	,0017391490226
				4,4967954101049	-,0003719966627	4,5648939187796	,0020469012023	4,7125435538043	,0017204798601
				4,5008903029105	-,0004235017172	4,5689888115852	,0020433053717	4,7169295535835	,0016850089082
				4,5049851957161	-,0004539701137	4,5730837043908	,0020395596301	4,7213155533627	,0016952549581
				4,5090800885217	-,0004810382789	4,5771785971965	,0020357404337	4,7257015531418	,001707605533
				4,5131749813273	-,00051231043	4,5812734900021	,0020320298172	4,730087552921	,0017090336919
				4,5172698741329	-,000547539899	4,5853683828077	,0020285376191	4,7344735527002	,0017104618509
				4,5213647669385	-,0005854560879	4,5894632756133	,0020252528864	4,7388595524794	,0016607492604
				4,5254596597442	-,0006392073391	4,5935581684189	,0020220926076	4,7432455522586	,0016349162985
				4,5295545525498	-,0006687057233	4,5976530612245	,0020185909799	4,7476315520377	,0016303459423
				4,5336494453554	-,0006865894427	4,6017479540301	,0020152139295	4,7520175518169	,0016314387849
				4,537744338161	-,0006935385459	4,6058428468357	,0020119550869	4,7564035515961	,0016200643511
				4,5418392309666	-,0006962276329	4,6099377396413	,0020086960375	4,7607895513753	,0016086899172
				4,5459341237722	-,0006972819624	4,6140326324469	,0020051593683	4,7651755511544	,0015766660271
				4,5500290165778	-,0006967996673	4,6181275252525	,002001623856	4,7695615509336	,0015277140543
				4,5541239093834	-,0006887403882	4,6222224180581	,0019982180277	4,7739475507128	,001510524412
				4,558218802189	-,0006821766754	4,6263173108637	,0019949352539	4,778333550492	,001522847963
				4,5623136949946	-,0006770191824	4,6304122036693	,0019916470097	4,7827195502711	,0015258883451
				4,5664085878002	-,0006770780997	4,634507096475	,001988048493	4,7871055500503	,0014936040037
				4,5705034806058	-,0006874978448	4,6386019892806	,0019845922899	4,7914915498295	,0014613196624
				4,5745983734114	-,0006946795933	4,6426968820862	,0019812712182	4,7958775496087	,0014249926993
				4,578693266217	-,0006978444208	4,6467917748918	,0019778932384	4,8002635493878	,0014354057393
				4,5827881590227	-,0006941494512	4,6508866676974	,0019740741927	4,804649549167	,0014605429753
				4,5868830518283	-,0006953083274	4,654981560503	,0019704059102	4,8090355489462	,0014489187608
				4,5909779446339	-,0007010381636	4,6590764533086	,0019669411022	4,8134215487254	,0014372945463
				4,5950728374395	-,0007400120534	4,6631713461142	,0019636694748	4,8178075485046	,0014106142029
				4,5991677302451	-,0007458665615	4,6672662389198	,0019604789766	4,8221935482837	,0013687467813
				4,6032626230507	-,0007483954097	4,6713611317254	,0019574847406	4,8265795480629	,0013646937002
				4,6073575158563	-,0007541919387	4,675456024531	,0019543959449	4,8309655478421	,0013954839167
				4,6114524086619	-,0007630836973	4,6795509173366	,0019509274224	4,8353515476213	,0013963640698
				4,6155473014675	-,0007734535947	4,6836458101422	,0019475587815	4,8397375474004	,0013972442228
				4,6196421942731	-,0007953181614	4,6877407029478	,001944344194	4,8441235471796	,0013798444102
				4,6237370870787	-,0008174196151	4,6918355957535	,0019412248877	4,8485095469588	,0013736586937
				4,6278319798843	-,0008220613715	4,6959304885591	,0019381960517	4,852895546738	,0014043392322
				4,6319268726899	-,0008353058279	4,7000253813647	,0019351255761	4,8572815465171	,0014272061028
				4,6360217654955	-,0008566486474	4,7041202741703	,0019320241156	4,8616675462963	,00142648847
				4,6401166583012	-,0008933560728	4,7082151669759	,0019290132989	4,8660535460755	,0014257708373
				4,6442115511068	-,0009184308652	4,7123100597815	,001926088599	4,8704395458547	,0014056989122
				4,6483064439124	-,0009290721074	4,7164049525871	,0019231232167	4,8748255456338	,001344853727
				4,652401336718	-,0009157320446	4,7204998453927	,0019201721514	4,879211545413	,001334478784
				4,6564962295236	-,000902439204	4,7245947381983	,0019171925194	4,8835975451922	,0013599815299
				4,6605911223292	-,000889192984	4,7286896310039	,0019142196652	4,8879835449714	,0013519720235
				4,6646860151348	-,0008683141321	4,7327845238095	,0019113383413	4,8923695447505	,0013439625172
				4,6687809079404	-,0008367168398	4,7368794166151	,0019083312732	4,8967555445297	,0013178157306
				4,672875800746	-,0008193529909	4,7409743094207	,0019052468005	4,9011415443089	,0013007043312
				4,6769706935516	-,0008153803295	4,7450692022263	,0019022596129	4,9055275440881	,0012872104004
				4,6810655863572	-,00085082009	4,749164095032	,0018990923267	4,9099135438673	,0012673211708
				4,6851604791628	-,0008703522904	4,7532589878376	,001895949633	4,9142995436464	,0012769990524
				4,6892553719684	-,000885023376	4,7573538806432	,0018926689512	4,9186855434256	,0012774923511
				4,693350264774	-,0008951160796	4,7614487734488	,001889222466	4,9230715432048	,0012779856499
				4,6974451575797	-,0008906656085	4,7655436662544	,0018859086767	4,927457542984	,0012317883059
				4,7015400503853	-,0008609304671	4,76963855906	,0018827209507	4,9318435427631	,0012338368083
				4,7056349431909	-,0008276497778	4,7737334518656	,0018792690671	4,9362295425423	,001261908095
				4,7097298359965	-,0008028715096	4,7778283446712	,0018758310976	4,9406155423215	,0012482616833
				4,7138247288021	-,0007861045514	4,7819232374768	,0018725849918	4,9450015421007	,0012346152715
				4,7179196216077	-,000791616233	4,7860181302824	,0018695209727	4,9493875418798	,0012021047609
				4,7220145144133	-,0007935177386	4,790113023088	,0018666297471	4,953773541659	,0011857141372
				4,7261094072189	-,0007920131367	4,7942079158936	,0018635705484	4,9581595414382	,0011844246331
				4,7302043000245	-,0007818984905	4,7983028086992	,0018605308999	4,9625455412174	,001183135129
				4,7342991928301	-,0007491788305	4,8023977015048	,001857628661	4,9669315409965	,001192009613
				4,7383940856357	-,0007109903876	4,8064925943105	,0018546867174	4,9713175407757	,0011921396351
				4,7424889784413	-,0006732837524	4,8105874871161	,0018518731641	4,9757035405549	,0011922696571
				4,7465838712469	-,0006499164165	4,8146823799217	,0018491814927	4,9800895403341	,0011476435208
				4,7506787640525	-,0006400498622	4,8187772727273	,0018459545833	4,9844755401133	,0011691372192
				4,7547736568582	-,000613410712	4,8228721655329	,0018428824407	4,9888615398924	,0011750598053
				4,7588685496638	-,0005804600242	4,8269670583385	,0018399283757	4,9932475396716	,0011766440878
				4,7629634424694	-,0005500051157	4,8310619511441	,0018370863504	4,9976335394508	,0011782283702
				4,767058335275	-,0005218996689	4,8351568439497	,0018339372295	5,00201953923	,0011750662089
				4,7711532280806	-,0005044599443	4,8392517367553	,0018306845336	5,0064055390091	,0011286440542
				4,7752481208862	-,0004978349709	4,8433466295609	,0018274436615	5,0107915387883	,0011225176053
				4,7793430136918	-,0005013832047	4,8474415223665	,0018240267275	5,0151775385675	,0011127804955
				4,7834379064974	-,0005305340518	4,8515364151721	,0018205112776	5,0195635383467	,0011079157236
				4,787532799303	-,0005070413687	4,8556313079777	,0018167056612	5,0239495381258	,0011030509516
				4,7916276921086	-,0004815927527	4,8597262007833	,0018130634889	5,028335537905	,0010813694506
				4,7957225849142	-,0004543015968	4,863821093589	,0018095765319	5,0327215376842	,0010201675177
				4,7998174777198	-,0004266680085	4,8679159863946	,0018057893393	5,0371075374634	,0010344709895
				4,8039123705254	-,0003934099912	4,8720108792002	,0018024329018	5,0414935372425	,001045700028
				4,808007263331	-,000365403233	4,8761057720058	,0017993666645	5,0458795370217	,0010555796344
				4,8121021561366	-,0003423290923	4,8802006648114	,0017964396277	5,0502655368009	,0010571458421
				4,8161970489423	-,0003303006618	4,884295557617	,0017936448505	5,0546515365801	,0010587120497
				4,8202919417479	-,0003286817724	4,8883904504226	,0017905487547	5,0590375363593	,0010278856482
				4,8243868345535	-,0003345542644	4,8924853432282	,0017872016644	5,0634235361384	,0010274178481
				4,8284817273591	-,0003179085885	4,8965802360338	,0017838710453	5,0678095359176	,0010440609635
				4,8325766201647	-,0002938815569	4,9006751288394	,0017806075545	5,0721955356968	,0010559538268
				4,8366715129703	-,0002720195212	4,904770021645	,0017773229122	5,076581535476	,0010586706116
				4,8407664057759	-,0002521954969	4,9088649144506	,0017741798448	5,0809675352551	,0010396423791
				4,8448612985815	-,0002434061468	4,9129598072562	,0017711711287	5,0853535350343	,0010206141465
				4,8489561913871	-,0002475299792	4,9170547000618	,0017681277441	5,0897395348135	,0010448941533
				4,8530510841927	-,0002202030817	4,9211495928675	,0017649583122	5,0941255345927	,001078058405
				4,8571459769983	-,0001964009681	4,9252444856731	,0017616692532	5,0985115343718	,0010839415898
				4,8612408698039	-,0001759315304	4,9293393784787	,0017583251225	5,102897534151	,0010797037465
				4,8653357626095	-,0001658508594	4,9334342712843	,0017551189944	5,1072835339302	,0010754659033
				4,8694306554151	-,0001626608731	4,9375291640899	,0017520439554	5,1116695337094	,0010241743072
				4,8735255482208	-,000138751547	4,9416240568955	,0017489679613	5,1160555334885	,0010002402533
				4,8776204410264	-,0001050652209	4,9457189497011	,0017458187992	5,1204415332677	,0010052530585
				4,881715333832	-,0000621567067	4,9498138425067	,0017427913723	5,1248275330469	,0010395268944
				4,8858102266376	,0000010321222	4,9539087353123	,0017398794003	5,1292135328261	,0010250684883
				4,8899051194432	,0000521934723	4,9580036281179	,0017370815912	5,1335995326052	,0010106100823
				4,8940000122488	,0000920348855	4,9620985209235	,0017344092982	5,1379855323844	,0009789836587
				4,8980949050544	,0000839983329	4,9661934137291	,001731856155	5,1423715321636	,0009602757044
				4,90218979786	,0000452408417	4,9702883065347	,0017291518709	5,1467575319428	,0009866173071
				4,9062846906656	,0000249796274	4,9743831993403	,0017262441817	5,151143531722	,0009892128452
				4,9103795834712	,0000312818316	4,9784780921459	,0017232803057	5,1555295315011	,0009902295728
				4,9144744762768	,000047578038	4,9825729849516	,0017202711368	5,1599155312803	,0009912463003
				4,9185693690824	,000073261581	4,9866678777572	,0017171506998	5,1643015310595	,0009365461587
				4,922664261888	,0001106580653	4,9907627705628	,0017139763304	5,1686875308387	,0009141386069
				4,9267591546936	,0001463438315	4,9948576633684	,0017109804077	5,1730735306178	,0009230751271
				4,9308540474993	,0001797629215	4,998952556174	,0017080178424	5,177459530397	,0009533065015
				4,9349489403049	,0002110472239	5,0030474489796	,0017050013631	5,1818455301762	,000944200515
				4,9390438331105	,0001988212902	5,0071423417852	,0017021295848	5,1862315299554	,0009350945285
				4,9431387259161	,0001774073689	5,0112372345908	,0016991061153	5,1906175297345	,0009118860915
				4,9472336187217	,000183127907	5,0153321273964	,0016963213484	5,1950035295137	,0009164032812
				4,9513285115273	,0002030366555	5,019427020202	,0016936070331	5,1993895292929	,0009237553511
				4,9554234043329	,0002363018773	5,0235219130076	,0016909597074	5,2037755290721	,0009311074209
				4,9595182971385	,0002644908598	5,0276168058132	,0016882405809	5,2081615288512	,0009296724335
				4,9636131899441	,0002878960586	5,0317116986188	,0016856345015	5,2125475286304	,0009282374462
				4,9677080827497	,0002987581958	5,0358065914244	,0016828375156	5,2169335284096	,0009041822085
				4,9718029755553	,0003227911127	5,0399014842301	,0016799362055	5,2213195281888	,0008738813679
				4,9758978683609	,0003371561263	5,0439963770357	,0016770927806	5,225705527968	,0008991423862
				4,9799927611665	,0003424380558	5,0480912698413	,0016743043622	5,2300915277471	,0008961267229
				4,9840876539721	,0002843917214	5,0521861626469	,0016713430036	5,2344775275263	,0008931110596
				4,9881825467778	,000248033084	5,0562810554525	,0016684809078	5,2388635273055	,0008789717063
				4,9922774395834	,0002199581419	5,0603759482581	,0016657131746	5,2432495270847	,0008364463088
				4,996372332389	,0001996692299	5,0644708410637	,0016626608848	5,2476355268638	,0008325873201
				5,0004672251946	,0001822402169	5,0685657338693	,0016597254179	5,252021526643	,0008338414408
				5,0045621180002	,0001731105952	5,0726606266749	,0016569009748	5,2564075264222	,0008401630781
				5,0086570108058	,0001689443876	5,0767555194805	,0016540756198	5,2607935262014	,000840208656
[truncated: 5,229 more rows]

## Sheet: 20201118_1-gbp1-1mM-gmp
volume (mL)	Molar Mass 1	volume (mL)	Molar Mass 2	volume (mL)	LS	volume (mL)	UV	volume (mL)	RI
[truncated: 6,470 more rows]

[truncated: 8 more sheets: 20201118_1-gbp1-1mM-gtp, 20201118_4-gbp1-gmp-trans, 20201118_5-gbp1-500microM-gppnh, 20201118_6-gbp1-500microM-gtpyS, 20201118_7-gbp1-500microM-gppcp, 2_gbp1-trans-nb74, 3_gbp1-nb74, 5_GBP1]
