# Supplementary material for: Structural basis of antimicrobial membrane coat assembly by human GBP1
Source: Nat Struct Mol Biol. 2024 Oct 11;32(1):172–84. doi: 10.1038/s41594-024-01400-9 (PMC11746146; doi:10.1038/s41594-024-01400-9)
Supplement: Supplementary file 10 — Source data of radial averages. [file 41594_2024_1400_MOESM10_ESM.xlsx]

## Sheet: M10_60k_04_single_radial_averag
X	Y
1.3409	179.75
2.6818	202.571
4.0227	201.167
5.3636	204.783
6.7045	180
8.0455	172.25
9.3864	157.522
10.7273	138.913
12.0682	118.896
13.4091	102.553
14.75	93.024
16.0909	92.15
17.4318	93.195
18.7727	77.049
20.1136	73.628
21.4545	70.575
22.7955	68.031
24.1364	62.346
25.4773	64.237
26.8182	65.669
28.1591	66.662
29.5	60.514
30.8409	56.35
32.1818	58.84
33.5227	60.357
34.8636	55.935
36.2045	49.76
37.5455	45.821
38.8864	42.701
40.2273	42.962
41.5682	50.247
42.9091	54.956
44.25	56.054
45.5909	60.795
46.9318	64.979
48.2727	71.532
49.6136	75.665
50.9545	79.204
52.2955	81.524
53.6364	85.085
54.9773	87.323
56.3182	87.668
57.6591	87.99
59	86.412
60.3409	89.049
61.6818	96.332
63.0227	105.118
64.3636	107.977
65.7045	114.984
67.0455	124.388
68.3864	129.502
69.7273	134.5
71.0682	138.772
72.4091	142.917
73.75	141.307
75.0909	133.21
76.4318	123.761
77.7727	111.199
79.1136	95.555
80.4545	81.339
81.7955	69.243
83.1364	64.254
84.4773	57.269
85.8182	56.558
87.1591	57.596
88.5	68.13

## Sheet: F4_60k_001_cut_radial_average
X	Y
1.339	248.19
2.678	242.214
4.0169	239.475
5.3559	237.479
6.6949	222.033
8.0339	196.075
9.3729	168.962
10.7119	134.9
12.0508	103.846
13.3898	80.241
14.7288	66.439
16.0678	66.076
17.4068	67.204
18.7458	66.774
20.0847	64.234
21.4237	61.786
22.7627	59.222
24.1017	57.908
25.4407	50.639
26.7797	42.809
28.1186	38.219
29.4576	43.181
30.7966	47.953
32.1356	53.864
33.4746	58.093
34.8136	56.918
36.1525	51.704
37.4915	45.069
38.8305	37.365
40.1695	35.199
41.5085	40.061
42.8475	46.758
44.1864	47.666
45.5254	51.701
46.8644	60.17
48.2034	71.154
49.5424	87.232
50.8814	103.201
52.2203	122.613
53.5593	138.018
54.8983	145.62
56.2373	148.092
57.5763	144.975
58.9153	126.365
60.2542	111.859
61.5932	97.066
62.9322	85.558
64.2712	79.819
65.6102	89.29
66.9492	105.3
68.2881	117.861
69.6271	134.552
70.9661	146.115
72.3051	152.14
73.6441	151.181
74.983	149.545
76.322	134.609
77.661	114.366
79	65.83
