# Supplementary material for: Structural basis of antimicrobial membrane coat assembly by human GBP1
Source: Nat Struct Mol Biol. 2024 Oct 11;32(1):172–84. doi: 10.1038/s41594-024-01400-9 (PMC11746146; doi:10.1038/s41594-024-01400-9)
Supplement: Supplementary file 11 — Source data of radial averages and fluorescence traces. [file 41594_2024_1400_MOESM11_ESM.xlsx]

## Sheet: lip_gbp1_SP_w__233_profile - li
lip_gbp1_SP_w__233_profile
X	Y
1334	3834.631
2668	3842.326
4002	3856.552
5335	3855.266
6669	3844.914
8003	3836.514
9337	3846.671
10671	3853.149
12005	3858.267
13338	3868.315
14672	3877.500
16006	3878.293
17340	3888.864
18674	3877.556
20008	3886.302
21342	3890.219
22675	3879.766
24009	3860.638
25343	3837.645
26677	3830.727
28011	3835.495
29345	3836.781
30678	3833.546
32012	3836.785
33346	3852.461
34680	3864.656
36014	3866.252
37348	3855.596
38682	3854.846
40015	3853.605
41349	3862.596
42683	3860.239
44017	3854.622
45351	3857.073
46685	3857.947
48018	3855.007
49352	3847.312
50686	3843.090
52020	3840.314
53354	3831.481
54688	3836.942
56022	3847.810
57355	3859.885
58689	3873.552
60023	3878.728
61357	3875.559
62691	3869.594
64025	3860.331
65358	3845.565
66692	3844.576
68026	3849.924
69360	3859.667
70694	3864.714
72028	3870.466
73362	3865.902
74695	3861.247
76029	3860.206
77363	3862.046
78697	3861.243
80031	3856.133
81365	3849.923
82698	3844.377
84032	3842.820
85366	3849.318
86700	3854.649
88034	3862.136
89368	3863.677
90702	3858.177
92035	3853.299
93369	3854.766
94703	3863.684
96037	3872.833
97371	3875.508
98705	3871.271
100038	3871.888
101372	3873.043
102706	3869.786
104040	3872.568
105374	3875.249
106708	3872.839
108042	3869.328
109375	3859.741
110709	3858.062
112043	3851.189
113377	3847.308
114711	3846.541
116045	3850.334
117378	3856.522
118712	3861.887
120046	3863.721
121380	3866.718
122714	3865.373
124048	3862.471
125382	3850.372
126715	3845.220
128049	3845.797
129383	3849.342
130717	3852.071
132051	3851.989
133385	3858.573
134718	3864.335
136052	3859.190
137386	3849.211
138720	3846.619
140054	3844.922
141388	3845.521
142722	3842.104
144055	3833.342
145389	3831.195
146723	3821.813
148057	3817.157
149391	3818.694
150725	3815.179
152058	3817.856
153392	3825.637
154726	3835.372
156060	3849.484
157394	3866.611
158728	3874.077
160062	3880.860
161395	3874.738
162729	3863.984
164063	3849.597
165397	3838.453
166731	3837.191
168065	3838.189
169398	3836.103
170732	3835.763
172066	3841.155
173400	3843.939
174734	3847.693
176068	3848.825
177402	3847.455
178735	3846.409
180069	3839.923
181403	3831.373
182737	3827.362
184071	3820.821
185405	3815.070
186738	3805.088
188072	3786.487
189406	3771.407
190740	3750.115
192074	3738.045
193408	3741.934
194742	3747.241
196075	3760.360
197409	3770.015
198743	3777.416
200077	3786.385
201411	3787.446
202745	3776.050
204078	3761.288
205412	3747.417
206746	3731.613
208080	3719.279
209414	3709.559
210748	3696.100
212082	3695.052
213415	3710.225
214749	3727.975
216083	3743.813
217417	3763.854
218751	3776.935
220085	3787.979
221418	3792.388
222752	3791.525
224086	3782.120
225420	3765.027
226754	3756.534
228088	3753.827
229422	3760.674
230755	3765.604
232089	3780.226
233423	3805.453
234757	3822.240
236091	3837.210
237425	3848.321
238758	3847.642
240092	3849.374
241426	3845.744
242760	3845.942
244094	3841.171
245428	3845.051
246762	3844.017
248095	3845.583
249429	3848.330
250763	3836.537
252097	3823.903
253431	3819.070
254765	3813.717
256098	3813.334
257432	3817.245
258766	3816.708
260100	3816.760
261434	3815.996
262768	3810.559
264102	3809.601
265435	3808.435
266769	3815.716
268103	3811.095
269437	3809.975
270771	3813.916
272105	3810.397
273438	3810.412
274772	3814.897
276106	3817.868
277440	3815.467
278774	3815.086
280108	3807.541
281442	3803.756
282775	3802.357
284109	3803.671
285443	3803.392
286777	3809.457
288111	3813.126
289445	3809.729
290778	3809.803
292112	3807.543
293446	3803.503
294780	3805.438
296114	3802.825
297448	3792.269
298782	3788.874
300115	3781.337
301449	3774.230
302783	3777.132
304117	3776.252
305451	3774.259
306785	3779.407
308118	3780.672
309452	3781.032
310786	3782.731
312120	3781.873
313454	3783.946
314788	3792.032
316122	3796.501
317455	3795.142
318789	3799.280
320123	3799.995
321457	3797.298
322791	3793.347
324125	3787.209
325458	3781.306
326792	3783.498
328126	3784.725
329460	3780.727
330794	3789.084
332128	3791.966
333462	3790.686
334795	3789.185
336129	3785.480
337463	3779.815
338797	3778.890
340131	3775.749
341465	3772.523
342798	3773.782
344132	3778.329
345466	3777.259
346800	3781.664
348134	3788.819
349468	3793.494
350802	3799.396
352135	3799.694
353469	3792.622
354803	3784.997
356137	3784.768
357471	3789.565
358805	3795.627
360138	3805.944
361472	3810.843
362806	3814.000
364140	3821.136
365474	3825.000
366808	3823.335
368142	3822.441
369475	3821.282
370809	3818.309
372143	3817.748
373477	3821.736
374811	3829.464
376145	3835.221
377478	3835.428
378812	3840.809
380146	3844.990
381480	3846.894
382814	3845.510
384148	3843.397
385482	3841.129
386815	3845.145
388149	3845.649
389483	3844.649
390817	3847.203
392151	3851.481
393485	3850.702
394818	3850.999
396152	3850.118
397486	3850.927
398820	3852.703
400154	3852.635
401488	3852.383
402822	3851.984
404155	3853.362
405489	3857.953
406823	3865.444
408157	3868.844
409491	3868.283
410825	3866.720
412158	3862.880
413492	3860.428
414826	3856.269
416160	3853.671
417494	3852.443
418828	3850.282
420162	3848.025
421495	3847.008
422829	3849.865
424163	3850.711
425497	3852.453
426831	3851.956
428165	3849.506
429498	3848.815
430832	3847.741
432166	3847.235
433500	3836.288

## Sheet: Sheet1
Inter	GBP-1 + GTP
	19.9846
	8.75839
	4.00003
	0.157767
	7.77031
	5.67119
	18.9992
	21.3136
Average	10.8319
Std.	7.59325
Bead	GBP-1 + GTP
	1.15276
	1.24248
	1.01542
	1.98596
	1.48474
	1.55998
	0.808885
Average	1.32146
Std.	0.36178
