# Supplementary material for: Structural basis of antimicrobial membrane coat assembly by human GBP1
Source: Nat Struct Mol Biol. 2024 Oct 11;32(1):172–84. doi: 10.1038/s41594-024-01400-9 (PMC11746146; doi:10.1038/s41594-024-01400-9)
Supplement: Supplementary file 12 — Source data of mass photometry counts and densitometric assay. [file 41594_2024_1400_MOESM12_ESM.xlsx]

## Sheet: Source data Figure 6e
	In-vivo farn. SN	In-vivo farn. P	SN	P	Y143A SN	Y143A P	D308S SN	D308S P	D308A-P310A SN	D308A-P310A P	R370A SN	R370A P	K466D SN	K466D P
1,1	1	99	34	66
1,2	15	85			13	87	65	35	74	26	2	98	23	77
2,1	27	73	34	66	34	66			73	27	33	67	36	64
2,2	23	77	33	67	22	78	47	53	57	43	20	80	33	67
3,1	23	77	33	67	22	78	45	55	78	22	32	68	40	60
3,2	29	71	31	69	22	78	51	49	55	45	19	81	35	65
3,3	18	82	34	66	22	78	52	48	55	45			33	67

## Sheet: Source Data Figure 6e K466D 
040_dGBP1 466 mut 15 nM_events
frame_indices	x_coords	y_coords	contrasts	masses_kDa	fit_errors	diffblur_errors	neareast_neighbour_distances	selections
5.000000000000000000e+00	1.494351477904548098e+01	2.257176825826863009e+01	-5.373372887576969778e-03	1.083361528168722145e+02	2.255242124953515948e-01	0.000000000000000000e+00	2.962174598118889080e+01	1.000000000000000000e+00
8.000000000000000000e+00	4.411048824606555030e+01	1.740113060433972691e+01	-3.528732521957842535e-03	7.126212156339049386e+01	2.754194269297091102e-01	0.000000000000000000e+00	2.515745613414959791e+01	1.000000000000000000e+00
1.100000000000000000e+01	1.016925372672256316e+02	2.025973460340305721e+01	-5.166394013852215750e-03	1.041762410116751738e+02	2.123088194383740968e-01	0.000000000000000000e+00	5.765296164377631527e+01	1.000000000000000000e+00
1.300000000000000000e+01	1.898150199470873645e+01	1.859764601200549095e+01	-5.990268365200325691e-03	1.207346683453251330e+02	1.461579456073004435e-01	0.000000000000000000e+00	9.839920649074347381e+00	1.000000000000000000e+00
1.400000000000000000e+01	6.186441909936904793e+00	2.063806175923448549e+01	-6.589428461122149618e-03	1.327767338536277464e+02	1.742797796224063722e-01	0.000000000000000000e+00	7.517018563070748449e+00	1.000000000000000000e+00
1.800000000000000000e+01	1.194215058957796849e+01	2.547307837478553694e+01	-5.627372852669332987e-03	1.134411059664022048e+02	2.100456840649754797e-01	0.000000000000000000e+00	7.517018563070748449e+00	1.000000000000000000e+00
2.200000000000000000e+01	1.028935312327056124e+02	2.487867435101798463e+01	-5.471089988095152734e-03	1.103000948980132137e+02	2.167608864369056088e-01	0.000000000000000000e+00	2.311249685005087429e+01	1.000000000000000000e+00
2.400000000000000000e+01	6.381545673011551401e+01	1.982460585243374851e+01	-4.404649608064141637e-03	8.886651645304922909e+01	1.966504007902226681e-01	0.000000000000000000e+00	1.804910162936497997e+01	1.000000000000000000e+00
2.400000000000000000e+01	1.181140034238433429e+02	7.485436098110198166e+00	-5.751173445505694884e-03	1.159292804277012578e+02	1.640912054674841247e-01	0.000000000000000000e+00	2.060128259434756615e+01	1.000000000000000000e+00
2.500000000000000000e+01	8.111168248356896981e+01	1.466605525049922676e+01	-5.551283679791090345e-03	1.119118472415489549e+02	1.805629460373144868e-01	0.000000000000000000e+00	1.804910162936497997e+01	1.000000000000000000e+00
2.900000000000000000e+01	1.171297888173920576e+01	1.675873585010295486e+01	-5.858038976558751706e-03	1.180770898934510598e+02	1.830383620385732657e-01	0.000000000000000000e+00	3.149897104317563645e+01	1.000000000000000000e+00
2.900000000000000000e+01	1.000546905331242300e+02	1.739876361450319209e+01	-5.026803762963411894e-03	1.013707221579251154e+02	4.121494493312874985e-01	0.000000000000000000e+00	5.233463795828699361e+00	1.000000000000000000e+00
3.000000000000000000e+01	1.046282698558010935e+02	1.994268096407105517e+01	-6.257385863518114509e-03	1.261032608718481498e+02	3.069781220240102027e-01	0.000000000000000000e+00	5.233463795828699361e+00	1.000000000000000000e+00
3.100000000000000000e+01	4.208104327654363175e+01	8.394177183213900051e+00	-6.690038020494527664e-03	1.347988092771581421e+02	1.540499215996455895e-01	0.000000000000000000e+00	1.159290113005915046e+01	1.000000000000000000e+00
3.200000000000000000e+01	1.206800797702394021e+02	1.224516471118098337e+01	-6.286971836872433037e-03	1.266978869687537923e+02	1.821921984557601792e-01	0.000000000000000000e+00	1.780203241185586549e+01	1.000000000000000000e+00
3.300000000000000000e+01	8.341505989898456619e+01	1.653916642652370328e+01	-7.455693780819917620e-03	1.501871451917224078e+02	1.305257258790001318e-01	0.000000000000000000e+00	7.504741614621703860e+00	1.000000000000000000e+00
3.300000000000000000e+01	9.091510544468117416e+01	1.680461607280574299e+01	-5.387676001819858597e-03	1.086236202898530507e+02	2.659089719417352393e-01	0.000000000000000000e+00	7.504741614621703860e+00	1.000000000000000000e+00
3.500000000000000000e+01	6.572655187139471877e+01	8.023573828998417312e+00	-5.789587068824453633e-03	1.167013267831983825e+02	2.569036776755287965e-01	0.000000000000000000e+00	1.105031590719368850e+01	1.000000000000000000e+00
3.600000000000000000e+01	4.474844423174508279e+01	1.967603557425556104e+01	-6.131360304421156447e-03	1.235703684968458589e+02	1.389317419241477003e-01	0.000000000000000000e+00	1.159290113005915046e+01	1.000000000000000000e+00
3.800000000000000000e+01	6.647920939316767885e+01	1.904822748812514988e+01	-1.236303588491142157e-02	2.488161017783637590e+02	9.981788708444161440e-02	0.000000000000000000e+00	1.105031590719368850e+01	1.000000000000000000e+00
4.100000000000000000e+01	1.546396040905283620e+01	2.297263167943693674e+01	-2.777785581513175350e-03	5.616940709250894059e+01	4.051210518758976420e-01	0.000000000000000000e+00	2.946945093893370782e+01	1.000000000000000000e+00
4.500000000000000000e+01	5.573993910049775025e+01	2.532106594716959691e+01	-5.982025206870933767e-03	1.205689953419434062e+02	3.038965721436783785e-01	0.000000000000000000e+00	5.746155098122579297e+00	1.000000000000000000e+00
4.600000000000000000e+01	4.250878898799977179e+01	6.220779992135017089e+00	-5.564580242625871177e-03	1.121790847992260041e+02	1.790328142808048639e-01	0.000000000000000000e+00	1.782185206360640350e+01	1.000000000000000000e+00
5.000000000000000000e+01	5.122631960717212252e+01	2.176500949638721139e+01	-6.432047425857523489e-03	1.296136514832884643e+02	1.323936944989458908e-01	0.000000000000000000e+00	5.746155098122579297e+00	1.000000000000000000e+00
5.200000000000000000e+01	2.988738516590631988e+01	1.665169722481478942e+01	-5.044077290439356702e-03	1.017178897193842317e+02	1.621667892420975976e-01	0.000000000000000000e+00	2.194301906017613035e+01	1.000000000000000000e+00
5.400000000000000000e+01	7.669928033879726215e+00	2.614886247583049439e+01	-3.403851860238066816e-03	6.875223961466684841e+01	2.955040681805608527e-01	0.000000000000000000e+00	2.416219255817939171e+01	1.000000000000000000e+00
6.200000000000000000e+01	7.070497889926026858e+01	1.310065159291162473e+01	-6.385340128054406254e-03	1.286749168384259860e+02	1.877888205976608882e-01	0.000000000000000000e+00	1.426807896377838247e+01	1.000000000000000000e+00
6.500000000000000000e+01	1.145326315280685066e+02	2.021932435259470395e+01	-4.273535722980114325e-03	8.623135766330912588e+01	2.160800144546647372e-01	0.000000000000000000e+00	4.349733369119764603e+01	1.000000000000000000e+00
6.500000000000000000e+01	7.162196925934051706e+01	2.733923319348318870e+01	-5.429677245676435733e-03	1.094677715165346825e+02	2.013968636820946401e-01	0.000000000000000000e+00	1.426807896377838247e+01	1.000000000000000000e+00
7.400000000000000000e+01	1.164754577667347917e+02	2.412254010856443642e+01	-4.557530991705573305e-03	9.193916372936294579e+01	3.199667602927526167e-01	0.000000000000000000e+00	9.790395759195826031e+01	1.000000000000000000e+00
7.800000000000000000e+01	1.863684085907031474e+01	2.054623562443100582e+01	-5.557645163222351380e-03	1.120397018846245629e+02	2.267220762496908737e-01	0.000000000000000000e+00	9.790395759195826031e+01	1.000000000000000000e+00
8.400000000000000000e+01	4.146697222584535325e+01	7.117267121124154272e+00	-5.379556436246642724e-03	1.084604312837808209e+02	2.254056661132468609e-01	0.000000000000000000e+00	2.401019717993465008e+01	1.000000000000000000e+00
8.500000000000000000e+01	7.948797334566278039e+01	1.930572292822652969e+01	-2.401615272963182265e-02	4.830232817544097657e+02	6.931105016155281184e-02	0.000000000000000000e+00	9.464597400251170356e+00	1.000000000000000000e+00
8.500000000000000000e+01	2.469089110461041159e+01	2.429436439723825103e+01	-5.891398369568806061e-03	1.187475550974567398e+02	3.091594716737644521e-01	0.000000000000000000e+00	2.401019717993465008e+01	1.000000000000000000e+00
8.900000000000000000e+01	7.986460344589950466e+01	9.848622224710842588e+00	-5.494124235892309562e-03	1.107630428192713481e+02	2.575482926000867145e-01	0.000000000000000000e+00	9.464597400251170356e+00	1.000000000000000000e+00
9.500000000000000000e+01	7.299470636962365688e+01	8.017826208850630465e+00	2.735325762972609827e-03	-5.531603932016175662e+01	4.207470132252959516e-01	0.000000000000000000e+00	8.350672407804024644e+00	1.000000000000000000e+00
9.600000000000000000e+01	6.302320675237076131e+01	2.346459148244446169e+01	-5.340564392141548301e-03	1.076767596864696372e+02	1.482251284223817800e-01	0.000000000000000000e+00	1.662338919778293445e+01	1.000000000000000000e+00
9.700000000000000000e+01	7.972570582403930928e+01	1.875522300971354284e+01	2.651562028961973981e-03	-5.363253539685020854e+01	3.697168325037626380e-01	0.000000000000000000e+00	1.267272834532978187e+01	1.000000000000000000e+00
9.700000000000000000e+01	9.102337613089093793e+01	2.474400045922185143e+01	-4.918751138209051695e-03	9.919905419389932888e+01	2.945263558334827447e-01	0.000000000000000000e+00	1.278682172011701290e+01	1.000000000000000000e+00
9.900000000000000000e+01	6.483108918752419925e+01	6.260247144742847603e+00	-4.375309807006875357e-03	8.827683798691474237e+01	2.301676739059692611e-01	0.000000000000000000e+00	8.350672407804024644e+00	1.000000000000000000e+00
9.900000000000000000e+01	4.652935517851898339e+01	2.139337718143318767e+01	-5.830993223120722012e-03	1.175335177549876704e+02	1.906684208709303885e-01	0.000000000000000000e+00	1.662338919778293445e+01	1.000000000000000000e+00
9.900000000000000000e+01	1.054373986349819248e+01	1.531004384552966613e+01	-6.792517906443059153e-03	1.368584749796561368e+02	1.421556245753469172e-01	0.000000000000000000e+00	3.649618410294936410e+01	1.000000000000000000e+00
1.030000000000000000e+02	1.048475656689671212e+02	2.569567548303952620e+01	3.766405985029108641e-03	-7.603894069966148095e+01	4.033598095759159952e-01	0.000000000000000000e+00	1.986551733002677977e+01	1.000000000000000000e+00
1.060000000000000000e+02	1.194227989481959042e+02	1.219747732011214580e+01	-4.920352269335989508e-03	9.923123411717726583e+01	2.299049540404864977e-01	0.000000000000000000e+00	1.986551733002677977e+01	1.000000000000000000e+00
1.080000000000000000e+02	5.115720109392093207e+01	2.271094269183559788e+01	-5.349802623309563541e-03	1.078624319060705261e+02	1.305962546937980973e-01	0.000000000000000000e+00	2.096984581416348448e+01	1.000000000000000000e+00
1.090000000000000000e+02	7.876337379221891410e+01	1.537502946056064701e+01	-2.763676833345789143e-03	5.588584603624330782e+01	3.904928271677066132e-01	0.000000000000000000e+00	1.785126072030723066e+01	1.000000000000000000e+00
1.130000000000000000e+02	1.446321742244845687e+01	2.216407795901044508e+01	-5.157650494913393856e-03	1.040005116389231716e+02	1.831823530855033466e-01	0.000000000000000000e+00	8.788662914615768429e+00	1.000000000000000000e+00
1.130000000000000000e+02	6.365267786491561708e+01	5.870589556128435582e+00	-5.125076509870357851e-03	1.033458317554920001e+02	2.339393411646829568e-01	0.000000000000000000e+00	1.457828694917371948e+01	1.000000000000000000e+00
1.160000000000000000e+02	5.889787081703789084e+01	2.413168335642486184e+01	-5.208228233592881659e-03	1.050170353470034712e+02	1.854704756768822405e-01	0.000000000000000000e+00	1.368770147881083332e+01	1.000000000000000000e+00
1.170000000000000000e+02	7.127880555462901668e+01	1.829510672311063502e+01	-2.022082173846570866e-02	4.067437952992960959e+02	6.163552475395006613e-02	0.000000000000000000e+00	1.368770147881083332e+01	1.000000000000000000e+00
1.170000000000000000e+02	9.303782182489570118e+00	1.504924670089807037e+01	-6.441237755006717566e-03	1.297983609564505230e+02	1.972620861027565287e-01	0.000000000000000000e+00	8.788662914615768429e+00	1.000000000000000000e+00
1.190000000000000000e+02	1.183834448910901784e+02	2.091023369089155537e+01	-5.089837288264921315e-03	1.026375852986224260e+02	1.815420396707017048e-01	0.000000000000000000e+00	3.285728761693027877e+01	1.000000000000000000e+00
1.190000000000000000e+02	8.662843828345576469e+01	8.421721310008164707e+00	-6.096473561504794740e-03	1.228692062425008231e+02	1.485372336497485790e-01	0.000000000000000000e+00	6.605501363403396553e+00	1.000000000000000000e+00
1.220000000000000000e+02	5.397099723849817821e+01	2.186640270903964378e+01	-5.810872389585452352e-03	1.171291243430055431e+02	1.738698305769849073e-01	0.000000000000000000e+00	1.415540666594835706e+01	1.000000000000000000e+00
1.240000000000000000e+02	8.606156056879561334e+01	1.500285327332160534e+01	-6.488539522833792518e-03	1.307490434046129053e+02	1.705843455648140550e-01	0.000000000000000000e+00	6.605501363403396553e+00	1.000000000000000000e+00
1.240000000000000000e+02	6.801806489012686541e+01	2.361438104670350668e+01	-5.588846806158986533e-03	1.126668001022245704e+02	1.913618754181354298e-01	0.000000000000000000e+00	1.415540666594835706e+01	1.000000000000000000e+00
1.360000000000000000e+02	1.191438097302323769e+02	2.116109305648527794e+01	-6.399200130978693023e-03	1.289534785522242828e+02	2.561638346426515778e-01	0.000000000000000000e+00	2.674808241717049029e+01	1.000000000000000000e+00
1.360000000000000000e+02	9.266979765717285034e+01	2.498033352433272825e+01	-6.575057470800851900e-03	1.324879021906946548e+02	1.817892120916271281e-01	0.000000000000000000e+00	2.674808241717049029e+01	1.000000000000000000e+00
1.410000000000000000e+02	3.575501744711191066e+01	1.287423577727906299e+01	-6.205727248627713327e-03	1.250650134504785740e+02	1.406903327149285898e-01	0.000000000000000000e+00	3.320096107535203345e+01	1.000000000000000000e+00
1.420000000000000000e+02	8.368778817693353744e+01	1.088836119334199104e+01	-6.564766657610307012e-03	1.322810749212924861e+02	1.627237346054347666e-01	0.000000000000000000e+00	9.739745570996440449e+00	1.000000000000000000e+00
1.430000000000000000e+02	6.852520477642531205e+01	1.820514927580334330e+01	-3.129583064411868218e-03	6.323991856941939460e+01	3.318334061148618952e-01	0.000000000000000000e+00	1.064603542318216611e+01	1.000000000000000000e+00
1.440000000000000000e+02	7.410636815664807386e+01	9.139351707199137920e+00	-6.149092594872678993e-03	1.239267563883007455e+02	3.109451176656631288e-01	0.000000000000000000e+00	9.739745570996440449e+00	1.000000000000000000e+00
1.490000000000000000e+02	7.631412730027242297e+00	2.373399669268009404e+01	-7.025640939517337723e-03	1.415438384657801123e+02	1.324577324704544479e-01	0.000000000000000000e+00	2.117295561186885422e+01	1.000000000000000000e+00
1.510000000000000000e+02	4.532826166897512365e+01	5.510008736644929961e+00	-3.704365443708529815e-03	7.479203479281277112e+01	3.484995727919264485e-01	0.000000000000000000e+00	1.665212397918554998e+01	1.000000000000000000e+00
1.510000000000000000e+02	9.527180449883401536e+01	8.581477981402647615e+00	-5.530847316483077786e-03	1.115011122353601110e+02	2.053765206089886997e-01	0.000000000000000000e+00	1.745171658828285999e+01	1.000000000000000000e+00
1.510000000000000000e+02	3.730139050811074952e+01	2.570133987337571568e+01	-4.651893680864503493e-03	9.383568803417863080e+01	1.942071028236325159e-01	0.000000000000000000e+00	1.699082904529196014e+01	1.000000000000000000e+00
1.540000000000000000e+02	5.428394140653779232e+01	2.517102239424488275e+01	-6.329626688480644546e-03	1.275551745631866964e+02	1.444612847092417995e-01	0.000000000000000000e+00	1.699082904529196014e+01	1.000000000000000000e+00
1.560000000000000000e+02	1.090162817974679967e+02	1.933562860639774073e+01	-6.003997222663179194e-03	1.210105942657045119e+02	1.751142381177244189e-01	0.000000000000000000e+00	1.745171658828285999e+01	1.000000000000000000e+00
1.560000000000000000e+02	1.345457018303907937e+01	2.241474386315227463e+01	-6.296890723419424490e-03	1.268972391659065835e+02	1.694051826451273834e-01	0.000000000000000000e+00	1.680008032904909498e+01	1.000000000000000000e+00
1.680000000000000000e+02	9.639521033027706665e+01	1.673631222235830762e+01	-6.472177337125025777e-03	1.304201922119098072e+02	1.574605842565658387e-01	0.000000000000000000e+00	4.724393695402999782e+01	1.000000000000000000e+00
1.720000000000000000e+02	4.952877497741265245e+01	2.269674980966198063e+01	-5.111932735709049692e-03	1.030816649817797099e+02	2.264047548218750538e-01	0.000000000000000000e+00	3.063559481601466672e+01	1.000000000000000000e+00
1.730000000000000000e+02	1.889323229679357752e+01	2.264023083062187780e+01	-4.630833234419763113e-03	9.341241005313838741e+01	1.931838540009283012e-01	0.000000000000000000e+00	3.063559481601466672e+01	1.000000000000000000e+00
1.790000000000000000e+02	9.803613630758847819e+01	2.222817484517670650e+01	-6.210744568861878423e-03	1.251658527743040139e+02	1.859188432789561363e-01	0.000000000000000000e+00	1.563430194745209434e+01	1.000000000000000000e+00
1.800000000000000000e+02	5.209719984218570943e+01	2.351058328583851775e+01	5.574302309219571552e-03	-1.123744812610302546e+02	1.498797989887558080e-01	0.000000000000000000e+00	4.595683251684120307e+01	1.000000000000000000e+00
1.810000000000000000e+02	1.152071407660146889e+02	7.778340919034978818e+00	-6.294822292604260530e-03	1.268556673397033165e+02	2.579487156722413133e-01	0.000000000000000000e+00	6.807921842742271856e+00	1.000000000000000000e+00
1.840000000000000000e+02	1.100311890588383932e+02	1.220070722474351044e+01	-5.082960297024048668e-03	1.024993698540588127e+02	2.881973998156454053e-01	0.000000000000000000e+00	6.807921842742271856e+00	1.000000000000000000e+00
1.870000000000000000e+02	8.633982627417367439e+01	1.717691698775828613e+01	-5.435664403182987638e-03	1.095881028660240020e+02	1.513921352876335114e-01	0.000000000000000000e+00	2.420833191692728192e+01	1.000000000000000000e+00
1.900000000000000000e+02	2.732421282716226330e+01	2.488876533958680426e+01	-9.323510491619354731e-03	1.877269802742707725e+02	1.324086432721522932e-01	0.000000000000000000e+00	1.672683739546767612e+01	1.000000000000000000e+00
1.940000000000000000e+02	1.162264774426207303e+01	1.912266239202634210e+01	-1.173966528997566136e-02	2.362874477654212058e+02	9.324161496940008842e-02	0.000000000000000000e+00	1.672683739546767612e+01	1.000000000000000000e+00
2.000000000000000000e+02	8.436380675764981163e+01	2.059252137955905937e+01	-5.204883855015316786e-03	1.049498192119675792e+02	2.285910950104881323e-01	0.000000000000000000e+00	3.182914413019703304e+01	1.000000000000000000e+00
2.010000000000000000e+02	4.547540404220892896e+01	7.117913050338560588e+00	-5.307108016385575673e-03	1.070043452996203968e+02	2.537179994908997926e-01	0.000000000000000000e+00	3.388166466699747303e+01	1.000000000000000000e+00
2.020000000000000000e+02	1.160865591775886116e+02	1.799225313106560264e+01	-6.354596957740018051e-03	1.280570331152297854e+02	1.836635767241384665e-01	0.000000000000000000e+00	3.182914413019703304e+01	1.000000000000000000e+00
2.030000000000000000e+02	1.180276083946959709e+01	1.087561186049856055e+01	-6.760262361357487725e-03	1.362101951800328550e+02	1.820475930322268399e-01	0.000000000000000000e+00	3.388166466699747303e+01	1.000000000000000000e+00
2.090000000000000000e+02	5.013070679169472754e+01	2.656933202251969917e+01	-4.883894065230684305e-03	9.849848825319295997e+01	2.560883437358620895e-01	0.000000000000000000e+00	1.344345417767538997e+01	1.000000000000000000e+00
2.100000000000000000e+02	7.012175218172394864e+01	2.659971221588149604e+01	-6.265693877853803669e-03	1.262702373670374101e+02	1.865021729238476311e-01	0.000000000000000000e+00	1.783305599219797344e+01	1.000000000000000000e+00
2.110000000000000000e+02	5.671024530550334930e+01	1.484601622993921666e+01	-6.202601390424705881e-03	1.250021891911420653e+02	1.600691191749998854e-01	0.000000000000000000e+00	1.344345417767538997e+01	1.000000000000000000e+00
2.140000000000000000e+02	4.308074485441368040e+01	8.945460737144337315e+00	-7.078395399547681745e-03	1.426041104496196965e+02	1.245504035433853129e-01	0.000000000000000000e+00	1.485193043579875294e+01	1.000000000000000000e+00
2.150000000000000000e+02	9.709770354697786843e+01	1.227936368168150949e+01	-5.289178729751741956e-03	1.066439981309232223e+02	1.740297128545210681e-01	0.000000000000000000e+00	1.457021851922484501e+01	1.000000000000000000e+00
2.150000000000000000e+02	1.099559763859298869e+02	1.913181487063801356e+01	-5.278312095975996529e-03	1.064255978791825896e+02	2.054737087015064967e-01	0.000000000000000000e+00	1.457021851922484501e+01	1.000000000000000000e+00
2.200000000000000000e+02	6.721177437158321766e+01	1.107101628718268316e+01	-5.745336892779919630e-03	1.158119759697695059e+02	1.506947924849574294e-01	0.000000000000000000e+00	2.991034714112321069e+01	1.000000000000000000e+00
2.220000000000000000e+02	1.124610768003139185e+02	7.409446433482192340e+00	-5.486846001991341204e-03	1.106167631020192061e+02	2.113322490116472663e-01	0.000000000000000000e+00	9.025392515398387161e+00	1.000000000000000000e+00
2.220000000000000000e+02	1.200362701426225414e+02	1.231598858490129089e+01	-4.415764331374613487e-03	8.908990286867063446e+01	3.328961041972365864e-01	0.000000000000000000e+00	9.025392515398387161e+00	1.000000000000000000e+00
2.280000000000000000e+02	3.074529817775101392e+01	2.429596184099807843e+01	-5.270457828649982926e-03	1.062677409018849630e+02	3.745303289126514779e-01	0.000000000000000000e+00	1.825685742563736724e+01	1.000000000000000000e+00
2.290000000000000000e+02	1.253950283427106704e+01	2.566046137246522818e+01	-6.153474652282759846e-03	1.240148280451959693e+02	1.849411815597348241e-01	0.000000000000000000e+00	1.825685742563736724e+01	1.000000000000000000e+00
2.320000000000000000e+02	1.162051441864999788e+02	1.094142061096254714e+01	-3.071131227668353735e-03	6.206513932103992204e+01	4.205903210207663223e-01	0.000000000000000000e+00	4.052994421058562580e+01	1.000000000000000000e+00
2.390000000000000000e+02	5.374212534596433244e+01	1.910171085506787492e+01	-5.201555344350706871e-03	1.048829219941102195e+02	2.054413413593889626e-01	0.000000000000000000e+00	1.186959323376902198e+01	1.000000000000000000e+00
2.400000000000000000e+02	7.699313339242286247e+01	5.813581282101035086e+00	-6.883223688762441124e-03	1.386815018803233670e+02	1.410454670658783938e-01	0.000000000000000000e+00	1.601608203943438724e+01	1.000000000000000000e+00
2.420000000000000000e+02	6.561161940071912113e+01	1.905318849655056113e+01	-5.813570723046134793e-03	1.171833561059649753e+02	1.630194444256880537e-01	0.000000000000000000e+00	1.183658757457463828e+01	1.000000000000000000e+00
2.430000000000000000e+02	1.194362975299633689e+01	1.518920326989423586e+01	-5.531784620972427652e-03	1.115199504092284997e+02	2.157923200173832434e-01	0.000000000000000000e+00	4.198120948042596012e+01	1.000000000000000000e+00
2.470000000000000000e+02	1.213303400403226533e+02	1.934590784698574595e+01	-6.102489125993642606e-03	1.229901085224376516e+02	1.731205911328436153e-01	0.000000000000000000e+00	3.830243864961469313e+01	1.000000000000000000e+00
2.500000000000000000e+02	8.303131477311930553e+01	1.883456638610376999e+01	2.174385318510033919e-03	-4.404212167369006892e+01	4.436207529245017600e-01	0.000000000000000000e+00	3.830243864961469313e+01	1.000000000000000000e+00
2.560000000000000000e+02	5.445286382327700636e+01	1.519519824187552359e+01	-5.867280096720874256e-03	1.182628201767590070e+02	1.504875578647191237e-01	0.000000000000000000e+00	2.493346737582356099e+01	1.000000000000000000e+00
2.560000000000000000e+02	2.995464912463154761e+01	1.055674246863273424e+01	-6.324979804349767018e-03	1.274617803543693952e+02	1.420343302819353504e-01	0.000000000000000000e+00	2.493346737582356099e+01	1.000000000000000000e+00
2.610000000000000000e+02	8.566439006949642021e+01	2.278897859583292984e+01	-5.050194421986607153e-03	1.018408333187932726e+02	2.038084823501664644e-01	0.000000000000000000e+00	3.173035164475643555e+01	1.000000000000000000e+00
2.640000000000000000e+02	4.952418311931834438e+01	8.253796186636000343e+00	-4.886221450379739199e-03	9.854526460665630339e+01	2.074937833416753419e-01	0.000000000000000000e+00	1.652206373784487070e+01	1.000000000000000000e+00
2.660000000000000000e+02	1.154673642823648265e+02	1.189871029945940606e+01	-7.330006557909960439e-03	1.476610527797941472e+02	2.270199897805268430e-01	0.000000000000000000e+00	7.067423844190910742e+00	1.000000000000000000e+00
2.670000000000000000e+02	3.365174890595034185e+01	1.284121619135687986e+01	-2.297010525170669910e-03	4.650667293741306452e+01	3.909095375138780248e-01	0.000000000000000000e+00	1.652206373784487070e+01	1.000000000000000000e+00
2.680000000000000000e+02	1.121458448092164275e+02	5.660442255928876953e+00	-6.002315140751079449e-03	1.209767873738341990e+02	2.983416652918352563e-01	0.000000000000000000e+00	7.067423844190910742e+00	1.000000000000000000e+00
2.690000000000000000e+02	5.952632982855602251e+01	2.525894624413419365e+01	-5.452972084138033720e-03	1.099359568524227626e+02	1.841879302209111779e-01	0.000000000000000000e+00	1.972861037354493519e+01	1.000000000000000000e+00
2.740000000000000000e+02	7.899890565123507713e+01	1.254422188830732487e+01	-5.081931530907166789e-03	1.024786934621286179e+02	3.144405994749844835e-01	0.000000000000000000e+00	4.814337644593627452e+00	1.000000000000000000e+00
2.760000000000000000e+02	7.420312525115774349e+01	1.212192186417115458e+01	-4.756935278026450283e-03	9.594683963244183644e+01	4.159453922371771917e-01	0.000000000000000000e+00	4.814337644593627452e+00	1.000000000000000000e+00
2.800000000000000000e+02	1.135682860888779828e+02	1.413842858538461833e+01	-5.579715194124205274e-03	1.124832707399260698e+02	1.786505545624423874e-01	0.000000000000000000e+00	1.906938925346548430e+01	1.000000000000000000e+00
2.800000000000000000e+02	7.452915889427330853e+01	2.575739146059404661e+01	-6.419897859926570853e-03	1.293694665486878250e+02	1.543693563295746030e-01	0.000000000000000000e+00	1.363936688601843628e+01	1.000000000000000000e+00
2.850000000000000000e+02	9.450481182611835607e+01	1.461335545689871473e+01	-6.059883915328073169e-03	1.221338186237579606e+02	1.471323460544361472e-01	0.000000000000000000e+00	1.906938925346548430e+01	1.000000000000000000e+00
2.970000000000000000e+02	3.279493603382133671e+01	9.303006650879574124e+00	-4.496121714311481117e-03	9.070494511862678166e+01	2.740659918135420758e-01	0.000000000000000000e+00	5.369545667313479953e+01	1.000000000000000000e+00
3.000000000000000000e+02	8.391688831915303126e+01	2.572701535377442639e+01	-5.884381484181595151e-03	1.186065280262746313e+02	1.999014724862219206e-01	0.000000000000000000e+00	5.369545667313479953e+01	1.000000000000000000e+00
3.030000000000000000e+02	2.763785586923513193e+01	7.158909320034489099e+00	-5.874177527132260108e-03	1.184014464127486974e+02	1.851888535958716719e-01	0.000000000000000000e+00	2.160722332860926187e+01	1.000000000000000000e+00
3.090000000000000000e+02	2.598423594115311985e+01	2.010679443876320960e+01	-2.969431842135072420e-03	6.002116030594595486e+01	3.586905286843614649e-01	0.000000000000000000e+00	2.251307672748929889e+01	1.000000000000000000e+00
3.100000000000000000e+02	1.132480768710197623e+02	2.487667310122562370e+01	4.227827028142781482e-03	-8.531269318402111423e+01	2.983806239674720029e-01	0.000000000000000000e+00	6.615777350018761638e+01	1.000000000000000000e+00
3.160000000000000000e+02	1.070907446977154649e+02	2.558211550071703044e+01	-5.391720658623827371e-03	1.087049107872067708e+02	2.812049071722428906e-01	0.000000000000000000e+00	3.022701935649017457e+01	1.000000000000000000e+00
3.170000000000000000e+02	7.690334545844362424e+01	2.403498061763749405e+01	-5.762638561626043029e-03	1.161597091233391268e+02	1.766478125434581825e-01	0.000000000000000000e+00	3.022701935649017457e+01	1.000000000000000000e+00
3.190000000000000000e+02	3.525756860481922672e+01	2.683180974488793069e+01	-4.896522198158440552e-03	9.875229154383039543e+01	2.220014518876753939e-01	0.000000000000000000e+00	2.022907098667020875e+01	1.000000000000000000e+00
3.230000000000000000e+02	1.858598110096335532e+01	1.537434566748322951e+01	-5.151671458985830274e-03	1.038803435189060167e+02	2.488633731954761341e-01	0.000000000000000000e+00	1.152030623967935696e+01	1.000000000000000000e+00
3.280000000000000000e+02	2.563385495409310266e+01	2.448724476746042455e+01	-6.235929781702021120e-03	1.256720313147739603e+02	1.811143309959711845e-01	0.000000000000000000e+00	1.152030623967935696e+01	1.000000000000000000e+00
3.290000000000000000e+02	4.145473757000430481e+01	2.695209584322692109e+01	-5.748392076614168740e-03	1.158733797984329073e+02	1.374318090201128717e-01	0.000000000000000000e+00	1.601173999202299569e+01	1.000000000000000000e+00
3.330000000000000000e+02	1.125644074797429539e+02	2.352200724911136831e+01	-5.969778496708041254e-03	1.203228579789138308e+02	2.119497385555698665e-01	0.000000000000000000e+00	1.854286597106695211e+01	1.000000000000000000e+00
3.370000000000000000e+02	3.754362418665490964e+01	1.832924941173473954e+01	-5.106341108079768577e-03	1.029692830880785976e+02	2.005828900592886432e-01	0.000000000000000000e+00	7.520028364219190564e+01	1.000000000000000000e+00
3.440000000000000000e+02	8.781479039070805470e+01	6.329100030059656490e+00	-6.178515299625035595e-03	1.245181010730868820e+02	1.460885789036906468e-01	0.000000000000000000e+00	2.514426529106064123e+01	1.000000000000000000e+00
3.470000000000000000e+02	6.485328506892408029e+01	1.657621427675970693e+01	-2.656891797205929509e-03	5.373965437686011626e+01	4.285164304471270613e-01	0.000000000000000000e+00	4.987212877046885318e+00	1.000000000000000000e+00
3.480000000000000000e+02	1.138600387880124458e+02	1.274688106205799443e+01	-5.781806934771396150e-03	1.165449597544726856e+02	1.504056896795615828e-01	0.000000000000000000e+00	2.682429640180641428e+01	1.000000000000000000e+00
3.510000000000000000e+02	5.599844872531178197e+01	2.250768306096487237e+01	-5.866499663795276404e-03	1.182471348457784330e+02	1.725070884517249103e-01	0.000000000000000000e+00	1.065788199456897445e+01	1.000000000000000000e+00
3.520000000000000000e+02	6.156025282372938534e+01	1.283078627543726036e+01	-5.253833868918886783e-03	1.059336285111369591e+02	2.278575028207402431e-01	0.000000000000000000e+00	4.987212877046885318e+00	1.000000000000000000e+00
3.580000000000000000e+02	1.149604763778041701e+02	2.012790400970326132e+01	-7.015195555451114034e-03	1.413339045932792715e+02	2.174579811188300793e-01	0.000000000000000000e+00	6.285137586440667334e+00	1.000000000000000000e+00
3.580000000000000000e+02	5.998206869790639928e+01	9.387636407663896065e+00	-5.550489711676432660e-03	1.118958898770427339e+02	2.080631314375118723e-01	0.000000000000000000e+00	1.536328677187552039e+01	1.000000000000000000e+00
3.590000000000000000e+02	4.992788409211765099e+01	2.100417428896079741e+01	-5.537588533969209532e-03	1.116365988659389075e+02	1.922876069482358785e-01	0.000000000000000000e+00	1.536328677187552039e+01	1.000000000000000000e+00
3.600000000000000000e+02	1.096972742348557688e+02	2.356325809377561242e+01	-6.180361145363025971e-03	1.245551993302077989e+02	2.669860320600798698e-01	0.000000000000000000e+00	6.285137586440667334e+00	1.000000000000000000e+00
3.660000000000000000e+02	4.381490582208543572e+01	2.707126679192560914e+01	-6.633350237040389584e-03	1.336594844013501984e+02	1.733249609693537918e-01	0.000000000000000000e+00	2.004606844989170611e+01	1.000000000000000000e+00
3.710000000000000000e+02	6.287804943338806396e+01	2.087115260325170496e+01	-5.529000897417048720e-03	1.114640024553526700e+02	2.948224752456410913e-01	0.000000000000000000e+00	5.578465072857891727e+00	1.000000000000000000e+00
3.730000000000000000e+02	6.490443309966994434e+01	2.606855982282969464e+01	-6.758546293032504336e-03	1.361757052209604524e+02	1.810766677219588505e-01	0.000000000000000000e+00	5.578465072857891727e+00	1.000000000000000000e+00
3.790000000000000000e+02	3.731861724873438391e+01	2.322358546141958158e+01	-5.343531186594505794e-03	1.077363870438243083e+02	1.592387458088077024e-01	0.000000000000000000e+00	4.950579268195516391e+01	1.000000000000000000e+00
3.800000000000000000e+02	8.431267126676054602e+01	7.654950453186999404e+00	-5.781397776819272721e-03	1.165367363983175579e+02	1.760837171037435978e-01	0.000000000000000000e+00	4.950579268195516391e+01	1.000000000000000000e+00
3.870000000000000000e+02	1.172497930944481084e+02	1.532305343805683329e+01	-5.493335770862744528e-03	1.107471960571093632e+02	1.817620864656805946e-01	0.000000000000000000e+00	2.374731524750692557e+01	1.000000000000000000e+00
3.870000000000000000e+02	1.131540256730488991e+01	1.476528323200312265e+01	-6.480158335784387894e-03	1.305805962664052231e+02	1.484813623844160047e-01	0.000000000000000000e+00	8.072593227706660457e+01	1.000000000000000000e+00
3.880000000000000000e+02	9.155870275831750860e+01	2.357941486572509859e+01	-5.714540045416998879e-03	1.151930134321810897e+02	2.085179052309188430e-01	0.000000000000000000e+00	1.541648189353009180e+01	1.000000000000000000e+00
3.910000000000000000e+02	9.451890180530688212e+01	8.449803648785506383e+00	-4.567609186156877492e-03	9.214171773556941503e+01	2.596412295757629662e-01	0.000000000000000000e+00	1.541648189353009180e+01	1.000000000000000000e+00
3.960000000000000000e+02	1.253897322510139034e+01	2.249486592261445495e+01	-2.739897392475478151e-03	5.540792104314020605e+01	4.259551676720871871e-01	0.000000000000000000e+00	8.317434979782726145e+01	1.000000000000000000e+00
4.090000000000000000e+02	4.485404887611440472e+01	2.515157084596868131e+01	-6.804426048652153190e-03	1.370978077215061717e+02	1.414431512854021911e-01	0.000000000000000000e+00	1.603991591393949179e+01	1.000000000000000000e+00
4.190000000000000000e+02	2.462463838567179408e+01	9.632211704806342922e+00	-7.205037434661286204e-03	1.451493929097215698e+02	1.122283338536704811e-01	0.000000000000000000e+00	2.257399884771739096e+01	1.000000000000000000e+00
4.190000000000000000e+02	7.866900795817640812e+01	1.713850620810816494e+01	-6.543407396369941426e-03	1.318517912877258880e+02	1.385544302218916224e-01	0.000000000000000000e+00	3.235050470048695814e+01	1.000000000000000000e+00
4.190000000000000000e+02	1.193442261444496495e+02	2.417430517325009376e+01	-6.373762841173340014e-03	1.284422337075246787e+02	2.179602722653659619e-01	0.000000000000000000e+00	4.127924226023081644e+01	1.000000000000000000e+00
4.220000000000000000e+02	4.719863426283917818e+01	9.643792480949851864e+00	-7.310566019318010846e-03	1.472703321012403421e+02	1.158642846925682646e-01	0.000000000000000000e+00	1.796011819008983679e+01	1.000000000000000000e+00
4.260000000000000000e+02	6.346289783838432186e+01	1.726216341883357686e+01	-6.844263321893189790e-03	1.378984669398118115e+02	1.762349905855297161e-01	0.000000000000000000e+00	6.346124603826427624e+00	1.000000000000000000e+00
4.290000000000000000e+02	5.797987890749356410e+01	1.406688551373913754e+01	-7.153804246717053623e-03	1.441196958227110940e+02	1.976084424008435203e-01	0.000000000000000000e+00	6.346124603826427624e+00	1.000000000000000000e+00
4.350000000000000000e+02	1.453546020052353960e+01	2.633560969917573047e+01	-4.939642705773221280e-03	9.961893800607442984e+01	2.143158646400069589e-01	0.000000000000000000e+00	1.078678565223985686e+01	1.000000000000000000e+00
4.370000000000000000e+02	3.447652160648895858e+01	1.900909881727987027e+01	-6.684642254928648691e-03	1.346903638669013219e+02	1.773889423858286962e-01	0.000000000000000000e+00	1.213428616721535924e+01	1.000000000000000000e+00
4.370000000000000000e+02	2.530452736268629366e+01	2.695362034972754728e+01	-6.736868105327867111e-03	1.357400117256536589e+02	1.332999771682391588e-01	0.000000000000000000e+00	1.078678565223985686e+01	1.000000000000000000e+00
4.380000000000000000e+02	6.504181649686725564e+01	8.173834035381425167e+00	-5.974665696036916135e-03	1.204210821010992305e+02	1.923204409148422389e-01	0.000000000000000000e+00	3.242900267707340589e+01	1.000000000000000000e+00
4.440000000000000000e+02	9.503743747466415925e+00	6.302183403394487904e+00	-7.324066383026135718e-03	1.475416656984970416e+02	1.580956238136796976e-01	0.000000000000000000e+00	6.445477390374861670e+01	1.000000000000000000e+00
4.480000000000000000e+02	7.355614259667071053e+01	1.349301650156930066e+01	-6.290504943842686013e-03	1.267688962129828667e+02	1.465149487613665036e-01	0.000000000000000000e+00	5.944847324289050761e+01	1.000000000000000000e+00
4.500000000000000000e+02	1.411406112025496817e+01	1.436475078552310514e+01	-7.115989785120319100e-03	1.433596915654040629e+02	1.167656873625581015e-01	0.000000000000000000e+00	9.295636600423375029e+00	1.000000000000000000e+00
4.570000000000000000e+02	6.647992782434053538e+01	1.903040268153559111e+01	1.368832275774684720e-02	-2.754520400669843525e+02	6.051780115903904189e-02	0.000000000000000000e+00	2.132749351511148461e+01	1.000000000000000000e+00
4.580000000000000000e+02	8.435024842555894509e+01	7.389370886767937741e+00	-5.931710740663603994e-03	1.195577629481175705e+02	1.947155393520113575e-01	0.000000000000000000e+00	2.114586810387069349e+01	1.000000000000000000e+00
4.610000000000000000e+02	1.048325196905806678e+02	1.264525346654095017e+01	-5.158010267254091452e-03	1.040077424310340604e+02	1.915902368869819572e-01	0.000000000000000000e+00	1.367813871903521949e+01	1.000000000000000000e+00
4.620000000000000000e+02	1.799096574837967211e+01	2.560489184408089613e+01	-5.311068780713260051e-03	1.070839497055572451e+02	1.742264543636438123e-01	0.000000000000000000e+00	4.893264095624102339e+01	1.000000000000000000e+00
4.710000000000000000e+02	2.431423979051283268e+01	2.456865876203175247e+01	-5.894643100942738301e-03	1.188127684987290991e+02	1.676311084137617202e-01	0.000000000000000000e+00	3.415352531153509119e+01	1.000000000000000000e+00
4.740000000000000000e+02	5.386563664864529244e+01	7.446210486775460602e+00	-6.892208759385323215e-03	1.388620860176414453e+02	1.568513567773166528e-01	0.000000000000000000e+00	3.415352531153509119e+01	1.000000000000000000e+00
4.770000000000000000e+02	9.863811918536315204e+01	1.925441294233556988e+01	-5.513323360743288201e-03	1.111489115056728707e+02	1.957044182659875009e-01	0.000000000000000000e+00	1.674111160065799808e+01	1.000000000000000000e+00
4.800000000000000000e+02	1.085429126772568793e+02	5.757751002854922362e+00	-6.118157003857002327e-03	1.233050053469940082e+02	1.655583261967022990e-01	0.000000000000000000e+00	1.674111160065799808e+01	1.000000000000000000e+00
4.810000000000000000e+02	4.446853217258191648e+01	2.461496371135977412e+01	-5.581116668618414656e-03	1.125114379155813822e+02	2.165232869247057934e-01	0.000000000000000000e+00	8.035033392212589831e+00	1.000000000000000000e+00
4.820000000000000000e+02	5.201405886124361899e+01	2.185329961073759009e+01	-6.239509698841099426e-03	1.257439813611747610e+02	1.654016868203510571e-01	0.000000000000000000e+00	8.035033392212589831e+00	1.000000000000000000e+00
4.840000000000000000e+02	3.513900656585734339e+01	2.558768697950722526e+01	-5.270915937866531113e-03	1.062769480924725514e+02	1.961932230960341528e-01	0.000000000000000000e+00	9.380098006040501701e+00	1.000000000000000000e+00
4.850000000000000000e+02	3.699107707624312980e+01	1.149333052865748606e+01	-6.188794845296653920e-03	1.247247018851499263e+02	1.757542200919173236e-01	0.000000000000000000e+00	1.421552140932756458e+01	1.000000000000000000e+00
4.860000000000000000e+02	7.579758492994130847e+01	1.091432013818907798e+01	-6.210418211914106590e-03	1.251592935728970701e+02	1.587853481657147681e-01	0.000000000000000000e+00	2.617856726716075144e+01	1.000000000000000000e+00
4.860000000000000000e+02	1.508800758663412012e+01	2.247044157819239629e+01	-5.969303024309753451e-03	1.203133018188715653e+02	1.705188009433561414e-01	0.000000000000000000e+00	2.029186484670221802e+01	1.000000000000000000e+00
4.900000000000000000e+02	1.137871079789304645e+02	1.474802047204467570e+01	-6.148686069905115979e-03	1.239185859505104474e+02	1.507259736696102692e-01	0.000000000000000000e+00	1.256833670588208207e+01	1.000000000000000000e+00
4.920000000000000000e+02	5.306511746363090509e+01	1.303430945940727881e+01	-5.821738466445536622e-03	1.173475134017195955e+02	1.753485909493737172e-01	0.000000000000000000e+00	4.896221467927112769e+01	1.000000000000000000e+00
4.950000000000000000e+02	1.017400780790884482e+02	1.833022065415836011e+01	-5.499701221173054766e-03	1.108751304274860559e+02	2.593593391422855943e-01	0.000000000000000000e+00	6.011704104175356278e+00	1.000000000000000000e+00
5.010000000000000000e+02	4.892097099187220977e+01	1.742866945224519526e+01	-6.776728851506251018e-03	1.365411427087699963e+02	1.240041089180521361e-01	0.000000000000000000e+00	2.243753224317179473e+01	1.000000000000000000e+00
5.040000000000000000e+02	7.132178633298146053e+01	1.871176150541139904e+01	-6.455146887607973380e-03	1.300779100904600227e+02	1.365863291184185035e-01	0.000000000000000000e+00	1.832502992484829463e+01	1.000000000000000000e+00
5.080000000000000000e+02	8.429136579570548804e+01	5.765845921464751278e+00	-5.916738988075735325e-03	1.192568570188603303e+02	1.742553750335785745e-01	0.000000000000000000e+00	1.832502992484829463e+01	1.000000000000000000e+00
5.080000000000000000e+02	4.644567638920837283e+01	1.421583810221807376e+01	-3.576749201920046382e-03	7.222717248973174264e+01	2.916918523576284006e-01	0.000000000000000000e+00	2.527912524558687579e+01	1.000000000000000000e+00
5.130000000000000000e+02	1.115068737965555812e+01	5.863610032897678792e+00	-7.125024785778488919e-03	1.435412792087297476e+02	1.449054229254185255e-01	0.000000000000000000e+00	3.626976651298430454e+01	1.000000000000000000e+00
5.140000000000000000e+02	1.118019367510740949e+02	2.353705498269657781e+01	-4.961404861524584299e-03	1.000563191116312254e+02	2.072937363226634577e-01	0.000000000000000000e+00	1.935833882179271370e+01	1.000000000000000000e+00
5.140000000000000000e+02	1.024850833683291995e+02	6.568215158366752959e+00	-6.510916492411694158e-03	1.311987811881677430e+02	1.347213503927521261e-01	0.000000000000000000e+00	1.935833882179271370e+01	1.000000000000000000e+00
5.180000000000000000e+02	5.934570020095237908e+01	1.899480302041990853e+01	-6.100241838594058948e-03	1.229449419930476637e+02	1.586370330168764831e-01	0.000000000000000000e+00	1.392370749329938029e+01	1.000000000000000000e+00
5.190000000000000000e+02	2.032461233732843198e+01	2.631681679442732147e+01	-5.087244199680189365e-03	1.025854687728078574e+02	1.970887465401812699e-01	0.000000000000000000e+00	2.548756508512451902e+01	1.000000000000000000e+00
5.210000000000000000e+02	8.630440516843496823e+01	2.298294160506898010e+01	-7.018820169712149983e-03	1.414067529733212893e+02	1.138783823472965251e-01	0.000000000000000000e+00	1.483616358724938600e+01	1.000000000000000000e+00
5.280000000000000000e+02	1.182863755469314384e+02	2.212082588659451332e+01	-5.102895881984566631e-03	1.029000400950760223e+02	2.274733111752416104e-01	0.000000000000000000e+00	4.354364901548704125e+01	1.000000000000000000e+00
5.370000000000000000e+02	6.238482902543780995e+01	6.048878953304829942e+00	-5.492866447851140616e-03	1.107377634889380857e+02	1.575689377719701190e-01	0.000000000000000000e+00	2.167022019730515936e+01	1.000000000000000000e+00
5.380000000000000000e+02	5.595900134056615371e+01	2.674446258759814654e+01	-1.189741878057038599e-02	2.394580158336807756e+02	9.182747987731787465e-02	0.000000000000000000e+00	2.167022019730515936e+01	1.000000000000000000e+00
5.420000000000000000e+02	1.148693956393352238e+02	2.301669085225848121e+01	-6.465331876934511494e-03	1.302826104860743897e+02	1.655978534445254891e-01	0.000000000000000000e+00	3.473685292353851395e+01	1.000000000000000000e+00
5.450000000000000000e+02	8.032886217553352992e+01	2.670457629889883222e+01	-6.000596601566818462e-03	1.209422477548303476e+02	2.347582852935592435e-01	0.000000000000000000e+00	1.696096895854823927e+01	1.000000000000000000e+00
5.470000000000000000e+02	6.368164060360847145e+01	2.345734949005564118e+01	-6.436081364125126499e-03	1.296947265568882699e+02	2.137942208330994021e-01	0.000000000000000000e+00	1.696096895854823927e+01	1.000000000000000000e+00
5.560000000000000000e+02	6.158912727997899594e+01	1.125434265390910760e+01	-5.655394160807085749e-03	1.140042850407763098e+02	1.463776275061710042e-01	0.000000000000000000e+00	1.943823912795236097e+01	1.000000000000000000e+00
5.590000000000000000e+02	4.235769675806282919e+01	8.426406926886741644e+00	-6.760026715697963276e-03	1.362054591161860628e+02	1.406889920572335084e-01	0.000000000000000000e+00	1.058698737628044917e+01	1.000000000000000000e+00
5.630000000000000000e+02	5.000391258668101813e+01	1.574895328779906123e+01	-3.661575654983945799e-03	7.393203519935670442e+01	2.326560834976786341e-01	0.000000000000000000e+00	1.058698737628044917e+01	1.000000000000000000e+00
5.640000000000000000e+02	6.169282542322127938e+01	2.232743697554828088e+01	-5.991412910588501950e-03	1.207576716972430120e+02	1.808768121758527192e-01	0.000000000000000000e+00	1.341294639257975518e+01	1.000000000000000000e+00
5.640000000000000000e+02	1.188826040212721153e+02	1.919350034792927673e+01	-4.269464650670032335e-03	8.614953626068113124e+01	2.943287163241766757e-01	0.000000000000000000e+00	5.727558236177092965e+01	1.000000000000000000e+00
5.660000000000000000e+02	1.699306776467917146e+01	1.340672481490330092e+01	-6.348371777680111502e-03	1.279319179305026779e+02	1.371426936609556613e-01	0.000000000000000000e+00	8.892292976910670887e+00	1.000000000000000000e+00
5.680000000000000000e+02	1.323598542878387363e+01	2.146632819897365962e+01	-5.196725249070513475e-03	1.047858455630005210e+02	2.415667708740575348e-01	0.000000000000000000e+00	8.892292976910670887e+00	1.000000000000000000e+00
5.710000000000000000e+02	3.508476276555159501e+01	7.939779634522067475e+00	-6.227201209430899623e-03	1.254966023437890357e+02	1.572671934567445584e-01	0.000000000000000000e+00	1.772850120097723803e+01	1.000000000000000000e+00
5.750000000000000000e+02	4.788320665412778965e+01	2.020760702424426114e+01	-5.448849345994463515e-03	1.098530970572922598e+02	1.840013634143756738e-01	0.000000000000000000e+00	1.772850120097723803e+01	1.000000000000000000e+00
5.820000000000000000e+02	4.099516348433630242e+01	1.144808494676078681e+01	-2.334777209944647290e-03	4.726571696450226057e+01	3.849618587146887982e-01	0.000000000000000000e+00	1.459275233392654769e+01	1.000000000000000000e+00
5.820000000000000000e+02	6.814444755150253741e+01	2.178258807864328617e+01	3.015337866478072330e-03	-6.094379076169023790e+01	3.002364695406067874e-01	0.000000000000000000e+00	1.118814376786406406e+01	1.000000000000000000e+00
5.840000000000000000e+02	7.827894177817620402e+01	2.652248129895042794e+01	-5.993128926180304669e-03	1.207921605964711347e+02	1.518947034250029970e-01	0.000000000000000000e+00	1.118814376786406406e+01	1.000000000000000000e+00
5.870000000000000000e+02	2.698831492156404011e+01	7.354600609563030744e+00	-7.230930396221493979e-03	1.456697959563100824e+02	2.301469358171884805e-01	0.000000000000000000e+00	1.459275233392654769e+01	1.000000000000000000e+00
5.890000000000000000e+02	5.352491914526748928e+01	1.468728327649338894e+01	-1.225262701869480296e-02	2.465970774996650903e+02	6.217211565246982818e-02	0.000000000000000000e+00	1.188527627056963354e+01	1.000000000000000000e+00
5.920000000000000000e+02	4.293083971712498936e+01	7.595243234092953877e+00	-5.841192751400195796e-03	1.177385103580184875e+02	1.665475979560604447e-01	0.000000000000000000e+00	1.274878625174974367e+01	1.000000000000000000e+00
5.940000000000000000e+02	4.378061921911804433e+01	2.149231163624395791e+01	-5.678017644769311340e-03	1.144589773304555962e+02	1.780303859224174889e-01	0.000000000000000000e+00	1.188527627056963354e+01	1.000000000000000000e+00
5.980000000000000000e+02	1.456409815358006199e+01	1.215600258980277992e+01	-1.328253883429898925e-02	2.672964959617695513e+02	6.848483595000698365e-02	0.000000000000000000e+00	3.067200302855495053e+01	1.000000000000000000e+00
6.050000000000000000e+02	4.209946690198551522e+01	2.167569565099314488e+01	-3.794282311042783493e-03	7.659920588800152075e+01	2.646127871229609907e-01	0.000000000000000000e+00	5.259640044446175722e+00	1.000000000000000000e+00
6.060000000000000000e+02	8.362514485086983029e+01	1.412990401274909225e+01	-6.540097095507404860e-03	1.317852600549048532e+02	1.347708260535704916e-01	0.000000000000000000e+00	2.668078100901416150e+01	1.000000000000000000e+00
6.070000000000000000e+02	2.139837299428245032e+01	2.641736345359977634e+01	-5.724427499720347381e-03	1.153917338964471355e+02	2.123834941524933573e-01	0.000000000000000000e+00	9.194369485258295782e+00	1.000000000000000000e+00
6.080000000000000000e+02	4.040067130692367670e+01	1.669795450431423589e+01	-2.613104055874572538e-03	5.285959768890336363e+01	4.250492693881040562e-01	0.000000000000000000e+00	5.259640044446175722e+00	1.000000000000000000e+00
6.090000000000000000e+02	8.177153669275613268e+00	6.156980754712822801e+00	-7.603083980364756453e-03	1.531494293129138384e+02	1.313677888348139255e-01	0.000000000000000000e+00	2.142018843668693862e+01	1.000000000000000000e+00
6.090000000000000000e+02	1.100673730549090408e+02	1.057003844555641514e+01	-6.382950364170625161e-03	1.286268867819623836e+02	1.524135859399163850e-01	0.000000000000000000e+00	2.668078100901416150e+01	1.000000000000000000e+00
6.120000000000000000e+02	1.223644212142356480e+01	2.718901940828692432e+01	-3.149952451721363140e-03	6.364930747568081415e+01	3.207778367809116515e-01	0.000000000000000000e+00	5.988222445691640416e+00	1.000000000000000000e+00
6.150000000000000000e+02	4.316592055571450715e+01	8.043954142811575281e+00	-6.323552356671146256e-03	1.274330911633290953e+02	1.370416779240014593e-01	0.000000000000000000e+00	1.226840584299604942e+01	1.000000000000000000e+00
6.160000000000000000e+02	6.883800590948597531e+00	2.450424070133177423e+01	-7.762417432704697348e-03	1.563517518370625794e+02	2.544907692426574553e-01	0.000000000000000000e+00	5.988222445691640416e+00	1.000000000000000000e+00
6.160000000000000000e+02	3.147859630506555462e+01	1.177493709488365781e+01	-5.449916457058632223e-03	1.098745441153103428e+02	1.879589226643505473e-01	0.000000000000000000e+00	1.226840584299604942e+01	1.000000000000000000e+00
6.170000000000000000e+02	1.130046726981398919e+01	2.041666821496137274e+01	-7.177058249208286000e-03	1.445870604273228537e+02	2.692402568487911596e-01	0.000000000000000000e+00	6.017906063036557285e+00	1.000000000000000000e+00
6.210000000000000000e+02	1.160468111658775996e+02	1.792202598795228852e+01	-5.962616621199515014e-03	1.201789168609672345e+02	1.835811864226435386e-01	0.000000000000000000e+00	2.187473611578004551e+01	1.000000000000000000e+00
6.220000000000000000e+02	4.038610409483143115e+01	2.712836692554106932e+01	-5.948891407860803712e-03	1.199030641810822289e+02	1.828536180574136250e-01	0.000000000000000000e+00	1.781281769528342451e+01	1.000000000000000000e+00
6.230000000000000000e+02	2.520310392281233547e+01	1.781316536991864297e+01	-5.905834829722304315e-03	1.190377025890198439e+02	1.499530457163033015e-01	0.000000000000000000e+00	1.781281769528342451e+01	1.000000000000000000e+00
6.230000000000000000e+02	9.486606076979843749e+01	2.338827632927441158e+01	-6.232970690761528709e-03	1.256125587844886979e+02	1.732015661764779724e-01	0.000000000000000000e+00	1.686633086089672773e+01	1.000000000000000000e+00
6.280000000000000000e+02	1.101127361973570942e+02	1.617634142136541087e+01	-6.713913475996409995e-03	1.352786639957069212e+02	1.754156762295336902e-01	0.000000000000000000e+00	8.158021701444571505e+00	1.000000000000000000e+00
6.290000000000000000e+02	1.181555185916340349e+02	1.480997052020077653e+01	-6.493692325912940426e-03	1.308526056956480090e+02	1.847296685065706878e-01	0.000000000000000000e+00	8.158021701444571505e+00	1.000000000000000000e+00
6.310000000000000000e+02	6.330277868084586146e+00	2.504234299127418950e+01	-6.795497416390782267e-03	1.369183578961209378e+02	1.890311088048529653e-01	0.000000000000000000e+00	2.555813144745961552e+01	1.000000000000000000e+00
6.350000000000000000e+02	5.924856146574668969e+01	1.000354705426140534e+01	-6.448420508290939566e-03	1.299427216810169909e+02	1.174533730886730964e-01	0.000000000000000000e+00	1.545001964850384368e+01	1.000000000000000000e+00
6.350000000000000000e+02	7.427561175595565146e+01	1.359393236989057208e+01	-3.934633759371894239e-03	7.942002347326477718e+01	2.741211274566418554e-01	0.000000000000000000e+00	1.543888788567505443e+01	1.000000000000000000e+00
6.360000000000000000e+02	2.559621537548938264e+01	8.248244770577814577e+00	-6.818563912600916418e-03	1.373819539538358470e+02	1.280399292473790585e-01	0.000000000000000000e+00	2.555813144745961552e+01	1.000000000000000000e+00
6.390000000000000000e+02	6.532890262843604035e+01	2.617628727404111544e+01	-5.698972384081069965e-03	1.148801307837966021e+02	1.934840999701922248e-01	0.000000000000000000e+00	1.387277742500624100e+01	1.000000000000000000e+00
6.420000000000000000e+02	7.721439061449122221e+01	1.902162943336831802e+01	-6.068400493365566986e-03	1.223049868830130862e+02	1.193951463635937182e-01	0.000000000000000000e+00	1.387277742500624100e+01	1.000000000000000000e+00
6.470000000000000000e+02	1.081715062816362973e+02	7.422800595690643100e+00	-6.068034982230009929e-03	1.222976407512056483e+02	1.476568188439529861e-01	0.000000000000000000e+00	3.305867270225382981e+01	1.000000000000000000e+00
6.470000000000000000e+02	2.615043407686702892e+01	2.648656896190876608e+01	-5.907944778451188969e-03	1.190801088523630256e+02	3.684486127688235690e-01	0.000000000000000000e+00	2.794738702197160407e+01	1.000000000000000000e+00
6.520000000000000000e+02	5.292537785498794989e+01	1.847664842333096402e+01	-6.567155370528873076e-03	1.323290838552012758e+02	1.424320331560575692e-01	0.000000000000000000e+00	1.955519765185586323e+01	1.000000000000000000e+00
6.530000000000000000e+02	2.991780220178094396e+01	1.547559507690369252e+01	-6.804006666002808054e-03	1.370893788668964532e+02	2.400774819571268592e-01	0.000000000000000000e+00	5.546922811577661427e+00	1.000000000000000000e+00
6.550000000000000000e+02	8.375332362496293115e+01	2.240284924675505707e+01	-5.398354537289881162e-03	1.088382400960417442e+02	1.862165336926404624e-01	0.000000000000000000e+00	1.305234122857316592e+01	1.000000000000000000e+00
6.560000000000000000e+02	8.946147430265716594e+01	1.066484995437776817e+01	-3.412266933199269766e-03	6.892136780018134345e+01	3.220809305523864019e-01	0.000000000000000000e+00	1.305234122857316592e+01	1.000000000000000000e+00
6.560000000000000000e+02	3.440150945044415209e+01	1.220990648399015122e+01	-4.703503252362275545e-03	9.487294976950067849e+01	2.820014331285272124e-01	0.000000000000000000e+00	5.546922811577661427e+00	1.000000000000000000e+00
6.590000000000000000e+02	6.711780932769765684e+01	2.515353174249155188e+01	-6.205306140353447457e-03	1.250565499138390066e+02	1.200150292238463257e-01	0.000000000000000000e+00	1.482458070546436701e+01	1.000000000000000000e+00
6.620000000000000000e+02	1.078126211959235192e+01	1.308937246673861843e+01	-7.378187502473375868e-03	1.486294051360903268e+02	1.190533874662093039e-01	0.000000000000000000e+00	5.242155483213296208e+01	1.000000000000000000e+00
6.620000000000000000e+02	1.163834084220093814e+02	1.674475125917975049e+01	-6.699743306497754451e-03	1.349938684785688281e+02	1.492523092690174469e-01	0.000000000000000000e+00	4.997806362133264457e+01	1.000000000000000000e+00
6.640000000000000000e+02	6.315573951779486350e+01	1.086821774824266029e+01	-6.455861022363828909e-03	1.300922629446809538e+02	1.518996794190763389e-01	0.000000000000000000e+00	1.482458070546436701e+01	1.000000000000000000e+00
6.770000000000000000e+02	7.401523095251717166e+01	6.717122332692774478e+00	-6.592043740870284080e-03	1.328292963828480993e+02	1.439045073460103463e-01	0.000000000000000000e+00	1.608495256102904136e+01	1.000000000000000000e+00
6.780000000000000000e+02	3.309576759928196310e+01	8.888060569274024658e+00	-7.129731567464188749e-03	1.436358772531894203e+02	1.510969976602124509e-01	0.000000000000000000e+00	1.901297448680028168e+01	1.000000000000000000e+00
6.780000000000000000e+02	6.592514957337549220e+01	2.061950637894253191e+01	-5.887978325510726321e-03	1.186788182191682779e+02	2.019190015846463737e-01	0.000000000000000000e+00	1.105501869066640985e+01	1.000000000000000000e+00
6.790000000000000000e+02	1.419190515241999861e+01	6.854053827436510815e+00	-7.017580863232136638e-03	1.413818450899045445e+02	1.419114474569518336e-01	0.000000000000000000e+00	1.901297448680028168e+01	1.000000000000000000e+00
6.820000000000000000e+02	9.122097949522994043e+01	2.713867117042964239e+01	-6.009169394173680644e-03	1.211145458281893497e+02	2.047260726823419974e-01	0.000000000000000000e+00	1.319646873220824013e+01	1.000000000000000000e+00
6.830000000000000000e+02	6.960864702463121034e+01	1.019620149145237065e+01	-6.317835571858379171e-03	1.273181938300774618e+02	1.605667565314564671e-01	0.000000000000000000e+00	1.105501869066640985e+01	1.000000000000000000e+00
6.860000000000000000e+02	1.039402312220113203e+02	2.362193653288323603e+01	-6.087185926900539126e-03	1.226825411006082334e+02	1.339453973519411090e-01	0.000000000000000000e+00	1.319646873220824013e+01	1.000000000000000000e+00
6.860000000000000000e+02	1.704131031368615012e+01	8.523576415408408380e+00	-6.532277780774288500e-03	1.316281055633305073e+02	1.225444219218332353e-01	0.000000000000000000e+00	3.196101149644004735e+01	1.000000000000000000e+00
6.880000000000000000e+02	5.503301954245648631e+01	9.604236119664996352e+00	-6.268507671634020520e-03	1.263267896796143930e+02	1.586798561945591546e-01	0.000000000000000000e+00	1.458764338406044381e+01	1.000000000000000000e+00
6.880000000000000000e+02	4.594987553933168556e+01	2.215446459153877612e+01	-5.817541876694514585e-03	1.172631693189990472e+02	2.021673088320361522e-01	0.000000000000000000e+00	1.549231227666590982e+01	1.000000000000000000e+00
6.930000000000000000e+02	8.484746392977594098e+01	1.816947681632522560e+01	-7.190216641065018920e-03	1.448515209910373187e+02	1.439035544195002014e-01	0.000000000000000000e+00	3.102038752685545120e+01	1.000000000000000000e+00
6.990000000000000000e+02	1.103210285468134231e+02	1.148522335933341765e+01	-5.948772995029512518e-03	1.199006842911644242e+02	1.447607054048200004e-01	0.000000000000000000e+00	1.700641432720294688e+01	1.000000000000000000e+00
7.030000000000000000e+02	1.195724083309077344e+02	2.575512526365444188e+01	-5.842059926946209167e-03	1.177559390633067267e+02	2.036378002370047291e-01	0.000000000000000000e+00	1.166375979436767274e+01	1.000000000000000000e+00
7.080000000000000000e+02	1.195816942393643529e+02	1.409136916569817721e+01	-5.566257961274884147e-03	1.122128039971723155e+02	2.067641438112891583e-01	0.000000000000000000e+00	1.166375979436767274e+01	1.000000000000000000e+00
7.140000000000000000e+02	1.027198919338691923e+02	1.849573940969946761e+01	-5.756597397061647900e-03	1.160382923268501116e+02	1.602086379753043799e-01	0.000000000000000000e+00	4.935792136446367095e+01	1.000000000000000000e+00
7.160000000000000000e+02	5.369203755420672053e+01	2.419432663349369861e+01	-6.021025303845482790e-03	1.213528287877858247e+02	1.419051090445959673e-01	0.000000000000000000e+00	3.872230234442751140e+01	1.000000000000000000e+00
7.220000000000000000e+02	1.071604199798051553e+02	1.227277521665035387e+01	-5.533296969903511719e-03	1.115503459663149783e+02	2.102229044999595065e-01	0.000000000000000000e+00	1.449169462989906698e+01	1.000000000000000000e+00
7.230000000000000000e+02	1.135498957915556986e+02	2.527984299141420266e+01	6.988930843061737577e-03	-1.408060300080017271e+02	1.506016854931531146e-01	0.000000000000000000e+00	1.449169462989906698e+01	1.000000000000000000e+00
7.250000000000000000e+02	6.034244140559781044e+01	1.768441931434670877e+01	-6.401786491347940221e-03	1.290054598527256644e+02	1.406093551444040912e-01	0.000000000000000000e+00	1.875600064732314110e+01	1.000000000000000000e+00
7.250000000000000000e+02	7.798253716897582422e+01	2.405737637847629173e+01	-6.107399186852158213e-03	1.230887921212127480e+02	1.507233293254028883e-01	0.000000000000000000e+00	1.875600064732314110e+01	1.000000000000000000e+00
7.280000000000000000e+02	2.074597686595117807e+01	1.883522430575402495e+01	-6.641311531936834427e-03	1.338194924448204688e+02	1.359301213382346774e-01	0.000000000000000000e+00	1.092757846807837829e+01	1.000000000000000000e+00
7.300000000000000000e+02	1.164001637337246287e+01	2.487620557402541266e+01	-4.522466899946596570e-03	9.123443707479310660e+01	4.174332112754458590e-01	0.000000000000000000e+00	4.425955042120928162e+00	1.000000000000000000e+00
7.300000000000000000e+02	1.132307261164490058e+02	2.505733823540726135e+01	-6.897094971701142607e-03	1.389602903025981107e+02	1.401955319855914261e-01	0.000000000000000000e+00	1.275853227715885474e+01	1.000000000000000000e+00
7.320000000000000000e+02	1.030321246162827009e+02	1.739126536149653290e+01	-6.466874433124669870e-03	1.303136131560094384e+02	1.656269485316320678e-01	0.000000000000000000e+00	1.176301288283495161e+01	1.000000000000000000e+00
7.320000000000000000e+02	9.228286724836006272e+01	1.261403414248463406e+01	-6.004120874706106101e-03	1.210130794545735569e+02	1.855082464112071117e-01	0.000000000000000000e+00	1.176301288283495161e+01	1.000000000000000000e+00
7.330000000000000000e+02	7.829088040996655451e+00	2.712696173149139156e+01	-6.220181502450015595e-03	1.253555185635301967e+02	2.129620449915731184e-01	0.000000000000000000e+00	4.425955042120928162e+00	1.000000000000000000e+00
7.350000000000000000e+02	2.754115293436802858e+01	8.409499843764358218e+00	-7.652359770812885813e-03	1.541397861484050793e+02	1.725962201169107813e-01	0.000000000000000000e+00	8.633967298411834079e+00	1.000000000000000000e+00
7.350000000000000000e+02	3.355988008565739733e+01	1.459984028580606541e+01	-5.737815913213593563e-03	1.156608174910244173e+02	2.889368206782270132e-01	0.000000000000000000e+00	8.633967298411834079e+00	1.000000000000000000e+00
7.350000000000000000e+02	7.943562563688345790e+01	2.108235079724570227e+01	-6.463399265923662311e-03	1.302437683993714757e+02	1.463166541331231141e-01	0.000000000000000000e+00	1.538713761519535161e+01	1.000000000000000000e+00
7.380000000000000000e+02	1.211973242879355865e+02	1.465558149897068319e+01	-3.662354936794307968e-03	7.394769739494296346e+01	2.945720514871391638e-01	0.000000000000000000e+00	4.225331747726490050e+01	1.000000000000000000e+00
7.410000000000000000e+02	6.741185847093832706e+01	7.778095553057573497e+00	-6.621044387364765672e-03	1.334121584379927867e+02	1.361035177780566263e-01	0.000000000000000000e+00	2.278263430080113494e+01	1.000000000000000000e+00
7.440000000000000000e+02	9.015893079920306263e+01	6.505646663422706588e+00	-6.841768394545826373e-03	1.378483232824489448e+02	1.460074506092662316e-01	0.000000000000000000e+00	2.278263430080113494e+01	1.000000000000000000e+00
7.470000000000000000e+02	2.928272961660018936e+01	1.740789224700229809e+01	-5.744165522055757860e-03	1.157884334757167863e+02	1.486216989890433160e-01	0.000000000000000000e+00	1.755552649237285223e+01	1.000000000000000000e+00
7.520000000000000000e+02	4.500738811471944700e+01	2.521376346948161995e+01	-6.210193275365438054e-03	1.251547727433680137e+02	1.630876973203378988e-01	0.000000000000000000e+00	1.755552649237285223e+01	1.000000000000000000e+00
7.580000000000000000e+02	3.573537497074732272e+01	2.214284423457529982e+01	-6.158167711450056835e-03	1.241091502911392297e+02	1.439458743723851519e-01	0.000000000000000000e+00	9.342969028259741293e+00	1.000000000000000000e+00
7.620000000000000000e+02	2.639323406562414576e+01	2.226723704724987840e+01	-6.374170431126535696e-03	1.284504255496555629e+02	1.235710568414931654e-01	0.000000000000000000e+00	9.342969028259741293e+00	1.000000000000000000e+00
7.630000000000000000e+02	1.211439617937985957e+02	1.103906929356635658e+01	-5.902285036628217990e-03	1.189663579830107523e+02	1.694946401401015157e-01	0.000000000000000000e+00	1.914376682053782730e+01	1.000000000000000000e+00
7.630000000000000000e+02	1.020844021676121969e+02	9.245470973158361971e+00	-3.101263684013191944e-03	6.267074876616217693e+01	3.462945177231300242e-01	0.000000000000000000e+00	1.914376682053782730e+01	1.000000000000000000e+00
7.700000000000000000e+02	6.485209394206103184e+01	1.129479754895756471e+01	-3.813165227461859982e-03	7.697871934033928198e+01	2.595500676502181525e-01	0.000000000000000000e+00	2.105098810818808630e+01	1.000000000000000000e+00
7.710000000000000000e+02	2.203559336451006345e+01	1.871612295788568758e+01	-6.656725209534509156e-03	1.341292802905371957e+02	1.621916021856708578e-01	0.000000000000000000e+00	2.730459959098869760e+01	1.000000000000000000e+00
7.720000000000000000e+02	9.585215392403435430e+01	1.242723547903527681e+01	-5.276167972295884440e-03	1.063825047593477535e+02	1.825793952716120438e-01	0.000000000000000000e+00	3.102073716969702488e+01	1.000000000000000000e+00
7.730000000000000000e+02	4.866459398809351455e+01	2.475246991721567369e+01	-3.769364244386597639e-03	7.609839651658904813e+01	3.040248467283891420e-01	0.000000000000000000e+00	2.105098810818808630e+01	1.000000000000000000e+00
7.790000000000000000e+02	4.759084917934016801e+01	1.632000491019457300e+01	-5.703136347279654829e-03	1.149638191301214221e+02	1.701241967124538235e-01	0.000000000000000000e+00	inf	1.000000000000000000e+00
7.960000000000000000e+02	2.701723154114599978e+01	6.865080816788775131e+00	-6.584847395828900482e-03	1.326846624878365049e+02	1.424033391325845166e-01	0.000000000000000000e+00	2.359477645445878480e+01	1.000000000000000000e+00
7.970000000000000000e+02	7.922757280684532333e+00	2.072561935800199961e+01	-5.966580387328867738e-03	1.202585815978449801e+02	2.024803843091865785e-01	0.000000000000000000e+00	2.359477645445878480e+01	1.000000000000000000e+00
7.990000000000000000e+02	1.025352617076748061e+02	7.566542623107332055e+00	-7.273512008450069843e-03	1.465256115678566857e+02	1.464465907634632247e-01	0.000000000000000000e+00	1.299930371438684418e+01	1.000000000000000000e+00
8.030000000000000000e+02	9.060458277677908256e+01	1.272801502027778398e+01	-3.550538571462458735e-03	7.170038485628866454e+01	2.382674805153508490e-01	0.000000000000000000e+00	1.299930371438684418e+01	1.000000000000000000e+00
8.050000000000000000e+02	2.156227571732161152e+01	1.588388096573389419e+01	-3.563458234715496421e-03	7.196004739439365494e+01	2.757988415268461946e-01	0.000000000000000000e+00	8.930419131255764142e+00	1.000000000000000000e+00
8.080000000000000000e+02	5.452819279435386335e+01	2.265051046745835350e+01	-6.717375951988218546e-03	1.353482536813319825e+02	1.418040330614961375e-01	0.000000000000000000e+00	2.713772101061462649e+01	1.000000000000000000e+00
8.100000000000000000e+02	2.739047178450466191e+01	2.265030664421222895e+01	-6.058124656342055159e-03	1.220984606082627693e+02	3.519175349529087837e-01	0.000000000000000000e+00	8.930419131255764142e+00	1.000000000000000000e+00
8.210000000000000000e+02	2.355336118287217317e+01	5.990928171618818965e+00	-6.399056185362083510e-03	1.289505854981696871e+02	1.539341272530314608e-01	0.000000000000000000e+00	2.209475565792094542e+01	1.000000000000000000e+00
8.240000000000000000e+02	6.088905970990395211e+00	1.952499746859690788e+01	-6.515340012174029687e-03	1.312876861655149980e+02	1.689001469421983481e-01	0.000000000000000000e+00	2.209475565792094542e+01	1.000000000000000000e+00
8.260000000000000000e+02	5.008514833495058838e+01	2.095531111578964456e+01	-5.885393438450075773e-03	1.186268665295818323e+02	1.619013185277219380e-01	0.000000000000000000e+00	1.539276365677126890e+01	1.000000000000000000e+00
8.270000000000000000e+02	7.774086128762931480e+01	1.174799001165263235e+01	-1.336622450562347138e-02	2.689784309622058913e+02	7.239563253682512745e-02	0.000000000000000000e+00	2.447822216709760212e+01	1.000000000000000000e+00
8.310000000000000000e+02	4.734701694708496689e+01	5.808040421172628420e+00	-6.581087669643915193e-03	1.326090985954460848e+02	1.336215920643278876e-01	0.000000000000000000e+00	1.539276365677126890e+01	1.000000000000000000e+00
8.310000000000000000e+02	2.271868932012070630e+01	1.847659399311712036e+01	-6.412211986497696158e-03	1.292149939929402080e+02	1.353663259009114661e-01	0.000000000000000000e+00	2.747848463042664946e+01	1.000000000000000000e+00
8.320000000000000000e+02	1.020465371892237272e+02	8.846700741614029084e+00	-6.917153040058154380e-03	1.393634222447437878e+02	1.693593407072137014e-01	0.000000000000000000e+00	2.447822216709760212e+01	1.000000000000000000e+00
8.390000000000000000e+02	5.353715015168001656e+01	1.401916615464379134e+01	-6.768107984509363559e-03	1.363678784246137354e+02	1.233953402029803748e-01	0.000000000000000000e+00	inf	1.000000000000000000e+00
8.450000000000000000e+02	8.758482505985897149e+01	5.546461291113586434e+00	-6.573886328404692468e-03	1.324643642856337067e+02	1.588982619223234805e-01	0.000000000000000000e+00	2.240123445428779192e+01	1.000000000000000000e+00
8.460000000000000000e+02	1.076538182560462431e+01	9.987474600882672249e+00	-5.908977140964974221e-03	1.191008575255539341e+02	1.841295892480059315e-01	0.000000000000000000e+00	5.454647218703123457e+01	1.000000000000000000e+00
8.490000000000000000e+02	6.522119257485871913e+01	6.843861442112437743e+00	-6.724430898137505330e-03	1.354900457069784068e+02	1.610683972350375193e-01	0.000000000000000000e+00	2.240123445428779192e+01	1.000000000000000000e+00
8.520000000000000000e+02	1.078973127028137640e+02	1.420784228700558671e+01	-6.776584185028642141e-03	1.365382351666755198e+02	1.315076372852183040e-01	0.000000000000000000e+00	4.330680596695631124e+01	1.000000000000000000e+00
8.540000000000000000e+02	2.807276575771895466e+01	1.327628048095175650e+01	5.135636610527631769e-03	-1.035580712299742032e+02	1.705903156741017668e-01	0.000000000000000000e+00	3.770121522815426829e+01	1.000000000000000000e+00
8.600000000000000000e+02	4.466277474928623548e+01	1.557155332724681962e+01	-6.669409846951952422e-03	1.343842192221676726e+02	1.533774776885051816e-01	0.000000000000000000e+00	1.249949230467343675e+01	1.000000000000000000e+00
8.630000000000000000e+02	5.328007258006114455e+01	6.517300957762493852e+00	-6.386870328863861711e-03	1.287056711869110472e+02	1.551269989975899710e-01	0.000000000000000000e+00	1.249949230467343675e+01	1.000000000000000000e+00
8.700000000000000000e+02	9.364897323935537088e+00	2.241899472125824389e+01	-5.856522794752287708e-03	1.180466173023018683e+02	1.942709229165698881e-01	0.000000000000000000e+00	8.071222879440979270e+00	1.000000000000000000e+00
8.730000000000000000e+02	1.414023366865589004e+01	1.074233874813692680e+01	-7.032314277335782390e-03	1.416779608342684753e+02	2.215475252193251920e-01	0.000000000000000000e+00	6.060085693451711997e+00	1.000000000000000000e+00
8.730000000000000000e+02	1.508812358377171137e+01	1.672783315718951869e+01	-4.121811002499683151e-03	8.318195728486227836e+01	4.987812481200647463e-01	0.000000000000000000e+00	6.060085693451711997e+00	1.000000000000000000e+00
8.790000000000000000e+02	9.067119534730953490e+01	1.486252805330309634e+01	-3.448099528026889616e-03	6.964154001656166315e+01	2.879275688651230514e-01	0.000000000000000000e+00	1.210423023652590047e+01	1.000000000000000000e+00
8.800000000000000000e+02	5.753479613398533843e+01	1.796442455134941341e+01	-5.114788012727245793e-03	1.031390510345751181e+02	1.438789645929815508e-01	0.000000000000000000e+00	2.742487996624021918e+01	1.000000000000000000e+00
8.820000000000000000e+02	8.227941680747726139e+01	6.139544472140148201e+00	-7.031984584778849280e-03	1.416713345929763648e+02	1.312600301466368968e-01	0.000000000000000000e+00	1.210423023652590047e+01	1.000000000000000000e+00
8.830000000000000000e+02	9.266496455518339559e+00	2.625524256347206986e+01	-6.777282195317310860e-03	1.365522639474284858e+02	2.504455102026399427e-01	0.000000000000000000e+00	4.897516122648740833e+01	1.000000000000000000e+00
8.930000000000000000e+02	1.160864647426228942e+02	2.282636532622414549e+01	-7.418070966914611444e-03	1.494309927163855320e+02	1.582583292193813218e-01	0.000000000000000000e+00	inf	1.000000000000000000e+00
9.030000000000000000e+02	1.110356165790024079e+02	7.277359170272861277e+00	-6.177859627667637438e-03	1.245049232184255175e+02	1.789418728393690206e-01	0.000000000000000000e+00	8.867307502440792177e+01	1.000000000000000000e+00
9.060000000000000000e+02	2.236868467304307018e+01	8.321112334697225776e+00	-8.049904787443407442e-03	1.621297426981627154e+02	9.623512264844513719e-02	0.000000000000000000e+00	3.150026048810855173e+01	1.000000000000000000e+00
9.110000000000000000e+02	5.385899847915761995e+01	9.112659687117957930e+00	-5.303078366923803973e-03	1.069233564234845488e+02	1.845023443192993495e-01	0.000000000000000000e+00	1.640056150524139156e+01	1.000000000000000000e+00
9.120000000000000000e+02	1.927706308050338180e+01	9.222472739435545463e+00	-4.036102672728327651e-03	8.145937040242655769e+01	2.276339059320267033e-01	0.000000000000000000e+00	3.458210975089799888e+01	1.000000000000000000e+00
9.160000000000000000e+02	6.867208701123698233e+01	1.615189443444558748e+01	-7.455963462528045725e-03	1.501925653203621209e+02	1.564779727282195054e-01	0.000000000000000000e+00	1.640056150524139156e+01	1.000000000000000000e+00
9.190000000000000000e+02	1.040572197091272386e+02	2.355536423265265711e+01	-5.714974034862138619e-03	1.152017358577295454e+02	1.803979560947890359e-01	0.000000000000000000e+00	1.034020786320057894e+01	1.000000000000000000e+00
9.200000000000000000e+02	1.193199472960871788e+02	1.269908024371075328e+01	-5.600211426296407800e-03	1.128952090051259773e+02	2.146647754447563727e-01	0.000000000000000000e+00	1.504234783293206945e+01	1.000000000000000000e+00
9.200000000000000000e+02	1.042865424164602217e+02	1.321769961485350109e+01	-5.846871777562106728e-03	1.178526488087106685e+02	1.932892365885526820e-01	0.000000000000000000e+00	1.034020786320057894e+01	1.000000000000000000e+00
9.340000000000000000e+02	8.974736044343215724e+01	2.172517480959907488e+01	-7.180658870549977077e-03	1.446594265918294013e+02	1.363703834486102995e-01	0.000000000000000000e+00	6.029347679059563347e+01	1.000000000000000000e+00
9.350000000000000000e+02	3.104524543670149583e+01	7.964177853176892974e+00	-6.265332417309441536e-03	1.262629726449981717e+02	1.795855286017992158e-01	0.000000000000000000e+00	9.072561012941148917e+00	1.000000000000000000e+00
9.350000000000000000e+02	1.260870508012479796e+01	2.408823686724176483e+01	-6.511557809178742523e-03	1.312116705287178320e+02	1.489324866214458698e-01	0.000000000000000000e+00	8.940590936531192412e+00	1.000000000000000000e+00
9.400000000000000000e+02	1.820966546784190498e+01	1.711949171265277414e+01	-4.462412680085872836e-03	9.002745274033034661e+01	2.293203585190629612e-01	0.000000000000000000e+00	8.940590936531192412e+00	1.000000000000000000e+00
9.410000000000000000e+02	1.439952020815122502e+01	2.690099564585774061e+01	-6.469029635614549981e-03	1.303569289404607900e+02	1.748403096117399080e-01	0.000000000000000000e+00	1.049738186860169442e+01	1.000000000000000000e+00
9.490000000000000000e+02	5.330961726899592890e+01	1.239963597731662404e+01	-6.875234483033964422e-03	1.385209328781544116e+02	1.670564564385990103e-01	0.000000000000000000e+00	1.172420610778803152e+01	1.000000000000000000e+00
9.490000000000000000e+02	9.692906951358679635e+00	1.282011368656507067e+01	-6.400770829443461034e-03	1.289850468324473241e+02	1.807742491696077147e-01	0.000000000000000000e+00	3.217298918766964277e+01	1.000000000000000000e+00
9.510000000000000000e+02	6.737875530536442170e+01	1.800970172541847703e+01	-6.014161494791744542e-03	1.212148782820292041e+02	1.578169978356495085e-01	0.000000000000000000e+00	1.514640164476092110e+01	1.000000000000000000e+00
9.520000000000000000e+02	4.181146424295765485e+01	1.469081162481750269e+01	-7.384979499006333499e-03	1.487659123363173421e+02	1.212107153732955300e-01	0.000000000000000000e+00	1.172420610778803152e+01	1.000000000000000000e+00
9.540000000000000000e+02	1.079925812840801882e+02	2.627211304924414748e+01	-6.512978382728986521e-03	1.312402215618521097e+02	1.983348050948311458e-01	0.000000000000000000e+00	4.144575130834872567e+01	1.000000000000000000e+00
9.570000000000000000e+02	5.555041002092803382e+01	1.937431685226775713e+01	-5.613598010585261859e-03	1.131642558359079516e+02	1.770920020838827602e-01	0.000000000000000000e+00	1.451529718281937065e+01	1.000000000000000000e+00
9.650000000000000000e+02	7.066670695302899219e+01	8.156963708315981165e+00	-6.305836521321502020e-03	1.270770339905187143e+02	1.745019490964412334e-01	0.000000000000000000e+00	inf	1.000000000000000000e+00
9.730000000000000000e+02	9.572525083817842173e+00	1.712364939786869655e+01	-5.682767237224873452e-03	1.145544357961927489e+02	2.012920489346786690e-01	0.000000000000000000e+00	8.997361336182860825e+00	1.000000000000000000e+00
9.740000000000000000e+02	1.159632355377101476e+02	2.629336562726739146e+01	-3.216247739880767099e-03	6.498172632056247267e+01	3.313135391940763563e-01	0.000000000000000000e+00	2.816383412254439023e+01	1.000000000000000000e+00
9.760000000000000000e+02	9.380726950814140253e+01	8.751175843902604612e+00	-6.979203344277868162e-03	1.406105243687166535e+02	1.536754237641461129e-01	0.000000000000000000e+00	1.582660582550084349e+01	1.000000000000000000e+00
9.760000000000000000e+02	8.794316709244658625e+01	2.345130355811037859e+01	-6.369938781077564942e-03	1.283653768165293627e+02	1.596866690213726292e-01	0.000000000000000000e+00	1.582660582550084349e+01	1.000000000000000000e+00
9.770000000000000000e+02	2.680060488568841492e+01	1.324931541012007408e+01	-5.972848056579924125e-03	1.203845507406822861e+02	2.241891470099260930e-01	0.000000000000000000e+00	7.280245907576905928e+00	1.000000000000000000e+00
9.770000000000000000e+02	1.847567114109896380e+01	1.582499575021746452e+01	-5.219716863254644963e-03	1.052479366235224489e+02	2.678843977725134939e-01	0.000000000000000000e+00	8.714278574051229853e+00	1.000000000000000000e+00
9.800000000000000000e+02	3.390858962642584373e+01	1.167497955007173083e+01	-6.677223345104731610e-03	1.345412568106939943e+02	1.229140034664383263e-01	0.000000000000000000e+00	7.280245907576905928e+00	1.000000000000000000e+00
9.820000000000000000e+02	8.018941286564715654e+01	6.779814027681680955e+00	-6.729436966285971475e-03	1.355906588836454887e+02	1.735953350102107384e-01	0.000000000000000000e+00	4.653898629312464408e+01	1.000000000000000000e+00
9.910000000000000000e+02	2.513470272977559716e+01	1.933703010255943155e+01	-6.707435975533571765e-03	1.351484776140795816e+02	1.283592228966473625e-01	0.000000000000000000e+00	1.334703674532616802e+01	1.000000000000000000e+00
9.940000000000000000e+02	1.417496281353095888e+01	2.695460785728966613e+01	-3.314671446300273584e-03	6.695986993917269103e+01	3.215957940806541959e-01	0.000000000000000000e+00	1.334703674532616802e+01	1.000000000000000000e+00
1.001000000000000000e+03	1.036328119717395850e+02	2.312839415475415450e+01	-7.175857247593850699e-03	1.445629224044220393e+02	2.097882246120957861e-01	0.000000000000000000e+00	1.611615608377976372e+01	1.000000000000000000e+00
1.003000000000000000e+03	5.871222095095045290e+01	2.598031850523729958e+01	-5.308496039299770257e-03	1.070322421221450071e+02	2.308494752865279942e-01	0.000000000000000000e+00	2.065613420458214122e+01	1.000000000000000000e+00
1.006000000000000000e+03	1.192422225380917808e+02	2.713798125167622288e+01	-6.082005183544398133e-03	1.225784172590824141e+02	2.255413021296275300e-01	0.000000000000000000e+00	1.611615608377976372e+01	1.000000000000000000e+00
1.006000000000000000e+03	4.694999310130784664e+01	9.000157248912312724e+00	-6.719194437469679787e-03	1.353848020453547178e+02	1.486594064122097603e-01	0.000000000000000000e+00	2.065613420458214122e+01	1.000000000000000000e+00
1.016000000000000000e+03	9.827268922932601924e+01	1.233455961395862133e+01	-5.733328440922754246e-03	1.155706271801863068e+02	1.656465388313127507e-01	0.000000000000000000e+00	1.072490716343981099e+01	1.000000000000000000e+00
1.021000000000000000e+03	8.863128909969722713e+01	1.703211612823244892e+01	-6.350149640557184796e-03	1.279676498515304957e+02	2.306347987365691132e-01	0.000000000000000000e+00	5.370551359522455215e+00	1.000000000000000000e+00
1.022000000000000000e+03	1.029856997788824486e+02	1.839519197586910693e+01	-6.480136508335830083e-03	1.305801575730289414e+02	1.439620141718231938e-01	0.000000000000000000e+00	1.404509234463882983e+01	1.000000000000000000e+00
1.023000000000000000e+03	8.950344951691999995e+01	2.233137627582836515e+01	-5.703944928603418840e-03	1.149800701944627122e+02	2.835866070069306133e-01	0.000000000000000000e+00	5.370551359522455215e+00	1.000000000000000000e+00
1.026000000000000000e+03	4.127659070263452890e+01	1.260388193338191343e+01	-6.252022982000374554e-03	1.259954763731983718e+02	1.148309525748525406e-01	0.000000000000000000e+00	1.822092438840352457e+01	1.000000000000000000e+00
1.028000000000000000e+03	5.858590632373521601e+01	6.912688886485855555e+00	-3.835656355575232674e-03	7.743075150993857392e+01	2.446265127415223617e-01	0.000000000000000000e+00	1.822092438840352457e+01	1.000000000000000000e+00
1.034000000000000000e+03	2.276235183571855814e+01	6.730903521666647293e+00	-3.060649861719751466e-03	6.185448227590514847e+01	2.939866396305507168e-01	0.000000000000000000e+00	1.510420633756834619e+01	1.000000000000000000e+00
1.036000000000000000e+03	3.280836658555685403e+01	1.800985013621674824e+01	-3.644694622799902767e-03	7.359275610385009259e+01	2.711206259864628043e-01	0.000000000000000000e+00	4.334790103198328026e+00	1.000000000000000000e+00
1.037000000000000000e+03	1.000461777281829399e+02	2.646431289948635879e+01	-5.852415451196284028e-03	1.179640669113409928e+02	2.263967663704257172e-01	0.000000000000000000e+00	6.400027860399117685e+01	1.000000000000000000e+00
1.041000000000000000e+03	6.690674214601055603e+00	1.552307672473590827e+01	-4.449073902522731466e-03	8.975936674076308464e+01	1.913745222564052773e-01	0.000000000000000000e+00	2.623581324799997105e+01	1.000000000000000000e+00
1.041000000000000000e+03	3.631958686031353523e+01	2.055184490822627907e+01	-5.740990849448217130e-03	1.157246281325912491e+02	1.661515160907841571e-01	0.000000000000000000e+00	4.334790103198328026e+00	1.000000000000000000e+00
1.043000000000000000e+03	3.546820319234142005e+01	9.421598054599419569e+00	-2.608423856869618133e-03	5.276553390963441359e+01	4.097271020082072779e-01	0.000000000000000000e+00	1.116276171799614580e+01	1.000000000000000000e+00
1.046000000000000000e+03	6.219648759009815109e+01	1.001772757049819518e+01	3.419089316187878987e-03	-6.905848571479340592e+01	3.098318978768829224e-01	0.000000000000000000e+00	9.451479306885699927e+00	1.000000000000000000e+00
1.050000000000000000e+03	1.978016466522257488e+01	5.934600644287248095e+00	-6.418927402784080014e-03	1.293499620647236839e+02	1.728239074368941308e-01	0.000000000000000000e+00	2.502514041842571402e+01	1.000000000000000000e+00
1.051000000000000000e+03	7.163753024881474119e+01	9.573684098772519135e+00	-3.866875037325975296e-03	7.805819217777361985e+01	2.963882631075606122e-01	0.000000000000000000e+00	9.451479306885699927e+00	1.000000000000000000e+00
1.053000000000000000e+03	1.142557780143820594e+02	6.118024379622358566e+00	-8.096651136344520591e-03	1.630692622015019708e+02	1.241395416302495391e-01	0.000000000000000000e+00	4.275811767023708398e+01	1.000000000000000000e+00
1.054000000000000000e+03	3.474981562243330302e+01	2.598870753492698427e+01	-3.382422755487141976e-03	6.832155224921756087e+01	2.568152850929346087e-01	0.000000000000000000e+00	2.059304708162417441e+01	1.000000000000000000e+00
1.057000000000000000e+03	8.010243443798058749e+00	1.134468303390895549e+01	-6.177377608058507580e-03	1.244952354709454454e+02	1.705483908644105373e-01	0.000000000000000000e+00	2.276767148024154608e+01	1.000000000000000000e+00
1.057000000000000000e+03	3.012276780685949262e+01	5.922217642113553282e+00	-2.712055241430215771e-03	5.484834271163721553e+01	3.752351603259044266e-01	0.000000000000000000e+00	2.059304708162417441e+01	1.000000000000000000e+00
1.060000000000000000e+03	1.185949589798467088e+02	2.674212861520103246e+01	-5.666633810463081108e-03	1.142301822565106590e+02	2.055293491500538305e-01	0.000000000000000000e+00	2.918217134944772084e+01	1.000000000000000000e+00
1.061000000000000000e+03	8.941444601447599894e+01	2.705323590595347483e+01	-6.454724550659667395e-03	1.300694218596304097e+02	1.815177359462650797e-01	0.000000000000000000e+00	2.918217134944772084e+01	1.000000000000000000e+00
1.063000000000000000e+03	1.820273046740327416e+01	1.714865055702129482e+01	-7.242143663009762908e-03	1.458951629227444187e+02	1.150926102270545259e-01	0.000000000000000000e+00	1.356196966005843052e+01	1.000000000000000000e+00
1.066000000000000000e+03	2.673673746843682508e+01	6.608359025633004258e+00	-6.250554133667627493e-03	1.259659551017300316e+02	1.351566726907821314e-01	0.000000000000000000e+00	1.356196966005843052e+01	1.000000000000000000e+00
1.076000000000000000e+03	8.227022149451815380e+01	5.625696225749869051e+00	-6.830752413076990846e-03	1.376269214044052092e+02	1.387499359201093130e-01	0.000000000000000000e+00	3.669114238731461342e+01	1.000000000000000000e+00
1.077000000000000000e+03	4.786305231756239209e+01	1.836879784641272195e+01	-6.867312721567221320e-03	1.383617193871810116e+02	1.401340311587897514e-01	0.000000000000000000e+00	3.669114238731461342e+01	1.000000000000000000e+00
1.088000000000000000e+03	8.854428188492705942e+01	2.520971176840731331e+01	-5.773317294544409728e-03	1.163743328978927281e+02	1.593151153270783160e-01	0.000000000000000000e+00	1.607174810940108145e+01	1.000000000000000000e+00
1.095000000000000000e+03	6.579438225682109476e+01	6.804731592533681983e+00	-5.533038199883627550e-03	1.115451451434426957e+02	1.771451619488464413e-01	0.000000000000000000e+00	2.747637180908000687e+01	1.000000000000000000e+00
1.097000000000000000e+03	1.114610709258275989e+02	1.112565807449098365e+01	-6.086509568163582518e-03	1.226689474780139051e+02	1.612679009455381118e-01	0.000000000000000000e+00	1.987890954751390638e+01	1.000000000000000000e+00
1.098000000000000000e+03	9.287738054458583292e+01	1.818380915054353864e+01	-7.081160270234980632e-03	1.426596794939620167e+02	1.611134801032542141e-01	0.000000000000000000e+00	1.987890954751390638e+01	1.000000000000000000e+00
1.099000000000000000e+03	4.170498914322474349e+01	2.002033400821731490e+01	-6.688258080591705061e-03	1.347630356115610368e+02	1.342102634298597552e-01	0.000000000000000000e+00	2.747637180908000687e+01	1.000000000000000000e+00
1.107000000000000000e+03	7.634350281710598551e+01	2.300340774321929516e+01	-1.144351087367233288e-02	2.303352641904938309e+02	9.235168772143764748e-02	0.000000000000000000e+00	inf	1.000000000000000000e+00
1.115000000000000000e+03	1.173260783536788381e+02	2.372658482295602056e+01	-6.986368426331382268e-03	1.407545299325852568e+02	1.403271957994473018e-01	0.000000000000000000e+00	5.299688390269574256e+01	1.000000000000000000e+00
1.119000000000000000e+03	6.476530689018412090e+01	1.694167461293181987e+01	-6.060489898763273507e-03	1.221459978264006168e+02	1.631429614287284169e-01	0.000000000000000000e+00	2.034029945563771946e+01	1.000000000000000000e+00
1.121000000000000000e+03	8.509797518208544886e+01	1.638455516745673535e+01	-4.897232067705131926e-03	9.876655867483893303e+01	1.811331098715244226e-01	0.000000000000000000e+00	2.034029945563771946e+01	1.000000000000000000e+00
1.123000000000000000e+03	3.212846898410082730e+01	1.882119940125681623e+01	-5.954021386073368033e-03	1.200061677323906935e+02	1.470343793422906886e-01	0.000000000000000000e+00	6.984671048683567918e+00	1.000000000000000000e+00
1.125000000000000000e+03	1.073659236290847048e+02	1.798238662031377189e+01	-6.788972341931974810e-03	1.367872153607379175e+02	1.047109818398723746e-01	0.000000000000000000e+00	2.232520085889387573e+01	1.000000000000000000e+00
1.127000000000000000e+03	3.870381616581288853e+01	1.646526241180449546e+01	-2.905803271143381824e-03	5.874233779206880968e+01	3.066673113340970813e-01	0.000000000000000000e+00	6.984671048683567918e+00	1.000000000000000000e+00
1.130000000000000000e+03	8.256015308212307957e+01	8.556511143437871780e+00	-6.898012854704140169e-03	1.389787381387045002e+02	1.560389727032420737e-01	0.000000000000000000e+00	1.233449492471968334e+01	1.000000000000000000e+00
1.131000000000000000e+03	4.151398937325851080e+01	8.474381268366242281e+00	-6.178082496576285838e-03	1.245094024920219766e+02	1.532867815230810615e-01	0.000000000000000000e+00	8.470611247389545184e+00	1.000000000000000000e+00
1.132000000000000000e+03	1.048204903536139483e+02	2.668720085692721611e+01	-6.569837079615665869e-03	1.323829814974461101e+02	2.216106180273160753e-01	0.000000000000000000e+00	8.981636302431194707e+00	1.000000000000000000e+00
1.133000000000000000e+03	7.037940356641553308e+01	6.615092516885114016e+00	-6.607153158108246271e-03	1.331329691297653994e+02	1.253267745573019010e-01	0.000000000000000000e+00	1.233449492471968334e+01	1.000000000000000000e+00
1.133000000000000000e+03	5.715993420151035309e+01	2.176668741301522658e+01	-3.761264894684157763e-03	7.593561381401040933e+01	3.015225127340601663e-01	0.000000000000000000e+00	8.098426664040651701e+00	1.000000000000000000e+00
1.135000000000000000e+03	1.117720842659963978e+02	1.610765936208395388e+01	-6.772572832430638450e-03	1.364576140253631138e+02	1.341679965772181182e-01	0.000000000000000000e+00	1.162414387343870104e+01	1.000000000000000000e+00
1.135000000000000000e+03	4.944396466073461482e+01	2.422602237976246542e+01	-6.510413328703184080e-03	1.311886684814295450e+02	1.240416508244299720e-01	0.000000000000000000e+00	8.098426664040651701e+00	1.000000000000000000e+00
1.135000000000000000e+03	1.004709742291355354e+02	1.882898858236678663e+01	-6.260489768818326868e-03	1.261656439163985794e+02	1.795615520207044513e-01	0.000000000000000000e+00	8.981636302431194707e+00	1.000000000000000000e+00
1.138000000000000000e+03	8.359530078590233870e+01	5.882123055465999784e+00	-3.166200646485222217e-03	6.397586765061539893e+01	3.568015752530487861e-01	0.000000000000000000e+00	1.323620729466761148e+01	1.000000000000000000e+00
1.145000000000000000e+03	2.840834018922810245e+01	1.647362316155233586e+01	-4.503350699483263560e-03	9.085023502292726505e+01	2.722638362408615897e-01	0.000000000000000000e+00	7.762644543952013976e+00	1.000000000000000000e+00
1.146000000000000000e+03	7.176938965581554442e+01	7.369414759123315228e+00	-5.778536383991874671e-03	1.164792274284995557e+02	2.258720794794071285e-01	0.000000000000000000e+00	3.140639333683889234e+01	1.000000000000000000e+00
1.148000000000000000e+03	1.132251177380697982e+02	2.557183433329435474e+01	-3.219679133846336822e-03	6.505069131205546284e+01	3.796778005156014046e-01	0.000000000000000000e+00	3.634604279470000421e+01	1.000000000000000000e+00
1.149000000000000000e+03	3.429416078079428587e+01	1.141242110278769140e+01	-6.597313120948632668e-03	1.329352016668006229e+02	1.401281039588527788e-01	0.000000000000000000e+00	7.437764610274731680e+00	1.000000000000000000e+00
1.149000000000000000e+03	4.218130115884405029e+01	1.790063318452982344e+01	-6.067439643612645810e-03	1.222856754907039658e+02	2.010746169045224407e-01	0.000000000000000000e+00	5.357585288788317079e+00	1.000000000000000000e+00
1.152000000000000000e+03	8.246733495756372179e+01	6.207082198000500206e+00	-6.139446003163660098e-03	1.237328768391075897e+02	1.894228723992323893e-01	0.000000000000000000e+00	2.328022725141606131e+01	1.000000000000000000e+00
1.152000000000000000e+03	4.164123995803755207e+01	1.257033731787997688e+01	-6.796297074001749795e-03	1.369344296095094364e+02	1.857984153863733168e-01	0.000000000000000000e+00	5.357585288788317079e+00	1.000000000000000000e+00
1.156000000000000000e+03	1.010358318610437891e+02	2.024915838434225535e+01	-2.722228300862367285e-03	5.505280333732915921e+01	4.098982740641256006e-01	0.000000000000000000e+00	1.271076557579366373e+01	1.000000000000000000e+00
1.161000000000000000e+03	3.983159319812448018e+01	2.441185930213400468e+01	-5.473725970555376116e-03	1.103530735153824338e+02	2.044842488154907656e-01	0.000000000000000000e+00	6.134563480182245598e+01	1.000000000000000000e+00
1.171000000000000000e+03	6.491847497682624635e+01	5.895299612838445391e+00	-5.355253983301645759e-03	1.079719946666428854e+02	2.128508170556000501e-01	0.000000000000000000e+00	4.067523536403447082e+01	1.000000000000000000e+00
1.171000000000000000e+03	1.192044655194500677e+02	7.958496684252634346e+00	-6.048517147784497096e-03	1.219053665617647368e+02	1.356430244076726188e-01	0.000000000000000000e+00	1.379138438246572740e+01	1.000000000000000000e+00
1.176000000000000000e+03	1.054639411340703958e+02	9.141827914173553893e+00	-6.606660273946160337e-03	1.331230630238544279e+02	1.652350850701148621e-01	0.000000000000000000e+00	5.965176318058897031e+00	1.000000000000000000e+00
1.181000000000000000e+03	1.036908734194367412e+02	1.483740158017546840e+01	-6.309045020467332794e-03	1.271415191876478445e+02	1.802957475759163763e-01	0.000000000000000000e+00	5.965176318058897031e+00	1.000000000000000000e+00
1.185000000000000000e+03	8.338571282626354275e+01	1.971673727203954130e+01	-5.423957017493970766e-03	1.093528049776003712e+02	2.383941116492057644e-01	0.000000000000000000e+00	7.240911623682314335e+00	1.000000000000000000e+00
1.186000000000000000e+03	8.441466538780342432e+01	1.254930692580818352e+01	-6.369541289216643955e-03	1.283573879283160011e+02	2.341097016992230717e-01	0.000000000000000000e+00	7.240911623682314335e+00	1.000000000000000000e+00
1.191000000000000000e+03	4.125204749107665947e+01	9.085813934506969503e+00	-6.499724317767677749e-03	1.309738381367847069e+02	1.486337665774259964e-01	0.000000000000000000e+00	1.208567353324992055e+01	1.000000000000000000e+00
1.193000000000000000e+03	1.090501414106874734e+02	2.031818277059494804e+01	-6.551056351087940384e-03	1.320055218422323264e+02	1.631347796834689001e-01	0.000000000000000000e+00	6.468258238175252473e+01	1.000000000000000000e+00
1.195000000000000000e+03	4.436908585636972902e+01	2.076261043789730465e+01	-6.550177400848170538e-03	1.319878564862817143e+02	1.490677216685238893e-01	0.000000000000000000e+00	1.208567353324992055e+01	1.000000000000000000e+00
1.206000000000000000e+03	7.086891717097830501e+00	1.516721491857403414e+01	-3.345307348205500946e-03	6.757559775576082473e+01	2.958115191356565088e-01	0.000000000000000000e+00	7.389322410399907781e+00	1.000000000000000000e+00
1.211000000000000000e+03	1.447039349850119194e+01	1.487397929854860479e+01	-7.062844256973593859e-03	1.422915597993331289e+02	1.740236234360844625e-01	0.000000000000000000e+00	7.309665584540045558e+00	1.000000000000000000e+00
1.212000000000000000e+03	9.237669535205864690e+01	1.148863874393503082e+01	-7.022240271103697556e-03	1.414754910039117419e+02	1.363749265263093369e-01	0.000000000000000000e+00	1.199995983545407618e+01	1.000000000000000000e+00
1.213000000000000000e+03	2.058265845838406349e+01	1.086506073888725865e+01	-6.332354895091218266e-03	1.276100067239869986e+02	2.254722002758360322e-01	0.000000000000000000e+00	7.309665584540045558e+00	1.000000000000000000e+00
1.214000000000000000e+03	2.208653234228654583e+01	2.699657686317022254e+01	-3.013546029336719011e-03	6.090777798249607144e+01	2.715139513815223449e-01	0.000000000000000000e+00	1.431652690430140851e+01	1.000000000000000000e+00
1.215000000000000000e+03	8.373978632321119164e+01	1.981947534537695077e+01	-6.567533585977397212e-03	1.323366853213843228e+02	1.586285983297248681e-01	0.000000000000000000e+00	1.199995983545407618e+01	1.000000000000000000e+00
1.224000000000000000e+03	7.329097081888596676e+01	1.659701949572813007e+01	-7.010809623524884293e-03	1.412457550654150111e+02	1.277072046413871842e-01	0.000000000000000000e+00	4.139334018194234233e+01	1.000000000000000000e+00
1.229000000000000000e+03	3.298851098702159135e+01	2.603737663510379008e+01	-6.118820314663682772e-03	1.233183367291083670e+02	1.475190366466648806e-01	0.000000000000000000e+00	4.139334018194234233e+01	1.000000000000000000e+00
1.232000000000000000e+03	9.025481347590427106e+01	2.580125996255241816e+01	-3.283500150251500438e-03	6.633338164071464860e+01	3.089335995133367652e-01	0.000000000000000000e+00	5.726678925722366387e+01	1.000000000000000000e+00
1.239000000000000000e+03	5.091260897448402289e+01	2.212153310042474175e+01	-6.113051978919571694e-03	1.232024033126855045e+02	1.471756526247840480e-01	0.000000000000000000e+00	1.666037050041076384e+01	1.000000000000000000e+00
1.239000000000000000e+03	6.719437787990075606e+01	2.565309741692274415e+01	-6.762964034152746384e-03	1.362644940577517616e+02	1.232676451014531604e-01	0.000000000000000000e+00	1.666037050041076384e+01	1.000000000000000000e+00
1.242000000000000000e+03	1.151746717217958462e+02	8.569153386236870062e+00	-4.354945138043685680e-03	8.786754391112631879e+01	2.438530790283663929e-01	0.000000000000000000e+00	5.093102925327745112e+01	1.000000000000000000e+00
1.251000000000000000e+03	5.839053857767634526e+00	1.676408069537294310e+01	-7.267579083709754112e-03	1.464063702017093078e+02	1.704175138429896430e-01	0.000000000000000000e+00	inf	1.000000000000000000e+00
1.262000000000000000e+03	3.400204963843235362e+01	2.151641095248459834e+01	-3.008538374616073242e-03	6.080713291851496649e+01	3.493745643897177011e-01	0.000000000000000000e+00	inf	1.000000000000000000e+00
1.269000000000000000e+03	6.530322151418315180e+00	2.107739154286751315e+01	-6.944434001918052719e-03	1.399117216593450905e+02	1.465053443140675871e-01	0.000000000000000000e+00	1.270953754532926894e+01	1.000000000000000000e+00
1.270000000000000000e+03	6.530586966126343818e+00	8.367854000297070272e+00	-7.573232641701043918e-03	1.525494698394013255e+02	1.751322794052782017e-01	0.000000000000000000e+00	1.270953754532926894e+01	1.000000000000000000e+00
1.271000000000000000e+03	8.705326340156878473e+01	9.242748777775847913e+00	-6.382089306007594776e-03	1.286095810253269747e+02	1.358782084608221030e-01	0.000000000000000000e+00	5.122549350419218683e+01	1.000000000000000000e+00
1.272000000000000000e+03	3.741750874622402989e+01	2.190541218412353430e+01	-5.624193150351799141e-03	1.133771995349404591e+02	1.454341568178296740e-01	0.000000000000000000e+00	1.523867098858062441e+01	1.000000000000000000e+00
1.273000000000000000e+03	2.220695966702957236e+01	2.098005268229441356e+01	-6.667739496507582228e-03	1.343506481121924878e+02	1.141696730675575422e-01	0.000000000000000000e+00	1.523867098858062441e+01	1.000000000000000000e+00
1.278000000000000000e+03	5.343398119690596104e+01	1.508007403813019032e+01	-5.890033735537905137e-03	1.187201283504039537e+02	2.452376731106116203e-01	0.000000000000000000e+00	8.014466348157151643e+00	1.000000000000000000e+00
1.279000000000000000e+03	6.951129769030447392e+01	1.970056345233358286e+01	-5.398578983305930834e-03	1.088427510667267768e+02	2.063036993862393809e-01	0.000000000000000000e+00	9.758224667792758211e+00	1.000000000000000000e+00
1.279000000000000000e+03	5.975777989746489283e+01	2.000361350080870082e+01	-6.899225213511001563e-03	1.390031044212242648e+02	1.858810919762371450e-01	0.000000000000000000e+00	8.014466348157151643e+00	1.000000000000000000e+00
1.279000000000000000e+03	3.994048880288778491e+01	2.014634174032388003e+01	-6.281215813679332828e-03	1.265822010129793540e+02	1.316188834224136794e-01	0.000000000000000000e+00	1.441323715955986451e+01	1.000000000000000000e+00
1.283000000000000000e+03	9.020404462996350503e+01	2.195408875646488767e+01	-6.998885102741045534e-03	1.410060931429814559e+02	1.466172643194669778e-01	0.000000000000000000e+00	2.081509433572493606e+01	1.000000000000000000e+00
1.285000000000000000e+03	1.183795454176480604e+02	5.557675045486113241e+00	-5.414285822706147583e-03	1.091584309497383458e+02	1.777092171438191537e-01	0.000000000000000000e+00	3.259909856450613574e+01	1.000000000000000000e+00
1.290000000000000000e+03	2.400413911047992954e+01	1.998733746997940131e+01	-6.436589110596948639e-03	1.297049313691194357e+02	1.723902553566751816e-01	0.000000000000000000e+00	9.547215548696857468e+01	1.000000000000000000e+00
1.299000000000000000e+03	2.809810603043094801e+01	5.572764651798544300e+00	-7.414353401369635707e-03	1.493562761788044781e+02	1.645477798062237040e-01	0.000000000000000000e+00	2.868674590016426862e+01	1.000000000000000000e+00
1.304000000000000000e+03	5.456242428042259718e+01	1.664386441215435397e+01	-5.243194281009416757e-03	1.057197914825043057e+02	2.293333196278593000e-01	0.000000000000000000e+00	8.382764436341945569e+00	1.000000000000000000e+00
1.307000000000000000e+03	1.586443985835159509e+01	2.687703198544568295e+01	-5.747758662521174587e-03	1.158606492877503058e+02	2.130447296145933089e-01	0.000000000000000000e+00	2.341647255163257313e+01	1.000000000000000000e+00
1.308000000000000000e+03	4.255913456351121482e+01	7.103262003697035532e+00	-6.743953166881650439e-03	1.358824090180330018e+02	1.261810345273273182e-01	0.000000000000000000e+00	1.281515964656784057e+01	1.000000000000000000e+00
1.309000000000000000e+03	3.793600971982703385e+01	1.905545985374666174e+01	-2.457243963588887949e-03	4.972708360091711910e+01	4.247308221148236029e-01	0.000000000000000000e+00	1.281515964656784057e+01	1.000000000000000000e+00
1.309000000000000000e+03	6.227929083733589977e+01	1.991811396556233049e+01	-6.872307102874454857e-03	1.384620976788671669e+02	1.373355132834558345e-01	0.000000000000000000e+00	8.382764436341945569e+00	1.000000000000000000e+00
1.313000000000000000e+03	8.692613634559369018e+01	2.022102495873296846e+01	-2.950607804834827312e-03	5.964283022047601435e+01	3.401116709406917238e-01	0.000000000000000000e+00	2.464870683378158134e+01	1.000000000000000000e+00
1.315000000000000000e+03	1.796223050275353472e+01	7.710278910772649041e+00	-7.226276521584874477e-03	1.455762612506061373e+02	2.002436030684997537e-01	0.000000000000000000e+00	1.212434410206788904e+01	1.000000000000000000e+00
1.315000000000000000e+03	4.094711126068712304e+01	1.484417983082027881e+01	-6.683731268258950690e-03	1.346720546349808956e+02	1.340879285533803644e-01	0.000000000000000000e+00	2.406651794077161810e+01	1.000000000000000000e+00
1.315000000000000000e+03	1.652338312529007069e+01	1.974894321083995052e+01	-7.137444611428969687e-03	1.437908958889839255e+02	1.493146447638594720e-01	0.000000000000000000e+00	1.212434410206788904e+01	1.000000000000000000e+00
1.324000000000000000e+03	4.013915112977841915e+01	1.130315150500687160e+01	-6.804721288511819156e-03	1.371037415240990924e+02	1.234827508868480139e-01	0.000000000000000000e+00	inf	1.000000000000000000e+00
1.330000000000000000e+03	5.034969694946528307e+01	2.214629823845656276e+01	-6.061340332440187488e-03	1.221630900495269003e+02	2.139262039096909707e-01	0.000000000000000000e+00	3.704447478780051739e+01	1.000000000000000000e+00
1.330000000000000000e+03	1.652934665728430375e+01	7.030841962903305209e+00	-7.926116513327877144e-03	1.596418158215146548e+02	1.438426922754478809e-01	0.000000000000000000e+00	3.704447478780051739e+01	1.000000000000000000e+00
1.335000000000000000e+03	1.146498056032627488e+02	2.035104014278380191e+01	-5.719189311626134142e-03	1.152864555165872673e+02	1.755354614373686450e-01	0.000000000000000000e+00	1.173040008557332214e+01	1.000000000000000000e+00
1.335000000000000000e+03	1.029754753534048035e+02	2.149659650755608808e+01	-6.720437055442005266e-03	1.354097764839503384e+02	1.507200583213774703e-01	0.000000000000000000e+00	1.173040008557332214e+01	1.000000000000000000e+00
1.347000000000000000e+03	9.322612799139928086e+01	1.737482407901831394e+01	-6.703741820804058442e-03	1.350742315927684274e+02	2.768385217218313210e-01	0.000000000000000000e+00	8.811200399141087658e+00	1.000000000000000000e+00
1.347000000000000000e+03	8.650466401045912335e+01	1.167752871834513329e+01	-7.159232083727378078e-03	1.442287858126680362e+02	2.692861454997961257e-01	0.000000000000000000e+00	8.811200399141087658e+00	1.000000000000000000e+00
1.350000000000000000e+03	3.524191952090711055e+01	1.935383107996563012e+01	-5.270858870245092795e-03	1.062758011335204458e+02	1.900739293510267380e-01	0.000000000000000000e+00	1.295330462765324064e+01	1.000000000000000000e+00
1.352000000000000000e+03	2.371125627113176293e+01	2.525568721147740092e+01	-6.115459876241387781e-03	1.232507978194023934e+02	1.623484518914973807e-01	0.000000000000000000e+00	1.295330462765324064e+01	1.000000000000000000e+00
1.359000000000000000e+03	1.162001352152716578e+02	1.438440237633058416e+01	-7.946329373235385546e-03	1.600480588019352126e+02	1.158651132266650396e-01	0.000000000000000000e+00	6.881126758316429459e+01	1.000000000000000000e+00
1.363000000000000000e+03	4.777661125472137371e+01	7.089752609423450203e+00	-5.542421335677829783e-03	1.117337296915061557e+02	1.576283236698581280e-01	0.000000000000000000e+00	6.881126758316429459e+01	1.000000000000000000e+00
1.369000000000000000e+03	2.784586033079679623e+01	1.530343260627212487e+01	-6.256374458102115579e-03	1.260829333995117736e+02	1.296908482751206737e-01	0.000000000000000000e+00	6.506613137722466433e+01	1.000000000000000000e+00
1.373000000000000000e+03	9.239396250307500225e+01	7.109290896770546375e+00	-6.595195544648486778e-03	1.328926421026728519e+02	1.492576968693778428e-01	0.000000000000000000e+00	6.506613137722466433e+01	1.000000000000000000e+00
1.380000000000000000e+03	1.007793922518910819e+02	1.887762530977611775e+01	-3.208579773955473093e-03	6.482761367418244447e+01	3.410609364113593722e-01	0.000000000000000000e+00	1.159441270445806182e+01	1.000000000000000000e+00
1.385000000000000000e+03	8.976733209195944596e+01	2.250597713882259754e+01	-4.510172049042257894e-03	9.098733216741926810e+01	2.333426472829355225e-01	0.000000000000000000e+00	1.159441270445806182e+01	1.000000000000000000e+00
1.386000000000000000e+03	1.147850121238150365e+02	1.141681274642801114e+01	-7.585937843192840264e-03	1.528048220728056776e+02	2.235955645268864478e-01	0.000000000000000000e+00	6.115913286249899272e+00	1.000000000000000000e+00
1.388000000000000000e+03	1.103756831269536889e+02	7.178627625133078283e+00	-7.838784197372406296e-03	1.578865896692964270e+02	2.176173293016943067e-01	0.000000000000000000e+00	6.115913286249899272e+00	1.000000000000000000e+00
1.389000000000000000e+03	1.045220400148673008e+02	2.394747409623312961e+01	-4.367330791179017263e-03	8.811647378384975582e+01	2.503603889679578698e-01	0.000000000000000000e+00	1.482495596514686653e+01	1.000000000000000000e+00
1.390000000000000000e+03	2.826950541215652279e+01	8.098485462234393140e+00	-6.914307367818878398e-03	1.393062292311339547e+02	2.466630721271527715e-01	0.000000000000000000e+00	1.890601310217336106e+01	1.000000000000000000e+00
1.390000000000000000e+03	1.313251091939752868e+01	1.942582977348999407e+01	-6.480568384778393962e-03	1.305888375309370986e+02	1.257978233486142239e-01	0.000000000000000000e+00	1.890601310217336106e+01	1.000000000000000000e+00
1.399000000000000000e+03	1.003621808449469199e+02	1.537469617368653552e+01	-1.854637309878254692e-03	3.761574833490954006e+01	4.937949611247415271e-01	0.000000000000000000e+00	8.323435885465559636e+01	1.000000000000000000e+00
1.407000000000000000e+03	1.176302818236057561e+02	5.766755189778522528e+00	-7.106525956167601514e-03	1.431694852265912914e+02	1.525625287145749853e-01	0.000000000000000000e+00	1.948170347914420830e+01	1.000000000000000000e+00
1.408000000000000000e+03	6.579837242367615602e+01	6.497806612865732134e+00	-6.054411072819353840e-03	1.220238241023350554e+02	1.936951013512375752e-01	0.000000000000000000e+00	1.979998961762314380e+01	1.000000000000000000e+00
1.408000000000000000e+03	7.301181827333437013e+01	2.493705247141517845e+01	-7.685753507121994600e-03	1.548109415923980237e+02	2.651468507818592890e-01	0.000000000000000000e+00	1.979998961762314380e+01	1.000000000000000000e+00
1.410000000000000000e+03	9.888054389950623602e+01	1.105675502218719153e+01	-7.232980122974526360e-03	1.457109918637180499e+02	1.346423121439643822e-01	0.000000000000000000e+00	1.824691360953835684e+01	1.000000000000000000e+00
1.414000000000000000e+03	1.158532062593469902e+02	1.775590337797100560e+01	-7.308825067780945484e-03	1.472353420333122074e+02	1.365932621347931697e-01	0.000000000000000000e+00	1.355615916848416092e+01	1.000000000000000000e+00
1.418000000000000000e+03	1.043921439421608710e+02	1.051618639711784908e+01	-5.954539038472023323e-03	1.200165716363515287e+02	1.864039553646777980e-01	0.000000000000000000e+00	1.355615916848416092e+01	1.000000000000000000e+00
1.427000000000000000e+03	6.417191408903234162e+01	2.212568809162647554e+01	-2.929351016106278380e-03	5.921560610440482009e+01	3.529271576961792167e-01	0.000000000000000000e+00	1.481465169913273172e+01	1.000000000000000000e+00
1.428000000000000000e+03	4.965478662433351076e+01	1.917155283062314552e+01	-7.401074259083690807e-03	1.490893887435599936e+02	1.078751195170433164e-01	0.000000000000000000e+00	1.481465169913273172e+01	1.000000000000000000e+00
1.432000000000000000e+03	1.048347031588786251e+02	1.089617614231395137e+01	-6.556719850977106405e-03	1.321193482421140857e+02	1.538577135528879092e-01	0.000000000000000000e+00	3.278062784212941949e+01	1.000000000000000000e+00
1.433000000000000000e+03	6.423294681245371862e+01	1.333216886645898747e+01	-5.736682286804043081e-03	1.156380335913978143e+02	1.562593210184510806e-01	0.000000000000000000e+00	1.570417650026356959e+01	1.000000000000000000e+00
1.433000000000000000e+03	7.577258115303349939e+01	2.606069480403094829e+01	-6.426531620157149675e-03	1.295027934771777893e+02	1.469566806150713889e-01	0.000000000000000000e+00	1.718076055527607693e+01	1.000000000000000000e+00
1.443000000000000000e+03	1.178166647043139932e+02	2.390723805873058083e+01	-6.517922737903449060e-03	1.313395944161400735e+02	1.956331833199715931e-01	0.000000000000000000e+00	3.596093318146282769e+01	1.000000000000000000e+00
1.445000000000000000e+03	8.296164276136370574e+01	1.505759622201830084e+01	-6.024297187895872110e-03	1.214185879101615200e+02	1.760008686154717061e-01	0.000000000000000000e+00	3.596093318146282769e+01	1.000000000000000000e+00
1.455000000000000000e+03	7.056503057685115543e+00	2.418583404945962911e+01	-7.452062234439661877e-03	1.501141574882603038e+02	1.250937029682587243e-01	0.000000000000000000e+00	9.441092204622380635e+00	1.000000000000000000e+00
1.455000000000000000e+03	8.140519038924649919e+01	1.404450310120505563e+01	-3.223172089415091493e-03	6.512089358364002578e+01	3.075977942595892189e-01	0.000000000000000000e+00	2.190320894627033255e+01	1.000000000000000000e+00
1.458000000000000000e+03	9.939743398723476275e+01	2.653568929206087290e+01	-6.334704674402350834e-03	1.276572331607729467e+02	2.291033661565515800e-01	0.000000000000000000e+00	1.064172232224295556e+01	1.000000000000000000e+00
1.459000000000000000e+03	1.189193543416828902e+01	1.607702305470585102e+01	-7.349025105609970770e-03	1.480432921826434551e+02	1.365278107725711454e-01	0.000000000000000000e+00	9.441092204622380635e+00	1.000000000000000000e+00
1.463000000000000000e+03	9.053759129845424525e+01	2.064082360115778059e+01	-6.071117737788426713e-03	1.223595987230953313e+02	1.999315722837312626e-01	0.000000000000000000e+00	1.064172232224295556e+01	1.000000000000000000e+00
1.468000000000000000e+03	4.723996139315120502e+01	1.122390008287236007e+01	-6.632261735188672500e-03	1.336376074260751352e+02	1.476833174936359461e-01	0.000000000000000000e+00	9.102659605203550441e+00	1.000000000000000000e+00
1.469000000000000000e+03	3.207796072487010974e+01	1.191340522837148619e+01	-6.065508551182641900e-03	1.222468639248086788e+02	1.383638863521750029e-01	0.000000000000000000e+00	1.191364853984920025e+01	1.000000000000000000e+00
1.469000000000000000e+03	1.119979018176384642e+02	2.299763460489994671e+01	4.950419310628934207e-03	-9.983552883465745253e+01	3.487431918625021332e-01	0.000000000000000000e+00	6.581953868431945409e+01	1.000000000000000000e+00
1.472000000000000000e+03	4.192760723872548567e+01	1.861560524651087434e+01	-6.561258008634232586e-03	1.322105572397861408e+02	1.489810728056264466e-01	0.000000000000000000e+00	9.102659605203550441e+00	1.000000000000000000e+00
1.481000000000000000e+03	1.133413929383094398e+02	2.427772822306726397e+01	-6.122428921340134465e-03	1.233908633848174361e+02	3.095655360016558166e-01	0.000000000000000000e+00	6.343814974370971527e+00	1.000000000000000000e+00
1.481000000000000000e+03	2.780944501626164111e+01	2.161274138340222706e+01	-6.652026260732999546e-03	1.340348396732913443e+02	1.306525980858790348e-01	0.000000000000000000e+00	5.789061259536676118e+01	1.000000000000000000e+00
1.483000000000000000e+03	1.071267695201227639e+02	2.300397620670806731e+01	-6.597372048818914841e-03	1.329363860134869810e+02	2.251272248939232279e-01	0.000000000000000000e+00	6.343814974370971527e+00	1.000000000000000000e+00
1.486000000000000000e+03	8.552973819473669437e+01	2.605017105132066391e+01	-7.696929171394453241e-03	1.550355528143130641e+02	1.290182845064663519e-01	0.000000000000000000e+00	2.181080156943002990e+01	1.000000000000000000e+00
1.488000000000000000e+03	7.427383899960906888e+01	6.947392109010397832e+00	-7.315573767135818105e-03	1.473709790363108709e+02	1.378738267354658875e-01	0.000000000000000000e+00	2.217231223868289547e+01	1.000000000000000000e+00
1.497000000000000000e+03	9.951552840245375364e+01	1.324202296338890328e+01	-7.120227382348441776e-03	1.434448598263850272e+02	1.791782779592451247e-01	0.000000000000000000e+00	6.252938584105025122e+00	1.000000000000000000e+00
1.499000000000000000e+03	6.452884995414659386e+01	6.483817674829869482e+00	-6.553721890484098984e-03	1.320590945020973095e+02	2.013333110328182629e-01	0.000000000000000000e+00	8.429812096367646390e+00	1.000000000000000000e+00
1.501000000000000000e+03	1.451475837115076928e+01	5.792079837978538315e+00	-6.675369488356878815e-03	1.345039975463461133e+02	2.097953460068572307e-01	0.000000000000000000e+00	9.301379632450830215e+00	1.000000000000000000e+00
1.501000000000000000e+03	2.264337667865846981e+01	1.031327740917820712e+01	-6.256093758378798893e-03	1.260772918281198400e+02	1.709342293286882919e-01	0.000000000000000000e+00	9.301379632450830215e+00	1.000000000000000000e+00
1.501000000000000000e+03	9.326285503350828776e+01	1.329961356912903625e+01	-6.851685833471291703e-03	1.380476463849518041e+02	1.596167092947997634e-01	0.000000000000000000e+00	6.252938584105025122e+00	1.000000000000000000e+00
1.501000000000000000e+03	5.737306797813068471e+01	1.093988278788557444e+01	-6.445994722575262674e-03	1.298939676490043098e+02	1.897960175523530912e-01	0.000000000000000000e+00	8.429812096367646390e+00	1.000000000000000000e+00
1.506000000000000000e+03	7.987832094521412785e+01	2.032748381433101414e+01	-7.012170388767833759e-03	1.412731040566254705e+02	1.692907792149033197e-01	0.000000000000000000e+00	1.008175454045088948e+01	1.000000000000000000e+00
1.508000000000000000e+03	1.074946006980128459e+02	1.323191526930680340e+01	-5.895709215653636287e-03	1.188341955317965244e+02	2.001724473814883165e-01	0.000000000000000000e+00	1.289585676751178944e+01	1.000000000000000000e+00
1.509000000000000000e+03	9.529154152066524830e+01	1.740186352825825011e+01	-8.105779449444988627e-03	1.632527252610153141e+02	1.245927987891725097e-01	0.000000000000000000e+00	1.101007600979333567e+01	1.000000000000000000e+00
1.510000000000000000e+03	7.327076364679297171e+01	1.271289510830207803e+01	-6.454984103822150945e-03	1.300746384222933614e+02	1.991889867082701215e-01	0.000000000000000000e+00	1.008175454045088948e+01	1.000000000000000000e+00
1.514000000000000000e+03	2.478233374082131846e+01	7.569643018237898424e+00	-3.894492285616727150e-03	7.861325035895076496e+01	3.336064203330908473e-01	0.000000000000000000e+00	8.015974986810890712e+00	1.000000000000000000e+00
1.514000000000000000e+03	1.050755268089650656e+02	2.245116106551622792e+01	-6.094790018073531490e-03	1.228353699766624629e+02	1.638372302985307005e-01	0.000000000000000000e+00	1.101007600979333567e+01	1.000000000000000000e+00
1.517000000000000000e+03	4.306311454561419794e+01	1.509828212004903314e+01	-5.538497672850297045e-03	1.116548709605538789e+02	1.880991037070982586e-01	0.000000000000000000e+00	9.755174035791847942e+00	1.000000000000000000e+00
1.518000000000000000e+03	3.190890627040123562e+01	1.123949573596578588e+01	-6.222193996107515911e-03	1.253959661511175909e+02	1.559726572722525129e-01	0.000000000000000000e+00	8.015974986810890712e+00	1.000000000000000000e+00
1.518000000000000000e+03	4.684431999927601709e+01	6.105734884377399752e+00	-7.554904625120422747e-03	1.521811088991395593e+02	1.527751874472810245e-01	0.000000000000000000e+00	9.755174035791847942e+00	1.000000000000000000e+00
1.525000000000000000e+03	4.652824137378761549e+01	2.448775514724215796e+01	-6.176475326355820687e-03	1.244771011935717553e+02	1.734318618401183842e-01	0.000000000000000000e+00	1.030397854140822922e+01	1.000000000000000000e+00
1.527000000000000000e+03	6.211069538122648481e+01	9.793029455046061926e+00	-7.382676750711194939e-03	1.487196311403432958e+02	1.510434777504643389e-01	0.000000000000000000e+00	1.721228038871488053e+01	1.000000000000000000e+00
1.528000000000000000e+03	3.680950442332007100e+01	2.106458032415495651e+01	-2.838449582366193730e-03	5.738864695384157244e+01	3.689177192238176639e-01	0.000000000000000000e+00	1.030397854140822922e+01	1.000000000000000000e+00
1.529000000000000000e+03	1.048653313970194318e+02	1.603839007162391539e+01	-3.426236693763364070e-03	6.920213544975138120e+01	3.570050317441125776e-01	0.000000000000000000e+00	9.003579145197024403e+00	1.000000000000000000e+00
1.530000000000000000e+03	2.750460623995313014e+01	5.698050894783650122e+00	-7.832858833448743882e-03	1.577675002622832778e+02	1.566407828920497458e-01	0.000000000000000000e+00	5.990193597231442624e+00	1.000000000000000000e+00
1.531000000000000000e+03	1.029373275322492987e+02	2.483311795378480724e+01	-5.997510493054695330e-03	1.208802223944606027e+02	2.006171289832394677e-01	0.000000000000000000e+00	9.003579145197024403e+00	1.000000000000000000e+00
1.532000000000000000e+03	5.282842189258945353e+01	2.428792493800436603e+01	-6.200199315615353285e-03	1.249539117066985057e+02	1.727617970166812622e-01	0.000000000000000000e+00	1.634000206202238559e+01	1.000000000000000000e+00
1.534000000000000000e+03	2.339693317354757340e+01	1.005803269656206389e+01	-6.670734455846239440e-03	1.344108415342783189e+02	1.859242486053408472e-01	0.000000000000000000e+00	5.990193597231442624e+00	1.000000000000000000e+00
1.546000000000000000e+03	4.222965049774519031e+01	1.763513623957528154e+01	-2.677850069885286642e-03	5.416087884468351632e+01	3.267233187733642463e-01	0.000000000000000000e+00	2.701493157435628589e+01	1.000000000000000000e+00
1.548000000000000000e+03	1.521531416209596621e+01	1.781446920245184984e+01	-6.731856628601737107e-03	1.356392898460756555e+02	1.297236564092175692e-01	0.000000000000000000e+00	2.701493157435628589e+01	1.000000000000000000e+00
1.552000000000000000e+03	6.401772040803707853e+01	2.616433914512477443e+01	-6.275930025906824306e-03	1.264759659631941986e+02	1.481842630811843753e-01	0.000000000000000000e+00	2.481760066063769088e+01	1.000000000000000000e+00
1.555000000000000000e+03	7.946703737832800130e+01	6.741880297121900512e+00	-8.197599237575181608e-03	1.650981417217378748e+02	1.289394134628455424e-01	0.000000000000000000e+00	2.481760066063769088e+01	1.000000000000000000e+00
1.556000000000000000e+03	3.877623499321017420e+01	1.460736886845438853e+01	-6.664760001375199042e-03	1.342907654934899995e+02	1.369352564528412142e-01	0.000000000000000000e+00	1.227647407930967560e+01	1.000000000000000000e+00
1.556000000000000000e+03	2.674504611674698396e+01	1.704915306015330501e+01	-4.226567632137183395e-03	8.528738153642720476e+01	1.979464581944230250e-01	0.000000000000000000e+00	1.227647407930967560e+01	1.000000000000000000e+00
1.562000000000000000e+03	1.047189372992583145e+02	1.742356804951599614e+01	-5.941468962440217029e-03	1.197538860655920985e+02	2.161127496489995137e-01	0.000000000000000000e+00	1.966032868716355608e+01	1.000000000000000000e+00
1.563000000000000000e+03	5.143700725074317859e+01	1.365757504051858717e+01	-5.271331866845433735e-03	1.062853075343727056e+02	1.828591351019942524e-01	0.000000000000000000e+00	3.443674967963832501e+01	1.000000000000000000e+00
1.566000000000000000e+03	8.583205440490044680e+01	1.196333191706544952e+01	-6.656113594972525201e-03	1.341169879121372048e+02	1.665654977054297214e-01	0.000000000000000000e+00	1.966032868716355608e+01	1.000000000000000000e+00
1.572000000000000000e+03	4.314300865088609527e+01	2.450619899556265935e+01	-3.703565995736218548e-03	7.477596729279302679e+01	2.463843701167532929e-01	0.000000000000000000e+00	2.435988719489331444e+01	1.000000000000000000e+00
1.574000000000000000e+03	1.058921229249715878e+02	1.470905909434664949e+01	-6.664164358770712122e-03	1.342787941233810898e+02	1.969159948016142581e-01	0.000000000000000000e+00	1.144478659596652825e+01	1.000000000000000000e+00
1.576000000000000000e+03	6.093380814779421506e+00	9.313608550765875904e+00	-7.387829019844164777e-03	1.488231826999980854e+02	1.919000626940849941e-01	0.000000000000000000e+00	2.211882861299162073e+01	1.000000000000000000e+00
1.577000000000000000e+03	1.894563558055286734e+01	2.731533420822856684e+01	-6.973977150352039973e-03	1.405054870505736915e+02	1.421546324135751771e-01	0.000000000000000000e+00	2.211882861299162073e+01	1.000000000000000000e+00
1.578000000000000000e+03	1.129418802547663603e+02	2.372482649475245253e+01	-3.479035947213308770e-03	7.026330770264564762e+01	3.502187703093643245e-01	0.000000000000000000e+00	1.144478659596652825e+01	1.000000000000000000e+00
1.582000000000000000e+03	7.491867326858520926e+01	1.007794490432157630e+01	-1.429948248282320034e-02	2.877352770440441532e+02	6.803841915105734994e-02	0.000000000000000000e+00	9.838671162408962445e+00	1.000000000000000000e+00
1.586000000000000000e+03	8.180746001602813067e+01	1.710247815502745539e+01	-6.853166888407466462e-03	1.380774129877082430e+02	1.346276926913715366e-01	0.000000000000000000e+00	9.838671162408962445e+00	1.000000000000000000e+00
1.591000000000000000e+03	8.602786818827568993e+01	8.144349613092597195e+00	-6.937329419515346832e-03	1.397689320321906052e+02	1.588197130937699653e-01	0.000000000000000000e+00	9.902520492995806833e+00	1.000000000000000000e+00
1.592000000000000000e+03	1.065871829685131189e+02	1.300466581563018309e+01	-7.345799359636831678e-03	1.479784603545793402e+02	1.314275362795647162e-01	0.000000000000000000e+00	2.112600524996475926e+01	1.000000000000000000e+00
1.592000000000000000e+03	1.264188848494809392e+01	1.662671956991468747e+01	-6.939277826650670430e-03	1.398080915932496850e+02	1.574420219062082626e-01	0.000000000000000000e+00	9.251868044796930590e+00	1.000000000000000000e+00
1.594000000000000000e+03	1.716088267663942446e+01	2.469986974898323950e+01	-6.866808751737854544e-03	1.383515904788295359e+02	1.608453895971556635e-01	0.000000000000000000e+00	9.251868044796930590e+00	1.000000000000000000e+00
1.601000000000000000e+03	4.511505819049638433e+01	1.288874400730488645e+01	-3.867251515122727828e-03	7.806575872020822260e+01	2.910820147691947080e-01	0.000000000000000000e+00	2.776706106815062469e+01	1.000000000000000000e+00
1.606000000000000000e+03	1.132833360393087929e+02	2.426669435548464193e+01	-5.295087680058114393e-03	1.067627576530592250e+02	2.173965801030875999e-01	0.000000000000000000e+00	1.645016096093234736e+01	1.000000000000000000e+00
1.610000000000000000e+03	4.505414369684378784e+01	1.267766301054114031e+01	-6.240504319781539806e-03	1.257639714950341983e+02	1.674938350145220856e-01	0.000000000000000000e+00	5.386457389150207575e+01	1.000000000000000000e+00
1.611000000000000000e+03	9.703124749904966961e+01	2.681177072372209835e+01	-7.484061279004222689e-03	1.507572820779522829e+02	1.425340836422579471e-01	0.000000000000000000e+00	1.621224640861552047e+01	1.000000000000000000e+00
1.614000000000000000e+03	1.129107706575921668e+02	2.354409909533296386e+01	3.598123315478678284e-03	-7.265675462880751923e+01	3.774080697302910625e-01	0.000000000000000000e+00	1.621224640861552047e+01	1.000000000000000000e+00
1.616000000000000000e+03	1.523789626262060892e+01	1.701879824216824844e+01	-6.231737377464463545e-03	1.255877713535222426e+02	1.153027220646728468e-01	0.000000000000000000e+00	8.237751280847415103e+01	1.000000000000000000e+00
1.622000000000000000e+03	1.225616457175287799e+01	2.146851107368540212e+01	-6.148668287381465342e-03	1.239182285530199294e+02	1.897059913025146427e-01	0.000000000000000000e+00	8.232232643534160843e+00	1.000000000000000000e+00
1.624000000000000000e+03	1.073263206055085277e+02	2.118267937939584655e+01	-6.947334260511640359e-03	1.399700117627961049e+02	1.749495294083024399e-01	0.000000000000000000e+00	3.539203003308538342e+01	1.000000000000000000e+00
1.624000000000000000e+03	8.868239426296058880e+00	1.396573708628242194e+01	-7.121083320673172318e-03	1.434620626832635537e+02	1.652770719840465086e-01	0.000000000000000000e+00	8.232232643534160843e+00	1.000000000000000000e+00
1.627000000000000000e+03	7.209557409435115005e+01	1.780772899022123923e+01	-7.789823876221729261e-03	1.569025732125647892e+02	1.333774485612729821e-01	0.000000000000000000e+00	2.175555065096927976e+01	1.000000000000000000e+00
1.631000000000000000e+03	5.055494700800660013e+01	2.183763989371737679e+01	-5.510223930733114568e-03	1.110866184065914268e+02	1.631241150088190706e-01	0.000000000000000000e+00	2.191435139727109416e+01	1.000000000000000000e+00
1.632000000000000000e+03	9.337371170300957601e+01	1.327508693134589635e+01	-6.685009843010620081e-03	1.346977517416835326e+02	1.432316899936962873e-01	0.000000000000000000e+00	2.175555065096927976e+01	1.000000000000000000e+00
1.639000000000000000e+03	3.573311287457079288e+01	9.809981481736677722e+00	-6.167125255894516378e-03	1.242891812006205470e+02	1.571676758286475462e-01	0.000000000000000000e+00	4.799560669942344759e+01	1.000000000000000000e+00
1.640000000000000000e+03	8.365703394456946285e+01	1.243220415006176438e+01	-6.180046623552278191e-03	1.245488779942667179e+02	1.819899324351764713e-01	0.000000000000000000e+00	1.034877053556965798e+01	1.000000000000000000e+00
1.642000000000000000e+03	8.835269537973873355e+01	2.165434139064427299e+01	-6.097716526237516657e-03	1.228941876503713075e+02	2.169275298648020156e-01	0.000000000000000000e+00	1.034877053556965798e+01	1.000000000000000000e+00
1.645000000000000000e+03	1.144389067201012438e+02	2.130184935546184377e+01	-6.276340325254659187e-03	1.264842122593982765e+02	2.514893110073582738e-01	0.000000000000000000e+00	2.608859277019220002e+01	1.000000000000000000e+00
1.657000000000000000e+03	1.105959023896992761e+02	2.502314255339927485e+01	-6.280481010040122464e-03	1.265674327505077059e+02	2.955723017143869757e-01	0.000000000000000000e+00	inf	1.000000000000000000e+00
1.663000000000000000e+03	2.688317431645153732e+01	1.180284594486468919e+01	-6.081034873870870550e-03	1.225589157389853909e+02	3.025996077947515905e-01	0.000000000000000000e+00	5.763147309815244590e+00	1.000000000000000000e+00
1.664000000000000000e+03	9.613664681425213132e+00	1.647688048463593802e+01	-7.324585915685603507e-03	1.475521073923975450e+02	1.860781304566799799e-01	0.000000000000000000e+00	6.998355688223522719e+00	1.000000000000000000e+00
1.665000000000000000e+03	1.018414998494983621e+02	2.463400221578855920e+01	-1.280512271504100595e-02	2.577012705421275314e+02	1.102739460402715199e-01	0.000000000000000000e+00	1.199242440884559890e+01	1.000000000000000000e+00
1.665000000000000000e+03	3.240964168950206670e+01	1.016821287006206731e+01	-6.723458712784627193e-03	1.354705064890210338e+02	2.766036121013434324e-01	0.000000000000000000e+00	5.763147309815244590e+00	1.000000000000000000e+00
1.667000000000000000e+03	8.000683050687387166e+00	2.328681973530424898e+01	-6.072406120501836618e-03	1.223854929526013393e+02	1.766915099842338854e-01	0.000000000000000000e+00	6.998355688223522719e+00	1.000000000000000000e+00
1.668000000000000000e+03	1.138187584566944537e+02	2.523692796430395902e+01	-5.828158652428702159e-03	1.174765478629779238e+02	2.693786528584274365e-01	0.000000000000000000e+00	1.199242440884559890e+01	1.000000000000000000e+00
1.673000000000000000e+03	7.491326613908472609e+01	1.008414674187063476e+01	1.506675652480435161e-02	-3.031561375773910072e+02	6.102440161847400013e-02	0.000000000000000000e+00	4.175217492838567779e+01	1.000000000000000000e+00
1.683000000000000000e+03	1.041088983067572471e+01	2.405091388435688771e+01	-4.048441076825096477e-03	8.170735065246741158e+01	2.785718059178062811e-01	0.000000000000000000e+00	2.121741440289421377e+01	1.000000000000000000e+00
1.685000000000000000e+03	4.349577241759336488e+01	2.204428775648143812e+01	-6.384099764546838016e-03	1.286499877106120664e+02	1.173380753240088614e-01	0.000000000000000000e+00	2.715483429733215814e+01	1.000000000000000000e+00
1.685000000000000000e+03	2.157959980647397202e+01	6.010997270895293454e+00	-6.614903918219330534e-03	1.332887457938525131e+02	1.311283070899629255e-01	0.000000000000000000e+00	2.121741440289421377e+01	1.000000000000000000e+00
1.688000000000000000e+03	1.125435678782524747e+02	1.060230811075745372e+01	-7.201861757053751659e-03	1.450855673678614437e+02	1.543387766856152421e-01	0.000000000000000000e+00	6.998940602827100577e+01	1.000000000000000000e+00
1.700000000000000000e+03	7.309705009095257822e+01	2.510490430098420589e+01	-6.395647173393114934e-03	1.288820703454946113e+02	1.651596168838166401e-01	0.000000000000000000e+00	1.814533813094399051e+01	1.000000000000000000e+00
1.701000000000000000e+03	6.280474946340722653e+01	8.197421723949812389e+00	-6.879834512298878268e-03	1.386133853864660068e+02	1.501726589866327899e-01	0.000000000000000000e+00	1.678505354997884780e+01	1.000000000000000000e+00
1.701000000000000000e+03	9.944704570410645772e+01	1.653395731452457795e+01	-6.180213390269283409e-03	1.245522297123541762e+02	1.404918230850125127e-01	0.000000000000000000e+00	2.770890472497839596e+01	1.000000000000000000e+00
1.701000000000000000e+03	1.097051583937277108e+01	2.679127209118899700e+01	-2.468529398749247285e-03	4.995390102486732786e+01	4.308968158670468673e-01	0.000000000000000000e+00	1.969197312161907476e+01	1.000000000000000000e+00
1.703000000000000000e+03	5.506382679164104843e+01	2.309091489598282365e+01	-2.972360173286455777e-03	6.008001461849944747e+01	3.589491467078858022e-01	0.000000000000000000e+00	1.678505354997884780e+01	1.000000000000000000e+00
1.704000000000000000e+03	3.037445777214946929e+01	2.343555415131410058e+01	-7.037745063325335192e-03	1.417871100935280424e+02	1.680706055676497446e-01	0.000000000000000000e+00	5.973734757047508559e+00	1.000000000000000000e+00
1.708000000000000000e+03	3.540766717077453762e+01	2.021805355346648980e+01	-5.836344831786081239e-03	1.176410756891052785e+02	2.327730319609832010e-01	0.000000000000000000e+00	5.973734757047508559e+00	1.000000000000000000e+00
1.711000000000000000e+03	4.108462674332476183e+01	1.269834181545081009e+01	-6.739391254442209447e-03	1.357907225909615079e+02	1.432854765411818443e-01	0.000000000000000000e+00	9.421992072339078206e+00	1.000000000000000000e+00
1.712000000000000000e+03	1.113692180606225293e+02	2.382505237633828443e+01	-7.070738295332129435e-03	1.424502161045269588e+02	1.800706311023371198e-01	0.000000000000000000e+00	1.228738167311034424e+01	1.000000000000000000e+00
1.715000000000000000e+03	1.197417149387054565e+02	1.483166344851026608e+01	-7.025616730039474338e-03	1.415433518977988001e+02	1.050153681748091650e-01	0.000000000000000000e+00	1.228738167311034424e+01	1.000000000000000000e+00
1.718000000000000000e+03	5.048851091102023503e+01	2.306263720235497772e+01	-3.600308771085513997e-03	7.270067844777031496e+01	2.978269747785956545e-01	0.000000000000000000e+00	2.174512223706815206e+01	1.000000000000000000e+00
1.719000000000000000e+03	7.191043612393281137e+01	2.679780269767326928e+01	-2.930253271661961440e-03	5.923373985626966487e+01	3.862408672927827302e-01	0.000000000000000000e+00	2.174512223706815206e+01	1.000000000000000000e+00
1.726000000000000000e+03	4.637593912135611163e+01	7.475171848285427245e+00	-8.316801374939564173e-03	1.674938953051989472e+02	8.815403537497501496e-02	0.000000000000000000e+00	7.066098194570335522e+01	1.000000000000000000e+00
1.726000000000000000e+03	1.167448128196753885e+02	1.389358161714599404e+01	-8.266938728578913931e-03	1.664917436966735522e+02	1.642911614409445775e-01	0.000000000000000000e+00	7.066098194570335522e+01	1.000000000000000000e+00
1.733000000000000000e+03	5.868460255694044392e+00	1.705375285870628232e+01	-7.584308778790503983e-03	1.527720807397568024e+02	1.269924192675060404e-01	0.000000000000000000e+00	1.079522941429079594e+02	1.000000000000000000e+00
1.744000000000000000e+03	2.482479528197960761e+01	2.071460657261111393e+01	-2.863420923564958653e-03	5.789052704998358223e+01	3.382033407445382833e-01	0.000000000000000000e+00	2.231394664194736777e+01	1.000000000000000000e+00
1.747000000000000000e+03	4.618153454970373417e+01	2.718004565979803644e+01	-5.277525842731302201e-03	1.064097955700115250e+02	2.130636223786007699e-01	0.000000000000000000e+00	1.274042316751604353e+01	1.000000000000000000e+00
1.752000000000000000e+03	4.874827010557761042e+01	1.470085293456166475e+01	-6.285359916106280156e-03	1.266654901926795418e+02	1.459580817913611606e-01	0.000000000000000000e+00	1.274042316751604353e+01	1.000000000000000000e+00
1.753000000000000000e+03	6.115252583744061354e+01	6.970679246038486987e+00	-3.693990975861713780e-03	7.458352621175826869e+01	2.997792721799493743e-01	0.000000000000000000e+00	1.461578412252288928e+01	1.000000000000000000e+00
1.756000000000000000e+03	1.094986135600990593e+02	1.157897490269087193e+01	-6.406359667400894457e-03	1.290973726586443320e+02	1.203764790058524659e-01	0.000000000000000000e+00	4.856521993099698875e+01	1.000000000000000000e+00
1.756000000000000000e+03	5.788622332732023779e+01	2.415552090219716419e+01	-5.922674767205328948e-03	1.193761557532184838e+02	1.445495243607846092e-01	0.000000000000000000e+00	1.314887582498934471e+01	1.000000000000000000e+00
1.763000000000000000e+03	5.740947677536445326e+01	8.689301820114867070e+00	-7.881033210874213019e-03	1.587357206306418504e+02	1.185160038583521480e-01	0.000000000000000000e+00	1.632814694963750668e+01	1.000000000000000000e+00
1.765000000000000000e+03	5.878771599707869910e+01	2.495917703342505334e+01	-6.455981163621491749e-03	1.300946775729328522e+02	1.613769560322045882e-01	0.000000000000000000e+00	1.632814694963750668e+01	1.000000000000000000e+00
1.766000000000000000e+03	1.110003276175096687e+02	2.474190252182681959e+01	4.433774086507215155e-03	-8.945186731285080839e+01	2.929524715946014712e-01	0.000000000000000000e+00	1.867131958496610622e+01	1.000000000000000000e+00
1.771000000000000000e+03	9.423707604075062250e+01	1.651927693031262478e+01	-6.752697001373530843e-03	1.360581447328472393e+02	1.748272397166594772e-01	0.000000000000000000e+00	1.867131958496610622e+01	1.000000000000000000e+00
1.772000000000000000e+03	1.141460739333805918e+02	1.492320679711454012e+01	-6.728569125114744302e-03	1.355732168004596474e+02	1.647415604484075979e-01	0.000000000000000000e+00	8.758876033748487444e+00	1.000000000000000000e+00
1.772000000000000000e+03	1.131916094597234377e+02	2.362992299457383183e+01	-5.266937148728066502e-03	1.061969814194994512e+02	2.009688466791561545e-01	0.000000000000000000e+00	8.758876033748487444e+00	1.000000000000000000e+00
1.775000000000000000e+03	2.139039166427576788e+01	1.626540274001984088e+01	-6.207669729949288374e-03	1.251040539130899418e+02	1.320339468392277560e-01	0.000000000000000000e+00	7.284712675699874751e+01	1.000000000000000000e+00
1.778000000000000000e+03	1.087661158458050039e+02	1.223906127320835324e+01	-7.390576540340307483e-03	1.488784030359736619e+02	1.189777622726795325e-01	0.000000000000000000e+00	1.323899301241360327e+01	1.000000000000000000e+00
1.782000000000000000e+03	1.136263728225732024e+02	2.455363954867163656e+01	-6.137597668802355355e-03	1.236957285650292988e+02	2.608141393945013764e-01	0.000000000000000000e+00	1.323899301241360327e+01	1.000000000000000000e+00
1.790000000000000000e+03	3.731987324173338294e+01	2.485637872145085581e+01	-3.165897974250609856e-03	6.396978447034095439e+01	2.969776700490844856e-01	0.000000000000000000e+00	inf	1.000000000000000000e+00
1.796000000000000000e+03	1.134438163372655026e+02	2.423212979235044173e+01	-3.440354478827928331e-03	6.948587813177705641e+01	3.558842088688172201e-01	0.000000000000000000e+00	5.726557703371877039e+01	1.000000000000000000e+00
1.799000000000000000e+03	5.756705294314949839e+01	1.169683459826920746e+01	-3.567390302247252978e-03	7.203907504513803417e+01	2.959116916608094394e-01	0.000000000000000000e+00	3.068608042763321819e+01	1.000000000000000000e+00
1.800000000000000000e+03	1.920638961223124141e+01	1.975158229164651758e+01	-6.502646416575234324e-03	1.310325671901743192e+02	1.675014812145545484e-01	0.000000000000000000e+00	3.919718678160492686e+01	1.000000000000000000e+00
1.803000000000000000e+03	8.819662026592337156e+01	1.355832261349721435e+01	-6.973446686128446925e-03	1.404948256514354625e+02	1.368824538012723968e-01	0.000000000000000000e+00	1.376147044766221050e+01	1.000000000000000000e+00
1.803000000000000000e+03	9.458118766777140252e+01	2.574911290671199993e+01	-7.701058066812279009e-03	1.551185363598409026e+02	1.425357852387905133e-01	0.000000000000000000e+00	1.376147044766221050e+01	1.000000000000000000e+00
1.813000000000000000e+03	4.723579041387033328e+01	9.014375600839574787e+00	-6.946050923492930185e-03	1.399442189428908421e+02	1.435071284978051143e-01	0.000000000000000000e+00	1.011245555628767789e+01	1.000000000000000000e+00
1.814000000000000000e+03	3.569859853547745843e+01	1.468122785904832384e+01	-6.227850416136789143e-03	1.255096502582512272e+02	1.690079865368200318e-01	0.000000000000000000e+00	1.285379364060354490e+01	1.000000000000000000e+00
1.814000000000000000e+03	1.165898325061484684e+02	2.613079759686036141e+01	-6.429442911729857900e-03	1.295613053241297905e+02	1.900826739397033505e-01	0.000000000000000000e+00	6.132565270702259141e+01	1.000000000000000000e+00
1.816000000000000000e+03	5.699513162626739415e+01	1.166334077197749863e+01	-6.602248868825875625e-03	1.330344015295331133e+02	1.609980337436425213e-01	0.000000000000000000e+00	1.011245555628767789e+01	1.000000000000000000e+00
1.822000000000000000e+03	1.748781126651570972e+01	9.407684429973590667e+00	-6.795661056007930648e-03	1.369216467649939943e+02	1.384353912012685761e-01	0.000000000000000000e+00	inf	1.000000000000000000e+00
1.834000000000000000e+03	6.676371488733950343e+01	7.229802321662214482e+00	-6.927800349895844520e-03	1.395774144705701758e+02	1.494867997998402531e-01	0.000000000000000000e+00	1.049123583111900970e+01	1.000000000000000000e+00
1.834000000000000000e+03	9.152167881174275976e+01	9.666412709307444118e+00	-6.431847952429517283e-03	1.296096424177589483e+02	1.390798524020834259e-01	0.000000000000000000e+00	1.867998010105625539e+01	1.000000000000000000e+00
1.834000000000000000e+03	5.633601975664603145e+01	6.076891429412936141e+00	-7.903303281050471502e-03	1.591833099239915725e+02	2.244061233081031670e-01	0.000000000000000000e+00	1.049123583111900970e+01	1.000000000000000000e+00
1.839000000000000000e+03	8.196426233980162124e+01	2.571625529288831302e+01	-7.298417907857985588e-03	1.470261763989505823e+02	1.315710115381666379e-01	0.000000000000000000e+00	1.837911039457717166e+01	1.000000000000000000e+00
1.840000000000000000e+03	6.460559438066557902e+01	1.967735261272212099e+01	-6.351357860044360565e-03	1.279919329409952411e+02	1.787032219600805938e-01	0.000000000000000000e+00	1.349580054543189256e+01	1.000000000000000000e+00
1.843000000000000000e+03	6.750653080808206141e+01	6.497018769978688546e+00	-7.412262680433327929e-03	1.493142563603186375e+02	1.278793265242538224e-01	0.000000000000000000e+00	1.349580054543189256e+01	1.000000000000000000e+00
1.849000000000000000e+03	1.180630895477457614e+02	1.499314842740866105e+01	-4.568898788846812581e-03	9.216763648446071500e+01	2.430590612008306506e-01	0.000000000000000000e+00	4.463455126418665486e+01	1.000000000000000000e+00
1.851000000000000000e+03	1.538433938112210875e+01	1.907654819374677757e+01	-2.829512101605733982e-03	5.720901928916696733e+01	3.280267730321874131e-01	0.000000000000000000e+00	1.584917147624897993e+01	1.000000000000000000e+00
1.855000000000000000e+03	3.121151975393172506e+01	1.991117261832006946e+01	-7.145507603861639238e-03	1.439529478743014295e+02	1.318770067190710993e-01	0.000000000000000000e+00	1.051233075232536329e+01	1.000000000000000000e+00
1.855000000000000000e+03	7.366506580245639668e+01	1.003591075122418630e+01	-5.765173222409045346e-03	1.162106513529668916e+02	1.570320147649759690e-01	0.000000000000000000e+00	3.498733517339809396e+01	1.000000000000000000e+00
1.860000000000000000e+03	4.121956712042234727e+01	2.312801668609296257e+01	-7.112132482083851313e-03	1.432821665496917660e+02	1.877140573357404252e-01	0.000000000000000000e+00	1.051233075232536329e+01	1.000000000000000000e+00
1.862000000000000000e+03	1.071227468494506070e+02	2.502273678970741599e+01	-6.783981030491328772e-03	1.366868987679779650e+02	2.203738728701680749e-01	0.000000000000000000e+00	5.265218205123708373e+01	1.000000000000000000e+00
1.864000000000000000e+03	5.451069895447629676e+01	2.296733146385527036e+01	-6.706304680160334042e-03	1.351257405641884191e+02	1.497748767308018092e-01	0.000000000000000000e+00	1.329210311315887516e+01	1.000000000000000000e+00
1.868000000000000000e+03	2.392662371672436805e+01	2.063401897724648038e+01	-6.374010949229578019e-03	1.284472202436553516e+02	1.412820117067172809e-01	0.000000000000000000e+00	3.067295234092465606e+01	1.000000000000000000e+00
1.869000000000000000e+03	8.164988684338476332e+01	1.274950491322283952e+01	-6.386749891385625627e-03	1.287032506051459393e+02	1.597575238676984810e-01	0.000000000000000000e+00	1.860330254017630480e+01	1.000000000000000000e+00
1.869000000000000000e+03	1.001482809430163741e+02	1.472239141174336297e+01	-5.917192774957645736e-03	1.192659773381138422e+02	1.602711081092154100e-01	0.000000000000000000e+00	1.860330254017630480e+01	1.000000000000000000e+00
1.874000000000000000e+03	3.466431479538380955e+01	1.465465510023723184e+01	-6.445176406698808688e-03	1.298775209372526263e+02	1.312325580835675964e-01	0.000000000000000000e+00	1.936944073701955205e+01	1.000000000000000000e+00
1.875000000000000000e+03	5.196901082192157872e+01	5.952774275148876804e+00	-7.228901394775584868e-03	1.456290165911714780e+02	1.166947466450005688e-01	0.000000000000000000e+00	1.936944073701955205e+01	1.000000000000000000e+00
1.875000000000000000e+03	8.328794356912624153e+01	2.733370224803894288e+01	-6.852970239080474063e-03	1.380734606816486121e+02	1.624466994773379191e-01	0.000000000000000000e+00	2.069694176968024379e+01	1.000000000000000000e+00
1.880000000000000000e+03	9.941788711200698003e+01	1.436495828723014156e+01	-7.447814594283133638e-03	1.500287873820586810e+02	1.410250753428639037e-01	0.000000000000000000e+00	1.756659471063547073e+01	1.000000000000000000e+00
1.880000000000000000e+03	1.136863208350909673e+02	2.461176504922608288e+01	-6.802817992842707419e-03	1.370654886242729731e+02	2.724271503722952570e-01	0.000000000000000000e+00	1.756659471063547073e+01	1.000000000000000000e+00
1.884000000000000000e+03	4.668316960783210590e+01	1.760191432549614277e+01	-7.158169143726199161e-03	1.442074225856896135e+02	1.318831866747028903e-01	0.000000000000000000e+00	1.030513423180993549e+01	1.000000000000000000e+00
1.887000000000000000e+03	6.697463423911217717e+01	1.367338885098969747e+01	-6.590847918246811425e-03	1.328052624485688114e+02	1.807153090748840896e-01	0.000000000000000000e+00	1.081325480755107726e+01	1.000000000000000000e+00
1.887000000000000000e+03	7.546358035270797870e+01	2.037146868132116495e+01	-6.886339077215269770e-03	1.387441157160712919e+02	1.683673457583295674e-01	0.000000000000000000e+00	1.081325480755107726e+01	1.000000000000000000e+00
1.888000000000000000e+03	1.211345055806745847e+02	7.258348217257036161e+00	-7.549911314142253305e-03	1.520807521191875651e+02	3.013771296579859094e-01	0.000000000000000000e+00	4.751617976525021447e+01	1.000000000000000000e+00
1.889000000000000000e+03	3.810343054015031328e+01	1.189368613575848066e+01	-3.473397401875567142e-03	7.014998284541503892e+01	3.283038110763302209e-01	0.000000000000000000e+00	1.030513423180993549e+01	1.000000000000000000e+00
1.905000000000000000e+03	4.333145371373162646e+01	5.764502985162623716e+00	-6.696370987061806522e-03	1.349260907813573169e+02	1.224842104636569839e-01	0.000000000000000000e+00	inf	1.000000000000000000e+00
1.911000000000000000e+03	3.108537828023363758e+01	7.305296167823560616e+00	-6.735250447299272192e-03	1.357074996406817888e+02	2.823714678600025563e-01	0.000000000000000000e+00	inf	1.000000000000000000e+00
1.919000000000000000e+03	5.570629586966236957e+01	7.094264078002758822e+00	-7.732189023221747864e-03	1.557442139024051642e+02	1.302561710735133937e-01	0.000000000000000000e+00	3.903826726459272578e+01	1.000000000000000000e+00
1.921000000000000000e+03	9.324908298825590691e+01	1.779592032317057715e+01	-7.825672638870699929e-03	1.576230703737556098e+02	1.277334547915083274e-01	0.000000000000000000e+00	1.457089701517326930e+01	1.000000000000000000e+00
1.922000000000000000e+03	1.108799458800997684e+02	2.613948675990979353e+01	-5.535675451381875771e-03	1.115981492662471481e+02	3.346856818338050932e-01	0.000000000000000000e+00	1.950544609065063284e+01	1.000000000000000000e+00
1.925000000000000000e+03	7.885003518594893990e+01	1.556467353859827796e+01	-7.832988045532061558e-03	1.577700971981980160e+02	1.120120487290160449e-01	0.000000000000000000e+00	1.457089701517326930e+01	1.000000000000000000e+00
1.928000000000000000e+03	9.328329947207868145e+01	7.255014594263382577e+00	-6.877871445749413754e-03	1.385739311969318521e+02	1.726398428046059808e-01	0.000000000000000000e+00	1.665441532220309639e+01	1.000000000000000000e+00
1.928000000000000000e+03	1.490552421204403899e+01	2.536153168902922417e+01	-5.602394286928866207e-03	1.129390806696618341e+02	1.880041630379242212e-01	0.000000000000000000e+00	4.376162346621101307e+01	1.000000000000000000e+00
1.933000000000000000e+03	8.004850760904585627e+01	1.876703963853343282e+01	-6.659432557619706337e-03	1.341836932316152513e+02	1.498339365760267272e-01	0.000000000000000000e+00	1.754099302427604101e+01	1.000000000000000000e+00
1.941000000000000000e+03	1.029119075099585672e+02	9.215691712285536852e+00	-3.255359559739781639e-03	6.576780520014233389e+01	3.245541735875135947e-01	0.000000000000000000e+00	inf	1.000000000000000000e+00
1.948000000000000000e+03	1.192396772191603134e+02	2.657071779401921319e+01	-6.524315556081844783e-03	1.314680788325938465e+02	1.702892490633812761e-01	0.000000000000000000e+00	2.569805061976334670e+01	1.000000000000000000e+00
1.951000000000000000e+03	9.937257763772862518e+01	1.027077423959559432e+01	-7.058807923606238641e-03	1.422104365884352717e+02	1.418481547837786572e-01	0.000000000000000000e+00	1.302742309496380457e+01	1.000000000000000000e+00
1.952000000000000000e+03	1.170763072410558259e+01	8.079578428104753129e+00	-6.891788481777226874e-03	1.388536391759328410e+02	1.523649240691195006e-01	0.000000000000000000e+00	8.480614219170500689e+01	1.000000000000000000e+00
1.955000000000000000e+03	9.525609541971752492e+01	2.263072272832299348e+01	-7.303794844165607814e-03	1.471342433741898788e+02	1.413980362262886592e-01	0.000000000000000000e+00	1.302742309496380457e+01	1.000000000000000000e+00
1.958000000000000000e+03	1.364289673149555782e+01	1.405940344531328812e+01	-5.946407706747944798e-03	1.198531461513141068e+02	1.708483515683549836e-01	0.000000000000000000e+00	2.331755685799159394e+01	1.000000000000000000e+00
1.958000000000000000e+03	3.616614069601781267e+01	2.009363406240795058e+01	-5.903298811850908948e-03	1.189867330842991038e+02	1.335937699168486814e-01	0.000000000000000000e+00	2.331755685799159394e+01	1.000000000000000000e+00
1.966000000000000000e+03	1.092248071139368619e+02	8.704916904147854240e+00	-8.259373044634454528e-03	1.663396867384508653e+02	1.312747569788644819e-01	0.000000000000000000e+00	4.985466001824252658e+01	1.000000000000000000e+00
1.967000000000000000e+03	6.025571796182818218e+01	1.805988527113779440e+01	-5.410697508880107226e-03	1.090863121446783310e+02	3.048409824180859928e-01	0.000000000000000000e+00	4.726025937570207169e+00	1.000000000000000000e+00
1.967000000000000000e+03	4.066765541976632647e+01	1.920645328000072993e+01	-7.230142013916860885e-03	1.456539508567739176e+02	1.154673151248730711e-01	0.000000000000000000e+00	1.550270660627823816e+01	1.000000000000000000e+00
1.969000000000000000e+03	5.588716652221138759e+01	1.625681026382157413e+01	-4.737156892241452776e-03	9.554932881873354233e+01	4.244010746092684583e-01	0.000000000000000000e+00	4.726025937570207169e+00	1.000000000000000000e+00
1.975000000000000000e+03	1.040830362555923188e+02	7.625255358914992954e+00	-5.565833822565959856e-03	1.122042795541190401e+02	2.179879010218523927e-01	0.000000000000000000e+00	1.809848589033606103e+01	1.000000000000000000e+00
1.976000000000000000e+03	8.881256311183892649e+01	1.733956652793772690e+01	-7.004155553945045840e-03	1.411120199546781464e+02	1.233569092442396986e-01	0.000000000000000000e+00	1.809848589033606103e+01	1.000000000000000000e+00
1.977000000000000000e+03	9.694620877805023795e+00	2.476082997509925221e+01	-7.237726409416227365e-03	1.458063838843835640e+02	1.698694352735748980e-01	0.000000000000000000e+00	7.946523727077206445e+01	1.000000000000000000e+00
1.994000000000000000e+03	1.621855124742790366e+01	2.019723260962528855e+01	-6.069886074187384566e-03	1.223348444481212596e+02	1.431936322725224642e-01	0.000000000000000000e+00	1.173764575639068752e+01	1.000000000000000000e+00
1.995000000000000000e+03	2.792398677311184585e+01	1.932826364782481576e+01	-6.241669133613670511e-03	1.257873822070742165e+02	1.508465400875711460e-01	0.000000000000000000e+00	1.173764575639068752e+01	1.000000000000000000e+00
1.998000000000000000e+03	4.507443124616884944e+01	1.806867342819820266e+01	-5.894184151611177834e-03	1.188035444233054250e+02	1.752845752391487544e-01	0.000000000000000000e+00	1.719663668118828781e+01	1.000000000000000000e+00
1.998000000000000000e+03	1.070279325233873493e+02	1.928778079525111266e+01	-7.663578225560112138e-03	1.543652573837018451e+02	1.919733098631175583e-01	0.000000000000000000e+00	8.259733455473293517e+00	1.000000000000000000e+00
2.001000000000000000e+03	1.134935548120188713e+02	2.442771515049496855e+01	6.000772328866730426e-03	-1.209457795648950338e+02	2.562566450126547712e-01	0.000000000000000000e+00	8.259733455473293517e+00	1.000000000000000000e+00
2.006000000000000000e+03	1.089831210933146650e+02	7.280015656911821509e+00	-1.197140250804915908e-02	2.409449588042020309e+02	1.453388859647777309e-01	0.000000000000000000e+00	6.437401410770722698e+00	1.000000000000000000e+00
2.008000000000000000e+03	2.125147471222743079e+01	6.963126826173971828e+00	-8.922564517734926995e-03	1.796686704574627527e+02	9.875162318755581481e-02	0.000000000000000000e+00	5.220878381634032195e+01	1.000000000000000000e+00
2.008000000000000000e+03	1.053096562541317667e+02	1.256639371742545208e+01	-7.711028852254554235e-03	1.553189316336289210e+02	2.645899219802422264e-01	0.000000000000000000e+00	6.437401410770722698e+00	1.000000000000000000e+00
2.013000000000000000e+03	7.303869973353013734e+01	1.358433760474902385e+01	-6.929423349124700163e-03	1.396100339042855296e+02	1.477468109222446202e-01	0.000000000000000000e+00	3.228700736383445502e+01	1.000000000000000000e+00
2.019000000000000000e+03	9.349942322977415188e+01	2.238895895343928899e+01	-5.343255193154824480e-03	1.077308400604668890e+02	2.264346914200986438e-01	0.000000000000000000e+00	inf	1.000000000000000000e+00
2.025000000000000000e+03	1.598945264362798113e+01	2.033997211040184538e+01	-2.259091967092370992e-02	4.543786006843925520e+02	5.363619019962106993e-02	0.000000000000000000e+00	inf	1.000000000000000000e+00
2.032000000000000000e+03	5.167196279584417340e+01	2.676057919419444886e+01	-5.750085495643061581e-03	1.159074145464372094e+02	2.561596520322361181e-01	0.000000000000000000e+00	8.459335830655678734e+00	1.000000000000000000e+00
2.032000000000000000e+03	5.691053287894962409e+01	2.011846009106120547e+01	-6.188461522208528291e-03	1.247180026765578305e+02	2.789621827058060832e-01	0.000000000000000000e+00	8.459335830655678734e+00	1.000000000000000000e+00
2.034000000000000000e+03	1.056371182101864008e+02	2.091211970042639834e+01	-8.072541847943624088e-03	1.625847078524085418e+02	1.113206561655670779e-01	0.000000000000000000e+00	4.241384173261933910e+01	1.000000000000000000e+00
2.035000000000000000e+03	6.433421350305209785e+01	1.126825982623364375e+01	-6.148611557898896358e-03	1.239170883900651603e+02	2.010943333462468230e-01	0.000000000000000000e+00	1.155149681799845141e+01	1.000000000000000000e+00
2.037000000000000000e+03	7.997918355774149113e+00	2.242482175782203058e+01	-5.001762318650324751e-03	1.008674331123207679e+02	2.436519790416473707e-01	0.000000000000000000e+00	4.388873375138852850e+01	1.000000000000000000e+00
2.048000000000000000e+03	9.922276255621127916e+01	1.093740658167703472e+01	-7.242919223484322634e-03	1.459107503260175633e+02	1.470547167550473322e-01	0.000000000000000000e+00	2.617525576246099206e+01	1.000000000000000000e+00
2.048000000000000000e+03	7.601692366481636043e+01	2.304662024635693385e+01	-6.109242395477985400e-03	1.231258373770112513e+02	1.726497205609108798e-01	0.000000000000000000e+00	2.617525576246099206e+01	1.000000000000000000e+00
2.056000000000000000e+03	7.146675044791803089e+01	2.147557612539889860e+01	-6.797729563733689688e-03	1.369632201369651057e+02	1.640205284731631741e-01	0.000000000000000000e+00	1.667108560733324296e+01	1.000000000000000000e+00
2.058000000000000000e+03	5.503984296793234421e+01	7.583301705181873409e+00	-5.726599024768620066e-03	1.154353777356517270e+02	1.440201253753831123e-01	0.000000000000000000e+00	2.151368350428689169e+01	1.000000000000000000e+00
2.059000000000000000e+03	9.568946731099647707e+01	9.448352263196966305e+00	-6.293768361912306479e-03	1.268344851840155343e+02	1.753830860723699647e-01	0.000000000000000000e+00	1.137597624131881879e+01	1.000000000000000000e+00
2.060000000000000000e+03	8.441662851494353959e+01	1.097673079002009011e+01	-6.242424448430156612e-03	1.258025627081813838e+02	1.578247335333177181e-01	0.000000000000000000e+00	1.137597624131881879e+01	1.000000000000000000e+00
2.062000000000000000e+03	1.108553605202833268e+02	2.629909479490377322e+01	4.633021637405263307e-03	-9.345639310923530729e+01	3.566221564267084698e-01	0.000000000000000000e+00	2.267050596491762704e+01	1.000000000000000000e+00
2.063000000000000000e+03	1.561492226822428897e+01	1.437903148735411385e+01	-6.607057112082136488e-03	1.331310387733446419e+02	1.426809735923219025e-01	0.000000000000000000e+00	4.000632844251732934e+01	1.000000000000000000e+00
2.068000000000000000e+03	9.938519098148753983e+01	1.147333030018613087e+01	-6.953526170845998611e-03	1.400944582844776960e+02	2.196230186392422734e-01	0.000000000000000000e+00	6.674537555393139421e+00	1.000000000000000000e+00
2.069000000000000000e+03	9.323995955792508994e+01	8.868415267173720196e+00	-5.985943503911570103e-03	1.206477462300040315e+02	2.641786037208638804e-01	0.000000000000000000e+00	6.674537555393139421e+00	1.000000000000000000e+00
2.070000000000000000e+03	5.535013391799730442e+01	2.242782678325083623e+01	-3.965002410909181270e-03	8.003038002688035135e+01	2.049963794329993094e-01	0.000000000000000000e+00	4.024296867387461418e+01	1.000000000000000000e+00
2.075000000000000000e+03	1.109831275079314423e+02	2.616399238233949731e+01	-3.790928096648591306e-03	7.653179207032793840e+01	4.460898590287135645e-01	0.000000000000000000e+00	1.274141320758515228e+01	1.000000000000000000e+00
2.080000000000000000e+03	8.887110023885981036e+00	1.165459860076643217e+01	-6.134010741449161253e-03	1.236236376256381533e+02	1.692439540454617752e-01	0.000000000000000000e+00	2.197919560481760115e+01	1.000000000000000000e+00
2.080000000000000000e+03	1.069277407374243722e+02	1.408519075850190738e+01	-2.627586997353605850e-03	5.315067937346566396e+01	4.096111707170920768e-01	0.000000000000000000e+00	1.222828375840637172e+01	1.000000000000000000e+00
2.081000000000000000e+03	3.050807489918403803e+01	7.702521008415658343e+00	-6.473118112746958398e-03	1.304391001494461193e+02	1.556397290011819479e-01	0.000000000000000000e+00	2.197919560481760115e+01	1.000000000000000000e+00
2.081000000000000000e+03	1.107139715227142460e+02	2.571254557877931646e+01	4.679631113414573808e-03	-9.439316170786541704e+01	3.937242593964791482e-01	0.000000000000000000e+00	1.222828375840637172e+01	1.000000000000000000e+00
2.082000000000000000e+03	8.113804467588064995e+01	1.004136738433446396e+01	-7.766048045014915628e-03	1.564247207673576270e+02	1.275735279293731539e-01	0.000000000000000000e+00	2.610480665372312004e+01	1.000000000000000000e+00
2.087000000000000000e+03	1.133638919858660330e+02	2.598903835329215894e+01	3.333439773615742754e-03	-6.733708035180276852e+01	3.271657453232639234e-01	0.000000000000000000e+00	3.595599316081573704e+01	1.000000000000000000e+00
2.090000000000000000e+03	4.273195010701612517e+01	2.476030627830595066e+01	-6.881079442590176329e-03	1.386384062986114145e+02	1.153923413035763401e-01	0.000000000000000000e+00	7.064262874560468219e+01	1.000000000000000000e+00
2.097000000000000000e+03	3.880154620949837607e+01	9.362712287932735578e+00	-6.787886248099418533e-03	1.367653867824183180e+02	1.544136789327803516e-01	0.000000000000000000e+00	2.123995595469130748e+01	1.000000000000000000e+00
2.102000000000000000e+03	1.799593156456856846e+01	1.363613342373354342e+01	-6.523883223327780166e-03	1.314593897036260444e+02	1.502356582864317058e-01	0.000000000000000000e+00	5.660126977502704548e+00	1.000000000000000000e+00
2.102000000000000000e+03	1.139657911091730682e+02	2.500250739774820374e+01	-4.067018913467296097e-03	8.208073253716005979e+01	2.629301659233416188e-01	0.000000000000000000e+00	4.534145083748229155e+01	1.000000000000000000e+00
2.105000000000000000e+03	7.217616847431530402e+01	7.410617104661239019e+00	-6.388151289127180429e-03	1.287314162382077143e+02	1.698337253140177472e-01	0.000000000000000000e+00	2.499808579330231595e+01	1.000000000000000000e+00
2.106000000000000000e+03	1.157082690072756215e+01	9.255313764715426217e+00	-7.862711408097855514e-03	1.583674845769312753e+02	3.039290689901386067e-01	0.000000000000000000e+00	6.266267059372162329e+00	1.000000000000000000e+00
2.107000000000000000e+03	1.770665181305671609e+01	7.983403585255576473e+00	-8.200519162477704765e-03	1.651568270834548002e+02	2.631167820309361360e-01	0.000000000000000000e+00	5.660126977502704548e+00	1.000000000000000000e+00
2.108000000000000000e+03	8.976552124828459966e+01	2.517347054441470888e+01	-6.928415273176868547e-03	1.395897733484111143e+02	1.541441525283598901e-01	0.000000000000000000e+00	1.661098743993702698e+01	1.000000000000000000e+00
2.110000000000000000e+03	1.041476036938020684e+02	1.686199605067510632e+01	-7.187892319489038936e-03	1.448048062100116340e+02	1.162323804711549169e-01	0.000000000000000000e+00	1.661098743993702698e+01	1.000000000000000000e+00
2.111000000000000000e+03	6.618323337862905476e+01	6.561300613654868386e+00	-3.924884069007044014e-03	7.922407182218132959e+01	2.702310728023352704e-01	0.000000000000000000e+00	1.055454633460831282e+01	1.000000000000000000e+00
2.115000000000000000e+03	7.030684914930425577e+01	1.627697049818843666e+01	-6.499774702996447343e-03	1.309748507913817264e+02	1.616289801008298221e-01	0.000000000000000000e+00	1.055454633460831282e+01	1.000000000000000000e+00
2.119000000000000000e+03	7.445101936399019849e+00	2.462598225754946313e+01	-7.749443692018502354e-03	1.560910024375376963e+02	1.409129515184885939e-01	0.000000000000000000e+00	4.063763027729567057e+01	1.000000000000000000e+00
2.121000000000000000e+03	5.811067753618385723e+01	2.411051830441404675e+01	-2.810099067801287518e-03	5.681885140853003691e+01	3.390834781450039470e-01	0.000000000000000000e+00	1.023695356606058660e+01	1.000000000000000000e+00
2.121000000000000000e+03	4.805798264263030717e+01	2.604404970855594570e+01	-5.980597039280440702e-03	1.205402916819389958e+02	1.235928538639000651e-01	0.000000000000000000e+00	1.023695356606058660e+01	1.000000000000000000e+00
2.129000000000000000e+03	6.619146862856814550e+01	1.338677473082974601e+01	-7.240384017341695670e-03	1.458597971356192602e+02	1.154212646753729477e-01	0.000000000000000000e+00	1.268450505175491116e+01	1.000000000000000000e+00
2.131000000000000000e+03	7.256588485125936927e+01	2.435324573238201395e+01	-6.735276527181847765e-03	1.357080238005124500e+02	1.923278296176222923e-01	0.000000000000000000e+00	1.268450505175491116e+01	1.000000000000000000e+00
2.133000000000000000e+03	1.126473791931149293e+02	2.512277763297209532e+01	-5.950896561541470231e-03	1.199433642480278621e+02	1.660664929897052167e-01	0.000000000000000000e+00	4.008888085270309887e+01	1.000000000000000000e+00
2.143000000000000000e+03	1.202261201040930843e+02	2.131630206081808510e+01	-4.730786428944783184e-03	9.542129369613628853e+01	2.007956565813818761e-01	0.000000000000000000e+00	2.226586900911468092e+01	1.000000000000000000e+00
2.144000000000000000e+03	9.883552194536736124e+01	1.513477853154366315e+01	-7.178327152781610251e-03	1.446125631603280794e+02	1.348163248152379756e-01	0.000000000000000000e+00	2.226586900911468092e+01	1.000000000000000000e+00
2.147000000000000000e+03	6.952174691763072190e+01	1.402193030614544078e+01	-4.276768027816130711e-03	8.629632131299648279e+01	2.464446445014206732e-01	0.000000000000000000e+00	1.655378191074450811e+01	1.000000000000000000e+00
2.150000000000000000e+03	1.634956210934108256e+01	5.944379915482221222e+00	-4.000295828255843317e-03	8.073971572295417332e+01	3.202597022143400807e-01	0.000000000000000000e+00	4.404052817808053533e+01	1.000000000000000000e+00
2.150000000000000000e+03	5.644243172997524027e+01	2.416881208186633501e+01	-6.489343162445798847e-03	1.307651951492279352e+02	1.491440028759274394e-01	0.000000000000000000e+00	1.655378191074450811e+01	1.000000000000000000e+00
2.150000000000000000e+03	1.112674169481593367e+02	2.639281746197681144e+01	-4.206230859663909541e-03	8.487864813108613760e+01	3.984894785856313293e-01	0.000000000000000000e+00	1.680427242650613096e+01	1.000000000000000000e+00
2.151000000000000000e+03	1.165979423816248328e+02	7.571962674735667420e+00	-5.061212539480382071e-03	1.020622781271864028e+02	2.386423831710257071e-01	0.000000000000000000e+00	1.956116244805610904e+01	1.000000000000000000e+00
2.159000000000000000e+03	6.373099796889904667e+01	2.013217707613705798e+01	-3.147595789926775894e-03	6.360194271306645675e+01	3.655469107259752271e-01	0.000000000000000000e+00	7.595687199824657121e+00	1.000000000000000000e+00
2.160000000000000000e+03	6.819873209628735822e+01	1.398939140475392406e+01	-3.673321635481104162e-03	7.416810877563251836e+01	3.650242452495957579e-01	0.000000000000000000e+00	7.595687199824657121e+00	1.000000000000000000e+00
2.161000000000000000e+03	4.576446040851634933e+01	1.141517070746397522e+01	-3.404342958806856698e-03	6.876210983328897441e+01	3.319614972619708837e-01	0.000000000000000000e+00	1.996954360870897105e+01	1.000000000000000000e+00
2.163000000000000000e+03	1.133357488735920668e+02	2.610248341922778792e+01	-4.943640491243961321e-03	9.969928647195936833e+01	3.154798648446421883e-01	0.000000000000000000e+00	4.673411261279920126e+01	1.000000000000000000e+00
2.171000000000000000e+03	2.341558456137085642e+01	5.737568663112884160e+00	-6.170138680640687399e-03	1.243497457449630730e+02	1.845722081134758552e-01	0.000000000000000000e+00	9.594972852814130704e+00	1.000000000000000000e+00
2.173000000000000000e+03	3.299900293103676319e+01	6.208308929279048094e+00	-3.882764411361208905e-03	7.837754068632844451e+01	3.274686056185640570e-01	0.000000000000000000e+00	9.594972852814130704e+00	1.000000000000000000e+00
2.177000000000000000e+03	3.072911841351597673e+01	2.690215092433207644e+01	-6.838680700026498332e-03	1.377862660461202040e+02	1.699705719713178187e-01	0.000000000000000000e+00	2.081796032850242639e+01	1.000000000000000000e+00
2.179000000000000000e+03	4.725808704140791150e+01	8.242757271179343093e+00	-8.364805962590047064e-03	1.684587031973146338e+02	1.193337146616481048e-01	0.000000000000000000e+00	2.492749035513106648e+01	1.000000000000000000e+00
2.180000000000000000e+03	8.314702873778925607e+01	1.572181553287560085e+01	-7.334000677823401815e-03	1.477413275744158909e+02	1.307040917174278061e-01	0.000000000000000000e+00	2.612983674707580661e+01	1.000000000000000000e+00
2.185000000000000000e+03	5.722631201933506162e+01	1.242260150064270086e+01	-3.621201010611520884e-03	7.312057576519805480e+01	2.551305831646649702e-01	0.000000000000000000e+00	1.384427412899983167e+01	1.000000000000000000e+00
2.186000000000000000e+03	3.625574238573144470e+01	6.925938588680635277e+00	-6.871966620555301775e-03	1.384552545823065373e+02	1.147229930327714476e-01	0.000000000000000000e+00	2.167897815685871876e+01	1.000000000000000000e+00
2.189000000000000000e+03	6.752427144570674500e+01	2.167549066088322718e+01	-6.779223217393578853e-03	1.365912750817723520e+02	1.498431621803444358e-01	0.000000000000000000e+00	9.692306911265859526e+00	1.000000000000000000e+00
2.191000000000000000e+03	7.715731118917283027e+01	2.060527640057139820e+01	-7.128431233980023901e-03	1.436097428341826685e+02	1.510202844593270255e-01	0.000000000000000000e+00	9.692306911265859526e+00	1.000000000000000000e+00
2.200000000000000000e+03	8.736893006781879478e+01	2.195272034853073251e+01	-6.406314897694849637e-03	1.290964728661904530e+02	1.488726649432221549e-01	0.000000000000000000e+00	1.708396372354009074e+01	1.000000000000000000e+00
2.201000000000000000e+03	7.283134069375427089e+01	1.297940927076685114e+01	-7.809258618011504297e-03	1.572931773855769109e+02	1.054433933788549993e-01	0.000000000000000000e+00	1.708396372354009074e+01	1.000000000000000000e+00
2.207000000000000000e+03	5.783361957909409767e+01	2.253460246377679965e+01	-5.890853467831136392e-03	1.187366035296449525e+02	2.277059449662605095e-01	0.000000000000000000e+00	1.468724255454444005e+01	1.000000000000000000e+00
2.210000000000000000e+03	4.616469938234889270e+01	1.361544357417218976e+01	7.258433759269005206e-03	-1.462225652441365753e+02	1.313494525963064818e-01	0.000000000000000000e+00	1.388667947758617593e+01	1.000000000000000000e+00
2.210000000000000000e+03	8.144409440976650671e+01	1.549030918184385186e+01	-7.830731247507976417e-03	1.577247395219608563e+02	1.448537297978658156e-01	0.000000000000000000e+00	2.463892427789210160e+01	1.000000000000000000e+00
2.212000000000000000e+03	3.342639049208724344e+01	8.085945086108910829e+00	-6.313472060890172773e-03	1.272304949240872389e+02	1.621832401960742187e-01	0.000000000000000000e+00	1.388667947758617593e+01	1.000000000000000000e+00
2.219000000000000000e+03	1.206771691727243905e+02	1.501105936938462015e+01	-6.762696296801149962e-03	1.362591130072631245e+02	1.706396839992151415e-01	0.000000000000000000e+00	5.569134223098414793e+01	1.000000000000000000e+00
2.222000000000000000e+03	6.609867063470844073e+01	2.608865373027312984e+01	-7.226312852375431882e-03	1.455769914356816059e+02	1.401624436216837299e-01	0.000000000000000000e+00	4.794013822390262902e+01	1.000000000000000000e+00
2.226000000000000000e+03	1.140249204967201422e+02	2.493477891431026805e+01	4.058486269009117103e-03	-8.190924137106969738e+01	3.463683248617157595e-01	0.000000000000000000e+00	4.794013822390262902e+01	1.000000000000000000e+00
2.243000000000000000e+03	8.239414950687879013e+01	1.994868265132716445e+01	-9.374718057450616079e-03	1.887561624018155726e+02	1.132384155021556316e-01	0.000000000000000000e+00	inf	1.000000000000000000e+00
2.257000000000000000e+03	1.129334543562867310e+02	2.382627160737147776e+01	-4.133464469358349817e-03	8.341617149950384658e+01	3.010729430412533159e-01	0.000000000000000000e+00	9.096860430635598505e+01	1.000000000000000000e+00
2.257000000000000000e+03	1.883675714607072038e+01	2.552202780375942126e+01	-4.038392491827196180e-03	8.150539174426560862e+01	2.522160994105188125e-01	0.000000000000000000e+00	1.389167968581697110e+01	1.000000000000000000e+00
2.262000000000000000e+03	2.271316025289134188e+01	1.218215286256258345e+01	-7.339743435922673094e-03	1.478567469251044031e+02	1.325918322783670167e-01	0.000000000000000000e+00	1.389167968581697110e+01	1.000000000000000000e+00
2.263000000000000000e+03	9.691698758141600933e+01	1.030987292441530734e+01	-7.726497343977353251e-03	1.556298211469801061e+02	1.215429457524344059e-01	0.000000000000000000e+00	7.422744386255189397e+01	1.000000000000000000e+00
2.270000000000000000e+03	5.928463350174335567e+00	1.051409577331253153e+01	-7.696301213988081605e-03	1.550229319734469584e+02	1.398035273497979514e-01	0.000000000000000000e+00	inf	1.000000000000000000e+00
2.278000000000000000e+03	1.056050827914944534e+02	1.789426153680204123e+01	-6.967757507392690133e-03	1.403804831518419007e+02	2.111777701254433648e-01	0.000000000000000000e+00	8.180542326483493554e+00	1.000000000000000000e+00
2.278000000000000000e+03	1.105764363309683631e+02	1.139757647894767523e+01	-6.088726708504335963e-03	1.227135081044744709e+02	2.666596618599358370e-01	0.000000000000000000e+00	8.180542326483493554e+00	1.000000000000000000e+00
2.281000000000000000e+03	3.525552490532910355e+01	2.000156773271246280e+01	-3.320954110681252885e-03	6.708614045778263346e+01	3.475035310853571424e-01	0.000000000000000000e+00	8.764036791708697649e+00	1.000000000000000000e+00
2.284000000000000000e+03	4.401641693550781298e+01	1.976680887350823923e+01	-6.338254771947237666e-03	1.277285838857083604e+02	1.761950796123109564e-01	0.000000000000000000e+00	8.764036791708697649e+00	1.000000000000000000e+00
2.285000000000000000e+03	8.843698259027590325e+01	1.314793644821044616e+01	-6.860311469273774367e-03	1.382210065137241486e+02	1.617061212096347900e-01	0.000000000000000000e+00	4.491098000792155887e+01	1.000000000000000000e+00
2.292000000000000000e+03	1.157580036141990689e+02	1.056327863457951821e+01	-6.286020977200827871e-03	1.266787763595316250e+02	3.063834310747821643e-01	0.000000000000000000e+00	5.167042933953587180e+01	1.000000000000000000e+00
2.293000000000000000e+03	6.410374372394517195e+01	1.185583552774773963e+01	-7.056593361378080131e-03	1.421659277775094381e+02	1.456300011617769341e-01	0.000000000000000000e+00	3.473623484165832309e+01	1.000000000000000000e+00
2.296000000000000000e+03	1.449827978354645275e+01	1.402460228996548430e+01	-6.234105881489015663e-03	1.256353741241581190e+02	1.886936566302916951e-01	0.000000000000000000e+00	1.787733068596894981e+01	1.000000000000000000e+00
2.296000000000000000e+03	3.073489210981994901e+01	2.150600407183702245e+01	-6.734933164140722954e-03	1.357011228065001660e+02	1.418192535666493725e-01	0.000000000000000000e+00	1.787733068596894981e+01	1.000000000000000000e+00
2.307000000000000000e+03	1.106948528341644362e+02	2.511901403040669578e+01	-4.220542622603816463e-03	8.516628942768566901e+01	3.620753401981716690e-01	0.000000000000000000e+00	5.482860736158716009e+01	1.000000000000000000e+00
2.310000000000000000e+03	5.655072571417580463e+01	1.648248210922434609e+01	-6.109057878134973793e-03	1.231221289025199042e+02	1.852270100609814119e-01	0.000000000000000000e+00	5.482860736158716009e+01	1.000000000000000000e+00
2.319000000000000000e+03	2.182263381215418008e+01	1.359814525206605573e+01	-5.742557294288061498e-03	1.157561109224247815e+02	1.771028387751296673e-01	0.000000000000000000e+00	9.779743283655626840e+00	1.000000000000000000e+00
2.321000000000000000e+03	1.235992316163863514e+01	1.606806141234903507e+01	-6.283244665995509071e-03	1.266229773808722712e+02	1.800758686445821377e-01	0.000000000000000000e+00	9.779743283655626840e+00	1.000000000000000000e+00
2.325000000000000000e+03	1.106984021875002497e+02	2.520094710867604348e+01	-4.500250721626048757e-03	9.078793091308257601e+01	3.641841851490092985e-01	0.000000000000000000e+00	1.649471331922278594e+01	1.000000000000000000e+00
2.334000000000000000e+03	9.270369276938616565e+01	1.134836898178434517e+01	-3.863808362757091119e-03	7.799655740552742600e+01	2.956928752749363731e-01	0.000000000000000000e+00	1.086368439347245740e+01	1.000000000000000000e+00
2.334000000000000000e+03	7.093584322100350903e+01	1.652515221882477547e+01	-5.639335040986135153e-03	1.136815249400856231e+02	1.640474208429457681e-01	0.000000000000000000e+00	1.653928565496573810e+01	1.000000000000000000e+00
2.335000000000000000e+03	8.697125358111868820e+01	2.057652045181301759e+01	-3.687523089811276748e-03	7.445353306293255002e+01	2.915228742656754690e-01	0.000000000000000000e+00	1.086368439347245740e+01	1.000000000000000000e+00
2.338000000000000000e+03	1.155926487466726797e+02	1.749311684570540848e+01	-6.599249941943504706e-03	1.329741283667875678e+02	1.569529598131177428e-01	0.000000000000000000e+00	2.369941417084655555e+01	1.000000000000000000e+00
2.344000000000000000e+03	9.012294270358518133e+01	1.260759935773883988e+01	-6.862512639635104730e-03	1.382652461716494656e+02	1.568091590978967220e-01	0.000000000000000000e+00	7.034754430292614380e+00	1.000000000000000000e+00
2.346000000000000000e+03	5.825103371857415624e+01	6.605824133233658024e+00	-7.131847072074315452e-03	1.436783951799867225e+02	1.131008520180699639e-01	0.000000000000000000e+00	3.243208115730951135e+01	1.000000000000000000e+00
2.348000000000000000e+03	9.264046147702484291e+01	6.038743359933709698e+00	-5.679448603842365134e-03	1.144877370943562624e+02	1.754776393194272810e-01	0.000000000000000000e+00	7.034754430292614380e+00	1.000000000000000000e+00
2.353000000000000000e+03	6.387154974589022061e+01	2.284414659653423740e+01	-4.294019752716266534e-03	8.664305068097789331e+01	2.844475398276801181e-01	0.000000000000000000e+00	2.582355933782045909e+01	1.000000000000000000e+00
2.354000000000000000e+03	3.849688411549292510e+01	1.805013355739173164e+01	-6.224334832143385218e-03	1.254389931950778703e+02	1.688447297244227707e-01	0.000000000000000000e+00	2.582355933782045909e+01	1.000000000000000000e+00
2.356000000000000000e+03	1.138717320601375036e+02	2.560958558482972336e+01	-7.229713166015890730e-03	1.456453317672321930e+02	1.856445448767289896e-01	0.000000000000000000e+00	5.007660016670412517e+01	1.000000000000000000e+00
2.366000000000000000e+03	4.812135474538582969e+01	2.495758538711301711e+01	-4.740227575529804005e-03	9.561104415919974997e+01	1.947350864035188867e-01	0.000000000000000000e+00	1.084194983921940647e+01	1.000000000000000000e+00
2.368000000000000000e+03	1.507902620087985390e+01	1.555910540518911844e+01	-6.625854506683613067e-03	1.335088333873670194e+02	1.445878300468501632e-01	0.000000000000000000e+00	3.435297514937678187e+01	1.000000000000000000e+00
2.370000000000000000e+03	5.333237400551921326e+01	1.545005392060349791e+01	-6.187894589460170118e-03	1.247066083241284815e+02	1.737100630624541786e-01	0.000000000000000000e+00	1.084194983921940647e+01	1.000000000000000000e+00
2.371000000000000000e+03	6.191263117149848938e+01	2.305279294877041707e+01	-6.813752245809811051e-03	1.372852479029873223e+02	1.433634747905755402e-01	0.000000000000000000e+00	1.146396326602415350e+01	1.000000000000000000e+00
2.380000000000000000e+03	6.002021117973390218e+00	2.028281086752133078e+01	-6.893981275345416153e-03	1.388977104750297826e+02	3.055188906210286603e-01	0.000000000000000000e+00	inf	1.000000000000000000e+00
2.389000000000000000e+03	7.989992395690261873e+00	8.581743086505319695e+00	-5.050806096397871155e-03	1.018531269000586690e+02	2.852772043352579390e-01	0.000000000000000000e+00	6.858781422782524828e+01	1.000000000000000000e+00
2.392000000000000000e+03	7.470968765423566538e+01	2.448050169079585103e+01	-3.858888596925148622e-03	7.789767875383314788e+01	3.275903045704728900e-01	0.000000000000000000e+00	3.677812723782385262e+01	1.000000000000000000e+00
2.393000000000000000e+03	1.202732848415746361e+02	1.833499403485877011e+01	-1.089878361309687578e-02	2.193872030618305473e+02	1.144727143607383590e-01	0.000000000000000000e+00	1.265073749266505310e+01	1.000000000000000000e+00
2.395000000000000000e+03	1.093121988527503134e+02	1.201868553590778887e+01	-3.280012610499967538e-03	6.626328821754340481e+01	3.556089277005555216e-01	0.000000000000000000e+00	1.265073749266505310e+01	1.000000000000000000e+00
2.399000000000000000e+03	5.375211717398004652e+01	2.634576887635209985e+01	-6.835864022337751096e-03	1.377296557720473231e+02	1.350470941303680839e-01	0.000000000000000000e+00	1.615591168702706781e+01	1.000000000000000000e+00
2.401000000000000000e+03	1.303978802563764816e+01	7.210158575409300497e+00	-6.268248058696183900e-03	1.263215719155718517e+02	1.503755433292285337e-01	0.000000000000000000e+00	3.039121054907367281e+01	1.000000000000000000e+00
2.402000000000000000e+03	4.247362411710196284e+01	1.477818153909932875e+01	-6.853619589637755319e-03	1.380865114872711104e+02	1.279587010971846572e-01	0.000000000000000000e+00	1.615591168702706781e+01	1.000000000000000000e+00
2.431000000000000000e+03	9.559026035943099942e+01	1.092324461904527766e+01	-6.665737773066674615e-03	1.343104169870408100e+02	1.541446506465763422e-01	0.000000000000000000e+00	2.008633278274337286e+01	1.000000000000000000e+00
2.435000000000000000e+03	1.198153718464260038e+02	1.145841848496332815e+01	-7.599140526337440533e-03	1.530701728136089912e+02	2.205398120110597660e-01	0.000000000000000000e+00	2.423102221583107152e+01	1.000000000000000000e+00
2.435000000000000000e+03	8.188255530574174657e+01	2.560519226982285446e+01	-3.282509708195587104e-03	6.631347549509402484e+01	3.329874113631506871e-01	0.000000000000000000e+00	2.008633278274337286e+01	1.000000000000000000e+00
2.442000000000000000e+03	1.192174376762430654e+02	2.564385439384219723e+01	-6.710561071560159144e-03	1.352112865550087974e+02	2.890671339198064294e-01	0.000000000000000000e+00	1.182667640929317798e+01	1.000000000000000000e+00
2.442000000000000000e+03	7.997437235588586191e+01	1.352402413992199648e+01	-7.097327822975929221e-03	1.429846189058831385e+02	1.576447172575211608e-01	0.000000000000000000e+00	1.045116471568698202e+01	1.000000000000000000e+00
2.446000000000000000e+03	7.000872934693053651e+01	1.667248461013286231e+01	-7.045935460088130486e-03	1.419517226820964311e+02	1.184358790113957394e-01	0.000000000000000000e+00	1.045116471568698202e+01	1.000000000000000000e+00
2.446000000000000000e+03	1.211524227960178450e+02	1.397654504350859206e+01	-8.669427871563498839e-03	1.745810685018310551e+02	1.063737487560090234e-01	0.000000000000000000e+00	1.182667640929317798e+01	1.000000000000000000e+00
2.448000000000000000e+03	1.137910381779394271e+02	2.539143779145420510e+01	5.416120226241661652e-03	-1.091952992386876247e+02	3.327662699000133451e-01	0.000000000000000000e+00	1.358270076024583872e+01	1.000000000000000000e+00
2.450000000000000000e+03	8.253049655654253058e+01	2.540523606951251523e+01	3.642679247843661622e-03	-7.355225060721899411e+01	2.608608494793148713e-01	0.000000000000000000e+00	1.526615872127011464e+01	1.000000000000000000e+00
2.461000000000000000e+03	1.258394815260035493e+01	2.210449151294751502e+01	-7.183375666847209920e-03	1.447140294253736670e+02	1.580317479389126145e-01	0.000000000000000000e+00	2.663775212820465654e+01	1.000000000000000000e+00
2.461000000000000000e+03	5.690429287021386529e+01	2.427640378192134207e+01	-6.051716230105619841e-03	1.219696624972578149e+02	1.651191455961947829e-01	0.000000000000000000e+00	2.711444043650734059e+01	1.000000000000000000e+00
2.463000000000000000e+03	3.519812474057208362e+01	8.027245486408688180e+00	-6.287197217685528035e-03	1.267024167272174680e+02	1.545651537360587247e-01	0.000000000000000000e+00	2.663775212820465654e+01	1.000000000000000000e+00
2.471000000000000000e+03	9.234607372210498966e+01	1.341576734879756749e+01	-7.455227813681886660e-03	1.501777800707153858e+02	1.292126646255254974e-01	0.000000000000000000e+00	8.306277978356800418e+01	1.000000000000000000e+00
2.472000000000000000e+03	9.427256772649016625e+00	8.527497606227536053e+00	-6.563520443399144429e-03	1.322560282046130169e+02	1.711051979157507397e-01	0.000000000000000000e+00	2.441935899931721110e+01	1.000000000000000000e+00
2.477000000000000000e+03	3.259700689825906750e+01	1.623903267094244285e+01	-5.904111391437961119e-03	1.190030645067095634e+02	1.863126928694446294e-01	0.000000000000000000e+00	2.441935899931721110e+01	1.000000000000000000e+00
2.477000000000000000e+03	6.903674603874935656e+01	6.066295412552175748e+00	-3.143425957167289043e-03	6.351813639887733842e+01	3.073015612381706507e-01	0.000000000000000000e+00	3.783304338743079853e+01	1.000000000000000000e+00
2.481000000000000000e+03	1.134601812302620658e+02	2.597241640912976735e+01	7.362827999190423717e-03	-1.483207060989427646e+02	2.773447198700261795e-01	0.000000000000000000e+00	3.272512866971863588e+01	1.000000000000000000e+00
2.484000000000000000e+03	8.408775748129262695e+01	1.154346046766897338e+01	-6.904471565858997378e-03	1.391085468882447174e+02	1.430569394882340584e-01	0.000000000000000000e+00	3.272512866971863588e+01	1.000000000000000000e+00
2.494000000000000000e+03	7.088213044985495515e+01	2.350938047311340640e+01	-7.495137601034805933e-03	1.509798966952994590e+02	1.255982882456700978e-01	0.000000000000000000e+00	1.150523437802398874e+01	1.000000000000000000e+00
2.495000000000000000e+03	6.572018548440624386e+01	1.322712671885584435e+01	-5.974732020330778687e-03	1.204224151029078058e+02	1.997378421951417904e-01	0.000000000000000000e+00	1.150523437802398874e+01	1.000000000000000000e+00
2.496000000000000000e+03	2.431332286892515526e+01	2.641547415446283864e+01	-3.998871046986961393e-03	8.071108012206610738e+01	2.055576094958558864e-01	0.000000000000000000e+00	4.345642391798486415e+01	1.000000000000000000e+00
2.504000000000000000e+03	3.540381881448612944e+01	2.319387580429444640e+01	-3.136492655141542851e-03	6.337878920644719472e+01	2.627764333373320271e-01	0.000000000000000000e+00	2.183099455895237995e+01	1.000000000000000000e+00
2.508000000000000000e+03	1.562780606691017127e+01	1.394716594398620835e+01	-7.490363180426985734e-03	1.508839392273123678e+02	2.681550249121714691e-01	0.000000000000000000e+00	6.195498763556110511e+00	1.000000000000000000e+00
2.509000000000000000e+03	1.335984017097972476e+01	1.971262651744620698e+01	-7.611034374062035715e-03	1.533092182614287253e+02	2.369756675145220370e-01	0.000000000000000000e+00	6.195498763556110511e+00	1.000000000000000000e+00
2.511000000000000000e+03	1.000368686069096640e+02	1.646819045757391109e+01	-6.210493095085423999e-03	1.251607985931088791e+02	1.548338775224044062e-01	0.000000000000000000e+00	8.444670155476563878e+01	1.000000000000000000e+00
2.521000000000000000e+03	6.905399491638270604e+01	9.597045706214352379e+00	-8.457092921848966341e-03	1.703135089771423907e+02	1.001086927784450298e-01	0.000000000000000000e+00	9.177077426737270116e+00	1.000000000000000000e+00
2.524000000000000000e+03	7.640247064350405992e+01	1.509419538438749164e+01	-6.921750200111917439e-03	1.394558170869510150e+02	2.129648583493030101e-01	0.000000000000000000e+00	5.483065142451298613e+00	1.000000000000000000e+00
2.524000000000000000e+03	6.197658801234886994e+01	2.594806143939961274e+01	-6.131933287840475415e-03	1.235818844571335688e+02	1.621393440553564602e-01	0.000000000000000000e+00	1.336169637500393215e+01	1.000000000000000000e+00
2.527000000000000000e+03	6.105883012050051128e+00	1.375389406388374702e+01	-7.871689588799937048e-03	1.585479302389433940e+02	1.450714571222144755e-01	0.000000000000000000e+00	5.718595452742317065e+01	1.000000000000000000e+00
2.529000000000000000e+03	7.101354973687325867e+01	1.610589436058641155e+01	-6.217207870741708539e-03	1.252957537893526023e+02	1.518578742958571759e-01	0.000000000000000000e+00	5.483065142451298613e+00	1.000000000000000000e+00
2.534000000000000000e+03	1.073182529315779021e+02	1.074457797117574920e+01	-7.077797310926818401e-03	1.425920899188780311e+02	1.890404307233995995e-01	0.000000000000000000e+00	3.669843576343494362e+01	1.000000000000000000e+00
2.536000000000000000e+03	4.613966468522028919e+01	1.681468079377144065e+01	-2.978272842424005244e-03	6.019884888261002232e+01	4.174815562903362309e-01	0.000000000000000000e+00	9.970930004590959683e+00	1.000000000000000000e+00
2.537000000000000000e+03	6.486970575645037229e+01	2.455222596905311505e+01	-6.370510610644958445e-03	1.283768695864200993e+02	1.871103741807644827e-01	0.000000000000000000e+00	4.349404573802984508e+00	1.000000000000000000e+00
2.537000000000000000e+03	3.895485791602863657e+01	2.372829033190924974e+01	-5.364390684350845220e-03	1.081556263091923711e+02	2.018253888455485701e-01	0.000000000000000000e+00	9.970930004590959683e+00	1.000000000000000000e+00
2.540000000000000000e+03	2.668961512334005093e+01	1.999703204508201182e+01	-7.956384833314360597e-03	1.602501558871906013e+02	1.169989547066152547e-01	0.000000000000000000e+00	1.282023670478108635e+01	1.000000000000000000e+00
2.540000000000000000e+03	9.595249129685237222e+01	9.615637013682651002e+00	-7.465986228922237913e-03	1.503940053199795557e+02	1.139983278286043067e-01	0.000000000000000000e+00	3.448537728621101195e+01	1.000000000000000000e+00
2.541000000000000000e+03	6.126681609730199085e+01	2.211573130445399471e+01	-5.714103959960921408e-03	1.151842488804944082e+02	1.867880875736303015e-01	0.000000000000000000e+00	4.349404573802984508e+00	1.000000000000000000e+00
2.549000000000000000e+03	3.296556919090487270e+01	1.671457945840370130e+01	-6.326863991536310801e-03	1.274996492072597931e+02	1.403393862312728446e-01	0.000000000000000000e+00	6.058103726814728418e+01	1.000000000000000000e+00
2.552000000000000000e+03	9.352229015793743372e+01	1.843086096375451888e+01	-7.451119072682257753e-03	1.500952015935922645e+02	1.175682849911373618e-01	0.000000000000000000e+00	2.298847332367039442e+01	1.000000000000000000e+00
2.556000000000000000e+03	7.094578469760720907e+01	1.409827432840780581e+01	-7.364003070085042846e-03	1.483443229599223798e+02	1.334415034590424876e-01	0.000000000000000000e+00	2.298847332367039442e+01	1.000000000000000000e+00
2.558000000000000000e+03	1.141672177887073900e+02	9.253042143011578347e+00	-7.143664755954188227e-03	1.439159098683086881e+02	1.368096209370667227e-01	0.000000000000000000e+00	4.349216657490000415e+01	1.000000000000000000e+00
2.559000000000000000e+03	4.689568995474711244e+01	7.815426938152215008e+00	-7.353589360910153111e-03	1.481350256971006445e+02	2.345149006124732649e-01	0.000000000000000000e+00	2.485721682871572469e+01	1.000000000000000000e+00
2.564000000000000000e+03	1.137814668762451049e+02	2.476317042809823477e+01	-7.803137024512118818e-03	1.571701441087673743e+02	2.115991496301342645e-01	0.000000000000000000e+00	6.899951567796256313e+01	1.000000000000000000e+00
2.572000000000000000e+03	5.275314648146706276e+01	1.704852152511052665e+01	-6.680892164911645011e-03	1.346149936445614799e+02	1.442627376917261506e-01	0.000000000000000000e+00	inf	1.000000000000000000e+00
2.581000000000000000e+03	7.160795241727873872e+01	2.043836988795712983e+01	-7.206327253515714716e-03	1.451753160031394998e+02	1.175376340082465720e-01	0.000000000000000000e+00	2.325228005603290526e+01	1.000000000000000000e+00
2.583000000000000000e+03	4.841078805851585543e+01	2.203839911166733145e+01	-5.930241256712175980e-03	1.195282289018302180e+02	1.573865932527201972e-01	0.000000000000000000e+00	1.185395601456139580e+01	1.000000000000000000e+00
2.587000000000000000e+03	4.101657384846297560e+01	1.277331036891864890e+01	-2.230922609161301896e-03	4.517842190849967210e+01	3.814518471480016215e-01	0.000000000000000000e+00	1.185395601456139580e+01	1.000000000000000000e+00
2.591000000000000000e+03	1.133618230348349982e+02	2.425729251498320949e+01	3.689727626448920800e-03	-7.449784037709892459e+01	3.445962303666124660e-01	0.000000000000000000e+00	7.325105409323057870e+01	1.000000000000000000e+00
2.609000000000000000e+03	1.134286080044544320e+02	2.469634245219324598e+01	5.663508498297224920e-03	-1.141673689715617854e+02	2.467450832305529973e-01	0.000000000000000000e+00	inf	1.000000000000000000e+00
2.617000000000000000e+03	1.138853513823936225e+02	1.850144080832272309e+01	-7.818243653982929336e-03	1.574737608264615858e+02	3.336040643887904222e-01	0.000000000000000000e+00	6.688574473276591270e+00	1.000000000000000000e+00
2.617000000000000000e+03	1.130199110236355580e+02	2.513378891966307549e+01	-9.291760082637231730e-03	1.870888528230594545e+02	2.173694683094821167e-01	0.000000000000000000e+00	6.688574473276591270e+00	1.000000000000000000e+00
2.622000000000000000e+03	9.090440210957189038e+01	1.781476956259033173e+01	-6.646644954153786526e-03	1.339266848632694291e+02	1.388494927408522317e-01	0.000000000000000000e+00	1.937273678602043603e+01	1.000000000000000000e+00
2.625000000000000000e+03	7.110531379680021757e+01	2.579600654715484964e+01	-5.862391736306209362e-03	1.181645727187886621e+02	1.915205784360269892e-01	0.000000000000000000e+00	9.740067423317283257e+00	1.000000000000000000e+00
2.625000000000000000e+03	5.545999342834817725e+01	2.580609901205446377e+01	-5.538111788869537477e-03	1.116471153703426182e+02	1.428287510429210316e-01	0.000000000000000000e+00	6.982795640370966339e+00	1.000000000000000000e+00
2.626000000000000000e+03	7.161048111413653317e+01	1.606904816376172462e+01	-6.504867833720004607e-03	1.310772137728834821e+02	1.513494450041928951e-01	0.000000000000000000e+00	9.740067423317283257e+00	1.000000000000000000e+00
2.630000000000000000e+03	5.272070186177391804e+01	1.938303769610247329e+01	-6.935354524835750725e-03	1.397292401180168042e+02	1.161052093921776107e-01	0.000000000000000000e+00	6.982795640370966339e+00	1.000000000000000000e+00
2.634000000000000000e+03	7.306821269120514728e+01	1.640694797935028149e+01	-6.636883657651631609e-03	1.337304999492122306e+02	1.441086143894574345e-01	0.000000000000000000e+00	2.056400512925386792e+01	1.000000000000000000e+00
2.641000000000000000e+03	8.283034092884351196e+01	2.303097559804993821e+01	-7.820241764145443447e-03	1.575139193310642440e+02	1.446377444921660427e-01	0.000000000000000000e+00	2.019493245194734499e+01	1.000000000000000000e+00
2.643000000000000000e+03	2.626009365688288710e+01	7.969221777447553556e+00	-7.634339535353814633e-03	1.537776110680714794e+02	1.319148448851641398e-01	0.000000000000000000e+00	2.744427547581953064e+01	1.000000000000000000e+00
2.643000000000000000e+03	1.156945996767489930e+02	9.552542429001467994e+00	-3.494885792040486674e-03	7.058186174355128628e+01	3.333184335716652402e-01	0.000000000000000000e+00	1.174830109209601758e+01	1.000000000000000000e+00
2.646000000000000000e+03	1.180820363384347047e+02	2.105570393951602171e+01	-3.546731526178180469e-03	7.162386993311805838e+01	3.970200031760402481e-01	0.000000000000000000e+00	1.174830109209601758e+01	1.000000000000000000e+00
2.646000000000000000e+03	1.029877367918187474e+02	2.426170252228000734e+01	-3.786261648543370016e-03	7.643800465999028404e+01	3.169656161483559442e-01	0.000000000000000000e+00	1.543101765003382297e+01	1.000000000000000000e+00
2.647000000000000000e+03	7.786926174458560013e+01	1.743862577213360865e+01	-7.825937768036124106e-03	1.576283990042834660e+02	1.229296886196717953e-01	0.000000000000000000e+00	2.238943434906910213e+01	1.000000000000000000e+00
2.651000000000000000e+03	2.280244743423032006e+01	1.051625465489678390e+01	-7.771581564147674384e-03	1.565359347823457483e+02	9.968987468721490774e-02	0.000000000000000000e+00	3.092408515722300066e+01	1.000000000000000000e+00
2.652000000000000000e+03	1.072125349520322715e+02	2.409759872214470988e+01	-4.374675486375727632e-03	8.826408925640758696e+01	3.264326067667896458e-01	0.000000000000000000e+00	6.173924548714728289e+00	1.000000000000000000e+00
2.657000000000000000e+03	1.174659272672725763e+02	1.202535449694583924e+01	-7.245697531489717416e-03	1.459665894368510806e+02	1.221980338379458075e-01	0.000000000000000000e+00	1.233806725316558506e+01	1.000000000000000000e+00
2.657000000000000000e+03	1.055558483908480554e+02	1.524683314827714753e+01	-7.692299361164930092e-03	1.549425017609228235e+02	1.186208557775513261e-01	0.000000000000000000e+00	9.004480085244654930e+00	1.000000000000000000e+00
2.657000000000000000e+03	1.133862047460116287e+02	2.415368444340463938e+01	4.961432406818459123e-03	-1.000568727236550330e+02	3.072137604285080092e-01	0.000000000000000000e+00	6.173924548714728289e+00	1.000000000000000000e+00
2.658000000000000000e+03	4.379121191659687895e+01	2.521149927399276791e+01	-3.178407365618208733e-03	6.422120126418776920e+01	3.475424626589207477e-01	0.000000000000000000e+00	1.102578385181630338e+01	1.000000000000000000e+00
2.661000000000000000e+03	4.624798173774606624e+01	1.446290905978961661e+01	-6.928918348713706404e-03	1.395998842830535693e+02	1.422716974602888929e-01	0.000000000000000000e+00	1.102578385181630338e+01	1.000000000000000000e+00
2.661000000000000000e+03	6.127214247782681156e+01	1.880424723821032984e+01	-6.074151925754272575e-03	1.224205805716829047e+02	1.578713985774028439e-01	0.000000000000000000e+00	1.563881783010457838e+01	1.000000000000000000e+00
2.667000000000000000e+03	1.129974970868679094e+02	2.643172942809379933e+01	4.792697553872878394e-03	-9.666559856081489954e+01	2.728695902375306570e-01	0.000000000000000000e+00	inf	1.000000000000000000e+00
2.675000000000000000e+03	6.085550231903940954e+01	1.302637889699655993e+01	-3.908600163645816437e-03	7.889679392696501736e+01	2.398599578026665569e-01	0.000000000000000000e+00	4.034919525452455957e+01	1.000000000000000000e+00
2.675000000000000000e+03	2.059049404907831970e+01	1.563150206255176045e+01	-5.661925606266617582e-03	1.141355556220832597e+02	1.818924150926274352e-01	0.000000000000000000e+00	1.059017585802394024e+01	1.000000000000000000e+00
2.676000000000000000e+03	1.047520428138163950e+01	1.876722169596989431e+01	-3.175972314874878338e-03	6.417226102139321142e+01	2.959528497659313917e-01	0.000000000000000000e+00	1.059017585802394024e+01	1.000000000000000000e+00
2.683000000000000000e+03	1.354575584629330542e+01	1.726951873094237300e+01	-5.374853280332100164e-03	1.083659061109527642e+02	1.742512121837221928e-01	0.000000000000000000e+00	6.333275167175389697e+01	1.000000000000000000e+00
2.688000000000000000e+03	7.687690067748484068e+01	1.681837719363155514e+01	-6.232751777234229150e-03	1.256081590071097622e+02	2.050748511185167544e-01	0.000000000000000000e+00	1.387891139091932402e+01	1.000000000000000000e+00
2.691000000000000000e+03	1.153517169920228866e+02	2.073500094914589198e+01	-2.348544351966597079e-03	4.754241233727297811e+01	4.133372397220492767e-01	0.000000000000000000e+00	2.102664704170029708e+01	1.000000000000000000e+00
2.693000000000000000e+03	9.050848493343498546e+01	1.942684265629773677e+01	-6.164088239455721603e-03	1.242281425046948868e+02	1.564521714364901506e-01	0.000000000000000000e+00	5.967491306849325383e+00	1.000000000000000000e+00
2.694000000000000000e+03	9.695401777993983217e+01	1.055440423196067457e+01	-6.643433036911517917e-03	1.338621309684057508e+02	2.264013525576142882e-01	0.000000000000000000e+00	1.096654263061178192e+01	1.000000000000000000e+00
2.695000000000000000e+03	1.925132025724300533e+01	2.490347815826507016e+01	-5.994893809589024562e-03	1.208276316529833707e+02	1.610180053804547429e-01	0.000000000000000000e+00	7.105318633162434594e+01	1.000000000000000000e+00
2.695000000000000000e+03	9.030283548124839399e+01	2.539078940322108835e+01	-3.656982854033286393e-03	7.383972796746512302e+01	3.996313046021958693e-01	0.000000000000000000e+00	5.967491306849325383e+00	1.000000000000000000e+00
2.707000000000000000e+03	8.222087645412757695e+01	1.930183146121086679e+01	-4.320059460448916200e-03	8.716640306787405734e+01	2.275669524943075839e-01	0.000000000000000000e+00	1.449910652003100608e+01	1.000000000000000000e+00
2.710000000000000000e+03	9.454463280863416230e+01	1.166317194569610471e+01	-2.177369178922407885e-03	4.410209202685278740e+01	4.484440573489275605e-01	0.000000000000000000e+00	1.449910652003100608e+01	1.000000000000000000e+00
2.716000000000000000e+03	4.336128291840485360e+01	1.528689768120133508e+01	-5.689401108414017527e-03	1.146877649547549538e+02	1.681026987655294125e-01	0.000000000000000000e+00	9.908090245317625389e+00	1.000000000000000000e+00
2.717000000000000000e+03	5.310097336422407466e+01	1.346791930613029464e+01	-7.045355515148068841e-03	1.419400668074696625e+02	1.505746346345913089e-01	0.000000000000000000e+00	9.908090245317625389e+00	1.000000000000000000e+00
2.717000000000000000e+03	1.115865244821833073e+02	2.560910600163594353e+01	3.671020168556472264e-03	-7.412185333295492740e+01	3.206921665969226787e-01	0.000000000000000000e+00	1.883168506405129961e+01	1.000000000000000000e+00
2.718000000000000000e+03	1.149068458810838678e+02	7.072444269824150531e+00	-7.262637736810418840e-03	1.463070578084673912e+02	1.256783688079470274e-01	0.000000000000000000e+00	1.883168506405129961e+01	1.000000000000000000e+00
2.718000000000000000e+03	8.874157292454061974e+01	2.545718347168735107e+01	-7.771649416981324734e-03	1.565372985051191677e+02	1.680155151604533215e-01	0.000000000000000000e+00	2.284545670644706306e+01	1.000000000000000000e+00
2.730000000000000000e+03	9.408837904862500068e+01	6.829196258816240039e+00	-3.322662938255317722e-03	6.712048489047991495e+01	3.598037524475551363e-01	0.000000000000000000e+00	3.418279252830255643e+01	1.000000000000000000e+00
2.731000000000000000e+03	5.616015217291980122e+01	2.465361894276628618e+01	-3.315744766578947698e-03	6.698144179149589661e+01	3.296692151866674747e-01	0.000000000000000000e+00	8.383901502203796596e+00	1.000000000000000000e+00
2.732000000000000000e+03	6.201584000173758682e+01	1.865355857222914437e+01	-2.666260464197866935e-03	5.392794812741239241e+01	4.442172625827295329e-01	0.000000000000000000e+00	8.383901502203796596e+00	1.000000000000000000e+00
2.738000000000000000e+03	1.138157098402166980e+02	2.532953551446434659e+01	-4.616974998859488429e-03	9.313388386025239640e+01	3.312841728247405415e-01	0.000000000000000000e+00	9.566983754901906778e+00	1.000000000000000000e+00
2.740000000000000000e+03	1.469140128993676697e+01	1.527426066841105978e+01	-5.963274815884757503e-03	1.201921454180271098e+02	1.271547883885990604e-01	0.000000000000000000e+00	9.963301208836743683e+01	1.000000000000000000e+00
2.740000000000000000e+03	1.163510155786048728e+02	1.610460174887811391e+01	-8.520708970777061270e-03	1.715920798195361954e+02	1.110689237671315110e-01	0.000000000000000000e+00	9.566983754901906778e+00	1.000000000000000000e+00
2.747000000000000000e+03	8.795025015771207677e+01	2.317363288173096691e+01	-6.816122503944323750e-03	1.373328859281523364e+02	1.578387226747257621e-01	0.000000000000000000e+00	6.834437740527165772e+01	1.000000000000000000e+00
2.752000000000000000e+03	2.131052027379158531e+01	8.004574772793514370e+00	-7.447589174946427255e-03	1.500242568493380872e+02	1.430691531171921493e-01	0.000000000000000000e+00	6.834437740527165772e+01	1.000000000000000000e+00
2.762000000000000000e+03	1.132380920971040723e+02	2.393473821369481769e+01	4.711837370605104734e-03	-9.504045090737216128e+01	3.333966315145663328e-01	0.000000000000000000e+00	3.257739552489690027e+01	1.000000000000000000e+00
2.763000000000000000e+03	8.079995891066261038e+01	2.092571601964946737e+01	-7.952716553068736940e-03	1.601764298975573126e+02	1.573809664429891564e-01	0.000000000000000000e+00	1.690867708205314557e+01	1.000000000000000000e+00
2.763000000000000000e+03	6.400345217880753523e+01	2.287012396858827046e+01	-6.460930358120356432e-03	1.301941476891410616e+02	1.627082989761593490e-01	0.000000000000000000e+00	1.690867708205314557e+01	1.000000000000000000e+00
2.778000000000000000e+03	9.338653461762136487e+01	1.553326830358088984e+01	-2.453719464279394049e-03	4.965624735555002189e+01	3.899352247321754561e-01	0.000000000000000000e+00	2.464593642263756834e+01	1.000000000000000000e+00
2.781000000000000000e+03	3.185679845568822444e+01	1.497153729847996928e+01	-7.302874293334133890e-03	1.471157419194171325e+02	1.333969950853546305e-01	0.000000000000000000e+00	6.153230024856209468e+01	1.000000000000000000e+00
2.783000000000000000e+03	1.178465569390271952e+02	1.251176368087689283e+01	-3.721823231780457646e-03	7.514290566859894227e+01	2.934487288906029168e-01	0.000000000000000000e+00	1.621970246516918124e+01	1.000000000000000000e+00
2.787000000000000000e+03	1.017420888073099121e+02	1.058177553243718449e+01	-3.212554369418279231e-03	6.490749606164096974e+01	3.543276278323939099e-01	0.000000000000000000e+00	1.621970246516918124e+01	1.000000000000000000e+00
2.795000000000000000e+03	4.522902520280656091e+01	6.538928018838234379e+00	-6.327302210708811436e-03	1.275084566428987216e+02	1.934199936299432210e-01	0.000000000000000000e+00	inf	1.000000000000000000e+00
2.807000000000000000e+03	8.799321462241839242e+01	1.495383392359099517e+01	-7.025593296273488497e-03	1.415428809202637126e+02	1.623338566614979106e-01	0.000000000000000000e+00	2.707623861724952619e+01	1.000000000000000000e+00
2.809000000000000000e+03	3.107470207539671492e+01	1.429124126431385022e+01	-6.926175830983432799e-03	1.395447644938846565e+02	1.266817892556336700e-01	0.000000000000000000e+00	1.058217254508195637e+01	1.000000000000000000e+00
2.810000000000000000e+03	1.150247219628022748e+02	1.339809983159234541e+01	-7.412821652582391764e-03	1.493254907186848754e+02	1.325460677595358128e-01	0.000000000000000000e+00	1.295030630050423426e+01	1.000000000000000000e+00
2.813000000000000000e+03	1.128287243733016112e+02	2.616085924575458677e+01	3.839179438442646194e-03	-7.750155928730782762e+01	3.416640537611096429e-01	0.000000000000000000e+00	1.295030630050423426e+01	1.000000000000000000e+00
2.814000000000000000e+03	4.039047748089954126e+01	1.931107237383486464e+01	-3.083181501495900739e-03	6.230732865876784388e+01	3.246696319519896123e-01	0.000000000000000000e+00	9.530183009050178455e+00	1.000000000000000000e+00
2.816000000000000000e+03	9.060321212585856188e+01	2.503958723222255145e+01	-7.763711450183778673e-03	1.563777593154611623e+02	1.258466890743441535e-01	0.000000000000000000e+00	2.225377823178731873e+01	1.000000000000000000e+00
2.817000000000000000e+03	4.967718160069443201e+01	2.145151970497229144e+01	-6.629872329678684721e-03	1.335895845722952799e+02	1.281183348381205178e-01	0.000000000000000000e+00	9.530183009050178455e+00	1.000000000000000000e+00
2.825000000000000000e+03	6.980362187508116278e+01	1.404010641037955942e+01	-7.071022724035535244e-03	1.424559326218687545e+02	9.245931596536216546e-02	0.000000000000000000e+00	2.660667751252894675e+01	1.000000000000000000e+00
2.825000000000000000e+03	4.449496670354354677e+01	2.224908086909946903e+01	-6.340454270587036860e-03	1.277727899449672435e+02	1.764858376933993167e-01	0.000000000000000000e+00	2.660667751252894675e+01	1.000000000000000000e+00
2.829000000000000000e+03	1.165616696852642207e+02	1.631725465487277660e+01	-6.919984209512322106e-03	1.394203237778469600e+02	1.274902336001481062e-01	0.000000000000000000e+00	7.379885996591895925e+00	1.000000000000000000e+00
2.832000000000000000e+03	4.618318148342250851e+01	8.652054655893595125e+00	-6.154325392919058821e-03	1.240319264376667263e+02	1.994671077617183874e-01	0.000000000000000000e+00	6.828754429844708795e+01	1.000000000000000000e+00
2.833000000000000000e+03	1.129938373449964217e+02	2.277738543639975433e+01	-7.694349887305859496e-03	1.549837137346233931e+02	1.060272089778560023e-01	0.000000000000000000e+00	7.379885996591895925e+00	1.000000000000000000e+00
2.842000000000000000e+03	4.844796315450763302e+01	1.462318224675168743e+01	-3.835893429684130232e-03	7.743551628310871138e+01	2.864172692967114076e-01	0.000000000000000000e+00	inf	1.000000000000000000e+00
2.850000000000000000e+03	1.212863152115852898e+02	2.344778695916849642e+01	-6.646772380896408608e-03	1.339292459169721212e+02	1.649867030927957279e-01	0.000000000000000000e+00	1.171916236289386859e+01	1.000000000000000000e+00
2.850000000000000000e+03	5.667681815829520353e+00	1.819256250484659532e+01	-6.756030999458534705e-03	1.361251522382158896e+02	1.411028813391765890e-01	0.000000000000000000e+00	1.482596913024314844e+01	1.000000000000000000e+00
2.855000000000000000e+03	1.132567029749386762e+02	1.491174022681263622e+01	-7.280232859266286792e-03	1.466606888641440776e+02	1.714681932108570450e-01	0.000000000000000000e+00	1.171916236289386859e+01	1.000000000000000000e+00
2.855000000000000000e+03	2.030753531784293386e+01	1.585075762601735860e+01	-6.940778083468128988e-03	1.398382441200919857e+02	1.388113919195803625e-01	0.000000000000000000e+00	1.482596913024314844e+01	1.000000000000000000e+00
2.857000000000000000e+03	5.966678636628342502e+01	1.316354480373120950e+01	-6.761816122623193204e-03	1.362414230523048104e+02	1.193620578122236431e-01	0.000000000000000000e+00	3.945087775761678728e+01	1.000000000000000000e+00
2.865000000000000000e+03	8.559863961934426868e+01	1.040262073935787690e+01	-8.401088853355321434e-03	1.691879255711007488e+02	1.161246410541756369e-01	0.000000000000000000e+00	4.175713312795026155e+01	1.000000000000000000e+00
2.869000000000000000e+03	4.396098130119105463e+01	7.246107339087307864e+00	-8.228360629619792602e-03	1.657163916697052457e+02	1.774387717946021015e-01	0.000000000000000000e+00	4.175713312795026155e+01	1.000000000000000000e+00
2.875000000000000000e+03	1.932162926585719376e+01	9.670823513416264561e+00	-6.267652716235794057e-03	1.263096065778320849e+02	1.817890608305914313e-01	0.000000000000000000e+00	1.185970379675753072e+01	1.000000000000000000e+00
2.880000000000000000e+03	2.775426903970331338e+01	1.801007771216649900e+01	-6.451100141635851895e-03	1.299965776044960251e+02	1.399581540839716087e-01	0.000000000000000000e+00	9.168652079576748548e+00	1.000000000000000000e+00
2.884000000000000000e+03	3.668763186318046365e+01	1.594629244706661630e+01	-5.553805602641310318e-03	1.119625334611018701e+02	2.114247938570397167e-01	0.000000000000000000e+00	9.168652079576748548e+00	1.000000000000000000e+00
2.887000000000000000e+03	7.396758629074533076e+01	1.289039348182126865e+01	-1.371479632811606168e-02	2.759841123307993485e+02	6.687635946235448436e-02	0.000000000000000000e+00	3.740499325768019645e+01	1.000000000000000000e+00
2.887000000000000000e+03	1.135179454439565063e+02	2.575002229568264767e+01	-5.263963075177050324e-03	1.061372077650594861e+02	2.941443390444847816e-01	0.000000000000000000e+00	4.158847150807888227e+01	1.000000000000000000e+00
2.888000000000000000e+03	2.765356918958398680e+01	1.013783206589061869e+01	-6.677606349070757535e-03	1.345489545176678234e+02	1.915837457064180072e-01	0.000000000000000000e+00	1.074022813492154604e+01	1.000000000000000000e+00
2.897000000000000000e+03	1.020460292576720036e+02	8.638026832801434907e+00	-6.316026779833357370e-03	1.272818402875026749e+02	1.665603446744309268e-01	0.000000000000000000e+00	2.073766911186949002e+01	1.000000000000000000e+00
2.897000000000000000e+03	1.120970601524435466e+02	2.677714748805189160e+01	3.886546257411704203e-03	-7.845354914916227074e+01	3.399281858783009813e-01	0.000000000000000000e+00	2.073766911186949002e+01	1.000000000000000000e+00
2.898000000000000000e+03	7.519436920703931548e+01	1.694916148681539525e+01	-1.972132157174339654e-03	3.997718838683862685e+01	4.856623965033616264e-01	0.000000000000000000e+00	2.810847926715166878e+01	1.000000000000000000e+00
2.904000000000000000e+03	8.908164982347900107e+00	2.284288868706780207e+01	-6.801039719545987940e-03	1.370297484545311590e+02	1.205781065892005399e-01	0.000000000000000000e+00	6.179673284272513456e+01	1.000000000000000000e+00
2.905000000000000000e+03	7.022406732169888244e+01	1.514897483608692141e+01	-7.039952834116970301e-03	1.418314824085088901e+02	1.196478191733066909e-01	0.000000000000000000e+00	4.169703905191970961e+01	1.000000000000000000e+00
2.909000000000000000e+03	1.106577393833654241e+02	2.533530043990127467e+01	-6.272174455093120458e-03	1.264004855864676529e+02	2.967679172746749972e-01	0.000000000000000000e+00	1.652568611847219415e+01	1.000000000000000000e+00
2.913000000000000000e+03	1.022104689274497389e+02	1.113171203658295561e+01	-8.023296671621304652e-03	1.615949663070726103e+02	2.230028156440659881e-01	0.000000000000000000e+00	6.815983727259645519e+00	1.000000000000000000e+00
2.913000000000000000e+03	9.553861455480021903e+01	1.252598367454514516e+01	-6.548410733432226578e-03	1.319523495743578678e+02	3.070032900422233757e-01	0.000000000000000000e+00	6.815983727259645519e+00	1.000000000000000000e+00
2.917000000000000000e+03	8.188956037336839699e+01	1.347114357494257497e+01	-7.216524853705424264e-03	1.453802698549527292e+02	1.354969393735722116e-01	0.000000000000000000e+00	1.368173992169785436e+01	1.000000000000000000e+00
2.929000000000000000e+03	7.250826546132313410e+01	2.691302335839475290e+01	-7.490282907584199651e-03	1.508823258841709674e+02	1.238728243741555879e-01	0.000000000000000000e+00	1.886603996976702291e+01	1.000000000000000000e+00
2.930000000000000000e+03	6.546017989322307074e+01	9.412967530895613777e+00	-7.034481722969402641e-03	1.417215226844040217e+02	1.417461300251124934e-01	0.000000000000000000e+00	1.886603996976702291e+01	1.000000000000000000e+00
2.931000000000000000e+03	7.450062730973481706e+00	1.333987838106777701e+01	-3.852118338699758639e-03	7.776160845540508149e+01	2.997953701302513707e-01	0.000000000000000000e+00	2.635217601396725939e+01	1.000000000000000000e+00
2.934000000000000000e+03	3.162358651353741124e+01	2.383168130549060493e+01	-6.363064014816571454e-03	1.282272060901531745e+02	1.746978638572415088e-01	0.000000000000000000e+00	2.635217601396725939e+01	1.000000000000000000e+00
2.947000000000000000e+03	4.069231590658407072e+01	2.449259796656721377e+01	-5.704158359050023192e-03	1.149843597715506434e+02	1.964584535932459852e-01	0.000000000000000000e+00	inf	1.000000000000000000e+00
2.955000000000000000e+03	1.014497082470285960e+02	1.514577692449804047e+01	-6.239803448439384080e-03	1.257498852121315451e+02	1.438690722938933408e-01	0.000000000000000000e+00	1.615715375096663919e+01	1.000000000000000000e+00
2.956000000000000000e+03	8.428029040576113573e+00	8.337416934619040987e+00	-3.577861545665095896e-03	7.224952864518469653e+01	3.650584985919006487e-01	0.000000000000000000e+00	5.348326229951987898e+01	1.000000000000000000e+00
2.957000000000000000e+03	6.179224906780556381e+01	1.190383910321988914e+01	-7.363341155925861442e-03	1.483310196479695264e+02	1.371389795927604460e-01	0.000000000000000000e+00	3.111625924481881711e+01	1.000000000000000000e+00
2.958000000000000000e+03	1.130493983025014870e+02	2.639303472137185125e+01	-5.387179800841537802e-03	1.086136475217616919e+02	2.761396717937745215e-01	0.000000000000000000e+00	1.615715375096663919e+01	1.000000000000000000e+00
2.962000000000000000e+03	3.126701067798288136e+01	1.793968292453170577e+01	-5.950240150460512842e-03	1.199301715382812148e+02	1.267462695315426657e-01	0.000000000000000000e+00	1.279713538968802489e+01	1.000000000000000000e+00
2.963000000000000000e+03	4.369424107960929859e+01	1.488507677530432005e+01	-4.365235997621366021e-03	8.807437211282842782e+01	2.054026861155234807e-01	0.000000000000000000e+00	1.279713538968802489e+01	1.000000000000000000e+00
2.967000000000000000e+03	7.049727518175330943e+01	1.126438606825641209e+01	-6.889075570388153089e-03	1.387991144222187643e+02	1.620790141469304890e-01	0.000000000000000000e+00	8.070025344570549208e+00	1.000000000000000000e+00
2.970000000000000000e+03	3.401187331371637157e+01	1.814059729939257437e+01	-6.287382556107020022e-03	1.267061417039440698e+02	1.390809333332810871e-01	0.000000000000000000e+00	3.689533875865597423e+01	1.000000000000000000e+00
2.970000000000000000e+03	7.088819851848055009e+01	1.932493741458583258e+01	-7.423391099331333627e-03	1.495379180331933071e+02	1.252405474134651309e-01	0.000000000000000000e+00	8.070025344570549208e+00	1.000000000000000000e+00
2.973000000000000000e+03	8.153656594781870126e+01	1.422047470114648071e+01	-6.773132425566542360e-03	1.364688608644740953e+02	1.324946238589901348e-01	0.000000000000000000e+00	1.180860993102415080e+01	1.000000000000000000e+00
2.976000000000000000e+03	5.774472753946582060e+01	7.026834440725312270e+00	-6.309091500730974224e-03	1.271424533593048380e+02	1.561111401893932049e-01	0.000000000000000000e+00	2.485558357885663838e+01	1.000000000000000000e+00
2.977000000000000000e+03	3.243537280475437257e+01	1.965244679157778407e+01	-6.756413521573922248e-03	1.361328402608382646e+02	1.205713422239405030e-01	0.000000000000000000e+00	2.828373250335710409e+01	1.000000000000000000e+00
2.991000000000000000e+03	9.232529576399416271e+01	1.605539296333470389e+01	-6.477027161597447014e-03	1.305176651651291309e+02	1.605052663317282358e-01	0.000000000000000000e+00	6.937152357656215429e+01	1.000000000000000000e+00
2.991000000000000000e+03	2.328965044273937224e+01	2.287360082254755156e+01	-6.427262451914928648e-03	1.295174819118092557e+02	1.459973430363691316e-01	0.000000000000000000e+00	6.937152357656215429e+01	1.000000000000000000e+00
3.001000000000000000e+03	9.093437377660731613e+01	9.432643410653671623e+00	-7.047706052868352861e-03	1.419873084869473985e+02	1.339042572844262313e-01	0.000000000000000000e+00	3.296103767470518164e+01	1.000000000000000000e+00
3.002000000000000000e+03	6.284871629316937458e+01	2.668447949601978664e+01	-6.689471137388578598e-03	1.347874159224540165e+02	1.439042855231773554e-01	0.000000000000000000e+00	1.762878374388790093e+01	1.000000000000000000e+00
3.006000000000000000e+03	4.828438643977896305e+01	1.675199178093011909e+01	-7.124315289408522309e-03	1.435270195779178835e+02	2.854170879354250845e-01	0.000000000000000000e+00	6.181489092738577718e+00	1.000000000000000000e+00
3.007000000000000000e+03	5.197346684077948709e+01	1.179200254721198426e+01	-8.093981492645984863e-03	1.630156070523683525e+02	2.460266580822821902e-01	0.000000000000000000e+00	6.181489092738577718e+00	1.000000000000000000e+00
3.007000000000000000e+03	1.149035154142492843e+01	2.363268656051635119e+01	-3.707749524789013228e-03	7.486004887842021560e+01	2.755869295841255617e-01	0.000000000000000000e+00	3.743187097582914191e+01	1.000000000000000000e+00
3.009000000000000000e+03	1.073039760843189327e+02	1.156524104891127180e+01	-8.230995054278451156e-03	1.657693389779992685e+02	1.301582999332148161e-01	0.000000000000000000e+00	1.563848926716853960e+01	1.000000000000000000e+00
3.014000000000000000e+03	1.130961575578358804e+02	2.609152689000611858e+01	3.296862007239185176e-03	-6.660193149617643371e+01	3.527996918337379384e-01	0.000000000000000000e+00	1.563848926716853960e+01	1.000000000000000000e+00
3.016000000000000000e+03	1.089297452208461614e+01	2.615798159069415618e+01	-5.846202637486926090e-03	1.178392002685385194e+02	1.746993883883052323e-01	0.000000000000000000e+00	1.022032046408845218e+02	1.000000000000000000e+00
3.025000000000000000e+03	4.811945457165217732e+01	2.363650883300509875e+01	-6.865938698336715093e-03	1.383341039337082066e+02	1.112184270586539236e-01	0.000000000000000000e+00	inf	1.000000000000000000e+00
3.033000000000000000e+03	1.071191608334595031e+02	1.451097245485557252e+01	-8.344118940080530109e-03	1.680429303814563582e+02	1.297954684461063435e-01	0.000000000000000000e+00	inf	1.000000000000000000e+00
3.043000000000000000e+03	2.979143080073346184e+01	1.405507490004780280e+01	-8.496696678786431339e-03	1.711094749279157270e+02	1.198267610300765007e-01	0.000000000000000000e+00	5.288965286665055032e+01	1.000000000000000000e+00
3.045000000000000000e+03	8.267141785944569676e+01	1.304396213421820683e+01	-6.486142029583376843e-03	1.307008580014565098e+02	1.730492339545495195e-01	0.000000000000000000e+00	5.288965286665055032e+01	1.000000000000000000e+00
3.053000000000000000e+03	1.313802968919764602e+01	1.021162689964155845e+01	-4.048492993321879500e-03	8.170839408286185801e+01	2.740612918696442302e-01	0.000000000000000000e+00	6.983532996449685015e+01	1.000000000000000000e+00
3.054000000000000000e+03	8.288493607283380982e+01	6.698457225053244812e+00	-4.265762230744584230e-03	8.607512412344944153e+01	2.267746462025647114e-01	0.000000000000000000e+00	6.983532996449685015e+01	1.000000000000000000e+00
3.068000000000000000e+03	5.590105515686978066e+01	2.297358812886870894e+01	-6.814010338811484629e-03	1.372904351189827707e+02	1.419433376200092134e-01	0.000000000000000000e+00	1.090898504064818297e+01	1.000000000000000000e+00
3.068000000000000000e+03	1.140542215027258806e+02	2.527643944361713935e+01	-3.616128081331611288e-03	7.301861879722996207e+01	3.330578831768030712e-01	0.000000000000000000e+00	4.731066745716017152e+01	1.000000000000000000e+00
3.074000000000000000e+03	7.389786269921409634e+00	2.217687926088771988e+01	-6.658323258110583967e-03	1.341613982599572523e+02	1.452488417352920669e-01	0.000000000000000000e+00	inf	1.000000000000000000e+00
3.090000000000000000e+03	1.565619175120815321e+01	1.964579225158970743e+01	-5.263963733725848283e-03	1.061372210007335894e+02	2.642954816401054119e-01	0.000000000000000000e+00	1.519864914906724529e+01	1.000000000000000000e+00
3.092000000000000000e+03	3.085454182794373068e+01	1.955044603281755755e+01	-6.251864916153585493e-03	1.259922995273192612e+02	1.689340986696218350e-01	0.000000000000000000e+00	1.519864914906724529e+01	1.000000000000000000e+00
3.092000000000000000e+03	9.173046080523489820e+01	2.034402750271063809e+01	-7.426258888872395644e-03	1.495955555657201614e+02	1.298525547638010869e-01	0.000000000000000000e+00	6.088109134106480980e+01	1.000000000000000000e+00
3.101000000000000000e+03	1.019877186062809571e+01	6.268415189775082830e+00	-3.937458672403287147e-03	7.947679926325952238e+01	3.263394590617488822e-01	0.000000000000000000e+00	1.055863982421432894e+02	1.000000000000000000e+00
3.102000000000000000e+03	1.148662707580994038e+02	2.016813347096060482e+01	-6.761324592829389725e-03	1.362315441668173435e+02	2.434795960302431617e-01	0.000000000000000000e+00	1.055863982421432894e+02	1.000000000000000000e+00
3.108000000000000000e+03	3.978585876786078757e+01	1.575886504468699378e+01	-7.207131071822534332e-03	1.451914713392064016e+02	1.196560609510999296e-01	0.000000000000000000e+00	4.588673882825759165e+01	1.000000000000000000e+00
3.108000000000000000e+03	8.534532322519699221e+01	2.122951387763562536e+01	-6.550950269718368996e-03	1.320033897930349838e+02	1.667915224705580624e-01	0.000000000000000000e+00	4.588673882825759165e+01	1.000000000000000000e+00
3.114000000000000000e+03	6.129106493601447880e+01	2.235021510823436586e+01	-6.338784859022005523e-03	1.277392377048176542e+02	1.570746783251282253e-01	0.000000000000000000e+00	1.868731121256234573e+01	1.000000000000000000e+00
3.116000000000000000e+03	7.929215685509043965e+01	2.736781314675205934e+01	-5.793982276614797512e-03	1.167896627396383593e+02	1.718078745076635494e-01	0.000000000000000000e+00	7.146923512890040797e+00	1.000000000000000000e+00
3.119000000000000000e+03	2.301092217832401943e+01	2.401608056400489488e+01	-6.372338923768458389e-03	1.284136154687856504e+02	1.408802548780881958e-01	0.000000000000000000e+00	3.831637296595138764e+01	1.000000000000000000e+00
3.121000000000000000e+03	8.576578939487012576e+01	2.433951371654273288e+01	-6.382521703452075611e-03	1.286182714544585224e+02	2.041176242312651157e-01	0.000000000000000000e+00	7.146923512890040797e+00	1.000000000000000000e+00
3.123000000000000000e+03	6.814585732245937777e+01	1.835270690379789116e+01	-7.692292759590914353e-03	1.549423690808807237e+02	9.998066108998315826e-02	0.000000000000000000e+00	1.860924130773463148e+01	1.000000000000000000e+00
3.125000000000000000e+03	4.170424494492808520e+01	2.105342322267828337e+01	-3.940440742113656032e-03	7.953673362645729128e+01	2.797709173467788357e-01	0.000000000000000000e+00	2.657917857569497500e+01	1.000000000000000000e+00
3.129000000000000000e+03	1.105624194472557917e+02	7.307583283088110448e+00	-8.022604993640689713e-03	1.615810647945888832e+02	1.143146495247694405e-01	0.000000000000000000e+00	2.008792802534425448e+01	1.000000000000000000e+00
3.130000000000000000e+03	7.411636006720203795e+01	1.267070952942282602e+01	-7.712487830612640809e-03	1.553482545359431128e+02	1.440285701485167769e-01	0.000000000000000000e+00	1.733523079218840834e+01	1.000000000000000000e+00
3.131000000000000000e+03	9.143438069362747456e+01	1.344297127335444308e+01	-6.549685618708722679e-03	1.319779725290900672e+02	2.020344857082045920e-01	0.000000000000000000e+00	1.733523079218840834e+01	1.000000000000000000e+00
3.137000000000000000e+03	2.630308454603330048e+01	2.064262963554265440e+01	-6.586230199701038901e-03	1.327124544167830038e+02	1.244149859848101558e-01	0.000000000000000000e+00	inf	1.000000000000000000e+00
3.144000000000000000e+03	6.065735059489897196e+01	1.379969039158095612e+01	-7.084165877466339079e-03	1.427200869199882050e+02	1.315643862336991488e-01	0.000000000000000000e+00	4.852864228534354396e+01	1.000000000000000000e+00
3.144000000000000000e+03	1.080445605691274977e+02	2.426302890838382709e+01	-3.663814091748166836e-03	7.397702384652197338e+01	2.871830455393211690e-01	0.000000000000000000e+00	4.852864228534354396e+01	1.000000000000000000e+00
3.155000000000000000e+03	9.536860580122082354e+01	1.448000570130893117e+01	-7.795755637603827941e-03	1.570217911972554532e+02	1.180038232341601434e-01	0.000000000000000000e+00	7.879676495668130087e+01	1.000000000000000000e+00
3.156000000000000000e+03	1.684956945239737891e+01	7.870081458882141945e+00	-8.043544202960066850e-03	1.620019061223613051e+02	9.662266930064600245e-02	0.000000000000000000e+00	7.879676495668130087e+01	1.000000000000000000e+00
3.166000000000000000e+03	2.609742267508736546e+01	1.810499699903333592e+01	-5.978785975978953386e-03	1.205038924906967281e+02	1.460843995225360459e-01	0.000000000000000000e+00	6.249963992151613468e+01	1.000000000000000000e+00
3.167000000000000000e+03	8.840193716356482412e+01	2.303981864467318275e+01	-7.092480930878309296e-03	1.428872048882466572e+02	1.251593778370017063e-01	0.000000000000000000e+00	6.249963992151613468e+01	1.000000000000000000e+00
3.178000000000000000e+03	1.713208967509691050e+01	2.526246421098040784e+01	-7.082729624324051072e-03	1.426912207545949229e+02	1.100483231085730429e-01	0.000000000000000000e+00	6.628138612782962014e+01	1.000000000000000000e+00
3.183000000000000000e+03	8.293766982408827459e+01	1.733480577477638462e+01	-7.212780159079110361e-03	1.453050080704887819e+02	1.375078023576709052e-01	0.000000000000000000e+00	3.082319383326689888e+01	1.000000000000000000e+00
3.183000000000000000e+03	1.137553404420679755e+02	1.675131990103719914e+01	-3.622166713072147784e-03	7.313998468840831890e+01	2.923487349740417907e-01	0.000000000000000000e+00	3.082319383326689888e+01	1.000000000000000000e+00
3.190000000000000000e+03	2.511168501309650836e+01	9.267063799368028043e+00	-6.877264977514556399e-03	1.385617422506676348e+02	1.541316919819428755e-01	0.000000000000000000e+00	inf	1.000000000000000000e+00
3.196000000000000000e+03	1.209727651275033082e+02	7.357406466230242970e+00	-4.117706993317790491e-03	8.309947390896424224e+01	3.303111256224331438e-01	0.000000000000000000e+00	inf	1.000000000000000000e+00
3.214000000000000000e+03	8.776543377849897354e+01	1.609356089711923943e+01	-6.965974368705857289e-03	1.403446451963048389e+02	1.403795038078257118e-01	0.000000000000000000e+00	2.468283397638082377e+01	1.000000000000000000e+00
3.216000000000000000e+03	5.709242037580541052e+01	9.851159421524684490e+00	-1.097417318316228421e-02	2.209024009989923627e+02	8.148505582227638655e-02	0.000000000000000000e+00	3.130177834220164712e+01	1.000000000000000000e+00
3.219000000000000000e+03	1.118625022602289789e+02	1.074813446956511775e+01	-7.181626924715101348e-03	1.446788827801692889e+02	1.386668179553343094e-01	0.000000000000000000e+00	2.468283397638082377e+01	1.000000000000000000e+00
3.223000000000000000e+03	5.613901113636195817e+01	6.738403392607142273e+00	-6.859628845174815109e-03	1.382072869683586305e+02	1.627778120968327302e-01	0.000000000000000000e+00	2.114879109205732277e+01	1.000000000000000000e+00
3.225000000000000000e+03	1.330548315446290708e+01	8.906053066270487761e+00	-6.361304159636636292e-03	1.281918360922074669e+02	2.227987779857483197e-01	0.000000000000000000e+00	9.614060071691936216e+00	1.000000000000000000e+00
3.226000000000000000e+03	1.080541197603847081e+02	1.192846945026261096e+01	-7.253981184826457582e-03	1.461330763187513639e+02	1.661713231585321138e-01	0.000000000000000000e+00	1.113756524051143693e+01	1.000000000000000000e+00
3.227000000000000000e+03	8.025495631520129791e+00	1.694047170234302868e+01	-6.716345407583598250e-03	1.353275415489417810e+02	1.678902042545389328e-01	0.000000000000000000e+00	9.614060071691936216e+00	1.000000000000000000e+00
3.228000000000000000e+03	4.931175903295677898e+01	2.675489642640386734e+01	-4.925979217242118860e-03	9.934432588640325434e+01	2.018747771441232741e-01	0.000000000000000000e+00	1.458628761691579712e+01	1.000000000000000000e+00
3.229000000000000000e+03	9.693639931232375773e+01	1.126390077404021106e+01	-7.715142585048947142e-03	1.554016104370587641e+02	1.528568083372038311e-01	0.000000000000000000e+00	1.113756524051143693e+01	1.000000000000000000e+00
3.230000000000000000e+03	8.966294528577701328e+01	2.349665946629473723e+01	-7.777213049901933982e-03	1.566491177543484525e+02	1.978048219394691332e-01	0.000000000000000000e+00	6.429318132973839361e+00	1.000000000000000000e+00
3.231000000000000000e+03	8.324228626151362676e+01	2.383023007221101963e+01	-8.259559449498283731e-03	1.663434331487952420e+02	2.241967865280201089e-01	0.000000000000000000e+00	6.429318132973839361e+00	1.000000000000000000e+00
3.232000000000000000e+03	1.108148762612099176e+02	2.474155151934061081e+01	-3.978760169602663967e-03	8.030688681123061201e+01	4.060097083277418584e-01	0.000000000000000000e+00	1.934577969566129596e+01	1.000000000000000000e+00
3.232000000000000000e+03	6.389459387854107320e+01	2.643754124714316234e+01	-6.823289227579827990e-03	1.374769244849354948e+02	1.453607359030044677e-01	0.000000000000000000e+00	1.458628761691579712e+01	1.000000000000000000e+00
3.238000000000000000e+03	4.854832101950969303e+01	2.516423018022108238e+01	-6.528664997904021564e-03	1.315554949734612080e+02	2.308676505300404358e-01	0.000000000000000000e+00	5.590451024434021754e+00	1.000000000000000000e+00
3.241000000000000000e+03	4.826096426930556049e+01	1.958116930336262485e+01	-6.754759222956764099e-03	1.360995917643951714e+02	2.024457444135956408e-01	0.000000000000000000e+00	5.590451024434021754e+00	1.000000000000000000e+00
3.246000000000000000e+03	1.121714633795014890e+02	2.538206314355193527e+01	-7.998606360779737801e-03	1.610987344274827819e+02	1.265799215604617167e-01	0.000000000000000000e+00	6.417322078452585288e+01	1.000000000000000000e+00
3.252000000000000000e+03	1.175345507334607760e+02	1.550511368745637775e+01	-6.453312355653898803e-03	1.300410392205232597e+02	1.832890734760816986e-01	0.000000000000000000e+00	7.704842638761172680e+01	1.000000000000000000e+00
3.253000000000000000e+03	4.050538812167182101e+01	1.722793582969750048e+01	3.094269136972258374e-03	-6.253017065650312389e+01	3.373413799130856594e-01	0.000000000000000000e+00	1.677509877499982593e+01	1.000000000000000000e+00
3.258000000000000000e+03	2.602042389234750530e+01	8.766863191657112253e+00	-7.162666011553142816e-03	1.442978017303002218e+02	1.275522194747797933e-01	0.000000000000000000e+00	1.105673270591734436e+01	1.000000000000000000e+00
3.261000000000000000e+03	1.533492322845814115e+01	5.925839838686874472e+00	-7.192932926806215946e-03	1.449061135633020569e+02	1.589819064443116492e-01	0.000000000000000000e+00	8.689325103606080347e+00	1.000000000000000000e+00
3.266000000000000000e+03	2.402390743049011590e+01	6.002809267667285731e+00	-7.655363367996228206e-03	1.542001531759967747e+02	1.283306467294789144e-01	0.000000000000000000e+00	8.689325103606080347e+00	1.000000000000000000e+00
3.268000000000000000e+03	5.131538674928798827e+01	2.197086392720963133e+01	-6.320753528396315553e-03	1.273768396311235875e+02	1.458216095516301491e-01	0.000000000000000000e+00	3.161967129839435842e+01	1.000000000000000000e+00
3.268000000000000000e+03	9.837192783559488873e+01	7.987602417715484293e+00	-7.658194841675435190e-03	1.542570608234888709e+02	1.069979025207367096e-01	0.000000000000000000e+00	1.617634176368890309e+01	1.000000000000000000e+00
3.270000000000000000e+03	8.221559738647306403e+01	8.791977500897907305e+00	-6.634610822477736078e-03	1.336848199544330100e+02	1.725742387757516205e-01	0.000000000000000000e+00	1.617634176368890309e+01	1.000000000000000000e+00
3.275000000000000000e+03	6.974569135773020889e+01	2.671351050327896814e+01	-6.678938619834645998e-03	1.345757308198994622e+02	1.795576026018064209e-01	0.000000000000000000e+00	2.183300028674737447e+01	1.000000000000000000e+00
3.278000000000000000e+03	1.358869080891926373e+01	2.299595089870412679e+01	-6.203271713428815809e-03	1.250156615061078895e+02	1.692601616126835351e-01	0.000000000000000000e+00	1.600758590608075593e+01	1.000000000000000000e+00
3.279000000000000000e+03	2.949029806068109849e+01	2.483488900295633073e+01	-3.157394723117788737e-03	6.379888405846114807e+01	4.021561806848511500e-01	0.000000000000000000e+00	1.600758590608075593e+01	1.000000000000000000e+00
3.283000000000000000e+03	1.119530782329436960e+02	7.987206756514519945e+00	-7.677002701945678277e-03	1.546350657790705725e+02	1.303549673336928949e-01	0.000000000000000000e+00	6.221639524932547261e+01	1.000000000000000000e+00
3.287000000000000000e+03	5.030180568840817301e+01	1.635383280646376392e+01	-6.955518893920026487e-03	1.401345085180641377e+02	1.185427740675454311e-01	0.000000000000000000e+00	6.105547635852622079e+01	1.000000000000000000e+00
3.298000000000000000e+03	8.643887877834710309e+01	2.651738197315042811e+01	-7.359285885600823710e-03	1.482495158374848927e+02	1.560559347532833874e-01	0.000000000000000000e+00	2.756831683083401430e+01	1.000000000000000000e+00
3.305000000000000000e+03	5.542414249117973668e+01	1.162165983779465073e+01	-7.765114721763332305e-03	1.564059626093753366e+02	1.209064451419300523e-01	0.000000000000000000e+00	inf	1.000000000000000000e+00
3.313000000000000000e+03	7.301513582704995997e+01	1.618082545633176395e+01	-6.684881583533201950e-03	1.346951739514741178e+02	1.492762967706978694e-01	0.000000000000000000e+00	1.961931827546315787e+01	1.000000000000000000e+00
3.316000000000000000e+03	5.281883261861690215e+01	1.382720273057689298e+01	-7.689314519609545540e-03	1.548825116885089699e+02	1.387973293043888168e-01	0.000000000000000000e+00	2.033298313632687737e+01	1.000000000000000000e+00
3.318000000000000000e+03	9.258117317789874789e+01	1.762575866555381054e+01	-8.013562534313780836e-03	1.613993272451226062e+02	1.478410923403247201e-01	0.000000000000000000e+00	1.961931827546315787e+01	1.000000000000000000e+00
3.324000000000000000e+03	1.036847856837021453e+02	2.628265071776699102e+01	-6.954584635318382738e-03	1.401157315611885679e+02	1.601974908770369410e-01	0.000000000000000000e+00	5.434423376034600750e+01	1.000000000000000000e+00
3.325000000000000000e+03	5.192924282341836317e+01	9.709795615629072785e+00	-7.359805940559619418e-03	1.482599680286844546e+02	1.142400122307558608e-01	0.000000000000000000e+00	5.434423376034600750e+01	1.000000000000000000e+00
3.334000000000000000e+03	6.039669863815225881e+01	2.019102107699992743e+01	-6.425329598159367980e-03	1.294786349463640249e+02	1.357313838659439664e-01	0.000000000000000000e+00	inf	1.000000000000000000e+00
3.348000000000000000e+03	9.488963354475481538e+01	1.692438444750160897e+01	-7.717312297272466669e-03	1.554452178416700292e+02	1.260774630061277657e-01	0.000000000000000000e+00	inf	1.000000000000000000e+00
3.354000000000000000e+03	7.196370747725648442e+00	1.269528151690865059e+01	-3.720315627709662974e-03	7.511260547486998007e+01	2.757879684464052961e-01	0.000000000000000000e+00	1.036655163541415305e+02	1.000000000000000000e+00
3.354000000000000000e+03	1.103605505135752054e+02	2.287817374899400491e+01	-7.271941764294515345e-03	1.464940524184508206e+02	1.892835351868698002e-01	0.000000000000000000e+00	1.036655163541415305e+02	1.000000000000000000e+00
3.364000000000000000e+03	9.830351810011318037e+01	1.411670129716037714e+01	-6.254813139486965073e-03	1.260515536377904198e+02	1.875339108650273534e-01	0.000000000000000000e+00	1.711915684815145511e+01	1.000000000000000000e+00
3.365000000000000000e+03	1.151270755621307558e+02	1.728426274310007926e+01	-7.055320891367932064e-03	1.421403533653884494e+02	1.375202785915796699e-01	0.000000000000000000e+00	1.711915684815145511e+01	1.000000000000000000e+00
3.372000000000000000e+03	1.044602476506648543e+02	2.282130010645191120e+01	-7.730804606169534680e-03	1.557163895513727425e+02	1.674625110936230898e-01	0.000000000000000000e+00	1.053304130123949633e+01	1.000000000000000000e+00
3.373000000000000000e+03	9.467743363873275086e+01	1.891726257313311521e+01	-5.199224041674821266e-03	1.048360669052386811e+02	2.601793814430684026e-01	0.000000000000000000e+00	1.053304130123949633e+01	1.000000000000000000e+00
3.380000000000000000e+03	1.246719303297909676e+01	2.684022679386943722e+01	-7.672748016382948885e-03	1.545495540725795252e+02	1.278185273141496658e-01	0.000000000000000000e+00	2.665535345577847792e+01	1.000000000000000000e+00
3.383000000000000000e+03	3.269629788297703499e+01	9.482485442522147423e+00	-6.986309292129774806e-03	1.407533414390016731e+02	1.378982240195872899e-01	0.000000000000000000e+00	2.665535345577847792e+01	1.000000000000000000e+00
3.399000000000000000e+03	6.249967638287537852e+01	2.747817191487244770e+01	-6.839542572614203987e-03	1.378035881712610546e+02	1.266355681032559355e-01	0.000000000000000000e+00	inf	1.000000000000000000e+00
3.407000000000000000e+03	5.939112062137856185e+01	2.638309504107532177e+01	-6.634477857691544259e-03	1.336821475957821121e+02	1.660876700982650833e-01	0.000000000000000000e+00	4.296010566306843970e+01	1.000000000000000000e+00
3.409000000000000000e+03	1.904898021882019776e+01	1.161548229147110511e+01	-6.738306647662607035e-03	1.357689238997942880e+02	1.723975983449154148e-01	0.000000000000000000e+00	4.296010566306843970e+01	1.000000000000000000e+00
3.411000000000000000e+03	1.136520334608681395e+02	2.379108824426431568e+01	4.771180981349912656e-03	-9.623315324678399918e+01	2.469123173776166524e-01	0.000000000000000000e+00	5.432278676034025722e+01	1.000000000000000000e+00
3.417000000000000000e+03	1.062783477783145258e+01	1.604240588900741926e+01	-6.334768016206585722e-03	1.276585062197787153e+02	1.636351288174207053e-01	0.000000000000000000e+00	9.299684164556940402e+01	1.000000000000000000e+00
3.418000000000000000e+03	1.034042762967125810e+02	2.244119133194429594e+01	-1.418215988630382521e-02	2.853772989301698999e+02	7.991997946866968849e-02	0.000000000000000000e+00	8.929690915253294747e+01	1.000000000000000000e+00
3.423000000000000000e+03	1.411642008743385901e+01	2.371269349351960187e+01	-6.602097400624848747e-03	1.330313572847450985e+02	1.517751704077251462e-01	0.000000000000000000e+00	8.929690915253294747e+01	1.000000000000000000e+00
3.429000000000000000e+03	2.781881679990024736e+01	2.230088142940302021e+01	-3.351862413010825350e-03	6.770734304443102758e+01	3.019462569410690245e-01	0.000000000000000000e+00	inf	1.000000000000000000e+00
3.435000000000000000e+03	1.132067475394702285e+02	2.402587226513701069e+01	-3.265372115082704977e-03	6.596903997556488264e+01	3.341395172085617205e-01	0.000000000000000000e+00	4.476809745753638481e+01	1.000000000000000000e+00
3.436000000000000000e+03	1.390260181554339702e+01	1.853378363079928803e+01	-7.479932440182295028e-03	1.506742996699025809e+02	1.183653643214449547e-01	0.000000000000000000e+00	5.709103093845247656e+01	1.000000000000000000e+00
3.438000000000000000e+03	7.045802980545882122e+01	1.073190062136951717e+01	-6.414483323901099855e-03	1.292606438851633754e+02	1.682715603961189021e-01	0.000000000000000000e+00	1.020425639962827802e+01	1.000000000000000000e+00
3.441000000000000000e+03	7.949440906182402955e+01	5.991573775624886800e+00	-7.418620148404610551e-03	1.494420302997017984e+02	1.406583918285507773e-01	0.000000000000000000e+00	1.020425639962827802e+01	1.000000000000000000e+00
3.448000000000000000e+03	8.776067097495862868e+01	1.277832331970726720e+01	-7.772210141438111106e-03	1.565485680817927232e+02	1.158950776048458531e-01	0.000000000000000000e+00	inf	1.000000000000000000e+00
3.459000000000000000e+03	6.503675708199071437e+01	1.655264809401701598e+01	-6.701484224236246498e-03	1.350288578672050050e+02	1.557533022721406812e-01	0.000000000000000000e+00	inf	1.000000000000000000e+00
3.467000000000000000e+03	1.216019966278842190e+02	2.262799714128231443e+01	-7.295616568088441299e-03	1.469698743901127500e+02	1.670064238293497150e-01	0.000000000000000000e+00	3.385921593844052779e+01	1.000000000000000000e+00
3.467000000000000000e+03	8.843320613397756347e+01	1.582521527374661474e+01	2.447254200902733955e-03	-4.952630691786050932e+01	4.356478777468981711e-01	0.000000000000000000e+00	9.841944506672115622e+00	1.000000000000000000e+00
3.469000000000000000e+03	6.845458892662848882e+01	6.592954851239309022e+00	-6.998170851677340369e-03	1.409917379511770434e+02	1.664467869842046754e-01	0.000000000000000000e+00	1.032241763249733424e+01	1.000000000000000000e+00
3.470000000000000000e+03	3.155454039238671982e+01	9.792336036722312897e+00	-6.525044589239021101e-03	1.314827311185124188e+02	1.761741369201406116e-01	0.000000000000000000e+00	2.413208002962888443e+01	1.000000000000000000e+00
3.470000000000000000e+03	7.386321252319260111e+01	1.538494532953156835e+01	-6.441623027875846216e-03	1.298061042643914220e+02	2.251012159825586112e-01	0.000000000000000000e+00	1.032241763249733424e+01	1.000000000000000000e+00
3.471000000000000000e+03	9.034633056869817835e+01	6.171002381455066299e+00	-3.290398634983907836e-03	6.647202906670497669e+01	3.851814900118304408e-01	0.000000000000000000e+00	9.841944506672115622e+00	1.000000000000000000e+00
3.473000000000000000e+03	5.374145477778124302e+01	1.928433880808657008e+01	-3.809406647330775778e-03	7.690317848161923564e+01	2.666053155854903878e-01	0.000000000000000000e+00	1.943058267839888842e+01	1.000000000000000000e+00
3.475000000000000000e+03	5.754254283165760597e+00	1.829548262860522456e+01	-6.832206261581570163e-03	1.376561412056744587e+02	1.982973183366987247e-01	0.000000000000000000e+00	2.716538726542859195e+01	1.000000000000000000e+00
3.477000000000000000e+03	8.860276077365855940e+01	1.754093740901691589e+01	-4.193686807678104374e-03	8.462653471969444752e+01	2.797439615798540391e-01	0.000000000000000000e+00	5.534233467372889237e+00	1.000000000000000000e+00
3.482000000000000000e+03	9.405457386780722118e+01	1.658937340283585726e+01	-8.147971101789346429e-03	1.641007033638504140e+02	1.271907605280221398e-01	0.000000000000000000e+00	5.534233467372889237e+00	1.000000000000000000e+00
3.484000000000000000e+03	4.388513117131017793e+01	1.270776678991762054e+01	-7.832393529691816444e-03	1.577581484740712199e+02	1.101077068696664218e-01	0.000000000000000000e+00	3.624273756867691532e+01	1.000000000000000000e+00
3.489000000000000000e+03	7.978722680512055376e+01	1.766514064839541120e+01	-6.792217034394099247e-03	1.368524279799513010e+02	1.498124824291825474e-01	0.000000000000000000e+00	1.947040380698326700e+01	1.000000000000000000e+00
3.491000000000000000e+03	9.800410956520100569e+01	1.079187309122348992e+01	-7.132906923453262264e-03	1.436996963310834019e+02	1.939746571975369260e-01	0.000000000000000000e+00	5.491300884245595704e+00	1.000000000000000000e+00
3.496000000000000000e+03	1.003396435607033084e+02	5.821997201709797842e+00	-7.772305106171542230e-03	1.565504767061299276e+02	1.423207319431336604e-01	0.000000000000000000e+00	5.491300884245595704e+00	1.000000000000000000e+00
3.502000000000000000e+03	1.116843041088288260e+02	1.033731436608508858e+01	-7.107227276832978231e-03	1.431835805401014454e+02	2.961871590633258222e-01	0.000000000000000000e+00	2.187818178318110540e+01	1.000000000000000000e+00
3.504000000000000000e+03	8.987999725999965506e+01	8.540917700529593759e+00	-7.843505845876015681e-03	1.579814865106826289e+02	1.124829816883797795e-01	0.000000000000000000e+00	2.187818178318110540e+01	1.000000000000000000e+00
3.518000000000000000e+03	5.335946476458561705e+01	1.153514391001059103e+01	-1.860783056486966331e-03	3.773926704679183786e+01	4.786888085632581280e-01	0.000000000000000000e+00	6.271975584300519557e+01	1.000000000000000000e+00
3.521000000000000000e+03	1.160792121313530600e+02	1.156775150195996105e+01	-7.928808170097768199e-03	1.596959133947167118e+02	1.424538169952878075e-01	0.000000000000000000e+00	6.271975584300519557e+01	1.000000000000000000e+00
3.524000000000000000e+03	4.783038027431277328e+01	2.617265941401925389e+01	-6.365854420909112035e-03	1.282832883512881494e+02	1.521435429507818071e-01	0.000000000000000000e+00	6.979402829017887200e+01	1.000000000000000000e+00
3.531000000000000000e+03	5.203933028355869794e+01	7.235418259806223773e+00	-6.156087530582709903e-03	1.240673423095259551e+02	1.753979148611455319e-01	0.000000000000000000e+00	6.290693925423412480e+01	1.000000000000000000e+00
3.531000000000000000e+03	1.117776245311276142e+02	2.694884532682773681e+01	-2.954448668731594983e-03	5.972002483835554898e+01	4.088378637561620454e-01	0.000000000000000000e+00	6.290693925423412480e+01	1.000000000000000000e+00
3.537000000000000000e+03	3.704236744695106154e+01	2.041335754605687924e+01	-7.045614023863030866e-03	1.419452623785719823e+02	1.059954132433701401e-01	0.000000000000000000e+00	inf	1.000000000000000000e+00
3.544000000000000000e+03	1.137085385601498047e+02	2.473577671404955680e+01	5.514085383739816132e-03	-1.111642268294160374e+02	2.320214290796651646e-01	0.000000000000000000e+00	3.764783179781359479e+01	1.000000000000000000e+00
3.545000000000000000e+03	7.625745912353455935e+01	2.089183497297189263e+01	-4.629531371438643829e-03	9.338624489392940120e+01	2.122314545259943452e-01	0.000000000000000000e+00	3.764783179781359479e+01	1.000000000000000000e+00
3.551000000000000000e+03	1.140273965051673315e+02	2.520151038530070764e+01	-3.927348101192044104e-03	7.927359454104778536e+01	3.213702996431401226e-01	0.000000000000000000e+00	1.015017844654965629e+01	1.000000000000000000e+00
3.556000000000000000e+03	1.060762074714573799e+02	1.889241255383448603e+01	-7.294802100660325098e-03	1.469535050254128805e+02	1.500022017031389376e-01	0.000000000000000000e+00	1.015017844654965629e+01	1.000000000000000000e+00
3.558000000000000000e+03	9.509021438188810293e+01	2.421560154958159572e+01	-7.671142048235906306e-03	1.545172769336936653e+02	1.230622760421816730e-01	0.000000000000000000e+00	1.220771826544612892e+01	1.000000000000000000e+00
3.560000000000000000e+03	1.124602895166114003e+01	2.038184808859099206e+01	-7.473674544455702340e-03	1.505485269577398810e+02	1.437081018448695957e-01	0.000000000000000000e+00	8.393178835255412196e+01	1.000000000000000000e+00
3.566000000000000000e+03	3.011481525019452476e+01	1.050345173586357284e+01	-3.507306129114701968e-03	7.083148870252422569e+01	3.310094243006727055e-01	0.000000000000000000e+00	1.235953962167013920e+01	1.000000000000000000e+00
3.566000000000000000e+03	1.130348693236060313e+02	2.623179596826429361e+01	4.532007312299084385e-03	-9.142618260542315056e+01	3.006726798795330557e-01	0.000000000000000000e+00	7.630820641959901707e+01	1.000000000000000000e+00
3.567000000000000000e+03	3.691868940598757121e+01	2.082166457199781817e+01	-5.895155944202481839e-03	1.188230757474450314e+02	1.425749561192694026e-01	0.000000000000000000e+00	1.235953962167013920e+01	1.000000000000000000e+00
3.575000000000000000e+03	1.057645529868394476e+02	1.296189005866937904e+01	-7.641649019453846878e-03	1.539245188594340732e+02	1.333853737584480559e-01	0.000000000000000000e+00	8.908278792498414589e+01	1.000000000000000000e+00
3.578000000000000000e+03	1.673646344552098242e+01	1.608316817999794779e+01	-7.089402884335189135e-03	1.428253415592930935e+02	1.392408782176168813e-01	0.000000000000000000e+00	6.358355863909634920e+00	1.000000000000000000e+00
3.583000000000000000e+03	1.406881733485412589e+01	2.185485368081640800e+01	-6.070393030336134095e-03	1.223450333762468603e+02	1.803625607688574828e-01	0.000000000000000000e+00	6.358355863909634920e+00	1.000000000000000000e+00
3.589000000000000000e+03	5.459244033756642978e+01	6.380950654251542176e+00	-6.707582115531303402e-03	1.351514147713402849e+02	1.385074863672107748e-01	0.000000000000000000e+00	inf	1.000000000000000000e+00
3.596000000000000000e+03	1.108239657780465564e+02	2.450603765257803346e+01	5.125545382098932803e-03	-1.033552552637161739e+02	3.270549531430111401e-01	0.000000000000000000e+00	inf	1.000000000000000000e+00
3.610000000000000000e+03	9.723393991982297280e+01	1.253373077690445392e+01	-7.790986308698301908e-03	1.569259360635409166e+02	1.337303292445760627e-01	0.000000000000000000e+00	1.982187833330325333e+01	1.000000000000000000e+00
3.611000000000000000e+03	1.132139506788034566e+02	2.426173643870155772e+01	-1.177305671401018654e-02	2.369585567367565204e+02	1.205306154920388062e-01	0.000000000000000000e+00	1.982187833330325333e+01	1.000000000000000000e+00
3.613000000000000000e+03	4.734288839209225586e+01	1.938352454719501594e+01	-6.506363060407647884e-03	1.311072652029518508e+02	1.209746247661805940e-01	0.000000000000000000e+00	5.035907760511695841e+01	1.000000000000000000e+00
3.617000000000000000e+03	1.011543192494226133e+02	7.644905374011131016e+00	-7.030728665674803451e-03	1.416460928249964866e+02	1.723670889148746221e-01	0.000000000000000000e+00	3.224204880376014160e+01	1.000000000000000000e+00
3.622000000000000000e+03	7.316921618287443607e+01	2.365689205333129408e+01	-3.444970561572223942e-03	6.957865328682645156e+01	2.807903384249059719e-01	0.000000000000000000e+00	3.224204880376014160e+01	1.000000000000000000e+00
3.634000000000000000e+03	1.579200972591105590e+01	1.793015269170882675e+01	-7.481827716944527105e-03	1.507123914037855741e+02	1.182010498781741470e-01	0.000000000000000000e+00	1.297665918741552638e+01	1.000000000000000000e+00
3.634000000000000000e+03	6.196546487386299162e+01	2.176388532068521542e+01	-3.975209290649861331e-03	8.023552038136863018e+01	2.483098677453878800e-01	0.000000000000000000e+00	2.732088537499038594e+01	1.000000000000000000e+00
3.639000000000000000e+03	9.930699768326137544e+00	6.352643061073589337e+00	-7.969858685676867519e-03	1.605209566529673566e+02	2.791748047155079293e-01	0.000000000000000000e+00	6.818768027976413570e+00	1.000000000000000000e+00
3.639000000000000000e+03	3.486512664197632461e+01	2.522833987958846791e+01	-5.755639693034125641e-03	1.160190441580960652e+02	1.760378160778180989e-01	0.000000000000000000e+00	2.042173658441479489e+01	1.000000000000000000e+00
3.640000000000000000e+03	1.462624431121649593e+01	1.129708022470363460e+01	-8.665811363101322273e-03	1.745083830341083342e+02	2.157873929644292810e-01	0.000000000000000000e+00	6.818768027976413570e+00	1.000000000000000000e+00
3.640000000000000000e+03	1.125042888123726925e+02	1.415427387588801622e+01	-1.425267292213561361e-02	2.867944870948277867e+02	8.958105002104377323e-02	0.000000000000000000e+00	7.842496056980468211e+01	1.000000000000000000e+00
3.646000000000000000e+03	1.214387679161594313e+01	1.727936776840936517e+01	-3.126329275311564085e-03	6.317452312375677792e+01	3.232954104008279872e-01	0.000000000000000000e+00	1.419431667870066960e+01	1.000000000000000000e+00
3.651000000000000000e+03	3.461511722681508019e+01	1.572560511816311113e+01	-6.303086987210856744e-03	1.270217731844285396e+02	1.918148204523855149e-01	0.000000000000000000e+00	8.917090809677207019e+00	1.000000000000000000e+00
3.651000000000000000e+03	2.625383808798052954e+01	1.882455972746603834e+01	-6.528593239184869897e-03	1.315540527492498484e+02	1.799232993665697000e-01	0.000000000000000000e+00	8.917090809677207019e+00	1.000000000000000000e+00
3.652000000000000000e+03	1.023111730998669913e+02	1.187703144731330340e+01	-7.100155373254039143e-03	1.430414476999046087e+02	1.643778603120642501e-01	0.000000000000000000e+00	1.614486519735257986e+01	1.000000000000000000e+00
3.657000000000000000e+03	1.183175493853754006e+02	9.766915230750685240e+00	-3.220216325208532984e-03	6.506148791486344862e+01	3.643399044146704568e-01	0.000000000000000000e+00	1.614486519735257986e+01	1.000000000000000000e+00
3.659000000000000000e+03	1.142590976454809493e+01	1.037288864299445024e+01	-6.297733662417764541e-03	1.269141807591578726e+02	1.639401723184981119e-01	0.000000000000000000e+00	1.068933572520068509e+02	1.000000000000000000e+00
3.665000000000000000e+03	5.491982112614473976e+01	8.897488595900169273e+00	-4.254778309977202619e-03	8.585436660919054930e+01	2.388069132431172026e-01	0.000000000000000000e+00	1.722173429462193539e+01	1.000000000000000000e+00
3.666000000000000000e+03	7.055054220227229678e+01	1.868690630367115091e+01	-7.551237848251319586e-03	1.521074131247336538e+02	1.315229219502702662e-01	0.000000000000000000e+00	1.599225209584173868e+01	1.000000000000000000e+00
3.667000000000000000e+03	1.142081970000415510e+02	2.210748869235425218e+01	-6.960000963708207894e-03	1.402245902480882762e+02	1.770395582084460795e-01	0.000000000000000000e+00	4.379145129267758563e+01	1.000000000000000000e+00
3.670000000000000000e+03	5.635883998518311699e+01	2.605899659601161744e+01	-6.632601355590560591e-03	1.336444331996126778e+02	1.446749272533932595e-01	0.000000000000000000e+00	1.599225209584173868e+01	1.000000000000000000e+00
3.675000000000000000e+03	9.914193440962145587e+01	2.352533681357558493e+01	-6.451283176989630781e-03	1.300002562936069239e+02	1.708521227979222790e-01	0.000000000000000000e+00	4.285805175720824423e+01	1.000000000000000000e+00
3.683000000000000000e+03	4.282915618349409925e+01	2.370270853685451939e+01	-7.074594038601575950e-03	1.425277097716618471e+02	1.243232150193276375e-01	0.000000000000000000e+00	2.292610077916978639e+01	1.000000000000000000e+00
3.687000000000000000e+03	6.554639222316836822e+01	2.061510693457904608e+01	-6.670139863415864255e-03	1.343988912708244357e+02	1.527671139287095636e-01	0.000000000000000000e+00	2.292610077916978639e+01	1.000000000000000000e+00
3.692000000000000000e+03	2.075944260724919488e+01	8.516861950235785628e+00	-7.866053544069950137e-03	1.584346556395363450e+02	9.465032136637774318e-02	0.000000000000000000e+00	4.639222335262742547e+01	1.000000000000000000e+00
3.694000000000000000e+03	9.951725801775026525e+01	1.401991170451160151e+01	-7.592980981644844446e-03	1.529463767844768256e+02	1.089624516352797334e-01	0.000000000000000000e+00	7.894983878914885622e+01	1.000000000000000000e+00
3.700000000000000000e+03	6.261765947838402901e+00	9.214470219921302885e+00	-7.683841324960335832e-03	1.547725100896807362e+02	1.207894898997357025e-01	0.000000000000000000e+00	5.965821946494074979e+01	1.000000000000000000e+00
3.702000000000000000e+03	1.010768314712829152e+02	6.124082155965327345e+00	-4.289539097344684596e-03	8.655299737824299200e+01	2.582960759922033889e-01	0.000000000000000000e+00	3.959109269134255982e+01	1.000000000000000000e+00
3.705000000000000000e+03	6.462536088010641322e+01	2.157545465924388139e+01	-6.928769155403942739e-03	1.395968857595841257e+02	1.510809131025966368e-01	0.000000000000000000e+00	3.959109269134255982e+01	1.000000000000000000e+00
3.714000000000000000e+03	6.663484197400475750e+01	8.664200490904775620e+00	-7.353030683206264115e-03	1.481237972565652115e+02	1.129003105399937201e-01	0.000000000000000000e+00	4.728769759075534296e+01	1.000000000000000000e+00
3.718000000000000000e+03	1.133220187190696038e+02	1.617644855721654196e+01	-7.073601955130391986e-03	1.425077706364774031e+02	1.701375135935021543e-01	0.000000000000000000e+00	2.028417921337300811e+01	1.000000000000000000e+00
3.719000000000000000e+03	1.614917294022596295e+01	1.577240689713310573e+01	-6.681420496224475120e-03	1.346256121759398070e+02	1.021185773797034235e-01	0.000000000000000000e+00	4.618345117576869541e+01	1.000000000000000000e+00
3.720000000000000000e+03	6.168061283526541416e+01	2.350539749515018428e+01	-6.952434235758078382e-03	1.400725123071854057e+02	1.477195213780688743e-01	0.000000000000000000e+00	1.724644335268491702e+01	1.000000000000000000e+00
3.721000000000000000e+03	9.357766960120751776e+01	1.152794296162860732e+01	-7.727516782954812341e-03	1.556503100797909553e+02	1.398734588722237993e-01	0.000000000000000000e+00	1.952504053372508608e+01	1.000000000000000000e+00
3.721000000000000000e+03	7.405266612330983378e+01	1.148990309187409764e+01	-7.795741639176621482e-03	1.570215098534567062e+02	1.515386140587405839e-01	0.000000000000000000e+00	1.724644335268491702e+01	1.000000000000000000e+00
3.730000000000000000e+03	1.150693947620459170e+02	2.437739521163822687e+01	-3.858625714530221525e-03	7.789239527944585006e+01	2.520003888802866410e-01	0.000000000000000000e+00	inf	1.000000000000000000e+00
3.736000000000000000e+03	1.133795481910536012e+02	2.422732455603475543e+01	5.547541421958731428e-03	-1.118366344323633115e+02	2.042758811634702854e-01	0.000000000000000000e+00	5.620875904348704921e+01	1.000000000000000000e+00
3.737000000000000000e+03	1.114082697455448034e+01	5.864088057765869166e+00	-2.453134927174536409e-03	4.964449918647694915e+01	4.775316472943351709e-01	0.000000000000000000e+00	4.766603973302035513e+01	1.000000000000000000e+00
3.740000000000000000e+03	5.806457275606581447e+01	1.424343323874346723e+01	-7.427429681841052518e-03	1.496190864479020490e+02	1.304567245835613898e-01	0.000000000000000000e+00	3.810142259847943791e+01	1.000000000000000000e+00
3.744000000000000000e+03	2.000854486724342252e+01	1.610277327033859507e+01	-7.497987287771912431e-03	1.510371703932642617e+02	1.173486092334444786e-01	0.000000000000000000e+00	3.810142259847943791e+01	1.000000000000000000e+00
3.754000000000000000e+03	3.255503489014163421e+01	1.709229913482177565e+01	-6.698263836622574477e-03	1.349641337327542487e+02	1.289328034445507143e-01	0.000000000000000000e+00	1.899717124800848467e+01	1.000000000000000000e+00
3.755000000000000000e+03	1.517473475365359903e+01	2.476156784779266928e+01	-6.951779797053915869e-03	1.400593592387478736e+02	1.651417518520500449e-01	0.000000000000000000e+00	1.899717124800848467e+01	1.000000000000000000e+00
3.766000000000000000e+03	9.756060852384268856e+01	1.776803406256120610e+01	-5.650842630027618288e-03	1.139128072668349745e+02	1.929392410963018945e-01	0.000000000000000000e+00	2.887314542952453422e+01	1.000000000000000000e+00
3.769000000000000000e+03	6.245405111724769398e+01	2.038702192702220017e+01	-6.745801570430696656e-03	1.359195586826633928e+02	1.145408909277093601e-01	0.000000000000000000e+00	1.355664998205133998e+01	1.000000000000000000e+00
3.779000000000000000e+03	1.008115763829951206e+01	9.427827990857768015e+00	-6.635236189152278127e-03	1.336973887261399625e+02	1.532928007263171244e-01	0.000000000000000000e+00	3.598016579916274083e+01	1.000000000000000000e+00
3.779000000000000000e+03	8.830143270628876451e+01	2.427405524600303721e+01	-7.569763686098658108e-03	1.524797499249850432e+02	1.222494772809640251e-01	0.000000000000000000e+00	4.372682275597806978e+01	1.000000000000000000e+00
3.782000000000000000e+03	4.502968170079451937e+01	1.798194961662667524e+01	-2.885810965207651155e-03	5.834052755907974586e+01	3.457951824716930522e-01	0.000000000000000000e+00	3.598016579916274083e+01	1.000000000000000000e+00
3.797000000000000000e+03	1.092804058410336125e+02	2.012260977750753099e+01	-6.604356884792903469e-03	1.330767689477578415e+02	1.582777407165076866e-01	0.000000000000000000e+00	2.688365522972912913e+01	1.000000000000000000e+00
3.797000000000000000e+03	4.327430381553026706e+01	1.972035379888251683e+01	-6.114148529262617045e-03	1.232244420484991565e+02	1.561263630570794980e-01	0.000000000000000000e+00	2.833146945688537954e+01	1.000000000000000000e+00
3.797000000000000000e+03	8.270013642771324669e+01	2.415004027675243847e+01	-6.035405120451466272e-03	1.216418378435378003e+02	1.593202634882585622e-01	0.000000000000000000e+00	1.454037514812283760e+01	1.000000000000000000e+00
3.800000000000000000e+03	7.124246182366822211e+01	1.519771085274385314e+01	-7.826003589088100995e-03	1.576297218918140572e+02	1.756700677563728386e-01	0.000000000000000000e+00	7.004079295532029015e+00	1.000000000000000000e+00
3.802000000000000000e+03	7.548836316167647453e+01	9.627302554782188437e+00	-7.724336607351438289e-03	1.555863941361151319e+02	2.100675594179484129e-01	0.000000000000000000e+00	7.004079295532029015e+00	1.000000000000000000e+00
3.804000000000000000e+03	3.857052493231610413e+01	1.787696270332454418e+01	-6.025984084535754119e-03	1.214524915696032252e+02	1.390793263814812386e-01	0.000000000000000000e+00	1.489368309546007652e+01	1.000000000000000000e+00
3.807000000000000000e+03	2.378099253625933684e+01	1.963523675874953867e+01	-6.341569606860815965e-03	1.277952062449913200e+02	1.324970627795438727e-01	0.000000000000000000e+00	1.489368309546007652e+01	1.000000000000000000e+00
3.816000000000000000e+03	1.029286839930031618e+02	1.294062389001971169e+01	-7.599162103904788870e-03	1.530706064848118615e+02	2.502737775214738392e-01	0.000000000000000000e+00	7.091724689940522630e+00	1.000000000000000000e+00
3.817000000000000000e+03	6.870718293308706848e+01	1.048194172630122267e+01	-7.978764848408153795e-03	1.606999548802654374e+02	1.148295670320189643e-01	0.000000000000000000e+00	2.660460464800301139e+01	1.000000000000000000e+00
3.817000000000000000e+03	9.618624616448300912e+01	1.074242207798050686e+01	-7.441735131861140599e-03	1.499066008659018223e+02	2.418406067988969621e-01	0.000000000000000000e+00	4.971237661305985434e+00	1.000000000000000000e+00
3.820000000000000000e+03	9.482945905587871493e+01	1.552492483564957126e+01	-3.105862114501950488e-03	6.276316914188130625e+01	4.565365234342938505e-01	0.000000000000000000e+00	4.971237661305985434e+00	1.000000000000000000e+00
3.823000000000000000e+03	1.036767096250933662e+02	2.098698712490396900e+01	-8.366502850092301727e-03	1.684928076555411565e+02	1.069395412328167927e-01	0.000000000000000000e+00	1.039749811667037349e+01	1.000000000000000000e+00
3.823000000000000000e+03	8.291137107116750826e+01	9.669652422311511231e+00	-6.285481926211707905e-03	1.266679423814888992e+02	1.596734417229977998e-01	0.000000000000000000e+00	1.327874377513608550e+01	1.000000000000000000e+00
3.834000000000000000e+03	7.459014753256968788e+01	1.401428250394409147e+01	-5.837349028357858953e-03	1.176612582763350758e+02	1.812787722958069114e-01	0.000000000000000000e+00	9.632124963695215314e+00	1.000000000000000000e+00
3.837000000000000000e+03	6.508305214752512313e+01	1.556120482129066218e+01	-6.232366860040009296e-03	1.256004228476098064e+02	1.580680783004986267e-01	0.000000000000000000e+00	9.632124963695215314e+00	1.000000000000000000e+00
3.843000000000000000e+03	9.871958102174211547e+00	1.365690649309389748e+01	-7.931194612396004484e-03	1.597438766931452108e+02	1.123341653087882586e-01	0.000000000000000000e+00	3.156929859215454570e+01	1.000000000000000000e+00
3.846000000000000000e+03	4.137315211349414312e+01	1.572943863079221316e+01	-5.910068484314811438e-03	1.191227916099501556e+02	1.910571117024761900e-01	0.000000000000000000e+00	3.156929859215454570e+01	1.000000000000000000e+00
3.852000000000000000e+03	1.126677030152688275e+02	7.081242114994670267e+00	-8.281036256302070145e-03	1.667750792417187995e+02	1.197257676866827492e-01	0.000000000000000000e+00	inf	1.000000000000000000e+00
3.858000000000000000e+03	5.716959037282599354e+01	1.159661753458275157e+01	-8.001590519713256203e-03	1.611587107803961771e+02	8.281374309557076874e-02	0.000000000000000000e+00	2.731490198746617182e+01	1.000000000000000000e+00
3.860000000000000000e+03	8.249916014013612653e+01	2.181996170309492200e+01	-5.381837669325081897e-03	1.085062800616905179e+02	1.926937407022633053e-01	0.000000000000000000e+00	2.731490198746617182e+01	1.000000000000000000e+00
3.877000000000000000e+03	8.484133413559999326e+01	2.075538401334267036e+01	-6.519016373389322806e-03	1.313615745684444960e+02	1.660749250645172648e-01	0.000000000000000000e+00	3.378384595084812503e+01	1.000000000000000000e+00
3.880000000000000000e+03	5.367251301593962154e+01	7.722623858975868671e+00	-6.626228612359465718e-03	1.335163522543381589e+02	1.735674383715712921e-01	0.000000000000000000e+00	3.029858472818067483e+01	1.000000000000000000e+00
3.880000000000000000e+03	1.188486867472315822e+02	2.644314044906533212e+01	-3.047257049600674960e-03	6.158531027667482505e+01	3.455950707068595751e-01	0.000000000000000000e+00	3.447971294723826929e+01	1.000000000000000000e+00
3.883000000000000000e+03	8.375918546313364743e+01	1.129982633940649706e+01	-8.073493863441706317e-03	1.626038416917126881e+02	1.069877638485391413e-01	0.000000000000000000e+00	3.029858472818067483e+01	1.000000000000000000e+00
3.899000000000000000e+03	8.263009995216251014e+01	1.451008905040157693e+01	-5.707541492284956726e-03	1.150523548071274149e+02	1.694798522613562008e-01	0.000000000000000000e+00	3.134417037070542733e+01	1.000000000000000000e+00
3.899000000000000000e+03	5.142931570991981260e+01	1.750476414076243259e+01	2.788894487004936907e-03	-5.639267658019322482e+01	3.235345378846065101e-01	0.000000000000000000e+00	2.358372078992678667e+01	1.000000000000000000e+00
3.902000000000000000e+03	2.171538376785166946e+01	1.768491886594840778e+01	-7.437288312168285377e-03	1.498172276008772315e+02	1.023342761739768347e-01	0.000000000000000000e+00	1.081887875109811148e+01	1.000000000000000000e+00
3.905000000000000000e+03	1.211698913224013694e+02	1.115855857159206366e+01	-6.423969273639472920e-03	1.294512948129128347e+02	2.461891772735298467e-01	0.000000000000000000e+00	9.204411183907824068e+01	1.000000000000000000e+00
3.915000000000000000e+03	7.035604429421935890e+01	1.155216196681011276e+01	-5.851671574550591261e-03	1.179491162973757099e+02	2.058687648388439762e-01	0.000000000000000000e+00	inf	1.000000000000000000e+00
3.922000000000000000e+03	3.274866994336360904e+01	9.845793908975867481e+00	-5.377804658446221943e-03	1.084252236269754945e+02	1.589000257124247861e-01	0.000000000000000000e+00	inf	1.000000000000000000e+00
3.934000000000000000e+03	3.088249230943623047e+01	1.658032232621543400e+01	-6.050550710463262899e-03	1.219462375996720027e+02	1.728815080145299499e-01	0.000000000000000000e+00	4.229380217426520971e+01	1.000000000000000000e+00
3.935000000000000000e+03	7.314718607628061875e+01	1.501144911567683593e+01	-7.348621940177871813e-03	1.480351892656150028e+02	1.541868324700734760e-01	0.000000000000000000e+00	4.229380217426520971e+01	1.000000000000000000e+00
3.941000000000000000e+03	2.878157659318183192e+01	1.916147312866316810e+01	-6.990169956312959447e-03	1.408309340078591561e+02	1.199023582815453848e-01	0.000000000000000000e+00	2.133488402223193958e+01	1.000000000000000000e+00
3.942000000000000000e+03	4.870196096111672546e+01	1.152239184386046666e+01	-6.500582671362053165e-03	1.309910895363406951e+02	1.524871786909045568e-01	0.000000000000000000e+00	6.056114624086276876e+00	1.000000000000000000e+00
3.943000000000000000e+03	7.208704066072730399e+00	1.219634967270573966e+01	-6.692481515470001877e-03	1.348479192341865485e+02	1.310032580668828439e-01	0.000000000000000000e+00	2.266940170863860615e+01	1.000000000000000000e+00
3.947000000000000000e+03	4.739153793491357902e+01	5.609751500285672599e+00	-6.338737508979557823e-03	1.277382860521344128e+02	1.682683543975740381e-01	0.000000000000000000e+00	6.056114624086276876e+00	1.000000000000000000e+00
3.947000000000000000e+03	1.067299311373809161e+02	2.343659063071920556e+01	-7.624975591439115546e-03	1.535894122430756283e+02	1.427844702278104894e-01	0.000000000000000000e+00	5.886675194673329337e+00	1.000000000000000000e+00
3.948000000000000000e+03	1.190754084849141350e+02	5.873559349243721250e+00	-7.242115612597748928e-03	1.458945991587332571e+02	1.652254882767039135e-01	0.000000000000000000e+00	1.936943650680223783e+01	1.000000000000000000e+00
3.948000000000000000e+03	9.046158816007225312e+01	2.386139542908828304e+01	-7.114354536906249311e-03	1.433268259486011402e+02	1.909759092533601654e-01	0.000000000000000000e+00	1.627388835970265291e+01	1.000000000000000000e+00
3.949000000000000000e+03	1.996448757824366993e+01	2.691789485518606995e+01	-6.520662883242405415e-03	1.313946665244105816e+02	1.781066263491357660e-01	0.000000000000000000e+00	1.440542749065987849e+01	1.000000000000000000e+00
3.952000000000000000e+03	1.125767692393530695e+02	2.412027846658360275e+01	3.060150417569988332e-03	-6.184444432576440676e+01	3.773806828430390503e-01	0.000000000000000000e+00	5.886675194673329337e+00	1.000000000000000000e+00
3.955000000000000000e+03	1.394139597363221128e+01	1.369640455955641301e+01	-3.708693345770154148e-03	7.487901802232744330e+01	2.687647001452361240e-01	0.000000000000000000e+00	9.918464602194072199e+01	1.000000000000000000e+00
3.962000000000000000e+03	4.695423391765130106e+01	6.213842618082750846e+00	-7.137441213860476648e-03	1.437908276038250222e+02	1.162194953496379357e-01	0.000000000000000000e+00	1.716841887406541289e+01	1.000000000000000000e+00
3.962000000000000000e+03	1.161070113941150623e+02	2.006518745458066277e+01	-6.762846990336121578e-03	1.362621416826241045e+02	1.652769871331938312e-01	0.000000000000000000e+00	7.052635242580529962e+01	1.000000000000000000e+00
3.963000000000000000e+03	4.319232624142818366e+01	2.296504129969772023e+01	-4.086157955244747002e-03	8.246539365931909060e+01	3.575508497188973900e-01	0.000000000000000000e+00	1.716841887406541289e+01	1.000000000000000000e+00
3.978000000000000000e+03	6.663187459393142831e+01	2.330494520883562970e+01	-7.913417423273753568e-03	1.593865864172728379e+02	1.426166710390056602e-01	0.000000000000000000e+00	inf	1.000000000000000000e+00
3.984000000000000000e+03	1.482352717043026580e+01	1.927356576307712288e+01	-6.875771700769067914e-03	1.385317300110114900e+02	1.169625729380224799e-01	0.000000000000000000e+00	9.841043572549637020e+01	1.000000000000000000e+00
3.989000000000000000e+03	1.132311036329911502e+02	1.852339615073231371e+01	-2.752012544351540701e-03	5.565141431568553543e+01	4.743083419451536997e-01	0.000000000000000000e+00	3.549132536277512884e+01	1.000000000000000000e+00
3.993000000000000000e+03	7.807657969690825439e+01	1.364552542327961859e+01	-6.820683374177596153e-03	1.374245514087104709e+02	1.667593793541419789e-01	0.000000000000000000e+00	3.549132536277512884e+01	1.000000000000000000e+00
4.000000000000000000e+03	4.622900975690792791e+01	1.471454658677636296e+01	-2.938921420721316013e-03	5.940795442683095473e+01	3.613683092922267415e-01	0.000000000000000000e+00	3.098801006494832677e+01	1.000000000000000000e+00
4.002000000000000000e+03	1.609696734395987860e+01	2.194758106821211996e+01	-6.969417743486192203e-03	1.404138509811303948e+02	1.519099257460200247e-01	0.000000000000000000e+00	3.098801006494832677e+01	1.000000000000000000e+00
4.007000000000000000e+03	8.547164328118013543e+01	2.255588270567375275e+01	-6.467855787028920986e-03	1.303333366457449358e+02	2.132191168137985704e-01	0.000000000000000000e+00	4.207301739346687697e+01	1.000000000000000000e+00
4.011000000000000000e+03	4.340140577377715658e+01	2.303952375197762947e+01	4.335662437533714664e-03	-8.747999550077899755e+01	2.509103820132959628e-01	0.000000000000000000e+00	4.207301739346687697e+01	1.000000000000000000e+00
4.035000000000000000e+03	1.055577130079151260e+02	1.162368572441260994e+01	-6.739782991098683743e-03	1.357985958096744810e+02	1.733572242254608486e-01	0.000000000000000000e+00	1.624131024416778502e+01	1.000000000000000000e+00
4.039000000000000000e+03	1.140811668192911981e+02	2.544869543770569464e+01	-2.873509117828030972e-03	5.809328203484200515e+01	3.817032318722073381e-01	0.000000000000000000e+00	1.624131024416778502e+01	1.000000000000000000e+00
4.044000000000000000e+03	1.028476396057325246e+02	9.431350317941609163e+00	-3.570564588935331522e-03	7.210287263196025265e+01	3.218410520458820923e-01	0.000000000000000000e+00	1.956393310005413255e+01	1.000000000000000000e+00
4.050000000000000000e+03	5.739138057675702242e+01	2.340262097606362701e+01	-7.618401207677569925e-03	1.534572786773189819e+02	1.674283576246714533e-01	0.000000000000000000e+00	1.057451705952466625e+01	1.000000000000000000e+00
4.052000000000000000e+03	5.009974819193651996e+01	1.574412842159737203e+01	-6.945472273670648053e-03	1.399325890978565496e+02	1.700599409470447965e-01	0.000000000000000000e+00	1.057451705952466625e+01	1.000000000000000000e+00
4.053000000000000000e+03	1.205472248417897134e+02	1.161146321043074003e+01	-6.672380520778599389e-03	1.344439245481193836e+02	1.896305300167965280e-01	0.000000000000000000e+00	7.098503091692538902e+00	1.000000000000000000e+00
4.053000000000000000e+03	1.014431243437891936e+02	1.071437129661309839e+01	-8.150099475635792096e-03	1.641434799396930089e+02	1.238364198009133110e-01	0.000000000000000000e+00	1.561003786338808652e+01	1.000000000000000000e+00
4.056000000000000000e+03	1.162999102102607765e+02	5.923839403991996377e+00	-4.416702959086068157e-03	8.910876763697910974e+01	3.408916156457476587e-01	0.000000000000000000e+00	7.098503091692538902e+00	1.000000000000000000e+00
4.061000000000000000e+03	1.801653976979364558e+01	2.734142166731580659e+01	-7.204216084881811914e-03	1.451328852218481984e+02	1.707350330912343894e-01	0.000000000000000000e+00	1.005899285969740333e+02	1.000000000000000000e+00
4.067000000000000000e+03	5.747900705591440129e+01	9.154959594571728587e+00	-6.820483229229049385e-03	1.374205288467976231e+02	1.648551676851458536e-01	0.000000000000000000e+00	3.215467169515036261e+01	1.000000000000000000e+00
4.071000000000000000e+03	2.896247619761265568e+01	2.401195725999620834e+01	-6.646925775144051085e-03	1.339323288719139953e+02	2.511320710643888399e-01	0.000000000000000000e+00	5.611492109933650774e+00	1.000000000000000000e+00
4.075000000000000000e+03	1.078573241556663476e+01	6.605211478564474881e+00	-6.950176248102582499e-03	1.400271307214464684e+02	1.869983429496553384e-01	0.000000000000000000e+00	1.034937329114664273e+01	1.000000000000000000e+00
4.075000000000000000e+03	6.976999480066967685e+00	1.622826094043151812e+01	-6.571431203645483263e-03	1.324150205903798394e+02	2.136197924848520779e-01	0.000000000000000000e+00	1.034937329114664273e+01	1.000000000000000000e+00
4.077000000000000000e+03	2.211038828628463548e+01	7.740032012560379648e+00	-7.623319701199953065e-03	1.535561317578259093e+02	1.402425581142184852e-01	0.000000000000000000e+00	1.138137286246990598e+01	1.000000000000000000e+00
4.079000000000000000e+03	9.181460092929857808e+01	2.650575303934035887e+01	-6.609218107027079077e-03	1.331744709759683474e+02	1.381342187715108860e-01	0.000000000000000000e+00	7.218607584456601955e+01	1.000000000000000000e+00
4.085000000000000000e+03	9.541389175038847270e+01	1.340625887467574806e+01	-7.261416349599231213e-03	1.462825100708789989e+02	2.134621493405137738e-01	0.000000000000000000e+00	6.386370594684556146e+00	1.000000000000000000e+00
4.086000000000000000e+03	7.297551265286632827e+01	1.749440088067961696e+01	-6.967780249580871402e-03	1.403809402298778650e+02	2.756107395268183602e-01	0.000000000000000000e+00	7.882285036466202044e+00	1.000000000000000000e+00
4.086000000000000000e+03	6.608346662006968586e+01	2.131933472035724719e+01	-7.303150241949711574e-03	1.471212880018887859e+02	2.583027736638049410e-01	0.000000000000000000e+00	7.882285036466202044e+00	1.000000000000000000e+00
4.086000000000000000e+03	7.255137204226653580e+01	2.609467305122072034e+01	-6.627148782227137470e-03	1.335348460524076302e+02	2.393170059501117386e-01	0.000000000000000000e+00	8.039754767696422277e+00	1.000000000000000000e+00
4.087000000000000000e+03	8.906940763815173057e+01	1.267601869348388277e+01	-7.118625607027754404e-03	1.434126669559442462e+02	1.909707755760304826e-01	0.000000000000000000e+00	6.386370594684556146e+00	1.000000000000000000e+00
4.089000000000000000e+03	5.005575661398510334e+01	1.423573637835245975e+01	-5.471599411601480063e-03	1.103103334156922415e+02	1.497184690101244220e-01	0.000000000000000000e+00	1.752326606286615984e+01	1.000000000000000000e+00
4.093000000000000000e+03	9.722377206939034977e+01	2.257018156368847883e+01	-7.632793288539356166e-03	1.537465342230705403e+02	1.287063184972735419e-01	0.000000000000000000e+00	1.158736130706946277e+01	1.000000000000000000e+00
4.095000000000000000e+03	8.695381673462559036e+01	1.720408806072867947e+01	-7.865547141458388916e-03	1.584244778365359423e+02	1.060014655475879364e-01	0.000000000000000000e+00	1.158736130706946277e+01	1.000000000000000000e+00
4.096000000000000000e+03	4.117371600840810686e+01	1.785336899397088928e+01	-6.577005015291082987e-03	1.325270444141025905e+02	1.669787777155489206e-01	0.000000000000000000e+00	5.805898411433647155e+00	1.000000000000000000e+00
4.099000000000000000e+03	4.686290306045255250e+01	1.901164661645074005e+01	-4.858468498358910898e-03	9.798747901886710565e+01	2.845523641034832796e-01	0.000000000000000000e+00	5.805898411433647155e+00	1.000000000000000000e+00
4.100000000000000000e+03	6.523820767590954972e+01	2.604192457611172529e+01	-6.489778912766286031e-03	1.307739529652779140e+02	1.785724890778503937e-01	0.000000000000000000e+00	1.967426308406315627e+01	1.000000000000000000e+00
4.105000000000000000e+03	9.739996857727571467e+01	1.457409816633286148e+01	-3.596845407440054775e-03	7.263107092186602642e+01	2.800764389759309303e-01	0.000000000000000000e+00	3.414513006039758380e+01	1.000000000000000000e+00
4.113000000000000000e+03	5.409442072476917218e+01	1.589226311467132824e+01	-6.517766342773921584e-03	1.313364511487433219e+02	1.562764386767712121e-01	0.000000000000000000e+00	4.017187267433653375e+01	1.000000000000000000e+00
4.117000000000000000e+03	1.406008514355382744e+01	1.257091869806215634e+01	-6.425537182761229156e-03	1.294828070322407996e+02	1.360568584351800059e-01	0.000000000000000000e+00	4.017187267433653375e+01	1.000000000000000000e+00
4.129000000000000000e+03	1.357177918146119922e+01	1.941515696270329627e+01	-7.042578054847271549e-03	1.418842447340095703e+02	1.280451449947052067e-01	0.000000000000000000e+00	4.216310013988050542e+01	1.000000000000000000e+00
4.133000000000000000e+03	5.537673167923792761e+01	1.393127512004628166e+01	-5.003762105705839187e-03	1.009076253195272699e+02	2.398516491488571489e-01	0.000000000000000000e+00	1.641245956895501479e+01	1.000000000000000000e+00
4.136000000000000000e+03	1.100161080809089071e+02	1.237405370472503385e+01	-5.126398323012934868e-03	1.033723978779039925e+02	2.245829684305326035e-01	0.000000000000000000e+00	5.466156229106349684e+01	1.000000000000000000e+00
4.138000000000000000e+03	4.503582938857003626e+01	2.667625722742652528e+01	-6.738665246006976528e-03	1.357761310966411088e+02	1.444577956643851024e-01	0.000000000000000000e+00	1.641245956895501479e+01	1.000000000000000000e+00
4.146000000000000000e+03	2.234115346495346088e+01	2.138447065198608854e+01	-7.216739895522242092e-03	1.453845918177515841e+02	1.220434988163394685e-01	0.000000000000000000e+00	5.885777258523727085e+01	1.000000000000000000e+00
4.150000000000000000e+03	8.119118307939345414e+01	2.042979370398504813e+01	-3.880297366977212507e-03	7.832795742755305923e+01	2.393450731554532807e-01	0.000000000000000000e+00	5.885777258523727085e+01	1.000000000000000000e+00
4.163000000000000000e+03	8.001189969687933967e+01	2.448191967001363878e+01	-7.632069819084828614e-03	1.537319937578025986e+02	1.435491266416432099e-01	0.000000000000000000e+00	1.808736582946764315e+01	1.000000000000000000e+00
4.167000000000000000e+03	2.037307821290401577e+01	1.920492385286136283e+01	-6.768217599357797751e-03	1.363700814905297136e+02	1.422055874375344198e-01	0.000000000000000000e+00	4.190987044716398913e+01	1.000000000000000000e+00
4.186000000000000000e+03	2.042061446014781723e+01	1.037029271534145103e+01	-6.323651905952888674e-03	1.274350919290346269e+02	1.839249500973894058e-01	0.000000000000000000e+00	8.581016718316060121e+01	1.000000000000000000e+00
4.188000000000000000e+03	1.057480576253975499e+02	1.945942000474886058e+01	-7.970509884111737567e-03	1.605340445976836179e+02	1.016063312789433626e-01	0.000000000000000000e+00	8.581016718316060121e+01	1.000000000000000000e+00
4.202000000000000000e+03	3.480056927642839781e+01	1.822379799739816875e+01	-5.781884501450520152e-03	1.165465187084778620e+02	1.284319857666899045e-01	0.000000000000000000e+00	1.504700212095192846e+01	1.000000000000000000e+00
4.203000000000000000e+03	4.793896241628809207e+01	2.555829856188240257e+01	5.117485718800041800e-03	-1.031932701881400334e+02	2.819928151450991072e-01	0.000000000000000000e+00	1.504700212095192846e+01	1.000000000000000000e+00
4.212000000000000000e+03	2.540491509277326188e+01	1.877789983778347249e+01	-6.480589018003734061e-03	1.305892522225243511e+02	1.471600070516323466e-01	0.000000000000000000e+00	6.858473133236523722e+01	1.000000000000000000e+00
4.216000000000000000e+03	1.052059855505508494e+02	1.480864660310640879e+01	-9.143687900834612803e-03	1.841128620563828235e+02	1.100759032246150237e-01	0.000000000000000000e+00	1.183990417471734347e+01	1.000000000000000000e+00
4.217000000000000000e+03	9.366858199192387247e+01	1.214938918949058078e+01	-7.571607330100206881e-03	1.525168039310708252e+02	1.365271368120405393e-01	0.000000000000000000e+00	1.183990417471734347e+01	1.000000000000000000e+00
4.219000000000000000e+03	4.613200209890020886e+01	1.658877327951735836e+01	-6.761427730352795144e-03	1.362336170498776085e+02	1.354846863752612318e-01	0.000000000000000000e+00	3.023090215575848205e+01	1.000000000000000000e+00
4.224000000000000000e+03	1.717879315670658968e+01	7.892846813595375544e+00	-5.866432221215982581e-03	1.182457793683969527e+02	2.623956247387384533e-01	0.000000000000000000e+00	3.023090215575848205e+01	1.000000000000000000e+00
4.231000000000000000e+03	5.446744565381752068e+01	2.212630560098189747e+01	-5.633135166647619367e-03	1.135569183559091755e+02	1.780637884772967583e-01	0.000000000000000000e+00	4.726460546404062057e+01	1.000000000000000000e+00
4.234000000000000000e+03	9.893311197382408295e+01	6.102964863506068482e+00	2.343771961123164698e-03	-4.744649566398481255e+01	4.775118580491932718e-01	0.000000000000000000e+00	4.726460546404062057e+01	1.000000000000000000e+00
4.245000000000000000e+03	1.139322972050917571e+02	1.653782517897002791e+01	-6.977722990622298171e-03	1.405807718604685874e+02	1.437533009405083106e-01	0.000000000000000000e+00	5.186617768444040166e+01	1.000000000000000000e+00
4.246000000000000000e+03	2.974417055361407236e+01	2.402599631534541658e+01	-7.180378247825644836e-03	1.446537865679817969e+02	1.173979282982987593e-01	0.000000000000000000e+00	2.751383982055537913e+01	1.000000000000000000e+00
4.247000000000000000e+03	7.175401378689967302e+00	8.288714478885403025e+00	-8.842365573413906235e-03	1.780568125453890218e+02	1.006605140685322697e-01	0.000000000000000000e+00	2.751383982055537913e+01	1.000000000000000000e+00
4.250000000000000000e+03	6.245060878333674026e+01	1.023416395399301493e+01	5.320005978799387074e-03	-1.072635716889742810e+02	1.718524415388376081e-01	0.000000000000000000e+00	2.979540508179892200e+01	1.000000000000000000e+00
4.251000000000000000e+03	9.215039010359998883e+01	1.261935860370848772e+01	-8.146685500212530115e-03	1.640748650303048919e+02	1.240637367916991307e-01	0.000000000000000000e+00	1.743937491463629641e+01	1.000000000000000000e+00
4.252000000000000000e+03	1.062988848233084127e+02	2.281503879581085670e+01	-2.800161032096701828e-03	5.661911434694494005e+01	3.821505841509065249e-01	0.000000000000000000e+00	1.743937491463629641e+01	1.000000000000000000e+00
4.259000000000000000e+03	5.719244290042318113e+01	1.028682368695314153e+01	-7.060349298872072542e-03	1.422414155238656974e+02	1.319273302600607600e-01	0.000000000000000000e+00	3.185685796253968860e+01	1.000000000000000000e+00
4.259000000000000000e+03	2.553206809474963279e+01	6.754109941162254493e+00	-6.681288218692305221e-03	1.346229536298875757e+02	1.840097383256157348e-01	0.000000000000000000e+00	3.185685796253968860e+01	1.000000000000000000e+00
4.265000000000000000e+03	5.974910515943793854e+01	9.415590039745136863e+00	-7.369426564651269419e-03	1.484533256743804088e+02	1.245280272467662597e-01	0.000000000000000000e+00	inf	1.000000000000000000e+00
4.276000000000000000e+03	1.037814305653397042e+02	1.405460482073236861e+01	-8.046981088180049993e-03	1.620709814784226523e+02	1.339677932609415478e-01	0.000000000000000000e+00	2.236385529398924987e+01	1.000000000000000000e+00
4.277000000000000000e+03	3.743837246388913087e+01	7.437270308265490293e+00	-7.498315564476424992e-03	1.510437681784096640e+02	1.474314816118975635e-01	0.000000000000000000e+00	2.707540629469692917e+01	1.000000000000000000e+00
4.278000000000000000e+03	6.353190637001881669e+01	1.466258098065699222e+01	-4.963285340701666104e-03	1.000941134400445236e+02	1.648090001245885450e-01	0.000000000000000000e+00	1.904411200320449993e+01	1.000000000000000000e+00
4.281000000000000000e+03	8.187635777332390319e+01	9.547964210812374120e+00	-6.826758061969740582e-03	1.375466419631939914e+02	1.629904008956122308e-01	0.000000000000000000e+00	1.029407962721864678e+01	1.000000000000000000e+00
4.284000000000000000e+03	7.402372111163168711e+01	1.620410219247751726e+01	-6.477927869260839168e-03	1.305357678070778036e+02	1.447946988959313286e-01	0.000000000000000000e+00	1.029407962721864678e+01	1.000000000000000000e+00
4.290000000000000000e+03	1.729726820153103617e+01	2.367357351134018728e+01	-7.044067059854402894e-03	1.419141711192279729e+02	1.180151172868594278e-01	0.000000000000000000e+00	inf	1.000000000000000000e+00
4.300000000000000000e+03	1.048575222528598374e+02	1.208005689583639786e+01	-7.876697059793581757e-03	1.586485716103344714e+02	1.684200791370448202e-01	0.000000000000000000e+00	inf	1.000000000000000000e+00
4.308000000000000000e+03	8.466310778610231580e+01	1.016247185591955393e+01	-6.747718391682425848e-03	1.359580834229425363e+02	1.724048538424249877e-01	0.000000000000000000e+00	4.672525632295696596e+01	1.000000000000000000e+00
4.309000000000000000e+03	3.798293443829540905e+01	8.110401032403110833e+00	-7.219041360731538216e-03	1.454308472259539542e+02	1.461800520623096622e-01	0.000000000000000000e+00	4.672525632295696596e+01	1.000000000000000000e+00
4.327000000000000000e+03	1.053906161100857446e+02	8.755252428033079681e+00	-6.419144132397515586e-03	1.293543179492699551e+02	1.829859778425191319e-01	0.000000000000000000e+00	1.289788733012266064e+01	1.000000000000000000e+00
4.328000000000000000e+03	9.273052545479777109e+01	6.289973096916876116e+00	-1.407638157587540705e-02	2.832513406892813350e+02	6.793058585594102805e-02	0.000000000000000000e+00	1.289788733012266064e+01	1.000000000000000000e+00
4.330000000000000000e+03	6.379366976988115567e+01	1.417526698133455554e+01	-7.448271751352220256e-03	1.500379754361547384e+02	1.595018675796682217e-01	0.000000000000000000e+00	2.198443250754568368e+01	1.000000000000000000e+00
4.335000000000000000e+03	8.308358549014999994e+01	2.472109194592392356e+01	-7.638243265248382576e-03	1.538560691820831892e+02	1.325378088482903616e-01	0.000000000000000000e+00	8.494131205252983818e+00	1.000000000000000000e+00
4.336000000000000000e+03	1.901868458374253024e+01	1.186838459860878814e+01	-7.402169579685266912e-03	1.491114027637301263e+02	1.171656660488862300e-01	0.000000000000000000e+00	5.786913451977419243e+01	1.000000000000000000e+00
4.338000000000000000e+03	9.909369969878648021e+01	1.083646782840704681e+01	-3.631334500531687663e-03	7.332424111320263194e+01	3.635697651045064482e-01	0.000000000000000000e+00	2.119213400906843603e+01	1.000000000000000000e+00
4.339000000000000000e+03	7.488756139962647751e+01	2.695166452703634974e+01	-6.189055946363730167e-03	1.247299495579762976e+02	1.416368846419779892e-01	0.000000000000000000e+00	8.494131205252983818e+00	1.000000000000000000e+00
4.343000000000000000e+03	5.964364238352501957e+01	9.208149107493625252e+00	-6.929869561990691790e-03	1.396190019991227587e+02	1.188462772250968857e-01	0.000000000000000000e+00	2.339250748451328477e+01	1.000000000000000000e+00
4.345000000000000000e+03	2.262285518625824920e+01	1.150489926820059061e+01	-7.898442868814942175e-03	1.590856241753311053e+02	9.380061184609045366e-02	0.000000000000000000e+00	3.709196336143475747e+01	1.000000000000000000e+00
4.351000000000000000e+03	5.655615291894839203e+01	1.466084415881256220e+01	-7.039470013021126640e-03	1.418217785525536669e+02	1.697092547484561065e-01	0.000000000000000000e+00	9.933270085833434848e+00	1.000000000000000000e+00
4.351000000000000000e+03	5.540538336446797985e+01	2.452723073296392897e+01	-6.113493348585598113e-03	1.232112740677104910e+02	1.833188890352268618e-01	0.000000000000000000e+00	9.933270085833434848e+00	1.000000000000000000e+00
4.353000000000000000e+03	6.505532862843332964e+01	6.566407996738788277e+00	-7.369966750582787260e-03	1.484641824627718165e+02	1.764940417438031206e-01	0.000000000000000000e+00	1.173694528071876064e+01	1.000000000000000000e+00
4.353000000000000000e+03	1.626098226761599008e+01	2.253664051855009021e+01	-3.376316173299732503e-03	6.819882067341146126e+01	3.048145320517550161e-01	0.000000000000000000e+00	3.919498165113676436e+01	1.000000000000000000e+00
4.375000000000000000e+03	5.249830802891726478e+01	1.006805896137491096e+01	-6.660314811162159655e-03	1.342014249781475712e+02	1.819770750661331427e-01	0.000000000000000000e+00	2.723440469340244263e+01	1.000000000000000000e+00
4.376000000000000000e+03	8.001304663356637548e+01	7.850453128567306926e+00	-6.304070262346148437e-03	1.270415352875333070e+02	1.558550774940921091e-01	0.000000000000000000e+00	1.300689511460529069e+01	1.000000000000000000e+00
4.376000000000000000e+03	2.528568593139588216e+01	1.115709412219938379e+01	-6.562587937883106182e-03	1.322372864816788365e+02	1.731737908148618388e-01	0.000000000000000000e+00	2.723440469340244263e+01	1.000000000000000000e+00
4.376000000000000000e+03	8.958729587753767021e+01	1.665460396420489531e+01	-4.380431919389844372e-03	8.837978344886461457e+01	2.619409109428657567e-01	0.000000000000000000e+00	1.300689511460529069e+01	1.000000000000000000e+00
4.381000000000000000e+03	1.167732408649798259e+02	1.254531228580642477e+01	-7.131925839299181266e-03	1.436799782628525293e+02	1.658232113701768595e-01	0.000000000000000000e+00	2.749476100929750189e+01	1.000000000000000000e+00
4.387000000000000000e+03	2.155882928883971772e+01	9.940776523557802946e+00	-5.537774049174503527e-03	1.116403273957094058e+02	1.734458653562659380e-01	0.000000000000000000e+00	inf	1.000000000000000000e+00
4.396000000000000000e+03	1.172322154615809353e+02	6.229801914360923121e+00	-4.020788560673184062e-03	8.115158364922864109e+01	2.817238293994711595e-01	0.000000000000000000e+00	8.115683985436557180e+01	1.000000000000000000e+00
4.399000000000000000e+03	3.856047233699477061e+01	2.615941527955871848e+01	-5.488679744099270695e-03	1.106536180974358246e+02	2.077427504468015718e-01	0.000000000000000000e+00	7.662807326737365088e+01	1.000000000000000000e+00
4.404000000000000000e+03	1.144463701337377586e+02	1.552023635201634200e+01	-7.784803743041790285e-03	1.568016773534701827e+02	1.562638890175777062e-01	0.000000000000000000e+00	7.653925120465393306e+00	1.000000000000000000e+00
4.409000000000000000e+03	1.195394821112500949e+02	2.123362240008027158e+01	-7.699601235413167620e-03	1.550892566076310004e+02	1.781927706993938765e-01	0.000000000000000000e+00	7.653925120465393306e+00	1.000000000000000000e+00
4.417000000000000000e+03	1.158655076665015855e+02	2.730549000351897604e+01	-7.833273077194977813e-03	1.577758258339668771e+02	1.575506989412049919e-01	0.000000000000000000e+00	2.173068348454934551e+01	1.000000000000000000e+00
4.422000000000000000e+03	1.057719326409230121e+02	8.061209089214017354e+00	-6.897487931063556871e-03	1.389681880955527902e+02	1.804269334096231248e-01	0.000000000000000000e+00	2.173068348454934551e+01	1.000000000000000000e+00
4.427000000000000000e+03	4.573956773439129364e+01	2.685036361167618324e+01	-3.252539870070393375e-03	6.571113439054907701e+01	3.011696234219950474e-01	0.000000000000000000e+00	1.184267400415858162e+01	1.000000000000000000e+00
4.428000000000000000e+03	5.708671107336199668e+01	2.346048667974690716e+01	-6.394116393754719838e-03	1.288513043635645658e+02	1.899369446226055747e-01	0.000000000000000000e+00	1.184267400415858162e+01	1.000000000000000000e+00
4.443000000000000000e+03	5.783496735018695034e+01	6.686407334064569774e+00	-5.574536420745502402e-03	1.123791864914865215e+02	1.973037728397899482e-01	0.000000000000000000e+00	1.570298943186842600e+01	1.000000000000000000e+00
4.443000000000000000e+03	2.218282372045853279e+01	8.827398897670379441e+00	-5.906058532259839990e-03	1.190421986170926658e+02	1.473618374737521997e-01	0.000000000000000000e+00	3.571637146002117902e+01	1.000000000000000000e+00
4.445000000000000000e+03	6.524991591010969216e+01	2.052845974514404404e+01	-5.815309509921220109e-03	1.172183026679895050e+02	1.760684059942855262e-01	0.000000000000000000e+00	1.570298943186842600e+01	1.000000000000000000e+00
4.447000000000000000e+03	1.191857888438918280e+02	2.323157039116131983e+01	-6.815019828598347339e-03	1.373107240905382866e+02	1.712363282138033016e-01	0.000000000000000000e+00	1.339992347622720281e+01	1.000000000000000000e+00
4.447000000000000000e+03	1.085512554602095037e+02	1.507898498037959101e+01	-3.992332825411251847e-03	8.057967335272617504e+01	3.096423664147859300e-01	0.000000000000000000e+00	1.223976816151579428e+01	1.000000000000000000e+00
4.451000000000000000e+03	9.842310159496537381e+01	2.195156993289899461e+01	-7.876022820629283161e-03	1.586350205874275616e+02	1.599570691197079730e-01	0.000000000000000000e+00	1.223976816151579428e+01	1.000000000000000000e+00
4.459000000000000000e+03	5.523645335012391655e+01	6.382452260383716158e+00	-7.603037296504355780e-03	1.531484910493195741e+02	1.550105539334891702e-01	0.000000000000000000e+00	1.761230649603319165e+01	1.000000000000000000e+00
4.459000000000000000e+03	7.279823745380406308e+01	7.715523603538410491e+00	-7.045855941993761813e-03	1.419501245080724914e+02	1.456694495651097432e-01	0.000000000000000000e+00	1.761230649603319165e+01	1.000000000000000000e+00
4.467000000000000000e+03	5.047876184095615315e+01	7.133903333453039508e+00	-6.786574327737237601e-03	1.367390194875156908e+02	1.698540971842055214e-01	0.000000000000000000e+00	7.225200301956857629e+01	1.000000000000000000e+00
4.467000000000000000e+03	1.200300657662020143e+02	2.670347314573623976e+01	-7.207959619694185617e-03	1.452081236960891317e+02	1.187828126902890080e-01	0.000000000000000000e+00	7.225200301956857629e+01	1.000000000000000000e+00
4.479000000000000000e+03	1.208876764175359426e+02	2.193165147462092435e+01	-7.355792011923384909e-03	1.481792951135284113e+02	1.348539593245876578e-01	0.000000000000000000e+00	inf	1.000000000000000000e+00
4.491000000000000000e+03	1.433564474602318128e+01	7.271459455447855547e+00	-6.824497913614085108e-03	1.375012169511770992e+02	1.861676183368902171e-01	0.000000000000000000e+00	inf	1.000000000000000000e+00
4.502000000000000000e+03	1.192855966055432901e+02	2.014279372154191350e+01	-6.599173033844724610e-03	1.329725826490905263e+02	1.767247969429875942e-01	0.000000000000000000e+00	1.135490618506937288e+01	1.000000000000000000e+00
4.506000000000000000e+03	1.132909317753080387e+02	1.049925246094333353e+01	-7.717340948478995481e-03	1.554457936805956706e+02	1.392900004716123297e-01	0.000000000000000000e+00	1.129457225173372947e+01	1.000000000000000000e+00
4.508000000000000000e+03	8.708412392520966705e+01	1.812719272000033399e+01	-7.092837157275527077e-03	1.428943644131220196e+02	1.619288588939569173e-01	0.000000000000000000e+00	8.825878722602094939e+00	1.000000000000000000e+00
4.511000000000000000e+03	1.190164357514573936e+02	2.023506093115942761e+01	-7.339394787970620129e-03	1.478497397136653717e+02	2.919081771951559379e-01	0.000000000000000000e+00	7.052263429464981748e+00	1.000000000000000000e+00
4.511000000000000000e+03	8.301173917145699477e+01	2.595737902962816790e+01	-7.002310212475282465e-03	1.410749318324628518e+02	1.178986714153926751e-01	0.000000000000000000e+00	8.825878722602094939e+00	1.000000000000000000e+00
4.512000000000000000e+03	1.138718011800931720e+02	2.505866483339821471e+01	-7.484991593278643093e-03	1.507759797607788528e+02	2.665767919478024828e-01	0.000000000000000000e+00	7.052263429464981748e+00	1.000000000000000000e+00
4.517000000000000000e+03	3.937856266855762755e+01	1.742765566325969928e+01	-4.039462140272787050e-03	8.152688979919338408e+01	2.292378050266600242e-01	0.000000000000000000e+00	7.488307475585693851e+01	1.000000000000000000e+00
4.526000000000000000e+03	9.814402427094647408e+01	8.986227713077665769e+00	-7.117019103326912600e-03	1.433803790533677045e+02	1.470386121091669107e-01	0.000000000000000000e+00	6.518746308370087661e+01	1.000000000000000000e+00
4.528000000000000000e+03	3.302783563968849023e+01	1.203373840662611549e+01	-4.060958079901799515e-03	8.195892042829733271e+01	2.688486213142894377e-01	0.000000000000000000e+00	6.518746308370087661e+01	1.000000000000000000e+00
4.541000000000000000e+03	8.943102569807912516e+01	2.531852549793649132e+01	-7.893037360581873704e-03	1.589769829545766981e+02	1.490452240764212899e-01	0.000000000000000000e+00	4.173612666073645983e+01	1.000000000000000000e+00
4.545000000000000000e+03	4.932631392036602591e+01	1.376359746408025764e+01	-5.864145576611869658e-03	1.181998218283265203e+02	1.954094891300727221e-01	0.000000000000000000e+00	4.173612666073645983e+01	1.000000000000000000e+00
4.553000000000000000e+03	1.093407895236483967e+02	2.585982654178509321e+01	-3.218298778359103378e-03	6.502294859134499916e+01	3.573039531716939443e-01	0.000000000000000000e+00	5.712479297868250683e+01	1.000000000000000000e+00
4.557000000000000000e+03	5.316398675813416475e+01	1.549600466460838888e+01	2.392262773864926601e-03	-4.842107582638488594e+01	3.948672020240255875e-01	0.000000000000000000e+00	5.712479297868250683e+01	1.000000000000000000e+00
4.578000000000000000e+03	5.451389764130653504e+01	2.644474802991661733e+01	-6.983994450041578102e-03	1.407068171790297981e+02	1.315542607625979077e-01	0.000000000000000000e+00	3.290165391698716491e+01	1.000000000000000000e+00
4.580000000000000000e+03	8.695999681034459172e+01	2.098860661073174683e+01	-7.100420672929185113e-03	1.430467797573783741e+02	1.250252568539277354e-01	0.000000000000000000e+00	3.290165391698716491e+01	1.000000000000000000e+00
4.581000000000000000e+03	1.864090412078654779e+01	2.069484417917338703e+01	-6.970494068713217230e-03	1.404354832276372917e+02	1.265378301409451067e-01	0.000000000000000000e+00	1.477409986482633109e+01	1.000000000000000000e+00
4.585000000000000000e+03	6.540646538919107300e+00	1.221794655868032464e+01	-3.639391085162015527e-03	7.348616431294831841e+01	2.647440937536129635e-01	0.000000000000000000e+00	1.477409986482633109e+01	1.000000000000000000e+00
4.592000000000000000e+03	8.238888254369028630e+01	1.246939908818824705e+01	-7.460483185480935690e-03	1.502834038128594329e+02	1.237018446956301698e-01	0.000000000000000000e+00	9.718153774051936367e+00	1.000000000000000000e+00
4.593000000000000000e+03	5.227904274619982061e+01	2.546665236589436887e+01	-4.257996465188007042e-03	8.591904587626486034e+01	3.236767817265719938e-01	0.000000000000000000e+00	4.210889259677129459e+00	1.000000000000000000e+00
4.595000000000000000e+03	9.190312920039608002e+01	1.048909019019215272e+01	-7.638251520449500752e-03	1.538562350971254773e+02	1.356470614245703921e-01	0.000000000000000000e+00	9.718153774051936367e+00	1.000000000000000000e+00
4.596000000000000000e+03	4.836136854530715112e+01	2.701048435575731688e+01	-4.755955410341578503e-03	9.592714601310535727e+01	3.286630249372554102e-01	0.000000000000000000e+00	4.210889259677129459e+00	1.000000000000000000e+00
4.607000000000000000e+03	5.666256584985003286e+01	8.910851189883242540e+00	-7.229930896850925853e-03	1.456497077745740114e+02	1.728331871936914510e-01	0.000000000000000000e+00	6.436113952730868171e+00	1.000000000000000000e+00
4.607000000000000000e+03	7.260436226787238922e+01	9.882862336113872104e+00	-7.175218793249712144e-03	1.445500905935446099e+02	1.941320909054031763e-01	0.000000000000000000e+00	1.597140190158857109e+01	1.000000000000000000e+00
4.611000000000000000e+03	5.280856641348737668e+01	1.406548513974362891e+01	-6.688407397250967744e-03	1.347660366141387556e+02	1.434543098536353867e-01	0.000000000000000000e+00	6.436113952730868171e+00	1.000000000000000000e+00
4.612000000000000000e+03	2.651118892922720605e+01	2.481627973689140632e+01	-6.136316661118515134e-03	1.236699825606634420e+02	1.550303638353807134e-01	0.000000000000000000e+00	2.841006242548114713e+01	1.000000000000000000e+00
4.620000000000000000e+03	5.421535673549288248e+01	5.961636054570094601e+00	-3.789384842111769014e-03	7.650077536485157736e+01	2.953517300567335413e-01	0.000000000000000000e+00	3.731193135328436483e+01	1.000000000000000000e+00
4.620000000000000000e+03	1.210676913520008640e+02	2.278478793965086524e+01	-6.771627737674585160e-03	1.364386192808175338e+02	1.792271062623186362e-01	0.000000000000000000e+00	6.893658740484656278e+01	1.000000000000000000e+00
4.620000000000000000e+03	2.107950649320680014e+01	2.311376857600877699e+01	-2.883512531390609868e-03	5.829433307653710727e+01	3.502501512559422769e-01	0.000000000000000000e+00	3.731193135328436483e+01	1.000000000000000000e+00
4.631000000000000000e+03	6.440921631534060054e+01	2.337517426240427199e+01	-3.426191020199438348e-03	6.920121749134170841e+01	3.091628262594350307e-01	0.000000000000000000e+00	1.330758590082962911e+01	1.000000000000000000e+00
4.634000000000000000e+03	5.974048348156058807e+01	1.091344178915866792e+01	-7.972027608474653929e-03	1.605645481915080097e+02	8.729559649036677804e-02	0.000000000000000000e+00	1.330758590082962911e+01	1.000000000000000000e+00
4.645000000000000000e+03	9.883811669966510749e+01	2.330247040393638613e+01	-7.797377147206594437e-03	1.570543806921029102e+02	1.188316995234829365e-01	0.000000000000000000e+00	5.154267511215404163e+00	1.000000000000000000e+00
4.650000000000000000e+03	1.002060341755616548e+02	1.833303629567944526e+01	-7.745928793701296541e-03	1.560203591552514979e+02	1.722256508874149272e-01	0.000000000000000000e+00	5.154267511215404163e+00	1.000000000000000000e+00
4.651000000000000000e+03	2.796299615016589257e+01	1.621447446145806026e+01	-6.678833397728598659e-03	1.345736160403896804e+02	1.254931236241730863e-01	0.000000000000000000e+00	7.227409527198661010e+01	1.000000000000000000e+00
4.657000000000000000e+03	3.589881529158775919e+01	2.218825148654696733e+01	-6.304832997729537675e-03	1.270568649290010796e+02	1.545342116478842787e-01	0.000000000000000000e+00	5.626138997124451890e+01	1.000000000000000000e+00
4.659000000000000000e+03	9.215702536588803184e+01	2.278641595586351087e+01	-4.928704859493575167e-03	9.939910650808958792e+01	2.183955081446562474e-01	0.000000000000000000e+00	5.626138997124451890e+01	1.000000000000000000e+00
4.677000000000000000e+03	6.380090349460441246e+01	2.476725329789437069e+01	-3.763191503271277449e-03	7.597433526253955449e+01	2.306467132230528572e-01	0.000000000000000000e+00	1.722516962144410257e+01	1.000000000000000000e+00
4.680000000000000000e+03	8.094063063429932470e+01	2.648079409528625305e+01	-7.352374839472600870e-03	1.481106159495026589e+02	3.377521465372768095e-01	0.000000000000000000e+00	1.541404041276309478e+01	1.000000000000000000e+00
4.683000000000000000e+03	7.468188598189881588e+01	1.239460379335074691e+01	-8.536655140954278395e-03	1.719125698307829282e+02	1.444506384137680399e-01	0.000000000000000000e+00	1.541404041276309478e+01	1.000000000000000000e+00
4.687000000000000000e+03	5.180692698904388749e+01	2.266256432170881396e+01	-3.521241844066436578e-03	7.111157209508667165e+01	3.203793258972826852e-01	0.000000000000000000e+00	2.507378635820114354e+01	1.000000000000000000e+00
4.693000000000000000e+03	5.761826907370202377e+01	2.187905209526635275e+01	-2.804841666938844187e-03	5.671318688577581923e+01	3.755192938748346254e-01	0.000000000000000000e+00	1.993027737342647754e+01	1.000000000000000000e+00
4.694000000000000000e+03	1.918922715317698291e+01	1.550111484389420546e+01	-5.079096423768897535e-03	1.024217127884915186e+02	2.186644306176923624e-01	0.000000000000000000e+00	2.833389064496594045e+01	1.000000000000000000e+00
4.698000000000000000e+03	4.581722562123037790e+01	5.818188805436898647e+00	-6.972864156110449713e-03	1.404831178212828604e+02	1.422132638327587850e-01	0.000000000000000000e+00	1.841556942954177600e+01	1.000000000000000000e+00
4.703000000000000000e+03	3.027877395848782882e+01	1.570199967669940477e+01	-6.089221305345279139e-03	1.227234486322221869e+02	1.615733021592561380e-01	0.000000000000000000e+00	1.841556942954177600e+01	1.000000000000000000e+00
4.715000000000000000e+03	7.887536195322701360e+01	1.877359454616694734e+01	-6.982688177388767653e-03	1.406805633931653574e+02	1.207013313132018206e-01	0.000000000000000000e+00	2.897713406559811133e+01	1.000000000000000000e+00
4.717000000000000000e+03	5.055741804530782701e+01	2.491919065098779384e+01	-6.649857909750676171e-03	1.339912596272371275e+02	1.356503125883951055e-01	0.000000000000000000e+00	2.897713406559811133e+01	1.000000000000000000e+00
4.722000000000000000e+03	1.168743589779435865e+02	9.862773420372446864e+00	-6.412403512422844287e-03	1.292188433276220110e+02	2.081711419244053340e-01	0.000000000000000000e+00	1.335400024754528303e+01	1.000000000000000000e+00
4.722000000000000000e+03	1.190385989539857121e+02	2.304023098765532040e+01	-7.529998371583757240e-03	1.516805369506798229e+02	1.412262927252151412e-01	0.000000000000000000e+00	1.335400024754528303e+01	1.000000000000000000e+00
4.725000000000000000e+03	7.923873098157787354e+01	1.401979331648987248e+01	-7.418338617288126012e-03	1.494363720187675142e+02	1.614859795888908822e-01	0.000000000000000000e+00	3.786451252951162871e+01	1.000000000000000000e+00
4.731000000000000000e+03	1.504350558035234720e+01	2.064633919028904430e+01	-7.061211771963761541e-03	1.422587497180818445e+02	1.368038138927840652e-01	0.000000000000000000e+00	7.311357489406866250e+01	1.000000000000000000e+00
4.732000000000000000e+03	8.784905612990368695e+01	1.394211343578812645e+01	-7.945115433432422755e-03	1.600236607441708259e+02	1.281452980327575375e-01	0.000000000000000000e+00	7.311357489406866250e+01	1.000000000000000000e+00
4.740000000000000000e+03	3.602439018534093407e+01	7.948545613723352332e+00	-6.172695503084096695e-03	1.244011333850382357e+02	1.765962092021924335e-01	0.000000000000000000e+00	inf	1.000000000000000000e+00
4.749000000000000000e+03	8.256176371919100632e+01	8.816119589856297623e+00	-3.619595811264603863e-03	7.308831407784433054e+01	3.082189774655881287e-01	0.000000000000000000e+00	3.303518308600794029e+01	1.000000000000000000e+00
4.752000000000000000e+03	4.953014551106787167e+01	9.301423699516563559e+00	-6.088234805477992992e-03	1.227036217176685540e+02	1.679791814758544444e-01	0.000000000000000000e+00	2.784959210675011576e+01	1.000000000000000000e+00
4.757000000000000000e+03	7.631805691075044251e+01	1.691769466076229023e+01	-6.849850605101565418e-03	1.380107615182836867e+02	1.320487386007446196e-01	0.000000000000000000e+00	2.784959210675011576e+01	1.000000000000000000e+00
4.760000000000000000e+03	1.122301516996526942e+02	2.631636250213347239e+01	3.085957396649250187e-03	-6.236311927551341938e+01	3.882845678605185702e-01	0.000000000000000000e+00	3.712160434732751924e+01	1.000000000000000000e+00
4.767000000000000000e+03	9.790363486244514490e+01	1.818586597070404665e+01	-7.277320880685903860e-03	1.466021632095445284e+02	1.151503056432144900e-01	0.000000000000000000e+00	2.558665291775400519e+01	1.000000000000000000e+00
4.768000000000000000e+03	7.305758978894364475e+01	2.429740029026253367e+01	-3.583052640062456794e-03	7.235386052445750238e+01	2.565356655099019223e-01	0.000000000000000000e+00	2.558665291775400519e+01	1.000000000000000000e+00
4.781000000000000000e+03	5.475245408680688541e+01	2.266747204170101071e+01	-3.895460012039066253e-03	7.863269996023635144e+01	2.554667292011508772e-01	0.000000000000000000e+00	inf	1.000000000000000000e+00
4.787000000000000000e+03	2.227412517777725753e+01	1.889016827510180718e+01	-6.894524522141539172e-03	1.389086287814233742e+02	1.187528367083038328e-01	0.000000000000000000e+00	inf	1.000000000000000000e+00
4.808000000000000000e+03	9.907910788119160372e+01	2.654453176148808069e+01	-3.453137608125979915e-03	6.974279657720758507e+01	3.641763131825912492e-01	0.000000000000000000e+00	8.353526339095678566e+01	1.000000000000000000e+00
4.809000000000000000e+03	1.250436867618026326e+01	1.140664666667880667e+01	-7.755856181418367516e-03	1.562198822109906757e+02	1.292476139424608705e-01	0.000000000000000000e+00	1.296601824881133602e+01	1.000000000000000000e+00
4.810000000000000000e+03	1.558254708126954391e+01	2.400198099868248747e+01	-7.374827576935360195e-03	1.485618765344574683e+02	1.482262863217126414e-01	0.000000000000000000e+00	1.296601824881133602e+01	1.000000000000000000e+00
4.816000000000000000e+03	9.213448781113831032e+00	8.558014038847282734e+00	-6.693307739537505789e-03	1.348645248866876898e+02	1.912522107186485076e-01	0.000000000000000000e+00	inf	1.000000000000000000e+00
4.830000000000000000e+03	1.649205059966225662e+01	2.202595885157626654e+01	-7.306178037883331866e-03	1.471821413818561837e+02	1.389040564170719305e-01	0.000000000000000000e+00	inf	1.000000000000000000e+00
4.836000000000000000e+03	8.522504697278611729e+01	1.547577882070755173e+01	-2.740006102140406501e-03	5.541010591645763839e+01	4.187169195764745000e-01	0.000000000000000000e+00	inf	1.000000000000000000e+00
4.842000000000000000e+03	2.709785929084660339e+01	8.538760758331921608e+00	-5.643878382559631285e-03	1.137728381253712087e+02	1.512637680854804767e-01	0.000000000000000000e+00	6.296726558223458881e+01	1.000000000000000000e+00
4.845000000000000000e+03	9.006389919186396753e+01	8.931639985517161762e+00	-7.360952187244324679e-03	1.482830055736742736e+02	1.407596275044744605e-01	0.000000000000000000e+00	3.615136394352948912e+01	1.000000000000000000e+00
4.848000000000000000e+03	5.399585541462511884e+01	1.138466527293391550e+01	-6.719109480365805312e-03	1.353830945567933099e+02	1.382622844600917000e-01	0.000000000000000000e+00	1.804320880122030246e+01	1.000000000000000000e+00
4.850000000000000000e+03	3.617497380427319342e+01	8.560915554163781138e+00	-5.484646151567508683e-03	1.105725499725191554e+02	2.008568860302247794e-01	0.000000000000000000e+00	9.156230729903994003e+00	1.000000000000000000e+00
4.851000000000000000e+03	2.702164873125691003e+01	8.330261512513370548e+00	5.380783265230550290e-03	-1.084850883914424458e+02	2.306797118845433925e-01	0.000000000000000000e+00	9.156230729903994003e+00	1.000000000000000000e+00
4.853000000000000000e+03	8.133601574076878649e+01	1.695836483009157547e+01	-8.827870119760472187e-03	1.777654793880988109e+02	1.168161876528760468e-01	0.000000000000000000e+00	1.371317749577185374e+01	1.000000000000000000e+00
4.854000000000000000e+03	7.076618347498225603e+01	8.221667347422187078e+00	-7.712511774427601927e-03	1.553487357645667259e+02	1.643153938555736993e-01	0.000000000000000000e+00	1.371317749577185374e+01	1.000000000000000000e+00
4.859000000000000000e+03	3.619220437896783693e+01	8.618898681417491048e+00	4.631040026322368226e-03	-9.341656620715249915e+01	3.146779421277486888e-01	0.000000000000000000e+00	5.753039810557005751e+00	1.000000000000000000e+00
4.861000000000000000e+03	3.536590747031835491e+01	1.431228962887666789e+01	-5.603652219760163825e-03	1.129643629100223592e+02	2.635209121503674368e-01	0.000000000000000000e+00	5.753039810557005751e+00	1.000000000000000000e+00
4.866000000000000000e+03	1.067392977907427536e+02	2.058949967733175157e+01	-7.653090361157940773e-03	1.541544697310648075e+02	1.304453241306244848e-01	0.000000000000000000e+00	7.164889539849218636e+01	1.000000000000000000e+00
4.874000000000000000e+03	4.578537881290066025e+01	2.691025722995822278e+01	-6.369860554697351178e-03	1.283638046036910509e+02	1.597191658572547635e-01	0.000000000000000000e+00	inf	1.000000000000000000e+00
4.881000000000000000e+03	4.787199726079017381e+01	1.815266421125703644e+01	-2.922105403871198132e-03	5.906998202533734599e+01	3.275022150628239537e-01	0.000000000000000000e+00	inf	1.000000000000000000e+00
4.888000000000000000e+03	8.566564616408075494e+01	1.330259600893474037e+01	-6.449749653732283865e-03	1.299694351697550871e+02	1.773697975827648321e-01	0.000000000000000000e+00	inf	1.000000000000000000e+00
4.894000000000000000e+03	5.728923445106767076e+01	1.328427716979705053e+01	-7.353122898170266590e-03	1.481256506153668511e+02	1.208092049552708103e-01	0.000000000000000000e+00	inf	1.000000000000000000e+00
4.900000000000000000e+03	4.628278233287379351e+01	2.035099627091816643e+01	-3.569407224977596584e-03	7.207961164930993903e+01	2.638996887402537128e-01	0.000000000000000000e+00	1.314731421346308871e+01	1.000000000000000000e+00
4.923000000000000000e+03	5.571573121475515755e+00	1.848233897937661752e+01	-6.967893263195878463e-03	1.403832116050320451e+02	1.333173286590623174e-01	0.000000000000000000e+00	2.021962254851990437e+01	1.000000000000000000e+00
4.923000000000000000e+03	2.572243335037505929e+01	2.014846263624282940e+01	-4.937589478553834621e-03	9.957767174544129318e+01	2.063699484190066880e-01	0.000000000000000000e+00	2.021962254851990437e+01	1.000000000000000000e+00
4.939000000000000000e+03	2.568403334121765980e+01	2.167632658825369063e+01	4.761811234642904407e-03	-9.604483779585531522e+01	2.250816219288150899e-01	0.000000000000000000e+00	7.923489667522098046e+01	1.000000000000000000e+00
4.940000000000000000e+03	1.048998099732792468e+02	1.993575664933480240e+01	-3.502038923643635820e-03	7.072562712435841092e+01	2.851106971463360784e-01	0.000000000000000000e+00	7.923489667522098046e+01	1.000000000000000000e+00
4.946000000000000000e+03	1.420771250593740653e+01	1.940637521582915781e+01	-6.310430559126139170e-03	1.271693660810027211e+02	1.702685083790738130e-01	0.000000000000000000e+00	inf	1.000000000000000000e+00
4.952000000000000000e+03	2.985475852695983789e+01	7.092464170818741920e+00	-7.098324805382420083e-03	1.430046565010622999e+02	1.258607379740038779e-01	0.000000000000000000e+00	1.002183374598834753e+01	1.000000000000000000e+00
4.952000000000000000e+03	1.554823391871067173e+01	1.691418474629893254e+01	-6.765492091152698791e-03	1.363153035629397039e+02	1.293781753436754611e-01	0.000000000000000000e+00	1.099538055220923383e+01	1.000000000000000000e+00
4.955000000000000000e+03	1.983749237863123227e+01	6.789924015168933735e+00	-6.795811924923453491e-03	1.369246789651959944e+02	1.244370238180487753e-01	0.000000000000000000e+00	1.002183374598834753e+01	1.000000000000000000e+00
4.957000000000000000e+03	1.138862537422109824e+02	2.080176746732818671e+01	-8.151043964284595059e-03	1.641624625025474984e+02	1.294943108499072570e-01	0.000000000000000000e+00	1.583281357220698737e+01	1.000000000000000000e+00
4.958000000000000000e+03	9.809175284595623623e+01	1.970098272430628228e+01	-7.487445095243126444e-03	1.508252908407091581e+02	1.352612102193292420e-01	0.000000000000000000e+00	1.134393969213540565e+01	1.000000000000000000e+00
4.963000000000000000e+03	8.963942790362966662e+01	1.213506104825588139e+01	-7.800995692142424776e-03	1.571271070893689910e+02	1.350108636157758557e-01	0.000000000000000000e+00	1.134393969213540565e+01	1.000000000000000000e+00
4.972000000000000000e+03	2.109383228042434766e+01	2.740830353295839927e+01	-7.142207291148375617e-03	1.438866173857366846e+02	1.426888967031800792e-01	0.000000000000000000e+00	inf	1.000000000000000000e+00
4.981000000000000000e+03	1.122855896320653244e+02	2.461760683652212478e+01	-8.213023968233056082e-03	1.654081517145500300e+02	1.422708915269015328e-01	0.000000000000000000e+00	2.447712763916649692e+01	1.000000000000000000e+00
4.982000000000000000e+03	9.234412585130517925e+01	1.042367152087834015e+01	-7.745971779559429962e-03	1.560212230954956851e+02	1.279014257992902026e-01	0.000000000000000000e+00	2.447712763916649692e+01	1.000000000000000000e+00
4.995000000000000000e+03	7.111357515642527005e+01	1.256639901876466325e+01	-7.768470581684625356e-03	1.564734094992532789e+02	1.260638112484327999e-01	0.000000000000000000e+00	3.225219426888624241e+01	1.000000000000000000e+00
5.000000000000000000e+03	9.980502365924196795e+01	2.729748241300949729e+01	-4.598645005574585228e-03	9.276548319170662182e+01	2.232035833142472780e-01	0.000000000000000000e+00	3.225219426888624241e+01	1.000000000000000000e+00
5.011000000000000000e+03	1.757241927008317717e+01	2.715354836891239998e+01	-7.090620620858567417e-03	1.428498159244689134e+02	1.386939797854964684e-01	0.000000000000000000e+00	inf	1.000000000000000000e+00
5.019000000000000000e+03	1.236517960430559171e+01	1.704472639210680640e+01	-6.542995423460579336e-03	1.318435113558747105e+02	2.004709262652001334e-01	0.000000000000000000e+00	inf	1.000000000000000000e+00
5.027000000000000000e+03	8.036475140521734772e+01	7.797466989020980677e+00	-7.316943367739923813e-03	1.473985056027613041e+02	1.679882112994048882e-01	0.000000000000000000e+00	4.363841945340890049e+01	1.000000000000000000e+00
5.029000000000000000e+03	3.679827764291141534e+01	1.030226564559299796e+01	-7.179887234687562167e-03	1.446439180663668367e+02	1.109843810299772082e-01	0.000000000000000000e+00	4.363841945340890049e+01	1.000000000000000000e+00
5.034000000000000000e+03	8.683735567945429068e+01	1.208874901546652580e+01	-8.230459911154480723e-03	1.657585835411819062e+02	1.210460126857836327e-01	0.000000000000000000e+00	2.736319262220609616e+01	1.000000000000000000e+00
5.036000000000000000e+03	6.191850525183158283e+01	2.339340309446079047e+01	-7.267210874471751597e-03	1.463989698427819235e+02	1.301722896551236186e-01	0.000000000000000000e+00	9.870698234664422088e+00	1.000000000000000000e+00
5.040000000000000000e+03	1.121609680969868634e+02	2.355848410457905473e+01	-7.304283312196284406e-03	1.471440607236164340e+02	1.383708317384507724e-01	0.000000000000000000e+00	5.024273404669286691e+01	1.000000000000000000e+00
5.040000000000000000e+03	5.712857767981558510e+01	1.476280187005884947e+01	1.905528734383540824e-03	-3.863857657710185123e+01	4.600885870681979961e-01	0.000000000000000000e+00	9.870698234664422088e+00	1.000000000000000000e+00
5.042000000000000000e+03	2.481215366500108033e+01	2.234468487298323680e+01	-6.558607103606279957e-03	1.321572787050169211e+02	1.561783556697523556e-01	0.000000000000000000e+00	3.319391828295227498e+01	1.000000000000000000e+00
5.057000000000000000e+03	1.106863149869810172e+02	1.502895828422916757e+01	-7.703071423962005830e-03	1.551590013021053380e+02	1.203733605687297148e-01	0.000000000000000000e+00	inf	1.000000000000000000e+00
5.070000000000000000e+03	1.038270600571467241e+02	1.406024524266249998e+01	-6.977704983907189601e-03	1.405804099571235497e+02	2.014499227515512692e-01	0.000000000000000000e+00	4.159966190530565378e+00	1.000000000000000000e+00
5.072000000000000000e+03	9.074924552750371731e+01	2.710988626856644501e+01	-6.517560196241913711e-03	1.313323079655446293e+02	1.526995376158557516e-01	0.000000000000000000e+00	1.477508901113221107e+01	1.000000000000000000e+00
5.074000000000000000e+03	9.993950194989196234e+01	1.554085682882382535e+01	-7.147134036946375946e-03	1.439856363224884603e+02	2.148035655333736527e-01	0.000000000000000000e+00	4.159966190530565378e+00	1.000000000000000000e+00
5.077000000000000000e+03	5.019772937633290866e+01	2.123693955979416614e+01	-6.970137290924671887e-03	1.404283126207647285e+02	1.469785683660463915e-01	0.000000000000000000e+00	4.097458926216035024e+01	1.000000000000000000e+00
5.084000000000000000e+03	9.227251168970185802e+01	2.507317902950291710e+01	-7.087123165089740350e-03	1.427795232067674647e+02	1.608711135389667701e-01	0.000000000000000000e+00	inf	1.000000000000000000e+00
5.102000000000000000e+03	6.675380908086356868e+00	2.084955922986266685e+01	-7.732805993813661287e-03	1.557566139275989201e+02	1.068918582212851076e-01	0.000000000000000000e+00	2.984211474515521800e+01	1.000000000000000000e+00
5.107000000000000000e+03	3.637477099691245286e+01	1.793441929930208900e+01	-3.444337212046673629e-03	6.956592407383605803e+01	3.399291173705077940e-01	0.000000000000000000e+00	1.489567674582803924e+01	1.000000000000000000e+00
5.108000000000000000e+03	2.312301522407777910e+01	1.113205539744083339e+01	-7.374755227103330264e-03	1.485604224299155476e+02	1.522610627383456094e-01	0.000000000000000000e+00	1.489567674582803924e+01	1.000000000000000000e+00
5.119000000000000000e+03	6.951546083038201118e+01	2.728815512650497155e+01	-6.553127999404251801e-03	1.320471583345571389e+02	1.599223684804905732e-01	0.000000000000000000e+00	inf	1.000000000000000000e+00
5.133000000000000000e+03	3.862654768999822608e+01	1.647694446253457912e+01	-5.422584629276736880e-03	1.093252223850224567e+02	1.840358500632465200e-01	0.000000000000000000e+00	3.031819858544279001e+01	1.000000000000000000e+00
5.135000000000000000e+03	9.022160438382721637e+00	9.936805249740210400e+00	-3.988810385760183097e-03	8.050887850287564618e+01	3.013429942526897332e-01	0.000000000000000000e+00	3.031819858544279001e+01	1.000000000000000000e+00
5.136000000000000000e+03	1.192059229844114867e+02	9.152995858521594030e+00	-8.404634543152758250e-03	1.692591877080545828e+02	2.139979077661736673e-01	0.000000000000000000e+00	6.180586698613931063e+00	1.000000000000000000e+00
5.138000000000000000e+03	1.134905635626276990e+02	6.800482602679931432e+00	-8.635155057878745460e-03	1.738922451466797270e+02	1.831002153615771677e-01	0.000000000000000000e+00	6.180586698613931063e+00	1.000000000000000000e+00
5.142000000000000000e+03	6.373695351744031967e+01	1.270171499784907887e+01	-6.173748059620455877e-03	1.244222879226122558e+02	1.316878277629189853e-01	0.000000000000000000e+00	5.010235779192795746e+01	1.000000000000000000e+00
5.150000000000000000e+03	1.001289006842757345e+02	8.277518910201607127e+00	-7.804218277363844485e-03	1.571918753918754135e+02	1.252151927514921770e-01	0.000000000000000000e+00	1.569827405401255405e+01	1.000000000000000000e+00
5.151000000000000000e+03	1.046925365639953753e+02	2.329780638522082725e+01	-5.519303508293450442e-03	1.112691019673517019e+02	1.576904643218917101e-01	0.000000000000000000e+00	1.569827405401255405e+01	1.000000000000000000e+00
5.158000000000000000e+03	7.430816752536168224e+01	2.432444715777169719e+01	-6.881908376791748792e-03	1.386550664200469782e+02	1.702207739581129697e-01	0.000000000000000000e+00	3.780917791721424948e+01	1.000000000000000000e+00
5.163000000000000000e+03	1.084377964419431208e+02	8.054770922762909180e+00	-6.810375039188141903e-03	1.372173719819271298e+02	1.780972500634878664e-01	0.000000000000000000e+00	3.780917791721424948e+01	1.000000000000000000e+00
5.168000000000000000e+03	6.090273543819861146e+01	6.691900252776485480e+00	-7.516183613401265610e-03	1.514028845767196003e+02	1.351861648994779896e-01	0.000000000000000000e+00	2.232843369868491123e+01	1.000000000000000000e+00
5.168000000000000000e+03	4.597086452308960247e+01	2.329305028556305857e+01	-2.364343299515367890e-03	4.785994343228328063e+01	4.131207792047225658e-01	0.000000000000000000e+00	2.232843369868491123e+01	1.000000000000000000e+00
5.171000000000000000e+03	9.561277687386930779e+01	9.944190212194783385e+00	-7.609660675904623799e-03	1.532816093413541410e+02	1.414089169639701771e-01	0.000000000000000000e+00	2.572051744962682918e+01	1.000000000000000000e+00
5.172000000000000000e+03	1.553422810912622687e+01	8.258904307213610352e+00	-7.294707231642555932e-03	1.469515983247923714e+02	1.714266622464161172e-01	0.000000000000000000e+00	3.394722936403091040e+01	1.000000000000000000e+00
5.172000000000000000e+03	1.180835312720827233e+02	2.245859050352839148e+01	-7.016105908746025389e-03	1.413522010954789891e+02	1.443946461381049318e-01	0.000000000000000000e+00	2.572051744962682918e+01	1.000000000000000000e+00
5.179000000000000000e+03	2.435202978483145486e+01	2.611894098766057226e+01	-6.767344420958150940e-03	1.363525321384273923e+02	1.096894043959005804e-01	0.000000000000000000e+00	8.067447314053460161e+01	1.000000000000000000e+00
5.182000000000000000e+03	1.029358193633829188e+02	7.871786908824460305e+00	-6.742445842331541879e-03	1.358521144421788733e+02	1.564194882811982268e-01	0.000000000000000000e+00	8.067447314053460161e+01	1.000000000000000000e+00
5.201000000000000000e+03	6.341949873025934892e+01	1.776436800533407734e+01	-6.495004021267223628e-03	1.308789684682871268e+02	1.229304777764378409e-01	0.000000000000000000e+00	1.710731351008893597e+01	1.000000000000000000e+00
5.204000000000000000e+03	4.710472178881737904e+01	1.261769637373907038e+01	-6.607799510121904925e-03	1.331459596699280041e+02	1.613243496814110722e-01	0.000000000000000000e+00	1.710731351008893597e+01	1.000000000000000000e+00
5.209000000000000000e+03	9.750260455782020586e+01	1.559253631811721874e+01	-3.956910533476847881e-03	7.986774750380587307e+01	3.140588566290732908e-01	0.000000000000000000e+00	1.244942762871957420e+01	1.000000000000000000e+00
5.212000000000000000e+03	8.717161317022723210e+01	2.253939641691049189e+01	-7.635364227917167297e-03	1.537982055887308945e+02	1.157187014273182157e-01	0.000000000000000000e+00	1.244942762871957420e+01	1.000000000000000000e+00
5.214000000000000000e+03	5.249912610755892217e+01	1.668938653073768208e+01	-6.179511142288401926e-03	1.245381157614311860e+02	1.736768200994722733e-01	0.000000000000000000e+00	2.982774406414172930e+01	1.000000000000000000e+00
5.222000000000000000e+03	7.360526548282611436e+00	1.969518242590904578e+01	-6.622238162419837038e-03	1.334361512197437492e+02	1.518547370043589195e-01	0.000000000000000000e+00	3.286064300586102149e+01	1.000000000000000000e+00
5.225000000000000000e+03	3.726489835423954133e+01	6.073493630105089913e+00	-1.834455267236649286e-03	3.721012472740334687e+01	4.971295003647929756e-01	0.000000000000000000e+00	2.330581013309703309e+01	1.000000000000000000e+00
5.226000000000000000e+03	5.848249078132437972e+01	1.571582517170230631e+01	-8.195622399413734355e-03	1.650584107469925925e+02	9.912260580602805238e-02	0.000000000000000000e+00	2.330581013309703309e+01	1.000000000000000000e+00
5.227000000000000000e+03	8.462346424611335749e+01	2.354471171433673859e+01	-7.336945085257414075e-03	1.478005049920123781e+02	1.580938326107277359e-01	0.000000000000000000e+00	2.728812852110316456e+01	1.000000000000000000e+00
5.231000000000000000e+03	1.218673373171128205e+01	1.738664535186369520e+01	-6.926479016535367836e-03	1.395508579909356399e+02	1.628775437408942484e-01	0.000000000000000000e+00	4.632589730238622394e+01	1.000000000000000000e+00
5.235000000000000000e+03	1.167256151402895057e+02	1.150482940480083016e+01	-8.177714921099353898e-03	1.646985018872102842e+02	1.173065008740153958e-01	0.000000000000000000e+00	4.768377081006988760e+01	1.000000000000000000e+00
5.238000000000000000e+03	6.917590325569004506e+01	7.931749730506701290e+00	-6.580691318904575114e-03	1.326011326417721250e+02	1.500718631747819387e-01	0.000000000000000000e+00	4.768377081006988760e+01	1.000000000000000000e+00
5.243000000000000000e+03	6.437082530633706945e+00	1.865932010834985277e+01	-7.351609353485281245e-03	1.480952310257273155e+02	1.402096040174041214e-01	0.000000000000000000e+00	2.301496292756931794e+01	1.000000000000000000e+00
5.244000000000000000e+03	6.242052308704787578e+01	1.595700478599448147e+01	-2.218967297376734423e-03	4.493814114103560087e+01	4.201718869029106296e-01	0.000000000000000000e+00	3.509846132221485959e+01	1.000000000000000000e+00
5.245000000000000000e+03	2.781034887764783292e+01	1.012281003590318385e+01	-7.022759831725052491e-03	1.414859332597970649e+02	1.448248379164899236e-01	0.000000000000000000e+00	2.301496292756931794e+01	1.000000000000000000e+00
5.257000000000000000e+03	4.762004712728590050e+01	1.705314281113938790e+01	-5.941324750670515763e-03	1.197509876623278728e+02	1.653066469823919471e-01	0.000000000000000000e+00	1.660731888937085898e+01	1.000000000000000000e+00
5.262000000000000000e+03	6.410757857710943597e+01	1.904420970713609407e+01	-6.400256569806199620e-03	1.289747111170311484e+02	1.693537441319782344e-01	0.000000000000000000e+00	1.660731888937085898e+01	1.000000000000000000e+00
5.267000000000000000e+03	7.886708488131260708e+01	6.772161723244644271e+00	-7.506046825367954263e-03	1.511991529424339262e+02	1.305710198971787861e-01	0.000000000000000000e+00	1.919495215057196802e+01	1.000000000000000000e+00
5.267000000000000000e+03	1.184727924855159813e+02	5.726065904748812052e+00	-7.246574846036070612e-03	1.459842219182370684e+02	1.670046278708198217e-01	0.000000000000000000e+00	3.961952033141147922e+01	1.000000000000000000e+00
5.268000000000000000e+03	2.467211827647000888e+01	8.956351990874479085e+00	-5.173089439084125468e-03	1.043108072983778243e+02	2.368404706001207005e-01	0.000000000000000000e+00	5.423896286273561884e+01	1.000000000000000000e+00
5.274000000000000000e+03	4.037549959835823188e+01	1.697919073937275414e+01	-7.366848070722567185e-03	1.484015024755166507e+02	1.156716223899263429e-01	0.000000000000000000e+00	5.096659755331776864e+01	1.000000000000000000e+00
5.279000000000000000e+03	9.046340568505638657e+01	2.640233936453847718e+01	-7.491883345644935813e-03	1.509144918780356193e+02	1.841633051923480258e-01	0.000000000000000000e+00	6.657859915158354625e+00	1.000000000000000000e+00
5.282000000000000000e+03	8.509844317015176784e+01	2.245971639707877898e+01	-5.428276430482233302e-03	1.094396175916514551e+02	2.783024306126264946e-01	0.000000000000000000e+00	6.657859915158354625e+00	1.000000000000000000e+00
5.286000000000000000e+03	1.121412939174810930e+02	1.228229814996405977e+01	-8.422416662806946758e-03	1.696165770789584712e+02	1.143279020333877183e-01	0.000000000000000000e+00	2.889456036556074636e+01	1.000000000000000000e+00
5.296000000000000000e+03	8.147732008704545592e+01	8.056227393362055622e+00	-7.214436566847070437e-03	1.453382989571583153e+02	1.314918337373696122e-01	0.000000000000000000e+00	4.025423986814234212e+01	1.000000000000000000e+00
5.297000000000000000e+03	1.201419999491621127e+02	1.925651125235290806e+01	-3.799631900250993038e-03	7.670672323457756647e+01	3.525044035508263507e-01	0.000000000000000000e+00	4.025423986814234212e+01	1.000000000000000000e+00
5.305000000000000000e+03	3.166923622904527136e+01	9.829623772930059289e+00	-6.471821786935527156e-03	1.304130462776218451e+02	1.598868223902051300e-01	0.000000000000000000e+00	5.076483333773851570e+01	1.000000000000000000e+00
5.307000000000000000e+03	8.181450233913277259e+01	1.773662007727201839e+01	-6.664389555449030250e-03	1.342833201810591959e+02	1.668591039938953635e-01	0.000000000000000000e+00	3.051624788088358287e+01	1.000000000000000000e+00
5.311000000000000000e+03	1.117291989566264903e+02	2.376590784705392423e+01	-9.132455096330049232e-03	1.838871024161688013e+02	1.439386748848302533e-01	0.000000000000000000e+00	3.051624788088358287e+01	1.000000000000000000e+00
5.313000000000000000e+03	4.086799132027544346e+01	2.712520964791830025e+01	-6.365055667565352494e-03	1.282672348120821653e+02	1.533502830783992632e-01	0.000000000000000000e+00	7.094078979170832611e+01	1.000000000000000000e+00
5.319000000000000000e+03	9.697641953324999520e+01	2.531870032899592005e+01	-1.126119586474503415e-02	2.266710527458522222e+02	1.063993552573370138e-01	0.000000000000000000e+00	1.782365390472810063e+01	1.000000000000000000e+00
5.320000000000000000e+03	1.027358030840995866e+02	8.451212678793462274e+00	-7.748834097009627345e-03	1.560787506486078655e+02	1.251678150294274205e-01	0.000000000000000000e+00	1.782365390472810063e+01	1.000000000000000000e+00
5.322000000000000000e+03	2.141942445595621436e+01	1.299638320365997934e+01	-3.160758126927312468e-03	6.386648256724175354e+01	3.446544707248908601e-01	0.000000000000000000e+00	2.233249245686268480e+01	1.000000000000000000e+00
5.326000000000000000e+03	4.260974107985798298e+01	5.945801616682841129e+00	-6.567808389272167084e-03	1.323422083849195019e+02	1.758978658461580746e-01	0.000000000000000000e+00	2.233249245686268480e+01	1.000000000000000000e+00
5.338000000000000000e+03	8.667244785909170446e+01	1.514064234862323133e+01	-6.913996174844184647e-03	1.392999747989505011e+02	1.538011445393031584e-01	0.000000000000000000e+00	inf	1.000000000000000000e+00
5.344000000000000000e+03	4.928420002960660184e+01	2.546314547950574791e+01	-2.752068531485833518e-03	5.565253955874388225e+01	3.554285031991132326e-01	0.000000000000000000e+00	2.937460662013780066e+01	1.000000000000000000e+00
5.348000000000000000e+03	2.259446791138488209e+01	1.319425337200853221e+01	2.443031447325234168e-03	-4.944143698818430721e+01	3.650787473344319078e-01	0.000000000000000000e+00	2.937460662013780066e+01	1.000000000000000000e+00
5.352000000000000000e+03	1.147984272093293754e+02	9.894158711448920229e+00	-7.191511728929478667e-03	1.448775499823018720e+02	1.527365864833629683e-01	0.000000000000000000e+00	9.226299764795017211e+01	1.000000000000000000e+00
5.359000000000000000e+03	7.819319788173213226e+01	2.462263703511094448e+01	-7.196521842153815428e-03	1.449782444578888487e+02	1.746388755049614883e-01	0.000000000000000000e+00	5.797209165691521449e+00	1.000000000000000000e+00
5.362000000000000000e+03	2.603736822687143970e+01	1.477861032670677055e+01	-7.221430218948167792e-03	1.454788590800986015e+02	1.248054407307337410e-01	0.000000000000000000e+00	1.149953109893293757e+01	1.000000000000000000e+00
5.363000000000000000e+03	4.983356433494530080e+01	2.065183101310188007e+01	-5.983674822755222916e-03	1.206021497236810376e+02	1.436673173768485690e-01	0.000000000000000000e+00	1.313410050821181585e+01	1.000000000000000000e+00
5.363000000000000000e+03	8.654217004197002439e+01	7.985661976188014322e+00	-7.688334256132163015e-03	1.548628101144382185e+02	1.267301598503135507e-01	0.000000000000000000e+00	1.334646038284086522e+01	1.000000000000000000e+00
5.364000000000000000e+03	8.245268175134185640e+01	2.069015292512240478e+01	-7.282716511672304195e-03	1.467106059149902251e+02	1.217303236908992004e-01	0.000000000000000000e+00	5.797209165691521449e+00	1.000000000000000000e+00
5.365000000000000000e+03	6.295118807875690692e+01	1.251031084897292445e+01	-2.279848964894578851e-03	4.616175572000155114e+01	4.734665504328636754e-01	0.000000000000000000e+00	6.430705285499455748e+00	1.000000000000000000e+00
5.366000000000000000e+03	3.743233467587897678e+01	1.632585145895421519e+01	-3.572055874040716301e-03	7.213284484314858958e+01	2.977384020250771757e-01	0.000000000000000000e+00	1.149953109893293757e+01	1.000000000000000000e+00
5.369000000000000000e+03	5.788771437690777333e+01	8.546070122221726351e+00	-2.698145702102367014e-03	5.456878540313761761e+01	3.721042459144110470e-01	0.000000000000000000e+00	6.430705285499455748e+00	1.000000000000000000e+00
5.381000000000000000e+03	1.077153112027007040e+02	2.185959056348764307e+01	-7.010762345147056145e-03	1.412448048530647498e+02	2.283800651524166003e-01	0.000000000000000000e+00	8.567096140814728145e+00	1.000000000000000000e+00
5.384000000000000000e+03	1.013879800318337487e+02	1.471479023358874194e+01	-7.254317181045528973e-03	1.461398292525801139e+02	1.779529521223265354e-01	0.000000000000000000e+00	9.543756676484791868e+00	1.000000000000000000e+00
5.386000000000000000e+03	1.159822075149974836e+02	2.410760338544762860e+01	-8.134167956563350538e-03	1.638232843899177169e+02	1.815836116560772817e-01	0.000000000000000000e+00	8.567096140814728145e+00	1.000000000000000000e+00
5.388000000000000000e+03	1.045094646026866769e+01	2.549072420966882291e+01	-7.519547613451073483e-03	1.514704950688826273e+02	1.237061396290479731e-01	0.000000000000000000e+00	9.157327572961879980e+01	1.000000000000000000e+00
5.394000000000000000e+03	9.147000521680878649e+01	1.058061853669040886e+01	-7.746175037975393772e-03	1.560253082326348419e+02	1.221764996993456309e-01	0.000000000000000000e+00	1.774516331338426056e+01	1.000000000000000000e+00
5.395000000000000000e+03	7.472154264106364963e+01	1.644404947493324798e+01	-5.766865191022980779e-03	1.162446569501781823e+02	1.951875646253866670e-01	0.000000000000000000e+00	1.774516331338426056e+01	1.000000000000000000e+00
5.402000000000000000e+03	1.169775026212611522e+02	1.003301525794933191e+01	-6.918884014300905223e-03	1.393982117865812143e+02	1.489081440747290763e-01	0.000000000000000000e+00	7.891501598895168001e+01	1.000000000000000000e+00
5.406000000000000000e+03	3.806729408662389602e+01	1.090407068475102648e+01	-6.360109967966955796e-03	1.281678349372346304e+02	1.653765959851303258e-01	0.000000000000000000e+00	7.891501598895168001e+01	1.000000000000000000e+00
5.418000000000000000e+03	7.833332510936047299e+01	1.254631389200250524e+01	-7.756430736232080431e-03	1.562314297535455410e+02	1.137192981527537228e-01	0.000000000000000000e+00	1.782181405677894759e+01	1.000000000000000000e+00
5.419000000000000000e+03	3.923138766623812046e+01	1.886658830305686507e+01	-8.925040316176665114e-03	1.797184296574223197e+02	1.014875382129206693e-01	0.000000000000000000e+00	2.294826883550297936e+01	1.000000000000000000e+00
5.421000000000000000e+03	1.010703380681935499e+02	2.543523786189489755e+01	-3.794138436819662757e-03	7.659631426883066752e+01	2.736061835698255784e-01	0.000000000000000000e+00	2.613610757920562833e+01	1.000000000000000000e+00
5.422000000000000000e+03	6.062276777205678258e+01	1.055804452481853772e+01	-7.899396697741254900e-03	1.591047944613574145e+02	1.251498397174778399e-01	0.000000000000000000e+00	1.782181405677894759e+01	1.000000000000000000e+00
5.429000000000000000e+03	6.179840079278027787e+01	1.815371653079593983e+01	-7.674608682288306012e-03	1.545869501890330184e+02	1.042960822358145467e-01	0.000000000000000000e+00	inf	1.000000000000000000e+00
5.435000000000000000e+03	1.134385165268997184e+02	2.393674766126581943e+01	-5.237586534989520370e-03	1.056070856374636406e+02	3.169798441666940025e-01	0.000000000000000000e+00	inf	1.000000000000000000e+00
5.444000000000000000e+03	6.498172535423501017e+01	2.069267397264892949e+01	-7.112248454049984944e-03	1.432844973825072543e+02	2.409144144283191791e-01	0.000000000000000000e+00	7.187495754674467108e+00	1.000000000000000000e+00
5.445000000000000000e+03	6.828520735257681906e+01	1.430932830520344012e+01	-7.529716980945099121e-03	1.516748814931031006e+02	2.126284211492267540e-01	0.000000000000000000e+00	7.187495754674467108e+00	1.000000000000000000e+00
5.457000000000000000e+03	5.126189198471755049e+01	2.468506977700049276e+01	-7.146778414304230144e-03	1.439784889320295349e+02	1.346644860888448481e-01	0.000000000000000000e+00	1.973304849408332728e+01	1.000000000000000000e+00
5.460000000000000000e+03	3.979623905538277029e+01	8.624808080070366145e+00	-8.085072444341411327e-03	1.628365508301156694e+02	1.331790282114644342e-01	0.000000000000000000e+00	1.973304849408332728e+01	1.000000000000000000e+00
5.474000000000000000e+03	7.880413816779507030e+00	6.968820495590841269e+00	-8.551246382894771639e-03	1.722058281643917041e+02	1.274866324703239906e-01	0.000000000000000000e+00	7.933915387317495060e+01	1.000000000000000000e+00
5.480000000000000000e+03	1.508473777564263862e+01	5.762696347837223954e+00	-7.052208614996224000e-03	1.420778020770046908e+02	1.295588142608042892e-01	0.000000000000000000e+00	1.359213564302940824e+01	1.000000000000000000e+00
5.483000000000000000e+03	6.388729527104492689e+01	1.129011466055865931e+01	-5.916724287179359228e-03	1.192565615566651758e+02	1.710765541175859328e-01	0.000000000000000000e+00	4.791343054322496897e+01	1.000000000000000000e+00
5.483000000000000000e+03	1.664226098722878078e+01	1.926529879269506296e+01	-3.754730007670196469e-03	7.580427406350447939e+01	2.619151544564953804e-01	0.000000000000000000e+00	7.100122807120893498e+00	1.000000000000000000e+00
5.488000000000000000e+03	1.042976406596710248e+01	2.270283073865752144e+01	-6.899873067265691225e-03	1.390161251437437784e+02	1.429140442224373642e-01	0.000000000000000000e+00	7.100122807120893498e+00	1.000000000000000000e+00
5.495000000000000000e+03	5.054791279460182096e+01	1.884109627957501232e+01	-7.373730606366726142e-03	1.485398293528476188e+02	1.166379465587032982e-01	0.000000000000000000e+00	2.558270834895087376e+01	1.000000000000000000e+00
5.497000000000000000e+03	2.498460465243659456e+01	1.784498218159741256e+01	-3.932960353729843261e-03	7.938639095918264843e+01	2.124891854993997686e-01	0.000000000000000000e+00	2.558270834895087376e+01	1.000000000000000000e+00
5.503000000000000000e+03	9.620596428296072133e+01	2.376455878036031066e+01	-7.083093359130394201e-03	1.426985311853052565e+02	1.488140458043387682e-01	0.000000000000000000e+00	inf	1.000000000000000000e+00
5.513000000000000000e+03	6.237173343809385528e+01	1.291230450635081262e+01	-4.206616678296402380e-03	8.488640240791201563e+01	2.704961710972537681e-01	0.000000000000000000e+00	inf	1.000000000000000000e+00
5.520000000000000000e+03	5.911356152476835035e+01	9.259667124988256504e+00	-6.896278659341488135e-03	1.389438838580149422e+02	1.609674631395865418e-01	0.000000000000000000e+00	1.733187142744998965e+01	1.000000000000000000e+00
5.522000000000000000e+03	5.738955621333035140e+01	2.650558179669502934e+01	-6.765043923566633859e-03	1.363062961816624465e+02	1.328284931308045813e-01	0.000000000000000000e+00	1.733187142744998965e+01	1.000000000000000000e+00
5.525000000000000000e+03	1.066577004964144635e+02	2.244836480601219009e+01	-4.483856760155792952e-03	9.045844108338742728e+01	2.492945444869241189e-01	0.000000000000000000e+00	4.933950645351698938e+01	1.000000000000000000e+00
5.532000000000000000e+03	4.405281690450846810e+01	1.634211521222748331e+01	-3.261888605871698411e-03	6.589902755917862009e+01	2.663354961198070026e-01	0.000000000000000000e+00	2.910120949879951979e+01	1.000000000000000000e+00
5.543000000000000000e+03	1.291485066127011549e+01	9.912375458330506817e+00	-6.528381080624866793e-03	1.315497887348485335e+02	1.977832258244049957e-01	0.000000000000000000e+00	9.286758969226886151e+00	1.000000000000000000e+00
5.543000000000000000e+03	2.187498881594749989e+01	1.663702894124400444e+01	-6.832430871254434497e-03	1.376606554655739956e+02	1.596740291503689901e-01	0.000000000000000000e+00	1.120290320480214064e+01	1.000000000000000000e+00
5.545000000000000000e+03	1.135591390765158195e+02	2.578257811207953409e+01	-5.160269970093182314e-03	1.040531584889505439e+02	3.996684739533780117e-01	0.000000000000000000e+00	6.725886177579763370e+00	1.000000000000000000e+00
5.545000000000000000e+03	7.235504125061968494e+00	1.726009041429991697e+01	-5.673038724292745610e-03	1.143589097743090406e+02	2.298171373324547906e-01	0.000000000000000000e+00	9.286758969226886151e+00	1.000000000000000000e+00
5.546000000000000000e+03	1.564886197101234266e+01	2.670748071230953968e+01	-6.511207465673644369e-03	1.312046292396408091e+02	1.653264419049033096e-01	0.000000000000000000e+00	1.183970668397571302e+01	1.000000000000000000e+00
5.547000000000000000e+03	1.186496855500625429e+02	2.138668440608304522e+01	-6.814411532801877523e-03	1.372984984134957358e+02	2.018131779906344736e-01	0.000000000000000000e+00	6.725886177579763370e+00	1.000000000000000000e+00
5.551000000000000000e+03	5.954821541827943321e+01	1.532723762801071388e+01	-6.582396427969744619e-03	1.326354023389721419e+02	1.609059404691708384e-01	0.000000000000000000e+00	4.526615644833795216e+01	1.000000000000000000e+00
5.553000000000000000e+03	1.045434767827806724e+02	1.038240453217930614e+01	-6.504975022478671348e-03	1.310793680786565005e+02	1.442117489149618015e-01	0.000000000000000000e+00	1.758980689343537307e+01	1.000000000000000000e+00
5.556000000000000000e+03	1.139415085015129705e+02	2.525110677420595096e+01	-5.611671013475231715e-03	1.131255265787507511e+02	2.817963189531657031e-01	0.000000000000000000e+00	1.758980689343537307e+01	1.000000000000000000e+00
5.560000000000000000e+03	6.053661865187506663e+01	7.561671526996457615e+00	-7.217497934193775090e-03	1.453998270635607923e+02	1.174669965303073438e-01	0.000000000000000000e+00	5.625831831131441874e+01	1.000000000000000000e+00
5.568000000000000000e+03	1.175873646660169847e+01	2.483231241448486415e+01	-7.187163088066479341e-03	1.447901499393070992e+02	1.329795332331964453e-01	0.000000000000000000e+00	inf	1.000000000000000000e+00
5.578000000000000000e+03	6.934427418800747489e+01	1.265614764344131693e+01	-6.519011857040060351e-03	1.313614837977572449e+02	1.567317118244424545e-01	0.000000000000000000e+00	9.055907618153417715e+00	1.000000000000000000e+00
5.580000000000000000e+03	6.803008650231197407e+01	2.161619080825338202e+01	-2.909490257162393630e-03	5.881643973489066468e+01	3.559363406734905588e-01	0.000000000000000000e+00	9.055907618153417715e+00	1.000000000000000000e+00
5.581000000000000000e+03	1.067667375105774994e+02	2.575426981056424580e+01	-7.006758832625496411e-03	1.411643412835178424e+02	1.742219581818283958e-01	0.000000000000000000e+00	3.895705108405312700e+01	1.000000000000000000e+00
5.582000000000000000e+03	2.579733944728785744e+01	1.072248027418599747e+01	-7.907870758468072206e-03	1.592751081973492546e+02	1.114329889760402592e-01	0.000000000000000000e+00	4.358984508813281167e+01	1.000000000000000000e+00
5.596000000000000000e+03	5.680058536419141291e+01	8.404255075893798832e+00	-7.962700724080047296e-03	1.603770941977712994e+02	9.452240194682326457e-02	0.000000000000000000e+00	inf	1.000000000000000000e+00
5.603000000000000000e+03	5.051013249297848517e+01	7.335302911633505119e+00	-5.731891816438879420e-03	1.155417535514793741e+02	1.484149947012323167e-01	0.000000000000000000e+00	inf	1.000000000000000000e+00
5.610000000000000000e+03	3.536951035608738891e+01	2.033762646214065839e+01	-5.537927800258527627e-03	1.116434175224357830e+02	1.402436143291336812e-01	0.000000000000000000e+00	2.089268596786394738e+01	1.000000000000000000e+00
5.613000000000000000e+03	1.125477644885115183e+02	1.635070836476536371e+01	-5.796634358762816491e-03	1.168429649324532988e+02	1.694184698446015158e-01	0.000000000000000000e+00	3.883387962502091995e+01	1.000000000000000000e+00
5.617000000000000000e+03	7.375523363558269807e+01	1.814228776718665515e+01	-7.850425387623571546e-03	1.581205571456909809e+02	9.333070172990975966e-02	0.000000000000000000e+00	2.515613378094153774e+01	1.000000000000000000e+00
5.619000000000000000e+03	1.608918875210325083e+01	2.171156350620081099e+01	-6.893428325822505316e-03	1.388865971608705081e+02	1.375647077433422849e-01	0.000000000000000000e+00	3.822772867015529386e+01	1.000000000000000000e+00
5.627000000000000000e+03	8.581520980544851795e+01	9.645842476569853829e+00	-7.276781158416026352e-03	1.465913157399376701e+02	1.342617711023617044e-01	0.000000000000000000e+00	1.275781958749305289e+01	1.000000000000000000e+00
5.631000000000000000e+03	9.219970935935531031e+01	2.069120920082058745e+01	-2.269785884773265362e-03	4.595950548527969914e+01	4.560702994939711541e-01	0.000000000000000000e+00	1.275781958749305289e+01	1.000000000000000000e+00
5.641000000000000000e+03	9.229863724689845128e+01	8.359443680522169018e+00	-6.402189061054076695e-03	1.290135507967086710e+02	1.404142662464680225e-01	0.000000000000000000e+00	6.789573463281702459e+01	1.000000000000000000e+00
5.643000000000000000e+03	2.441740915406282753e+01	6.956000080539271657e+00	-3.226669992602996043e-03	6.519119529367904420e+01	3.631718925710963886e-01	0.000000000000000000e+00	3.360671652949354637e+01	1.000000000000000000e+00
5.647000000000000000e+03	5.364853241749457169e+01	2.353770170165747899e+01	-7.183874528143961539e-03	1.447240556611926650e+02	1.254565038289451318e-01	0.000000000000000000e+00	3.360671652949354637e+01	1.000000000000000000e+00
5.653000000000000000e+03	1.200378357213917297e+02	2.167077840617019291e+01	-6.245178116745912951e-03	1.258579066045325874e+02	1.859672884661883741e-01	0.000000000000000000e+00	inf	1.000000000000000000e+00
5.659000000000000000e+03	4.357687220144728002e+01	5.810346844008280165e+00	-7.222909530541055979e-03	1.455085906447171453e+02	1.572463903493388493e-01	0.000000000000000000e+00	inf	1.000000000000000000e+00
5.668000000000000000e+03	9.387359960331860975e+01	1.462991783509616361e+01	-7.802223898927681915e-03	1.571517918884176765e+02	1.211410037571315490e-01	0.000000000000000000e+00	1.115745577136632427e+01	1.000000000000000000e+00
5.672000000000000000e+03	8.336341702101475448e+01	1.837489865969758540e+01	-7.805087148143782447e-03	1.572093381683878306e+02	1.210967793583603846e-01	0.000000000000000000e+00	1.115745577136632427e+01	1.000000000000000000e+00
5.674000000000000000e+03	7.940511165082377865e+00	2.504987688153667236e+01	-3.998562683476661328e-03	8.070488255714701609e+01	2.410642728213452379e-01	0.000000000000000000e+00	2.757495944672605503e+01	1.000000000000000000e+00
5.676000000000000000e+03	3.054602442868515766e+01	9.258450138595893719e+00	-6.374426850579307385e-03	1.284555791302576324e+02	1.455820424918961020e-01	0.000000000000000000e+00	2.757495944672605503e+01	1.000000000000000000e+00
5.689000000000000000e+03	2.421969130319481778e+01	2.416024761206406524e+01	-7.407080059998755010e-03	1.492100947928134076e+02	1.175464326428701245e-01	0.000000000000000000e+00	inf	1.000000000000000000e+00
5.703000000000000000e+03	9.735591403408906785e+01	1.015529866356243183e+01	-7.061559448447067046e-03	1.422657374047054191e+02	1.370354662051419536e-01	0.000000000000000000e+00	3.244184498406731620e+01	1.000000000000000000e+00
5.703000000000000000e+03	5.892693858522375194e+01	2.049499042545373584e+01	-7.009839162875007232e-03	1.412262505109585504e+02	1.695435377802946286e-01	0.000000000000000000e+00	9.422819618740177816e+00	1.000000000000000000e+00
5.706000000000000000e+03	6.782679346840275514e+01	2.359048919393509891e+01	-1.110234260250389862e-02	2.234783811992395499e+02	9.692607713113698953e-02	0.000000000000000000e+00	9.422819618740177816e+00	1.000000000000000000e+00
5.706000000000000000e+03	4.594188331918371659e+01	7.032064628245020543e+00	-3.003290732856973063e-03	6.070166453659616934e+01	3.120631047076923847e-01	0.000000000000000000e+00	1.870459920135317944e+01	1.000000000000000000e+00
5.715000000000000000e+03	8.740434310962534425e+01	1.870077634132145050e+01	-6.498119640897239042e-03	1.309415869502904570e+02	1.661181593178910898e-01	0.000000000000000000e+00	inf	1.000000000000000000e+00
5.733000000000000000e+03	1.159217294260196240e+02	5.522581643679106200e+00	-8.715525065096804691e-03	1.755075411225133735e+02	1.094709338428516698e-01	0.000000000000000000e+00	inf	1.000000000000000000e+00
5.740000000000000000e+03	1.063778198244377364e+02	1.258398817866623887e+01	-7.074583894482262304e-03	1.425275058926817167e+02	1.576902687898606992e-01	0.000000000000000000e+00	9.542450852959252217e+00	1.000000000000000000e+00
5.744000000000000000e+03	1.055938642293219374e+02	2.209418175745470592e+01	-7.511566399411439589e-03	1.513100866856220819e+02	1.225429404527373922e-01	0.000000000000000000e+00	9.542450852959252217e+00	1.000000000000000000e+00
5.748000000000000000e+03	3.323112130995647817e+01	1.367467594135238862e+01	-6.512143163173826632e-03	1.312234351158496111e+02	1.373222659839140603e-01	0.000000000000000000e+00	7.285090693328091049e+01	1.000000000000000000e+00
5.755000000000000000e+03	3.475973159870203233e+01	1.444281077986716788e+01	-7.357505150503484102e-03	1.482137261898747340e+02	1.294007523849346475e-01	0.000000000000000000e+00	4.024717406589880397e+01	1.000000000000000000e+00
5.758000000000000000e+03	7.493787458515046751e+01	1.208657512712317761e+01	-6.531227397878159799e-03	1.316069947121071380e+02	1.068399038860172734e-01	0.000000000000000000e+00	1.772302043614648781e+01	1.000000000000000000e+00
5.760000000000000000e+03	8.878783642878359217e+01	2.322283515339548643e+01	-4.324651743213635269e-03	8.725869988513841236e+01	2.476606453580815215e-01	0.000000000000000000e+00	1.777182406065410092e+01	1.000000000000000000e+00
5.761000000000000000e+03	6.012856663296997084e+01	2.182258310563005210e+01	-7.173334782694888896e-03	1.445122252906415383e+02	1.177271965505456430e-01	0.000000000000000000e+00	1.772302043614648781e+01	1.000000000000000000e+00
5.768000000000000000e+03	1.471270409833071291e+01	5.518575139039524124e+00	-7.580329274594934698e-03	1.526920996953918745e+02	1.175268549411362384e-01	0.000000000000000000e+00	inf	1.000000000000000000e+00
5.777000000000000000e+03	6.526906494448262208e+01	1.563377301298114652e+01	-6.858738110753836298e-03	1.381893847710645673e+02	1.151930143265255113e-01	0.000000000000000000e+00	1.672406265807167358e+01	1.000000000000000000e+00
5.779000000000000000e+03	7.858671894699750737e+01	5.517728150466619574e+00	-6.306229401642248107e-03	1.270849301948746870e+02	1.888550274451816779e-01	0.000000000000000000e+00	1.672406265807167358e+01	1.000000000000000000e+00
5.782000000000000000e+03	1.010813951419794847e+02	9.800953785439453725e+00	-6.333940965611141102e-03	1.276418839555177698e+02	1.446694718013411540e-01	0.000000000000000000e+00	2.289883138846122890e+01	1.000000000000000000e+00
5.789000000000000000e+03	6.415028936516566205e+01	9.698826493842368279e+00	-7.811389562631518811e-03	1.573360056294527283e+02	1.165806196617272805e-01	0.000000000000000000e+00	inf	1.000000000000000000e+00
5.804000000000000000e+03	5.480497655076460717e+01	1.303314537427815978e+01	-7.402471195561027319e-03	1.491174647130471556e+02	1.077879877439846812e-01	0.000000000000000000e+00	1.209533337285933818e+01	1.000000000000000000e+00
5.806000000000000000e+03	4.293595239049721357e+01	1.070433561742944661e+01	-7.412376311490023913e-03	1.493165401449662113e+02	1.283561261108993046e-01	0.000000000000000000e+00	8.841163537313342147e+00	1.000000000000000000e+00
5.806000000000000000e+03	2.397361904716186842e+01	5.826962771605344038e+00	-6.519261613003024362e-03	1.313665034539185399e+02	1.868198350846144162e-01	0.000000000000000000e+00	1.143599907337606147e+01	1.000000000000000000e+00
5.808000000000000000e+03	1.149957436857343396e+02	1.384549279229312013e+01	-7.083421242312816848e-03	1.427051210613478816e+02	1.583693709149345263e-01	0.000000000000000000e+00	6.019624869228736230e+01	1.000000000000000000e+00
5.810000000000000000e+03	3.540704603212554957e+01	6.069495626621812967e+00	-6.616386777131343794e-03	1.333185486533546396e+02	1.419656053640169224e-01	0.000000000000000000e+00	8.841163537313342147e+00	1.000000000000000000e+00
5.815000000000000000e+03	8.264894162298477909e+01	6.275839463276442487e+00	-7.866755640982690118e-03	1.584487665542550303e+02	1.159143095569958870e-01	0.000000000000000000e+00	4.724234622451101728e+01	1.000000000000000000e+00
5.815000000000000000e+03	1.839127644178567067e+01	1.298651161244986696e+01	-7.334442425561281571e-03	1.477502059280210460e+02	1.310351804794035457e-01	0.000000000000000000e+00	1.836794830403592371e+01	1.000000000000000000e+00
5.821000000000000000e+03	1.084364683060865389e+02	2.690857009355204355e+01	-6.984999602587162876e-03	1.407270189796539626e+02	1.174696356787983120e-01	0.000000000000000000e+00	inf	1.000000000000000000e+00
5.829000000000000000e+03	6.678237550299496661e+01	1.990538336788467788e+01	-7.539625896079461820e-03	1.518740332823767574e+02	1.311535975399363840e-01	0.000000000000000000e+00	inf	1.000000000000000000e+00
5.837000000000000000e+03	9.556832442094022895e+01	1.910207666515337266e+01	-6.945588640933216158e-03	1.399349278754360455e+02	1.686596847909556107e-01	0.000000000000000000e+00	1.495833999515822121e+01	1.000000000000000000e+00
5.840000000000000000e+03	1.071457552615124769e+02	9.630274801594536527e+00	-6.856227115884697132e-03	1.381389181847364682e+02	1.325385830902671147e-01	0.000000000000000000e+00	1.495833999515822121e+01	1.000000000000000000e+00
5.846000000000000000e+03	5.461044851282664325e+01	2.465792666105443587e+01	-3.497431273440530265e-03	7.063302144857524922e+01	3.138906479205627598e-01	0.000000000000000000e+00	inf	1.000000000000000000e+00
5.853000000000000000e+03	4.628960644652796930e+01	2.386133452449345427e+01	-7.334307496239170394e-03	1.477474940856488388e+02	1.346291326097817098e-01	0.000000000000000000e+00	inf	1.000000000000000000e+00
5.861000000000000000e+03	7.241203429438827754e+01	2.125784282030289774e+01	-7.210905980028352834e-03	1.452673403635484703e+02	1.407104868451115598e-01	0.000000000000000000e+00	1.317299918816214443e+01	1.000000000000000000e+00
5.862000000000000000e+03	4.672390547993916954e+01	1.045449623417657570e+01	-3.040063527197334799e-03	6.144073311172996910e+01	3.749723462234979543e-01	0.000000000000000000e+00	2.399547478202897821e+01	1.000000000000000000e+00
5.863000000000000000e+03	8.505378427439234201e+01	2.496109342678198573e+01	-5.031392800189165779e-03	1.014629537455570443e+02	2.306347948940448145e-01	0.000000000000000000e+00	1.032439233755961894e+01	1.000000000000000000e+00
5.864000000000000000e+03	2.656117195783692964e+01	2.346399226329635468e+01	-3.104856872493424319e-03	6.274296554320915931e+01	3.384451857334097591e-01	0.000000000000000000e+00	2.399547478202897821e+01	1.000000000000000000e+00
5.865000000000000000e+03	8.772160485589337497e+01	1.498733733969126192e+01	-7.821156208467652110e-03	1.575322980557267840e+02	1.404744156939775612e-01	0.000000000000000000e+00	1.032439233755961894e+01	1.000000000000000000e+00
5.881000000000000000e+03	9.227966563464842409e+01	2.626425246891245990e+01	-3.716020265332535023e-03	7.502627623585800620e+01	3.252684650853605586e-01	0.000000000000000000e+00	2.463866154586615309e+01	1.000000000000000000e+00
5.882000000000000000e+03	7.048477016809403040e+01	1.477311786985261399e+01	-7.216356915006117909e-03	1.453768945820795864e+02	1.265225109455742070e-01	0.000000000000000000e+00	2.463866154586615309e+01	1.000000000000000000e+00
5.892000000000000000e+03	3.156956890914494451e+01	7.297299077378795573e+00	-6.819467297382671503e-03	1.374001104011612711e+02	1.380518135403655533e-01	0.000000000000000000e+00	1.153952003659479253e+01	1.000000000000000000e+00
5.895000000000000000e+03	2.078775662510413369e+01	1.140984652958884205e+01	-3.543167157964328528e-03	7.155223239280276459e+01	2.864493244201194999e-01	0.000000000000000000e+00	1.153952003659479253e+01	1.000000000000000000e+00
5.895000000000000000e+03	3.155179646501068902e+01	2.638910038395877677e+01	-3.726168624341533522e-03	7.523024042643066878e+01	1.914123094786829293e-01	0.000000000000000000e+00	1.844566614976949381e+01	1.000000000000000000e+00
5.899000000000000000e+03	4.153152853138531242e+01	5.635114585791708208e+00	-3.172331877250017442e-03	6.409909461953192533e+01	3.021235846229802791e-01	0.000000000000000000e+00	2.153257072257122218e+01	1.000000000000000000e+00
5.906000000000000000e+03	4.079036586157757682e+01	2.591757655987540332e+01	-6.404444149542014644e-03	1.290588741142720437e+02	1.487186039084181788e-01	0.000000000000000000e+00	inf	1.000000000000000000e+00
5.914000000000000000e+03	1.068720483971734581e+01	5.586614821420549326e+00	-7.682146221433215454e-03	1.547384414862208644e+02	1.363211364299178330e-01	0.000000000000000000e+00	inf	1.000000000000000000e+00
5.928000000000000000e+03	1.755868819107168122e+01	1.544959807243728989e+01	-5.873896142864249922e-03	1.183957910832108240e+02	1.848306923749081232e-01	0.000000000000000000e+00	8.459257090552017644e+01	1.000000000000000000e+00
5.928000000000000000e+03	1.128919035292961155e+02	1.566588537967437844e+01	-6.434742999020348457e-03	1.296678277691094081e+02	1.793876553147768504e-01	0.000000000000000000e+00	1.049730267512975068e+01	1.000000000000000000e+00
5.929000000000000000e+03	1.020984865962275592e+02	1.843716196649275219e+01	-7.657532956366426904e-03	1.542437580913738486e+02	1.461515416798484512e-01	0.000000000000000000e+00	1.114351035408944846e+01	1.000000000000000000e+00
5.932000000000000000e+03	1.213302167438178287e+02	2.190994123680077621e+01	-6.395637669846029362e-03	1.288818793408910892e+02	1.939387507280518896e-01	0.000000000000000000e+00	1.049730267512975068e+01	1.000000000000000000e+00
5.943000000000000000e+03	9.300943722791973300e+01	7.434969031697654884e+00	-4.287827610975511634e-03	8.651859950843419256e+01	2.493601468210085992e-01	0.000000000000000000e+00	inf	1.000000000000000000e+00
5.965000000000000000e+03	5.083240503712033131e+01	1.521160908862990091e+01	-6.296552736734736117e-03	1.268904462272151505e+02	1.527393398743902564e-01	0.000000000000000000e+00	inf	1.000000000000000000e+00
5.979000000000000000e+03	2.247002006895415960e+01	2.736857756747810200e+01	-7.718512672762994041e-03	1.554693432805800626e+02	1.484928164859004029e-01	0.000000000000000000e+00	7.211577664261520226e+01	1.000000000000000000e+00
5.983000000000000000e+03	9.256502637847825099e+01	1.041642928959477565e+01	-8.032668626175068147e-03	1.617833261318430118e+02	1.483424591908205636e-01	0.000000000000000000e+00	4.249369439543700366e+01	1.000000000000000000e+00
5.987000000000000000e+03	1.410646666435220986e+01	5.629765566372635810e+00	-6.367996635629646039e-03	1.283263431043885419e+02	1.793579817321584446e-01	0.000000000000000000e+00	4.284710091228019735e+01	1.000000000000000000e+00
5.987000000000000000e+03	5.251539347501444155e+01	2.461998404432372567e+01	-5.643860842928471490e-03	1.137724856095931187e+02	1.627770620697059911e-01	0.000000000000000000e+00	4.249369439543700366e+01	1.000000000000000000e+00
5.990000000000000000e+03	1.181939022864543603e+02	1.244127482457076539e+01	-7.892597384046467698e-03	1.589681401990301595e+02	1.426796340862843682e-01	0.000000000000000000e+00	6.679810983818094883e+01	1.000000000000000000e+00
# Refeyn DiscoverMP	2022.1.0	Refeyn Ltd	www.refeyn.com	email: support@refeyn.com
# Time created: 2023-07-05 15:03:39
# Time changed: 2023-07-05 15:03:39
# Version commit: d96c17512303e304633723876bd1f2f5dd72c194

## Sheet: Source Data Figure 6e WT dimer
004_dGBP1 wt 15 nM_events
frame_indices	x_coords	y_coords	contrasts	masses_kDa	fit_errors	diffblur_errors	neareast_neighbour_distances	selections
7.000000000000000000e+00	9.819011277597597598e+01	1.341438207159972151e+01	-7.525416396175751976e-03	1.515884472931805931e+02	1.848239347392380827e-01	0.000000000000000000e+00	9.085205784781503979e+00	1.000000000000000000e+00
7.000000000000000000e+00	9.499365316859714881e+01	2.191871097694098225e+01	-6.282790380766144211e-03	1.266138470457102585e+02	1.795356212883592040e-01	0.000000000000000000e+00	9.085205784781503979e+00	1.000000000000000000e+00
1.000000000000000000e+01	3.011845420470282875e+01	1.957215486793534254e+01	-5.496138121776576041e-03	1.108035183881712982e+02	2.872983236152533149e-01	0.000000000000000000e+00	9.446588198131374625e+00	1.000000000000000000e+00
1.000000000000000000e+01	3.658531914967080922e+01	2.645820499617426336e+01	-7.362774454582143510e-03	1.483196299463670016e+02	2.052765082585392697e-01	0.000000000000000000e+00	9.446588198131374625e+00	1.000000000000000000e+00
1.800000000000000000e+01	1.090647393791784197e+02	7.760709499371867715e+00	-5.805191317985050094e-03	1.170149447825924796e+02	2.248020961803836038e-01	0.000000000000000000e+00	1.909260215702651564e+01	1.000000000000000000e+00
2.100000000000000000e+01	5.176648117986285769e+01	6.160516218102108255e+00	-6.525140303793481276e-03	1.314846548129352470e+02	1.920862408198196203e-01	0.000000000000000000e+00	2.779892882307303026e+01	1.000000000000000000e+00
2.100000000000000000e+01	1.150481404734837270e+02	2.589152218030703878e+01	-6.878355018827196805e-03	1.385836501664032028e+02	2.839610834986761034e-01	0.000000000000000000e+00	1.909260215702651564e+01	1.000000000000000000e+00
2.600000000000000000e+01	7.956209869456530726e+01	5.731458312165245594e+00	-7.386598217331803891e-03	1.487984457313940254e+02	1.520776406999815311e-01	0.000000000000000000e+00	2.779892882307303026e+01	1.000000000000000000e+00
2.600000000000000000e+01	6.823617647020300936e+00	1.762667901280383020e+01	-7.550418146290390105e-03	1.520909385551186688e+02	1.535705085162499817e-01	0.000000000000000000e+00	1.696614573607792664e+01	1.000000000000000000e+00
2.700000000000000000e+01	2.360944352165496340e+01	1.515966647852665261e+01	-6.197352433145331824e-03	1.248966943695764513e+02	2.346237205824067695e-01	0.000000000000000000e+00	1.080364826837201697e+01	1.000000000000000000e+00
3.000000000000000000e+01	3.072866011933648878e+01	2.670025175161271846e+01	-6.214997608424703730e-03	1.252513313990881869e+02	1.331755113183986650e-01	0.000000000000000000e+00	1.355980654028939547e+01	1.000000000000000000e+00
3.200000000000000000e+01	8.330823458284778837e+01	1.938391748658827396e+01	-7.530780137714578396e-03	1.516962490767436122e+02	2.850551831048503404e-01	0.000000000000000000e+00	5.817452908772098752e+00	1.000000000000000000e+00
3.400000000000000000e+01	8.627794464178786882e+01	1.438155999120561646e+01	-7.324921988586704548e-03	1.475588618674004238e+02	2.834384869357314818e-01	0.000000000000000000e+00	5.817452908772098752e+00	1.000000000000000000e+00
3.400000000000000000e+01	1.707773314037956069e+01	1.998302030796154583e+01	-6.179464880224546861e-03	1.245371859752066399e+02	3.225450090627696165e-01	0.000000000000000000e+00	6.228930537477711304e+00	1.000000000000000000e+00
3.900000000000000000e+01	7.431840186455841035e+01	2.444519746364641577e+01	-6.485619018685826083e-03	1.306903464010800349e+02	2.488085779233973893e-01	0.000000000000000000e+00	1.106633280449809220e+01	1.000000000000000000e+00
3.900000000000000000e+01	3.779551466415380645e+01	8.759153781176845399e+00	1.683011548638463752e-03	-3.416637199321217366e+01	4.889417981849148997e-01	0.000000000000000000e+00	1.294121523607414481e+01	1.000000000000000000e+00
4.100000000000000000e+01	6.533454603042898157e+01	1.798345960982649672e+01	-7.058813248914810358e-03	1.422105436177837134e+02	2.244930870931434175e-01	0.000000000000000000e+00	1.106633280449809220e+01	1.000000000000000000e+00
4.300000000000000000e+01	3.757527607432592021e+01	2.169849482892530546e+01	-6.369002772790322529e-03	1.283465646940465774e+02	1.651414745437211895e-01	0.000000000000000000e+00	1.239438720383553516e+01	1.000000000000000000e+00
4.500000000000000000e+01	7.735034694691380253e+01	1.493037870965750891e+01	-6.690677348291064301e-03	1.348116586428945709e+02	2.098025869681384714e-01	0.000000000000000000e+00	9.991105217553759132e+00	1.000000000000000000e+00
4.600000000000000000e+01	1.047203159303646345e+02	2.357167234298477965e+01	-6.921067259744377413e-03	1.394420911851425444e+02	2.041833817741988133e-01	0.000000000000000000e+00	1.722914034631216396e+01	1.000000000000000000e+00
4.700000000000000000e+01	9.694611066954513490e+01	8.196204557074393549e+00	-7.972811281996526611e-03	1.605802986527816358e+02	1.309006986206283640e-01	0.000000000000000000e+00	1.722914034631216396e+01	1.000000000000000000e+00
4.800000000000000000e+01	7.148611105027650581e+01	2.301944051043641792e+01	-7.067096965576907634e-03	1.423770317724124368e+02	2.327168165205082406e-01	0.000000000000000000e+00	9.991105217553759132e+00	1.000000000000000000e+00
4.900000000000000000e+01	5.892427936382439668e+01	2.108550226061632316e+01	-7.865524107952801686e-03	1.584240149035317984e+02	2.676057927446656715e-01	0.000000000000000000e+00	6.511581767623992434e+00	1.000000000000000000e+00
5.000000000000000000e+01	5.876442256694667776e+01	1.457588299978814561e+01	-7.864087581706915783e-03	1.583951432492359004e+02	2.671958861797122387e-01	0.000000000000000000e+00	6.511581767623992434e+00	1.000000000000000000e+00
5.500000000000000000e+01	8.235504461680852373e+00	2.317309229521401903e+01	-6.426484148442091621e-03	1.295018393790888069e+02	2.141159140328925403e-01	0.000000000000000000e+00	6.493113935736618103e+00	1.000000000000000000e+00
5.800000000000000000e+01	8.923691336530235674e+01	1.591675713753751253e+01	-7.988689995431374688e-03	1.608994329019939755e+02	1.524820358131193654e-01	0.000000000000000000e+00	3.331465715029321473e+01	1.000000000000000000e+00
5.800000000000000000e+01	1.339493127832359498e+01	1.923090464034967795e+01	-5.859318578008921620e-03	1.181028076349901710e+02	2.286169419360188915e-01	0.000000000000000000e+00	6.493113935736618103e+00	1.000000000000000000e+00
5.900000000000000000e+01	5.631792845980049123e+01	1.079749802777141277e+01	-6.600328863999396257e-03	1.329958128049933919e+02	1.817022098005947051e-01	0.000000000000000000e+00	3.331465715029321473e+01	1.000000000000000000e+00
6.400000000000000000e+01	1.043086150327750659e+02	2.100010043698502926e+01	-4.333383450450212400e-03	8.743419186342246974e+01	3.284009532605219883e-01	0.000000000000000000e+00	4.906321528055385528e+01	1.000000000000000000e+00
7.000000000000000000e+01	8.332688187131169855e+01	1.471468297216721055e+01	-3.993573504498070317e-03	8.060460882312871433e+01	2.494399525823314256e-01	0.000000000000000000e+00	1.766831887051954553e+01	1.000000000000000000e+00
7.400000000000000000e+01	5.435649710248607391e+01	1.885638015905818676e+01	-6.957310299930753381e-03	1.401705126322899844e+02	1.538510594645040586e-01	0.000000000000000000e+00	1.399627872354355418e+01	1.000000000000000000e+00
7.400000000000000000e+01	6.824323285057144517e+01	5.513975177139771588e+00	-5.671146219753332891e-03	1.143208737572353328e+02	2.425466248014124249e-01	0.000000000000000000e+00	4.329438058851674320e+00	1.000000000000000000e+00
7.600000000000000000e+01	1.173004038562140181e+02	2.682216438078395981e+01	-3.559212804497089138e-03	7.187472170406654470e+01	3.167642315311594015e-01	0.000000000000000000e+00	3.406363195188299642e+01	1.000000000000000000e+00
7.600000000000000000e+01	1.470214882124243871e+01	8.434295053805175968e+00	-7.890985093462012101e-03	1.589357359902575979e+02	1.268062229481342618e-01	0.000000000000000000e+00	3.256635467540316142e+01	1.000000000000000000e+00
7.800000000000000000e+01	4.722804233443968513e+01	6.811424753286244638e+00	-6.637099527727034418e-03	1.337348385585538324e+02	1.644412967265026504e-01	0.000000000000000000e+00	1.399627872354355418e+01	1.000000000000000000e+00
7.800000000000000000e+01	8.980860428719452671e+01	6.709184039466967064e+00	-8.158892583902512333e-03	1.643202059708325464e+02	1.262814803988379087e-01	0.000000000000000000e+00	1.739002579957325167e+01	1.000000000000000000e+00
7.900000000000000000e+01	7.241865238836356866e+01	6.658486246923355445e+00	-5.948535946874864561e-03	1.198959200396291180e+02	3.161009144437882945e-01	0.000000000000000000e+00	4.329438058851674320e+00	1.000000000000000000e+00
8.000000000000000000e+01	6.343938130238726103e+01	1.014179126147069887e+01	-7.316262224728911287e-03	1.473848158246619846e+02	1.691470075548675567e-01	0.000000000000000000e+00	9.631236839566390984e+00	1.000000000000000000e+00
8.400000000000000000e+01	2.797525493338551428e+01	2.242515092311188241e+01	-6.797659517995262302e-03	1.369618123406574739e+02	1.818435970674323610e-01	0.000000000000000000e+00	1.377231711532137481e+01	1.000000000000000000e+00
8.600000000000000000e+01	6.686709810801455944e+01	1.483875090880768077e+01	-3.346513479571198470e-03	6.759983887765163502e+01	3.726308625099271632e-01	0.000000000000000000e+00	1.816168177079946844e+01	1.000000000000000000e+00
8.800000000000000000e+01	2.234127492530483394e+01	9.857932137974048104e+00	-6.527302025781840655e-03	1.315281016278545678e+02	2.041530905985677879e-01	0.000000000000000000e+00	1.377231711532137481e+01	1.000000000000000000e+00
8.900000000000000000e+01	8.930738181706888668e+01	2.144452911311383048e+01	-6.953172681106857198e-03	1.400873537616227509e+02	2.034693916122184421e-01	0.000000000000000000e+00	7.134948885922940853e+00	1.000000000000000000e+00
8.900000000000000000e+01	7.326054559584529891e+00	8.888937100066694796e+00	-7.432657362553926617e-03	1.497241536478531145e+02	1.829134384481584386e-01	0.000000000000000000e+00	1.504645453303305125e+01	1.000000000000000000e+00
9.100000000000000000e+01	8.493727718132268478e+01	1.301795080930011217e+01	-6.425389425738335311e-03	1.294798373756146077e+02	2.221974006597552398e-01	0.000000000000000000e+00	9.492367272586671234e+00	1.000000000000000000e+00
9.600000000000000000e+01	5.943237416821151697e+01	9.899924652437944061e+00	-7.232340486322433142e-03	1.456981362905274295e+02	3.141827235546974517e-01	0.000000000000000000e+00	5.392169940196539279e+00	1.000000000000000000e+00
9.700000000000000000e+01	5.906060309230518612e+01	1.527926317414101653e+01	-6.316514891115489194e-03	1.272916504669101130e+02	3.472969669846365237e-01	0.000000000000000000e+00	5.392169940196539279e+00	1.000000000000000000e+00
9.800000000000000000e+01	1.146787581015313009e+02	7.129683715604020477e+00	-6.801284821828923813e-03	1.370346745798980521e+02	1.820477903217930793e-01	0.000000000000000000e+00	4.866518689091272165e+01	1.000000000000000000e+00
1.000000000000000000e+02	6.601829671375871555e+01	7.807852320419024217e+00	-4.155238320864018849e-03	8.385378766917870053e+01	2.658635780353363343e-01	0.000000000000000000e+00	6.910220142538584298e+00	1.000000000000000000e+00
1.000000000000000000e+02	1.018380751711206322e+01	1.472599770458632840e+01	-6.311951855755849536e-03	1.271999414711150109e+02	1.295917131601300731e-01	0.000000000000000000e+00	4.887992684506615859e+01	1.000000000000000000e+00
1.060000000000000000e+02	9.037294109509842599e+01	2.639214601608248500e+01	-7.541729269222507623e-03	1.519163073879945500e+02	1.537403975467048767e-01	0.000000000000000000e+00	1.598543609299682977e+01	1.000000000000000000e+00
1.060000000000000000e+02	4.977948599643341510e+01	1.833002329703412414e+01	-7.332561447960747950e-03	1.477124015821718501e+02	1.481296009131124469e-01	0.000000000000000000e+00	3.407636591495350586e+01	1.000000000000000000e+00
1.190000000000000000e+02	5.662097487608449597e+01	7.376633169060769823e+00	-8.439647713243132732e-03	1.699628909265289849e+02	2.864522006370413543e-01	0.000000000000000000e+00	2.641284310527170831e+01	1.000000000000000000e+00
1.230000000000000000e+02	2.369764649578812410e+01	2.256228387455197293e+01	-6.217050809169150961e-03	1.252925971276215336e+02	1.974538674950115924e-01	0.000000000000000000e+00	9.916845696582329950e+00	1.000000000000000000e+00
1.230000000000000000e+02	3.222535141269825232e+01	1.750045837183753150e+01	-5.621757991363040934e-03	1.133282571166029271e+02	2.326843209659220646e-01	0.000000000000000000e+00	9.916845696582329950e+00	1.000000000000000000e+00
1.240000000000000000e+02	9.940281373335029969e+01	2.435257814792134212e+01	-6.936557913353131287e-03	1.397534261134742337e+02	1.896865549086687031e-01	0.000000000000000000e+00	3.693952158656323803e+01	1.000000000000000000e+00
1.270000000000000000e+02	6.320198111796727147e+01	1.700220584461643369e+01	-5.595689967131790496e-03	1.128043356178225878e+02	2.339882315874270979e-01	0.000000000000000000e+00	3.098063658929940800e+01	1.000000000000000000e+00
1.290000000000000000e+02	3.166665828895009938e+01	1.987210255414222715e+01	-6.260336887450427407e-03	1.261625712694386436e+02	1.684273738899637607e-01	0.000000000000000000e+00	3.166564215444996222e+01	1.000000000000000000e+00
1.350000000000000000e+02	1.198876232991896131e+02	2.721630865025409207e+01	-8.086962133636224972e-03	1.628745302657179082e+02	1.841580264949981283e-01	0.000000000000000000e+00	7.191086016259257008e+01	1.000000000000000000e+00
1.380000000000000000e+02	4.844157220466097868e+01	1.905336847394831068e+01	-7.721740069528547357e-03	1.555342082866721114e+02	1.501443149692142098e-01	0.000000000000000000e+00	6.413966911734254595e+00	1.000000000000000000e+00
1.400000000000000000e+02	5.734430765893189452e+00	1.599812865403330520e+01	-4.872205042719467832e-03	9.826355943238834811e+01	1.767524025421898237e-01	0.000000000000000000e+00	4.281628685708408710e+01	1.000000000000000000e+00
1.410000000000000000e+02	4.979361809255886584e+01	2.532321244823030781e+01	-7.153755013734005609e-03	1.441187063262291304e+02	2.326239048075516846e-01	0.000000000000000000e+00	6.413966911734254595e+00	1.000000000000000000e+00
1.410000000000000000e+02	6.360650801382730890e+01	2.162345173842795631e+01	-3.030640289615936511e-03	6.125134258818231814e+01	3.483603624731648196e-01	0.000000000000000000e+00	1.109820951385379750e+01	1.000000000000000000e+00
1.460000000000000000e+02	5.631749552013062754e+01	1.325442842144952671e+01	-7.005209595746117457e-03	1.411332043434640298e+02	1.968147143025198442e-01	0.000000000000000000e+00	1.109820951385379750e+01	1.000000000000000000e+00
1.470000000000000000e+02	9.886321832616823713e+01	2.341337092022044075e+01	-7.550544878324147099e-03	1.520934856463934182e+02	1.462667976941507408e-01	0.000000000000000000e+00	2.275347734834185687e+01	1.000000000000000000e+00
1.470000000000000000e+02	6.517772533016157865e+01	6.530063871943166731e+00	-7.340498503002810399e-03	1.478719224471461189e+02	1.763792999181706955e-01	0.000000000000000000e+00	1.112298300282882657e+01	1.000000000000000000e+00
1.490000000000000000e+02	7.673446900093689749e+01	1.811816698245000268e+01	-6.888854355358645098e-03	1.387946683886879953e+02	1.831383165189822693e-01	0.000000000000000000e+00	1.636589313089094944e+01	1.000000000000000000e+00
1.570000000000000000e+02	9.855588876765304462e+01	1.174029220755843284e+01	-7.316187443063356007e-03	1.473833128445376985e+02	2.092783705705022479e-01	0.000000000000000000e+00	1.057838585600884507e+01	1.000000000000000000e+00
1.580000000000000000e+02	1.076599486734037754e+02	6.353424792157346346e+00	-7.313135297900594071e-03	1.473219700878337903e+02	2.032677465388532667e-01	0.000000000000000000e+00	1.057838585600884507e+01	1.000000000000000000e+00
1.590000000000000000e+02	1.148665508377401494e+02	2.053281035603015070e+01	-3.745595671147674763e-03	7.562068994378793718e+01	2.863987998850281436e-01	0.000000000000000000e+00	1.590566219067858178e+01	1.000000000000000000e+00
1.600000000000000000e+02	2.362422181311540115e+01	1.381082015665096918e+01	-7.846323183814406937e-03	1.580381100546136395e+02	1.218041795341755495e-01	0.000000000000000000e+00	2.016245145399976124e+01	1.000000000000000000e+00
1.610000000000000000e+02	4.011056502580980521e+01	2.541792729444125953e+01	-6.512471528201737268e-03	1.312300346761401784e+02	1.578463109308654300e-01	0.000000000000000000e+00	2.016245145399976124e+01	1.000000000000000000e+00
1.680000000000000000e+02	7.431706303218233245e+01	2.692102116499885511e+01	-7.576831781644837414e-03	1.526218062304122043e+02	1.440233775047318199e-01	0.000000000000000000e+00	4.308770048234450911e+01	1.000000000000000000e+00
1.700000000000000000e+02	3.289962433785323270e+01	1.504054538085106785e+01	-6.458406350411568554e-03	1.301434195675929857e+02	1.236585639555305427e-01	0.000000000000000000e+00	6.844775280786252303e+00	1.000000000000000000e+00
1.750000000000000000e+02	3.713128556821706638e+01	2.042050745096812037e+01	-2.596918222478505813e-03	5.253429086792418445e+01	3.780885575635143381e-01	0.000000000000000000e+00	6.844775280786252303e+00	1.000000000000000000e+00
1.770000000000000000e+02	6.260458398624218823e+00	2.184423900552158671e+01	-6.693573524397604738e-03	1.348698666955267811e+02	1.612746855801082679e-01	0.000000000000000000e+00	1.293995708195287797e+01	1.000000000000000000e+00
1.800000000000000000e+02	6.308291450730174610e+00	8.904370332234803342e+00	-7.163327153952864929e-03	1.443110895312435105e+02	1.720382115149550195e-01	0.000000000000000000e+00	1.293995708195287797e+01	1.000000000000000000e+00
1.820000000000000000e+02	3.114543188790282358e+01	1.738947451962878077e+01	-6.882518566665098321e-03	1.386673301647078631e+02	1.565794736143382160e-01	0.000000000000000000e+00	1.724192162516600035e+01	1.000000000000000000e+00
1.840000000000000000e+02	4.730203446373077014e+01	2.341011024479242053e+01	-5.301136103153882700e-03	1.068843203332792910e+02	2.529668884163005504e-01	0.000000000000000000e+00	1.724192162516600035e+01	1.000000000000000000e+00
1.900000000000000000e+02	1.114359341898011024e+02	8.875495130588200610e+00	-8.423136380051684038e-03	1.696310421314003349e+02	1.178036521676887327e-01	0.000000000000000000e+00	2.026107084968096927e+01	1.000000000000000000e+00
1.900000000000000000e+02	4.807944207189500219e+01	2.460925235674675804e+01	-3.316681995948878633e-03	6.700027845559591810e+01	3.072633736161258788e-01	0.000000000000000000e+00	5.335741840319386142e+01	1.000000000000000000e+00
1.910000000000000000e+02	1.014041006505904079e+02	2.647871380835731259e+01	-6.561428656964669523e-03	1.322139869714855536e+02	2.112466616880559478e-01	0.000000000000000000e+00	2.026107084968096927e+01	1.000000000000000000e+00
1.990000000000000000e+02	1.026226741011025752e+02	1.436678092627928294e+01	-6.763622995305334194e-03	1.362777380194590080e+02	1.900150608302690891e-01	0.000000000000000000e+00	7.218923615856223996e+00	1.000000000000000000e+00
2.020000000000000000e+02	9.568616306492488377e+01	1.236736280678756650e+01	-7.525678575977566911e-03	1.515937166466804342e+02	1.519763227975309272e-01	0.000000000000000000e+00	7.218923615856223996e+00	1.000000000000000000e+00
2.040000000000000000e+02	5.481609536056825327e+00	1.989315600676464157e+01	-6.731830234269456543e-03	1.356387593663582436e+02	1.346108093703292097e-01	0.000000000000000000e+00	3.531340156309908451e+01	1.000000000000000000e+00
2.080000000000000000e+02	4.019954746990074312e+01	1.343551591316617611e+01	-4.227690445405145152e-03	8.530994811090106111e+01	2.436080499986519321e-01	0.000000000000000000e+00	2.554307808170392846e+01	1.000000000000000000e+00
2.100000000000000000e+02	6.190182836718428661e+01	2.690621900333283278e+01	-6.483146738339052619e-03	1.306406579086497572e+02	1.714182090293464578e-01	0.000000000000000000e+00	2.296831488263314469e+01	1.000000000000000000e+00
2.130000000000000000e+02	8.480995816949676680e+01	2.524456997053742668e+01	-3.158893499552115677e-03	6.382900683220277926e+01	3.127636921438077255e-01	0.000000000000000000e+00	2.196228326237952899e+01	1.000000000000000000e+00
2.140000000000000000e+02	9.903650481837061648e+01	8.512945526257897910e+00	-6.796063186142285370e-03	1.369297288743562717e+02	1.870603623808542171e-01	0.000000000000000000e+00	2.196228326237952899e+01	1.000000000000000000e+00
2.200000000000000000e+02	4.590850245841449606e+01	1.682088127328789184e+01	-5.662364239853460469e-03	1.141443713867225540e+02	2.043707027636206819e-01	0.000000000000000000e+00	2.272377548764043453e+01	1.000000000000000000e+00
2.200000000000000000e+02	9.732775475500550044e+01	1.581660249810449592e+01	-6.880005918247918476e-03	1.386168303449686050e+02	1.974273414776667179e-01	0.000000000000000000e+00	5.142905873724273391e+01	1.000000000000000000e+00
2.210000000000000000e+02	2.436049086658131912e+01	9.606093067740115288e+00	-6.628904547566057300e-03	1.335701338517327201e+02	1.428471356740865783e-01	0.000000000000000000e+00	2.272377548764043453e+01	1.000000000000000000e+00
2.310000000000000000e+02	1.046522398535427811e+01	1.517287411529873076e+01	-6.981528160167120751e-03	1.406572490845708501e+02	1.738580083442772262e-01	0.000000000000000000e+00	1.848752652199140201e+01	1.000000000000000000e+00
2.310000000000000000e+02	3.258330641825009621e+01	2.565456517784159729e+01	-6.112489508784156762e-03	1.231910986509377750e+02	1.945498592225086698e-01	0.000000000000000000e+00	1.107476563870511654e+01	1.000000000000000000e+00
2.320000000000000000e+02	2.895274081866529414e+01	1.519180132791384530e+01	-2.740244191683349935e-03	5.541489109806850166e+01	3.438835074894910360e-01	0.000000000000000000e+00	1.107476563870511654e+01	1.000000000000000000e+00
2.340000000000000000e+02	1.053192377947093803e+02	1.899698228828823332e+01	-7.971254869816429486e-03	1.605490175017867216e+02	1.495627686189928696e-01	0.000000000000000000e+00	2.956915321379759476e+01	1.000000000000000000e+00
2.350000000000000000e+02	6.255693091760819158e+01	7.837762913519433994e+00	-6.631591229563549642e-03	1.336241314407477319e+02	1.755727724370625964e-01	0.000000000000000000e+00	1.569635950383219303e+01	1.000000000000000000e+00
2.390000000000000000e+02	7.823718801225348329e+01	7.126961169452044942e+00	-7.805712717073779068e-03	1.572219110050741335e+02	2.514102989531558086e-01	0.000000000000000000e+00	5.573515827090744779e+00	1.000000000000000000e+00
2.410000000000000000e+02	7.309866255821273739e+01	9.285579902115683737e+00	-7.340448117871677981e-03	1.478709097945114195e+02	3.243370521630258851e-01	0.000000000000000000e+00	5.573515827090744779e+00	1.000000000000000000e+00
2.430000000000000000e+02	4.770196053569504357e+01	5.530495980130419653e+00	-6.296577319689354232e-03	1.268909403014232140e+02	2.205285969409442881e-01	0.000000000000000000e+00	2.503738737885226939e+01	1.000000000000000000e+00
2.450000000000000000e+02	6.557626470293385523e+01	2.306275246056499384e+01	-7.061085808789122412e-03	1.422562180795248707e+02	1.675453540230313898e-01	0.000000000000000000e+00	1.445491868319897755e+01	1.000000000000000000e+00
2.450000000000000000e+02	8.544266627584863727e+01	2.248126282431289980e+01	-4.193263915371275331e-03	8.461803532713400955e+01	2.287014163567760994e-01	0.000000000000000000e+00	1.615016923267373983e+01	1.000000000000000000e+00
2.470000000000000000e+02	1.134362894393470640e+02	1.751266647674221844e+01	-6.365530079262868290e-03	1.282767696539020505e+02	1.757496807141832873e-01	0.000000000000000000e+00	2.843114291556089412e+01	1.000000000000000000e+00
2.490000000000000000e+02	6.381415363263055696e+01	8.715639903893199758e+00	-6.366219272723351065e-03	1.282906212318951589e+02	2.184929830225820213e-01	0.000000000000000000e+00	1.248871054626473054e+01	1.000000000000000000e+00
2.490000000000000000e+02	7.629452746469758040e+01	9.171885583588476720e+00	-8.068667401856645036e-03	1.625068382914925849e+02	1.763774612503847816e-01	0.000000000000000000e+00	1.248871054626473054e+01	1.000000000000000000e+00
2.500000000000000000e+02	2.688620987057203848e+01	2.037108002614163738e+01	-6.621646066786881710e-03	1.334242511375324227e+02	1.694529247880396383e-01	0.000000000000000000e+00	2.190031810247991473e+01	1.000000000000000000e+00
2.530000000000000000e+02	4.537401218320973584e+01	8.631186558199193115e+00	-6.475173542268109622e-03	1.304804106724763813e+02	1.864922559906326827e-01	0.000000000000000000e+00	1.327941685947827821e+01	1.000000000000000000e+00
2.580000000000000000e+02	3.221390759855378150e+01	6.855078608576397947e+00	-7.213850757275381241e-03	1.453265252137369998e+02	2.302459786225422578e-01	0.000000000000000000e+00	1.327941685947827821e+01	1.000000000000000000e+00
2.650000000000000000e+02	1.007067145008678750e+02	2.611485140440724351e+01	-3.315410155985526984e-03	6.697471670630886820e+01	3.878859480312424335e-01	0.000000000000000000e+00	5.826264928444289382e+01	1.000000000000000000e+00
2.670000000000000000e+02	4.475295057665687182e+01	9.875620992972798717e+00	-6.039821645379259488e-03	1.217306022369971288e+02	1.975121459413837766e-01	0.000000000000000000e+00	2.034864760653035631e+01	1.000000000000000000e+00
2.680000000000000000e+02	1.935450077010675329e+01	1.656697926175595725e+01	-2.934820626632866133e-03	5.932553566866382511e+01	3.740525174907685102e-01	0.000000000000000000e+00	2.626510095272924161e+01	1.000000000000000000e+00
2.710000000000000000e+02	9.961270386448909164e+01	1.764042186416049773e+01	-3.884747309155103020e-03	7.841739344904223685e+01	3.371546024143757814e-01	0.000000000000000000e+00	7.302908706084253687e+00	1.000000000000000000e+00
2.710000000000000000e+02	6.045854083383773059e+01	2.281400938134247625e+01	-4.512003361731164661e-03	9.102413833578079050e+01	2.810171039081651445e-01	0.000000000000000000e+00	5.792072165741280365e+00	1.000000000000000000e+00
2.730000000000000000e+02	6.900556244125529304e+01	1.631888112805430424e+01	-7.767366460552457656e-03	1.564512186038762991e+02	1.437103277395147538e-01	0.000000000000000000e+00	1.073490891364826361e+01	1.000000000000000000e+00
2.740000000000000000e+02	9.299925602994470353e+01	2.073796658686610073e+01	-6.756752649096505262e-03	1.361396561283675339e+02	1.727032689482698169e-01	0.000000000000000000e+00	7.302908706084253687e+00	1.000000000000000000e+00
2.750000000000000000e+02	5.467068378014906216e+01	2.303494081690836381e+01	-6.536535725813846093e-03	1.317136827795805516e+02	1.807184122600942189e-01	0.000000000000000000e+00	5.792072165741280365e+00	1.000000000000000000e+00
2.830000000000000000e+02	3.861816009484292778e+01	5.714158257541327224e+00	-6.733770493486467869e-03	1.356777551685709966e+02	1.642701128128950527e-01	0.000000000000000000e+00	1.440730321380955203e+01	1.000000000000000000e+00
2.830000000000000000e+02	9.190374501975995258e+01	2.135470548704401139e+01	-5.981492532764963801e-03	1.205582895280510485e+02	1.788777821931695211e-01	0.000000000000000000e+00	3.237450934544214931e+01	1.000000000000000000e+00
2.860000000000000000e+02	6.184037805397626641e+01	9.342094528607571391e+00	-6.772886503309187393e-03	1.364639182590616713e+02	1.746775104270705814e-01	0.000000000000000000e+00	1.527059902713845929e+01	1.000000000000000000e+00
2.870000000000000000e+02	4.829323679891450638e+01	1.638951664332765645e+01	-7.119790088516868287e-03	1.434360709884733751e+02	1.476843264360706565e-01	0.000000000000000000e+00	1.440730321380955203e+01	1.000000000000000000e+00
2.900000000000000000e+02	1.008522065530558649e+02	5.824162575881221215e+00	-6.958394670618856144e-03	1.401923065784327491e+02	2.087457510921449932e-01	0.000000000000000000e+00	9.445290829382280151e+00	1.000000000000000000e+00
2.910000000000000000e+02	7.901436216114848321e+01	1.883610737816656311e+01	-6.356353725553621006e-03	1.280923410625351551e+02	1.786501797263017055e-01	0.000000000000000000e+00	1.962350656995316811e+01	1.000000000000000000e+00
2.920000000000000000e+02	1.099617897203353607e+02	8.319961720450161025e+00	-6.904363772659973496e-03	1.391063804342821868e+02	1.805255158996454945e-01	0.000000000000000000e+00	9.445290829382280151e+00	1.000000000000000000e+00
2.990000000000000000e+02	1.425575833127757797e+01	2.005038436712394301e+01	-6.185067799170559412e-03	1.246497948045409458e+02	1.805820560003352782e-01	0.000000000000000000e+00	3.786291543456661657e+01	1.000000000000000000e+00
3.010000000000000000e+02	1.077161249596422152e+02	1.637083249495023551e+01	-7.440576210168137195e-03	1.498833085755087779e+02	1.407941499441192068e-01	0.000000000000000000e+00	1.815517265903417155e+01	1.000000000000000000e+00
3.020000000000000000e+02	7.156717190296492959e+01	1.253927938452962287e+01	-6.904895625254409315e-03	1.391170697372356813e+02	1.821075234569471402e-01	0.000000000000000000e+00	1.998889937548851137e+01	1.000000000000000000e+00
3.030000000000000000e+02	5.208553307755412476e+01	2.163421133087976855e+01	-8.816643867232326626e-03	1.775398514311023064e+02	1.015609632374347981e-01	0.000000000000000000e+00	2.150004740535457870e+01	1.000000000000000000e+00
3.120000000000000000e+02	1.157390737588499690e+02	2.344212459629351031e+01	-7.052264575683910193e-03	1.420789267885326979e+02	2.270297683980647685e-01	0.000000000000000000e+00	inf	1.000000000000000000e+00
3.210000000000000000e+02	5.313815862380765509e+01	2.354938718752238458e+01	-6.098826349352814806e-03	1.229164931455937335e+02	1.901600194989299109e-01	0.000000000000000000e+00	1.725623201202546397e+01	1.000000000000000000e+00
3.230000000000000000e+02	6.998235175410465558e+01	1.980096071203861285e+01	-8.062170475173975268e-03	1.623762614769686081e+02	1.331933781405363337e-01	0.000000000000000000e+00	1.499883143773262972e+01	1.000000000000000000e+00
3.240000000000000000e+02	6.131943900999030461e+01	7.556823858614528433e+00	-7.129090355579204355e-03	1.436229900205845809e+02	2.007272141583467118e-01	0.000000000000000000e+00	1.499883143773262972e+01	1.000000000000000000e+00
3.260000000000000000e+02	1.523060492984310699e+01	1.113787538091128937e+01	-7.778333388218915470e-03	1.566716345866548465e+02	1.423822516748346478e-01	0.000000000000000000e+00	3.988769550107465989e+01	1.000000000000000000e+00
3.340000000000000000e+02	7.203722035831385995e+01	2.202894349313564604e+01	-6.411898078639712874e-03	1.292086849963712893e+02	2.322524671449555100e-01	0.000000000000000000e+00	5.276373226880386014e+00	1.000000000000000000e+00
3.350000000000000000e+02	5.113350511867780313e+01	1.598723021134179589e+01	2.287687136933164080e-03	-4.631928921029310686e+01	4.288200085559438213e-01	0.000000000000000000e+00	2.175931088520950851e+01	1.000000000000000000e+00
3.380000000000000000e+02	7.026137501371428584e+01	2.699749335616451162e+01	-7.030355635851269491e-03	1.416385955807672588e+02	1.715314202304869529e-01	0.000000000000000000e+00	5.276373226880386014e+00	1.000000000000000000e+00
3.410000000000000000e+02	5.378820450117464702e+01	1.060804100159865726e+01	-6.475190991154859167e-03	1.304807613644512401e+02	1.906736775988796539e-01	0.000000000000000000e+00	2.323745888038943264e+01	1.000000000000000000e+00
3.440000000000000000e+02	8.219923752062939570e+01	2.416677321863265249e+01	-7.685631935427053585e-03	1.548084982148693882e+02	1.309352895849839049e-01	0.000000000000000000e+00	3.148056569640678504e+01	1.000000000000000000e+00
3.440000000000000000e+02	1.208211589607564918e+02	7.689687109354263583e+00	-3.197381857367460455e-03	6.460255521981076754e+01	3.463190180630139059e-01	0.000000000000000000e+00	4.198984618190359441e+01	1.000000000000000000e+00
3.490000000000000000e+02	3.519453907941497306e+01	2.226581372877089393e+01	-6.782107021161910658e-03	1.366492344721384882e+02	1.504292925772304779e-01	0.000000000000000000e+00	1.599307113399237501e+01	1.000000000000000000e+00
3.510000000000000000e+02	6.672701029791720373e+01	9.950493433219788741e+00	-7.113894479964732835e-03	1.433175796121628593e+02	1.714697749339241239e-01	0.000000000000000000e+00	2.816533406985198695e+01	1.000000000000000000e+00
3.530000000000000000e+02	3.875294664302820991e+01	6.673634281748094033e+00	-5.912331615238203102e-03	1.191682765663396708e+02	2.517112175054486700e-01	0.000000000000000000e+00	1.599307113399237501e+01	1.000000000000000000e+00
3.580000000000000000e+02	5.959997246494549472e+01	8.971431565377560702e+00	-7.282461740159638930e-03	1.467054854550897005e+02	1.613223220199279107e-01	0.000000000000000000e+00	2.097327723500409391e+01	1.000000000000000000e+00
3.580000000000000000e+02	9.672984666884983085e+01	2.479937052081875493e+01	-6.640732213830999667e-03	1.338078491684606206e+02	1.904837860586278131e-01	0.000000000000000000e+00	2.259119197192214656e+01	1.000000000000000000e+00
3.620000000000000000e+02	1.162085402888496333e+02	1.335636175693070626e+01	-6.883685736431671351e-03	1.386907882268919820e+02	1.938806451889223403e-01	0.000000000000000000e+00	2.259119197192214656e+01	1.000000000000000000e+00
3.680000000000000000e+02	7.345621677681327810e+01	1.137106764565055173e+01	-6.862177164072799304e-03	1.382585037021071628e+02	2.538170560552970301e-01	0.000000000000000000e+00	8.064749382667262267e+00	1.000000000000000000e+00
3.690000000000000000e+02	6.843760562957091054e+01	1.768404830125267679e+01	-6.547798521807374726e-03	1.319400451960429734e+02	2.145080182761402998e-01	0.000000000000000000e+00	8.064749382667262267e+00	1.000000000000000000e+00
3.720000000000000000e+02	2.711639318957072575e+01	9.621284834485299697e+00	-6.646294819701790459e-03	1.339196477757925550e+02	1.910701784551813720e-01	0.000000000000000000e+00	8.402246930455044449e+00	1.000000000000000000e+00
3.720000000000000000e+02	3.538339378826178461e+01	1.112276896080262567e+01	-6.481604752385916775e-03	1.306096666994772306e+02	2.182244639017828503e-01	0.000000000000000000e+00	8.402246930455044449e+00	1.000000000000000000e+00
3.740000000000000000e+02	4.807601841054304259e+01	1.708161918571693860e+01	-6.387649068414806390e-03	1.287213224840354826e+02	1.655923295231612746e-01	0.000000000000000000e+00	1.402179074887019539e+01	1.000000000000000000e+00
3.750000000000000000e+02	9.746026486538160327e+01	1.673535490501109990e+01	-6.748157966730155416e-03	1.359669181092919814e+02	2.118987713468022394e-01	0.000000000000000000e+00	1.795816408383146623e+01	1.000000000000000000e+00
3.790000000000000000e+02	7.962139719843325736e+01	1.466884634637425755e+01	-6.209895360629538383e-03	1.251487851804611893e+02	2.268041946692785915e-01	0.000000000000000000e+00	1.349621162768873894e+01	1.000000000000000000e+00
3.800000000000000000e+02	6.253968871569760068e+01	1.917140032152417817e+01	-4.112563680158321661e-03	8.299610234864570657e+01	4.199352944843059987e-01	0.000000000000000000e+00	6.954431059153101558e+00	1.000000000000000000e+00
3.810000000000000000e+02	6.863874712272870227e+01	2.251289667856791610e+01	-6.595369122281968637e-03	1.328961307082181804e+02	2.129784984027395245e-01	0.000000000000000000e+00	6.954431059153101558e+00	1.000000000000000000e+00
3.830000000000000000e+02	2.953711219418091005e+01	6.421224856426763772e+00	-7.179106224288517649e-03	1.446282211291843112e+02	1.533936759654440651e-01	0.000000000000000000e+00	2.224546233532744921e+01	1.000000000000000000e+00
3.830000000000000000e+02	1.912725178216166810e+01	2.608071113442362332e+01	-6.987837298635542725e-03	1.407840516858368858e+02	1.569428949234347170e-01	0.000000000000000000e+00	2.224546233532744921e+01	1.000000000000000000e+00
3.850000000000000000e+02	7.753594248770724562e+01	1.915919156516970290e+01	-7.529052898276602027e-03	1.516615345979219853e+02	1.777857611254529679e-01	0.000000000000000000e+00	8.226888243590027017e+00	1.000000000000000000e+00
3.880000000000000000e+02	8.575260443446138936e+01	1.874912251576191125e+01	-3.541810511802465696e-03	7.152496618788701710e+01	3.288885990575934892e-01	0.000000000000000000e+00	5.743436008002587911e+00	1.000000000000000000e+00
3.930000000000000000e+02	9.105434907071587247e+01	1.654037604095600500e+01	-7.810390107627717890e-03	1.573159183394107004e+02	2.739317976151918188e-01	0.000000000000000000e+00	5.632343175034019822e+00	1.000000000000000000e+00
3.950000000000000000e+02	9.346699450195028192e+01	1.145093288236821749e+01	-7.300556551922772822e-03	1.470691593881422818e+02	3.245387382749486127e-01	0.000000000000000000e+00	5.632343175034019822e+00	1.000000000000000000e+00
3.970000000000000000e+02	7.983402723792771383e+01	9.468545930271355715e+00	-6.603008655330019905e-03	1.330496719037077185e+02	2.400860368089929864e-01	0.000000000000000000e+00	1.326297112813447576e+01	1.000000000000000000e+00
3.970000000000000000e+02	7.418916955026339188e+00	1.024216290735949819e+01	-7.694486983955387167e-03	1.549864691364697649e+02	2.434526871708125872e-01	0.000000000000000000e+00	7.241924247402762660e+01	1.000000000000000000e+00
3.980000000000000000e+02	1.170850653057124759e+02	1.408132822051679334e+01	-6.840398264758382890e-03	1.378207860803429128e+02	1.626683288606384226e-01	0.000000000000000000e+00	2.376409577759014624e+01	1.000000000000000000e+00
4.120000000000000000e+02	1.112380444066720564e+01	2.608975046912165752e+01	-7.714546882039974122e-03	1.553896378529258016e+02	1.572493393542871987e-01	0.000000000000000000e+00	1.044035114421653105e+02	1.000000000000000000e+00
4.160000000000000000e+02	1.147139374253804647e+02	1.308292342853392398e+01	-6.861701694758343302e-03	1.382489476040444742e+02	2.029080848308894014e-01	0.000000000000000000e+00	1.171978142841422788e+01	1.000000000000000000e+00
4.200000000000000000e+02	1.173815084965232813e+02	2.449508103830277150e+01	-6.407461211387003100e-03	1.291195117579122780e+02	1.894720879576030637e-01	0.000000000000000000e+00	1.171978142841422788e+01	1.000000000000000000e+00
4.230000000000000000e+02	4.100029620993723256e+01	1.327393036152187022e+01	-3.269788259118422500e-03	6.605779671376252793e+01	3.410313617470898118e-01	0.000000000000000000e+00	7.720106095695540205e+01	1.000000000000000000e+00
4.310000000000000000e+02	5.676735627000091711e+01	1.214047067631207355e+01	-7.746449320507544853e-03	1.560308208297560952e+02	1.850419404787216893e-01	0.000000000000000000e+00	7.599851014063848886e+00	1.000000000000000000e+00
4.310000000000000000e+02	3.837331328416458121e+01	2.477684766806011751e+01	-5.688028276258235393e-03	1.146601734397920040e+02	1.799671333363147552e-01	0.000000000000000000e+00	2.231633573959610217e+01	1.000000000000000000e+00
4.310000000000000000e+02	6.436356103179321053e+01	1.190508024980453250e+01	-7.125015932776961741e-03	1.435411012789492702e+02	2.309494419348532279e-01	0.000000000000000000e+00	7.599851014063848886e+00	1.000000000000000000e+00
4.350000000000000000e+02	1.111868662571269084e+02	1.760495340272144205e+01	-6.392483075065040141e-03	1.288184775268126998e+02	2.334052423562198442e-01	0.000000000000000000e+00	9.044963476909870792e+00	1.000000000000000000e+00
4.370000000000000000e+02	1.085493937773660065e+02	2.625683777649443940e+01	-8.065396081216889834e-03	1.624410904926810133e+02	2.386212515742878182e-01	0.000000000000000000e+00	9.044963476909870792e+00	1.000000000000000000e+00
4.400000000000000000e+02	6.034179588168271380e+01	6.548279990643801618e+00	-8.436589165588107009e-03	1.699014194909765081e+02	1.557969093943553096e-01	0.000000000000000000e+00	2.418403392632259141e+01	1.000000000000000000e+00
4.400000000000000000e+02	2.467596379723989131e+01	7.420372220890376624e+00	-6.624523200731650269e-03	1.334820764761604153e+02	1.668486224762419923e-01	0.000000000000000000e+00	1.567280463201899998e+01	1.000000000000000000e+00
4.410000000000000000e+02	3.796695179191446101e+01	1.572618001777881069e+01	-3.490787821413471066e-03	7.049949973199960596e+01	2.493912880559822076e-01	0.000000000000000000e+00	1.567280463201899998e+01	1.000000000000000000e+00
[truncated: 1,043 more rows]

## Sheet: Source Data Figure 6e 308S
015_dGBP1 308 mut 15 nM_events
[truncated: 1,957 more rows]

## Sheet: Source Data Figure 6e Y143A
013_dGBP1 143 mut 15 nm_events
[truncated: 1,102 more rows]

## Sheet: Source Data Figure 6e 308-310
016_dGBP1 308-310 mut 15 nM_events
[truncated: 1,548 more rows]

[truncated: 1 more sheets: Source Data Figure 6e WT mono]
