# Supplementary material for: Structural basis of antimicrobial membrane coat assembly by human GBP1
Source: Nat Struct Mol Biol. 2024 Oct 11;32(1):172–84. doi: 10.1038/s41594-024-01400-9 (PMC11746146; doi:10.1038/s41594-024-01400-9)
Supplement: Supplementary file 14 — Source data of fluorescence intensity quantifications. [file 41594_2024_1400_MOESM14_ESM.xlsx]

## Sheet: CTCF
02_24h
GBP1-WT		GBP1-DLP		GBP1-D		GBP1-K		GBP1-Y
raw data	normalised	raw data	normalised	raw data	normalised	raw data	normalised	raw data	normalised			GBP1-WT	GBP1-DLP	GBP1-D	GBP1-K	GBP1-Y
385.814	0.587958	221.66	0.337796	419.057	0.638618	508.452	0.77485	185.618	0.282871			0.587958	0.337796	0.638618	0.77485	0.282871
453.913	0.691736	126.439	0.192685	297.39	0.453205	277.795	0.423344	194.798	0.296861			0.691736	0.192685	0.453205	0.423344	0.296861
380.935	0.580522	521.107	0.794135	505.258	0.769982	322.275	0.491128	105.382	0.160596			0.580522	0.794135	0.769982	0.491128	0.160596
580.701	0.884953	18.7428	0.0285629	405.407	0.617817	381.716	0.581712	199.109	0.30343			0.884953	0.0285629	0.617817	0.581712	0.30343
160.81	0.245065	88.4537	0.134798	215.489	0.328393	192.459	0.293296	129.01	0.196603			0.245065	0.134798	0.328393	0.293296	0.196603
193.796	0.295333	81.1794	0.123713	163.869	0.249727	625.824	0.953718	188.776	0.287684			0.295333	0.123713	0.249727	0.953718	0.287684
134.286	0.204643	244.349	0.372373	193.576	0.294999	278.743	0.424788	220.064	0.335364			0.204643	0.372373	0.294999	0.424788	0.335364
258.088	0.39331	273.125	0.416227	116.822	0.17803	293.471	0.447233	332.019	0.505977			0.39331	0.416227	0.17803	0.447233	0.505977
124.26	0.189365	173.266	0.264046	48.5719	0.0740207	203.392	0.309958	372.323	0.567398			0.189365	0.264046	0.0740207	0.309958	0.567398
228.469	0.348173	34.3517	0.0523499	113.774	0.173385	115.802	0.176476	342.664	0.5222			0.348173	0.0523499	0.173385	0.176476	0.5222
170.19	0.259359	249.744	0.380595	670.11	1.02121	277.556	0.422979	307.458	0.468548			0.259359	0.380595	1.02121	0.422979	0.468548
390.07	0.594444	182.606	0.27828	643.351	0.980428	150.174	0.228856	86.4925	0.131809			0.594444	0.27828	0.980428	0.228856	0.131809
656.194	1	98.3548	0.149887	345.961	0.527224	118.881	0.181168	697.156	1.06242			1	0.149887	0.527224	0.181168	1.06242
187.589	0.285874	192.008	0.292609	423.357	0.645171	134.527	0.205011	113.278	0.17263			0.285874	0.292609	0.645171	0.205011	0.17263
74.549	0.113608	22.3176	0.0340108	408.183	0.622046	170.531	0.259879	80.2362	0.122275			0.113608	0.0340108	0.622046	0.259879	0.122275
293.427	0.447166	63.0261	0.096048	473.452	0.721513	562.459	0.857155	103.802	0.158189			0.447166	0.096048	0.721513	0.857155	0.158189
248.048	0.37801	226.299	0.344866	437.008	0.665974	387.998	0.591286	229.654	0.349979			0.37801	0.344866	0.665974	0.591286	0.349979
100.521	0.153187	202.431	0.308492	441.58	0.672942	469.014	0.714749	280.813	0.427942			0.153187	0.308492	0.672942	0.714749	0.427942
106.971	0.163018	383.955	0.585125	89.5213	0.136425	311.341	0.474466	286.496	0.436603			0.163018	0.585125	0.136425	0.474466	0.436603
225.693	0.343942	93.6535	0.142722	203.295	0.30981	586.185	0.89331	253.281	0.385985			0.343942	0.142722	0.30981	0.89331	0.385985
266.578	0.40625	173.266	0.264046	364.184	0.554995	356.707	0.5436	143.162	0.21817			0.40625	0.264046	0.554995	0.5436	0.21817
37.302	0.056846	87.3848	0.133169	373.261	0.568828	328.558	0.500703	140.004	0.213357			0.056846	0.133169	0.568828	0.500703	0.213357
401.517	0.611887	202.916	0.309232	344.437	0.524902	433.365	0.660422	133.926	0.204095			0.611887	0.309232	0.524902	0.660422	0.204095
420.725	0.64116	71.7759	0.109382	491.608	0.749181	313.248	0.477371	121.113	0.184569			0.64116	0.109382	0.749181	0.477371	0.184569
656.194		121.737	0.185521	314.089	0.478653	204.963	0.312352	324.042	0.493821			0.734626	0.185521	0.478653	0.312352	0.493821
		123.305	0.187909	224.566	0.342226	364.542	0.555541	336.614	0.51298			0.465396	0.187909	0.342226	0.555541	0.51298
		138.486	0.211044	509.885	0.777034	293.728	0.447624	196.612	0.299625			0.811549	0.211044	0.777034	0.447624	0.299625
		132.645	0.202143	494.114	0.753001	377.175	0.574793	239.129	0.364419			0.869185	0.202143	0.753001	0.574793	0.364419
		98.3548	0.149887	136.569	0.208123	250.33	0.381488	157.313	0.239736			0.673019	0.149887	0.208123	0.381488	0.239736
		144.683	0.220488	151.248	0.230494	314.819	0.479765	152.576	0.232517			0.823007	0.220488	0.230494	0.479765	0.232517
		360.164	0.548869	151.963	0.231582	375.641	0.572455	216.277	0.329594			0.288405	0.548869	0.231582	0.572455	0.329594
		173.266	0.264046	315.071	0.480149	350.51	0.534156	235.484	0.358863			0.636498	0.264046	0.480149	0.534156	0.358863
		254.445	0.387759	152.136	0.231845	152.53	0.232447	252.179	0.384306			0.636498	0.387759	0.231845	0.232447	0.384306
		190.442	0.290222			40.8105	0.0621928	161.485	0.246094			0.53643	0.290222	0.555231	0.0621928	0.246094
		79.612	0.121324			196.91	0.300079	285.837	0.435598			0.979375	0.121324	0.249069	0.300079	0.435598
		159.964	0.243775			203.989	0.310867	196.612	0.299625			1	0.243775	0.390961	0.310867	0.299625
		291.906	0.444847			225.286	0.343323	81.069	0.123544			0.507715	0.444847	0.356476	0.343323	0.123544
		317.692	0.484144			206.907	0.315314	90.6103	0.138085			0.14261	0.484144	0.789493	0.315314	0.138085
						118.86	0.181136	206.706	0.315007			0.140472	0.1014	0.406223	0.181136	0.315007
						317.494	0.483841	199.77	0.304437			0.228251	0.309916	0.0363594	0.483841	0.304437
						512.618	0.7812					0.473982	0.30979	0.0149592	0.7812	0.378536
						491.489	0.748999					0.401814	0.0751385	0.380911	0.748999	0.394582
						340.576	0.519018					0.842249	0.507123	0.0727893	0.519018	0.662453
						166.727	0.254082					1	0.0262611	0.160467	0.254082	0.465788
						262.526	0.400075					0.171157	0.270525	0.119813	0.400075	0.795187
						317.494	0.483841					0.706635	0.306209	0.145508	0.483841	0.531417
						223.721	0.340938					0.796551	0.306209	0.0278413	0.340938	0.627017
						273.784	0.417231					0.120665	0.345664	0.0385069	0.417231	0.111333
						163.178	0.248674					0.14481	0.293016	0.0214002	0.248674	0.276468
						129.94	0.198021					0.166754	0.315632	0.111296	0.198021	0.410791
						349.44	0.532526					0.0811766	0.332469	0.0663482	0.532526	0.0883426
03_24h												0.0307484	0.332469	0.17979	0.31841	0.0921943
GBP1-WT		GBP1-DLP		GBP1-D		GBP1-K		GBP1-Y				0.0416883	0.079629	0.0428005	0.0883866	0.349406
raw data	normalised	raw data	normalised	raw data	normalised	raw data	normalised	raw data	normalised			0.10092	0.152848	0.171202	0.0150687	0.211116
318.04	0.734626	43.8987	0.1014	240.374	0.555231			163.879	0.378536			0.111925	0.0882676	0.10056	0.11643	0.358251
201.483	0.465396	134.171	0.309916	107.829	0.249069			170.825	0.394582				0.0452138	0.248216	0.204098	0.3801
351.342	0.811549	134.117	0.30979	169.258	0.390961			286.794	0.662453				0.0624208	0.203268	0.103455	1.34022
376.294	0.869185	32.5295	0.0751385	154.328	0.356476			201.652	0.465788				0.105475	0.130549	0.14873	1.74465
291.369	0.673019	219.548	0.507123	341.793	0.789493			344.258	0.795187				0.081789	0.340258	0.153054	0.107484
356.302	0.823007	11.3692	0.0262611	175.865	0.406223			230.065	0.531417				0.0689007	0.299603	0.0150687	0.40309
124.858	0.288405	117.118	0.270525					271.453	0.627017				0.0559421		0.189679	0.723813
275.557	0.636498	132.566	0.306209					48.1991	0.111333						0.319015	0.418911
275.557	0.636498	132.566	0.306209					119.69	0.276468						0.172448	0.652768
232.235	0.53643	149.647	0.345664					177.843	0.410791						0.131499	0.342793
423.998	0.979375	126.855	0.293016					38.2459	0.0883426						0.368571	0.115185
432.927	1	136.646	0.315632					39.9134	0.0921943						0.170286	0.3263
219.804	0.507715	143.935	0.332469					151.267	0.349406						0.245766	0.376248
432.927		143.935	0.332469					91.3978	0.211116						0.0775737	0.341705
								155.097	0.358251						0.0150687	0.195826
								164.556	0.3801						0.0280432	0.214965
								580.219	1.34022						0.0431119	0.537083
								755.308	1.74465						0.105617	0.575478
								46.5326	0.107484							0.368547
								174.509	0.40309							0.460739
								313.359	0.723813							0.00647402
								181.358	0.418911							0.195761
								282.601	0.652768							0.094678
								148.404	0.342793							0.118279
								49.8666	0.115185							0.0795715
								141.264	0.3263							0.122594
								162.888	0.376248							0.120436
								147.933	0.341705							0.210798
								84.7786	0.195826							0.0322332
								93.0643	0.214965							0.0365487
								232.518	0.537083							0.286123
								249.14	0.575478							0.233638
								159.554	0.368547							0.318355
								199.467	0.460739							0.0559017
																0.00647402
																0.180724
05_24h																0.175014
GBP1-WT		GBP1-DLP														0.144106
raw data	normalised	raw data	normalised
182.305	0.611859	145.158	0.487183
76.9183	0.258156	118.784	0.398668
140.515	0.471601	148.467	0.498289
165.58	0.555724	113.82	0.382007
105.386	0.3537	74.2083	0.24906
200.708	0.673621	98.978	0.332193
163.902	0.550093	133.626	0.448479
270.966	0.909424	122.094	0.409774
155.873	0.523146	97.3229	0.326638
96.9994	0.325552	75.8624	0.254612
173.966	0.583871	34.6477	0.116286
75.2416	0.252528	202.92	0.681047
55.2091	0.185294	304.406	1.02166
85.3059	0.286306	242.993	0.815539
297.953	1	139.912	0.469578
292.668	0.982263	392.486	1.31727
170.612	0.572613	19.8055	0.0664717
219.111	0.735387	41.2156	0.138329
235.837	0.791522	122.094	0.409774
112.047	0.376057	130.317	0.437372
107.064	0.359331	168.273	0.564764
165.58	0.555724	46.1798	0.15499
18.4034	0.0617659
33.4513	0.11227
139.359	0.467721
297.953
05_24h
GBP1-WT		GBP1-DLP		GBP1-D		GBP1-K		GBP1-Y
raw data	normalised	raw data	normalised	raw data	normalised	raw data	normalised	raw data	normalised
108.662	0.14261	60.6739	0.079629	27.7043	0.0363594	242.614	0.31841	4.93292	0.00647402
107.034	0.140472	116.464	0.152848	11.3982	0.0149592	67.3468	0.0883866	149.161	0.195761
173.918	0.228251	67.2561	0.0882676	290.237	0.380911	11.4817	0.0150687	72.1405	0.094678
361.154	0.473982	34.451	0.0452138	55.4623	0.0727893	88.7145	0.11643	90.1232	0.118279
306.165	0.401814	47.5619	0.0624208	122.269	0.160467	155.514	0.204098	60.63	0.0795715
641.757	0.842249	80.3671	0.105475	91.2922	0.119813	78.8285	0.103455	93.4115	0.122594
761.957	1	62.3197	0.081789	110.871	0.145508	113.326	0.14873	91.7669	0.120436
130.414	0.171157	52.4993	0.0689007	21.2139	0.0278413	116.621	0.153054	160.619	0.210798
538.425	0.706635	42.6255	0.0559421	29.3406	0.0385069	11.4817	0.0150687	24.5603	0.0322332
606.937	0.796551			16.3061	0.0214002	144.527	0.189679	27.8486	0.0365487
91.9414	0.120665			84.8028	0.111296	243.075	0.319015	218.014	0.286123
110.339	0.14481			50.5544	0.0663482	131.398	0.172448	178.022	0.233638
127.06	0.166754			136.993	0.17979	100.196	0.131499	242.573	0.318355
61.853	0.0811766			32.6121	0.0428005	280.835	0.368571	42.5947	0.0559017
23.429	0.0307484			130.448	0.171202	129.751	0.170286	4.93292	0.00647402
31.7647	0.0416883			76.6224	0.10056	187.263	0.245766	137.703	0.180724
76.8967	0.10092			189.13	0.248216	59.1078	0.0775737	133.353	0.175014
85.282	0.111925			154.881	0.203268	11.4817	0.0150687	109.802	0.144106
761.957				99.4726	0.130549	21.3677	0.0280432
				259.262	0.340258	32.8494	0.0431119
				228.285	0.299603	80.4755	0.105617
