# Supplementary material for: Structural basis of antimicrobial membrane coat assembly by human GBP1
Source: Nat Struct Mol Biol. 2024 Oct 11;32(1):172–84. doi: 10.1038/s41594-024-01400-9 (PMC11746146; doi:10.1038/s41594-024-01400-9)
Supplement: Supplementary file 17 — Source data of SEC–MALS runs. [file 41594_2024_1400_MOESM17_ESM.xlsx]

## Sheet: MALS-1_gbp1-farn_20210121_gbp1f
1_gbp1-farn[20210121_gbp1f]
volume (mL)	Molar Mass 1	volume (mL)	Molar Mass 2	volume (mL)	LS	volume (mL)	UV	volume (mL)	RI
14.6148	69249.3	-0.0653735	1.74019e+06	-0.0653735	0.000391809	0.002725	0.000113096	-0.175544	0.00779699
14.6353	68814.5	-0.0612786	2.40401e+06	-0.0612786	0.000410467	0.00681989	0.000120136	-0.171158	0.00270605
14.6476	68172.2	-0.0571837	3.75466e+06	-0.0571837	0.000431637	0.0109148	0.000126411	-0.166772	-0.000947325
14.6599	67842.5	-0.0530888	9.40566e+06	-0.0530888	0.000398176	0.0150097	0.000130275	-0.162386	-0.000443631
14.6885	67256.5	1.20814	2.41101e+07	-0.0489939	0.000313285	0.0191046	0.000132551	-0.158	0.000350317
14.7131	66727	1.21223	1.05194e+07	-0.044899	0.000310832	0.0231995	0.000130784	-0.153614	0.000854928
14.7418	66156.4	1.21633	6.00184e+06	-0.0408042	0.000304895	0.0272944	0.000130244	-0.149228	0.00117748
14.7663	65739.5	1.22042	4.43679e+06	-0.0367093	0.00029568	0.0313892	0.000131092	-0.144842	0.00137151
14.7745	65628.4	1.22452	2.84893e+06	-0.0326144	0.00020418	0.0354841	0.000133258	-0.140456	0.00139606
14.795	65391.3	1.22861	1.37591e+06	-0.0285195	5.63484e-05	0.039579	0.000136542	-0.13607	0.001399
14.8196	65228.8	1.23271	955486	-0.0244246	-2.0656e-05	0.0436739	0.00014019	-0.131684	0.00139114
14.8441	65122.7	1.2368	735941	-0.0203297	-3.97765e-05	0.0477688	0.000142718	-0.127298	0.00138328
14.8728	64988.5	1.2409	574975	-0.0162348	-4.40647e-06	0.0518637	0.000144185	-0.122912	0.0013174
14.8974	65001.1	1.24499	766094	-0.0121399	9.78916e-06	0.0559586	0.00014344	-0.118526	0.00127024
14.926	65098.8	1.24909	1.61863e+06	-0.00804502	4.0517e-06	0.0600535	0.000142214	-0.11414	0.00120436
14.9506	65252.6	1.25318	2.32053e+06	-0.00395012	-5.80967e-05	0.0641484	0.000143982	-0.109754	0.00110258
14.9793	65566.8	1.25728	2.63598e+06	0.000144768	-0.000156748	0.0682433	0.000147043	-0.105368	0.000978669
14.9875	65757.9	1.26137	2.50593e+06	0.00423966	-0.000185753	0.0723382	0.000149549	-0.100982	0.000873413
15.0038	65860.7	1.26547	2.56453e+06	0.00833455	-0.000200438	0.0764331	0.000151529	-0.0965955	0.000812918
15.0284	66171.5	1.26956	2.87616e+06	0.0124294	-0.00016669	0.080528	0.000152977	-0.0922095	0.000783453
15.0571	66454.5	1.27366	3.31145e+06	0.0165243	4.69816e-05	0.0846228	0.000154794	-0.0878235	0.000743915
15.0816	66865.5	1.27775	4.0619e+06	0.0206192	0.000219161	0.0887177	0.000156961	-0.0834375	0.000647327
15.1103	67159.3	1.28185	4.17255e+06	0.0247141	0.000352281	0.0928126	0.000158926	-0.0790515	0.000520219
15.1349	67545.7	1.28594	3.0346e+06	0.028809	0.000416236	0.0969075	0.000160699	-0.0746655	0.000436212
		1.29004	2.60091e+06	0.0329039	0.000357521	0.101002	0.000161013	-0.0702795	0.000378553
		1.29413	2.30548e+06	0.0369988	0.000232779	0.105097	0.000162708	-0.0658935	0.000320372
		1.29823	1.92804e+06	0.0410937	0.00015293	0.109192	0.000165984	-0.0615075	0.000244373
		1.30232	1.6187e+06	0.0451886	8.49674e-05	0.113287	0.000170147	-0.0571215	0.00015122
		1.30642	1.34597e+06	0.0492835	1.71387e-05	0.117382	0.00017392	-0.0527355	4.99398e-05
		1.31051	1.00837e+06	0.0533784	-5.0564e-05	0.121477	0.000177321	-0.0483495	-5.06508e-05
		1.31461	952103	0.0574733	-0.000129204	0.125572	0.000179879	-0.0439635	-0.000109636
		1.3187	927593	0.0615682	-0.000259657	0.129667	0.000181175	-0.0395775	-0.000130993
		1.32279	950859	0.065663	-0.00034676	0.133762	0.000181974	-0.0351915	-0.000172789
		1.32689	893877	0.0697579	-0.000393053	0.137856	0.000182497	-0.0308055	-0.000258007
		1.33098	785231	0.0738528	-0.000407783	0.141951	0.000182759	-0.0264195	-0.000311351
		1.33508	602644	0.0779477	-0.000384467	0.146046	0.00018131	-0.0220335	-0.000348544
		1.33917	483291	0.0820426	-0.000373781	0.150141	0.000180681	-0.0176475	-0.000404754
		1.34327	478703	0.0861375	-0.000374985	0.154236	0.000179629	-0.0132615	-0.000408509
		1.34736	521433	0.0902324	-0.000354361	0.158331	0.000178176	-0.00887554	-0.000429379
		1.35555	468661	0.0943273	-0.000335485	0.162426	0.00017575	-0.00448954	-0.000510769
		1.35965	416681	0.0984222	-0.000318255	0.166521	0.000174062	-0.000103542	-0.000560128
		1.36374	336982	0.102517	-0.000363708	0.170616	0.000172137	0.00428246	-0.00059481
		1.36784	239432	0.106612	-0.000480153	0.17471	0.000169987	0.00866846	-0.000620848
		1.37193	169435	0.110707	-0.000418053	0.178805	0.000166422	0.0130545	-0.000596722
		1.37603	186551	0.114802	-0.000286494	0.1829	0.00016339	0.0174405	-0.000588741
		1.38012	286906	0.118897	-8.95476e-05	0.186995	0.000161782	0.0218265	-0.000601693
		1.38422	394237	0.122992	0.00013285	0.19109	0.000161528	0.0262125	-0.000614645
		1.38831	511480	0.127086	0.000354308	0.195185	0.000162471	0.0305985	-0.000606737
		1.39241	592375	0.131181	0.000480964	0.19928	0.000163655	0.0349845	-0.000576374
		1.3965	636374	0.135276	0.000518377	0.203375	0.000165068	0.0393705	-0.000497996
		1.4006	602283	0.139371	0.000555293	0.20747	0.000166928	0.0437565	-0.000483784
		1.40469	595487	0.143466	0.00057147	0.211565	0.000168879	0.0481425	-0.000481734
		1.40879	564298	0.147561	0.000568122	0.215659	0.000169953	0.0525285	-0.000479683
		1.41288	522759	0.151656	0.000497904	0.219754	0.000170194	0.0569145	-0.000473311
		1.41698	547341	0.155751	0.000453433	0.223849	0.000170777	0.0613005	-0.000462987
		1.42107	587926	0.159846	0.000433198	0.227944	0.000171335	0.0656865	-0.000415388
		1.42517	568097	0.16394	0.000443471	0.232039	0.00017187	0.0700725	-0.000394429
		1.43336	529597	0.168035	0.000594692	0.236134	0.000173168	0.0744585	-0.000396575
		1.43745	505972	0.17213	0.000769394	0.240229	0.000174536	0.0788445	-0.000398722
		1.44155	480892	0.176225	0.000908831	0.244324	0.000175075	0.0832305	-0.000436227
		1.44564	392951	0.18032	0.00101507	0.248419	0.000174826	0.0876165	-0.000439763
		1.44974	323230	0.184415	0.00104908	0.252513	0.000173285	0.0920025	-0.000448538
		1.45793	400167	0.18851	0.000936451	0.256608	0.000172503	0.0963885	-0.000457602
		1.46202	492253	0.192605	0.000817682	0.260703	0.00017169	0.100774	-0.000466666
		1.46612	516192	0.1967	0.000885722	0.264798	0.000170845	0.10516	-0.000527732
		1.47021	471135	0.200794	0.000958282	0.268893	0.000171535	0.109546	-0.000571138
		1.47431	433271	0.204889	0.000984278	0.272988	0.000172481	0.113932	-0.000596496
		1.4784	423583	0.208984	0.00096644	0.277083	0.000172544	0.118318	-0.000594091
		1.48659	461843	0.213079	0.000939322	0.281178	0.000171771	0.122704	-0.000614665
		1.49069	528740	0.217174	0.000903468	0.285273	0.000166839	0.12709	-0.000635239
		1.49478	548890	0.221269	0.000778592	0.289367	0.000167666	0.131476	-0.000678894
		1.50297	487677	0.225364	0.000717988	0.293462	0.000170029	0.135862	-0.000728477
		1.50707	288286	0.229459	0.000643468	0.297557	0.000172213	0.140248	-0.000757339
		1.51116	185700	0.233554	0.000555848	0.301652	0.000174225	0.144634	-0.000713281
		1.51525	123200	0.237649	0.000412037	0.305747	0.000174438	0.14902	-0.000712276
		1.51935	92642.2	0.241743	0.000297686	0.309842	0.000171845	0.153406	-0.00071449
		1.52344	244085	0.245838	0.000226014	0.313937	0.00017157	0.157792	-0.000716703
		1.52754	1.13906e+06	0.249933	0.000219714	0.318032	0.000172736	0.162178	-0.000727859
		1.53163	1.18912e+06	0.254028	0.000262534	0.322127	0.000174362	0.166564	-0.000693363
		1.53982	1.36137e+06	0.258123	0.000326353	0.326221	0.000176124	0.17095	-0.000643318
		1.54392	1.97922e+06	0.262218	0.000449287	0.330316	0.000177821	0.175336	-0.000646733
		1.54801	2.37507e+06	0.266313	0.000588805	0.334411	0.000178135	0.179722	-0.000650147
		1.55211	736590	0.270408	0.000689622	0.338506	0.000177138	0.184108	-0.000662874
		1.5562	326134	0.274503	0.000754008	0.342601	0.000176741	0.188494	-0.000667724
		1.5603	149004	0.278597	0.000857772	0.346696	0.000175877	0.19288	-0.000626223
		1.56439	222131	0.282692	0.000974032	0.350791	0.00017457	0.197266	-0.000533666
		1.58487	1.1278e+06	0.286787	0.00110206	0.354886	0.00017438	0.201652	-0.000464035
		1.58896	468854	0.290882	0.00127088	0.358981	0.000174316	0.206038	-0.00045179
		1.59306	219461	0.294977	0.00138743	0.363076	0.000173987	0.210424	-0.000448706
		1.59715	178875	0.299072	0.00145476	0.36717	0.000173408	0.21481	-0.000445622
		1.60125	552749	0.303167	0.00140788	0.371265	0.000172423	0.219196	-0.000404888
		1.60534	235974	0.307262	0.00139426	0.37536	0.000171582	0.223582	-0.000367982
		1.60944	129306	0.311357	0.00141174	0.379455	0.000170875	0.227968	-0.000366872
		1.61353	115932	0.315451	0.00138576	0.38355	0.000171081	0.232354	-0.000369414
		1.61763	138169	0.319546	0.00131887	0.387645	0.000176171	0.23674	-0.000371957
		1.62172	173720	0.323641	0.0012191	0.39174	0.000181229	0.241126	-0.000352152
		1.62582	1.05594e+06	0.327736	0.00114038	0.395835	0.000185493	0.245512	-0.000336445
		1.6381	286904	0.331831	0.00106934	0.39993	0.000189001	0.249898	-0.000311206
		1.6422	350907	0.335926	0.00100553	0.404024	0.000191025	0.254284	-0.00030508
		2.18682	4.27146e+06	0.340021	0.000951249	0.408119	0.000188674	0.25867	-0.000322085
		2.19091	1.83369e+06	0.344116	0.000917375	0.412214	0.000187078	0.263056	-0.000339089
		2.19501	1.71899e+06	0.348211	0.000932973	0.416309	0.000185513	0.267442	-0.000402901
		2.1991	2.36999e+06	0.352306	0.000951173	0.420404	0.000183977	0.271828	-0.000380424
		2.2032	3.05074e+06	0.3564	0.00095314	0.424499	0.000183218	0.276214	-0.000329528
		2.20729	3.11844e+06	0.360495	0.000939825	0.428594	0.000185825	0.2806	-0.000230425
		2.21139	1.52009e+06	0.36459	0.00107396	0.432689	0.000188655	0.284986	-0.00022441
		2.21548	694156	0.368685	0.00119392	0.436784	0.00019126	0.289372	-0.00022234
		2.21958	429640	0.37278	0.00130054	0.440878	0.000193652	0.293758	-0.000227148
		2.22367	294897	0.376875	0.00136641	0.444973	0.00019278	0.298144	-0.000231956
		2.22777	284928	0.38097	0.00121463	0.449068	0.000188984	0.30253	-0.000220764
		2.23596	251118	0.385065	0.0010912	0.453163	0.000186694	0.306916	-0.000217564
		2.24005	215231	0.38916	0.00124874	0.457258	0.000186666	0.311302	-0.000241816
		2.24415	195301	0.393254	0.00140417	0.461353	0.000187453	0.315688	-0.000266069
		2.24824	186468	0.397349	0.00153501	0.465448	0.000187473	0.320074	-0.000310885
		2.25234	233823	0.401444	0.00164269	0.469543	0.000186765	0.32446	-0.000333591
		2.25643	302679	0.405539	0.00163886	0.473638	0.000185136	0.328846	-0.000303477
		2.26053	540974	0.409634	0.00156101	0.477733	0.000184163	0.333232	-0.000301885
		2.26462	1.03107e+06	0.413729	0.00144485	0.481827	0.00018331	0.337618	-0.000310981
		2.26872	1.26691e+06	0.417824	0.00129264	0.485922	0.00018257	0.342004	-0.000320077
		2.27281	1.34093e+06	0.421919	0.00110987	0.490017	0.000184231	0.34639	-0.000358862
		2.2769	1.33042e+06	0.426014	0.00106288	0.494112	0.000186554	0.350776	-0.000342747
		2.281	1.18228e+06	0.430108	0.00100733	0.498207	0.0001887	0.355162	-0.00031914
		2.28509	991362	0.434203	0.000943735	0.502302	0.000190676	0.359548	-0.000285404
		2.28919	923903	0.438298	0.000858697	0.506397	0.000190986	0.363934	-0.000258756
		2.29328	966120	0.442393	0.00069368	0.510492	0.000190062	0.36832	-0.000251822
		2.29738	1.29012e+06	0.446488	0.000615085	0.514587	0.000187968	0.372706	-0.000254745
		2.30147	1.59082e+06	0.450583	0.000621627	0.518681	0.000187553	0.377092	-0.000257668
		2.30557	1.64543e+06	0.454678	0.000600001	0.522776	0.000188081	0.381478	-0.000300751
		2.30966	1.79342e+06	0.458773	0.000551868	0.526871	0.000189003	0.385864	-0.00030294
		2.31376	2.15028e+06	0.462868	0.000444502	0.530966	0.000190298	0.39025	-0.00030513
		2.31785	6.47074e+06	0.466962	0.000339372	0.535061	0.000193628	0.394636	-0.000425461
		2.33014	678327	0.471057	0.000270385	0.539156	0.000197582	0.399022	-0.000499006
		2.33423	80516.4	0.475152	0.000213182	0.543251	0.000201408	0.403408	-0.000533446
		2.33833	68263.7	0.479247	0.000159397	0.547346	0.000204751	0.407794	-0.000535468
		2.34242	69157.4	0.483342	0.00010883	0.551441	0.000207635	0.41218	-0.000504009
		2.34652	113774	0.487437	8.5149e-05	0.555535	0.000206962	0.416566	-0.000491425
		2.35061	155277	0.491532	7.47193e-05	0.55963	0.000205368	0.420952	-0.000496273
		2.35471	136303	0.495627	6.52561e-05	0.563725	0.000203751	0.425338	-0.000501121
		2.3588	228884	0.499722	-8.79828e-06	0.56782	0.000202112	0.429724	-0.000523775
		2.47755	154277	0.503817	-0.000143657	0.571915	0.000199555	0.43411	-0.000522801
		2.48165	75690.5	0.507911	-0.000259116	0.57601	0.000197307	0.438496	-0.000523283
		2.48574	112730	0.512006	-0.000380609	0.580105	0.000196484	0.442882	-0.000523765
		2.48984	151202	0.516101	-0.000507766	0.5842	0.00019667	0.447268	-0.000552324
		2.49393	170096	0.520196	-0.000571485	0.588295	0.000197376	0.451654	-0.000599316
		2.49803	203986	0.524291	-0.000576596	0.592389	0.000198269	0.45604	-0.000616535
		2.50212	226057	0.528386	-0.00052651	0.596484	0.000199015	0.460426	-0.000625023
		2.51031	245502	0.532481	-0.000477263	0.600579	0.00019962	0.464812	-0.000633511
		2.51441	244778	0.536576	-0.000358254	0.604674	0.000193116	0.469198	-0.000651834
		2.5185	221388	0.540671	-0.000207858	0.608769	0.000188516	0.473584	-0.000724916
		2.5226	214275	0.544765	-2.79148e-05	0.612864	0.000187519	0.47797	-0.000775853
		2.52669	222081	0.54886	0.000138695	0.616959	0.000189944	0.482356	-0.000826986
		2.53898	211292	0.552955	0.000292779	0.621054	0.000192426	0.486742	-0.000863146
		2.54307	232900	0.55705	0.000403467	0.625149	0.000193739	0.491128	-0.000851777
		2.54717	276945	0.561145	0.000518381	0.629244	0.000193943	0.495514	-0.000850796
		2.55126	305538	0.56524	0.000631326	0.633338	0.000193094	0.4999	-0.0008738
		2.55945	280902	0.569335	0.000739443	0.637433	0.000195613	0.504286	-0.000896804
		2.56355	254028	0.57343	0.000782345	0.641528	0.000198706	0.508672	-0.000910893
		2.56764	230008	0.577525	0.000763862	0.645623	0.000201299	0.513058	-0.000932715
		2.57174	244406	0.581619	0.000729278	0.649718	0.000203418	0.517444	-0.00094042
		2.57583	432105	0.585714	0.000669559	0.653813	0.000203513	0.52183	-0.000948124
		2.57993	185125	0.589809	0.00067909	0.657908	0.000202819	0.526216	-0.000976197
		2.58402	97910.9	0.593904	0.000715322	0.662003	0.00020163	0.530602	-0.00102539
		2.58812	74429.6	0.597999	0.000749844	0.666098	0.000199971	0.534988	-0.00107182
		2.59221	72397.4	0.602094	0.000774484	0.670192	0.000196585	0.539374	-0.0010956
		2.6045	90600.8	0.606189	0.000789821	0.674287	0.000193854	0.54376	-0.00109521
		2.60859	173208	0.610284	0.000747952	0.678382	0.000191461	0.548146	-0.00109482
		2.61269	77676.3	0.614379	0.000652241	0.682477	0.00018676	0.552532	-0.0011142
		2.61678	75447.1	0.618474	0.000597513	0.686572	0.000179868	0.556918	-0.00116935
		2.62088	81555.2	0.622568	0.000569486	0.690667	0.000171577	0.561304	-0.00118986
		2.62497	86852.4	0.626663	0.0005666	0.694762	0.000166548	0.56569	-0.00122598
		2.62907	90532	0.630758	0.000658288	0.698857	0.00016298	0.570076	-0.00122714
		2.63726	89338.3	0.634853	0.000754061	0.702952	0.0001608	0.574462	-0.0012283
		2.64135	79979	0.638948	0.0008421	0.707046	0.000158812	0.578848	-0.00124639
		2.64545	75221.9	0.643043	0.000922875	0.711141	0.000156847	0.583234	-0.00127414
		2.64954	82122.4	0.647138	0.0009769	0.715236	0.000154903	0.58762	-0.00129791
		2.65363	163020	0.651233	0.00100579	0.719331	0.00015387	0.592006	-0.00130402
		2.75601	1.46269e+06	0.655328	0.000984828	0.723426	0.000153145	0.596392	-0.0012847
		2.77648	84940.7	0.659422	0.000954566	0.727521	0.000152712	0.600778	-0.00128169
		2.78058	24794.3	0.663517	0.000903502	0.731616	0.000155103	0.605164	-0.00130461
		2.78467	23072.2	0.667612	0.000851173	0.735711	0.000159474	0.60955	-0.00132753
		2.78877	25890.6	0.671707	0.00083153	0.739806	0.000164635	0.613936	-0.00137518
		2.79286	35036.1	0.675802	0.00081768	0.743901	0.000168996	0.618322	-0.00138713
		2.79696	66596.9	0.679897	0.000803749	0.747995	0.000172597	0.622708	-0.0013872
		2.80105	98758.6	0.683992	0.000789738	0.75209	0.000175932	0.627094	-0.00138727
		2.80515	129672	0.688087	0.000639105	0.756185	0.000176566	0.63148	-0.00140011
		2.80924	166861	0.692182	0.000454193	0.76028	0.000173944	0.635866	-0.00147211
		2.81334	136132	0.696276	0.000198715	0.764375	0.000170494	0.640252	-0.00150197
		2.81743	79587.9	0.700371	4.96927e-05	0.76847	0.000167137	0.644638	-0.00151986
		2.82153	53445.6	0.704466	-4.99284e-05	0.772565	0.000163866	0.649024	-0.00151571
		2.82562	42730.6	0.708561	-0.000130909	0.77666	0.000160219	0.65341	-0.0015204
		2.82972	38816	0.712656	-0.000194403	0.780755	0.000156215	0.657796	-0.00152509
		2.83381	46284.7	0.716751	-0.000216367	0.784849	0.000151326	0.662182	-0.00157441
		2.83791	228733	0.720846	-0.000234101	0.788944	0.000148065	0.666568	-0.00158194
		2.842	494170	0.724941	-0.000217011	0.793039	0.000145552	0.670954	-0.00153186
		2.84609	728688	0.729036	-4.87528e-05	0.797134	0.00014375	0.67534	-0.00151814
		2.85019	584341	0.73313	0.000179195	0.801229	0.000143745	0.679726	-0.00152402
		2.85428	339870	0.737225	0.000404609	0.805324	0.000144161	0.684112	-0.00152989
		2.85838	304451	0.74132	0.000592582	0.809419	0.000144418	0.688498	-0.00155009
		2.86247	310893	0.745415	0.000745242	0.813514	0.000144526	0.692884	-0.00154257
		2.86657	356962	0.74951	0.0008296	0.817609	0.000143105	0.69727	-0.00153506
		2.87476	324250	0.753605	0.000839657	0.821703	0.000140233	0.701656	-0.00150668
		2.87885	282347	0.7577	0.000870304	0.825798	0.000136108	0.706042	-0.00149455
		2.88295	239372	0.761795	0.000898181	0.829893	0.000133595	0.710428	-0.00150775
		2.88704	228048	0.76589	0.000923445	0.833988	0.000132613	0.714814	-0.00152096
		2.89114	266113	0.769985	0.000850802	0.838083	0.000131946	0.7192	-0.00154892
		2.89523	336661	0.774079	0.000699045	0.842178	0.00013158	0.723586	-0.00155243
		2.89933	398720	0.778174	0.000635102	0.846273	0.000131324	0.727972	-0.00154299
		2.90342	428108	0.782269	0.000594738	0.850368	0.000131175	0.732358	-0.00155502
		2.90752	509900	0.786364	0.000547987	0.854463	0.000131015	0.736744	-0.00156704
		2.91571	362467	0.790459	0.00049525	0.858557	0.000130847	0.74113	-0.00159221
		4.02542	2.60645e+07	0.794554	0.000443538	0.862652	0.000130474	0.745516	-0.00160028
		4.02952	1.63058e+07	0.798649	0.000392757	0.866747	0.000129949	0.749902	-0.00157837
		4.03361	8.894e+06	0.802744	0.000355257	0.870842	0.00012928	0.754288	-0.00151412
		4.03771	6.2447e+06	0.806839	0.000330258	0.874937	0.000127164	0.758674	-0.0015187
		4.0418	4.20181e+06	0.810933	0.000310471	0.879032	0.00012778	0.76306	-0.00152329
		4.0459	7.74949e+06	0.815028	0.000313039	0.883127	0.000130207	0.767446	-0.00154258
		4.10323	584289	0.819123	0.000307028	0.887222	0.000133346	0.771832	-0.00154097
		4.10732	701225	0.823218	0.000292975	0.891317	0.000137164	0.776218	-0.00152885
		4.11142	826373	0.827313	0.000313361	0.895412	0.000140244	0.780604	-0.00147862
		4.11551	893199	0.831408	0.000364771	0.899506	0.000142626	0.78499	-0.00147822
		4.11961	854600	0.835503	0.00042428	0.903601	0.000143451	0.789376	-0.00147782
		4.1237	774896	0.839598	0.000393694	0.907696	0.000143453	0.793762	-0.00148201
		4.1278	686393	0.843693	0.000278292	0.911791	0.000143197	0.798148	-0.00148956
		4.13189	620635	0.847787	0.000149799	0.915886	0.000141651	0.802534	-0.00147441
		4.13599	584035	0.851882	0.000170275	0.919981	0.000140055	0.80692	-0.00142183
		4.14008	1.5957e+06	0.855977	0.000221572	0.924076	0.000138413	0.811306	-0.00141402
		5.18428	1.03197e+06	0.860072	0.000277046	0.928171	0.000137992	0.815692	-0.00141292
		5.18837	536961	0.864167	0.000263378	0.932266	0.000137772	0.820078	-0.00141519
		5.19247	484673	0.868262	0.000184607	0.93636	0.000136782	0.824464	-0.00141746
		5.19656	427222	0.872357	0.000122411	0.940455	0.000135061	0.82885	-0.00142324
		5.20066	393576	0.876452	0.000114019	0.94455	0.000136077	0.833236	-0.00138564
		5.20475	371583	0.880547	0.000210116	0.948645	0.000137996	0.837622	-0.00136827
		5.20885	323687	0.884642	0.000432758	0.95274	0.000139862	0.842008	-0.00136571
		5.21294	269368	0.888736	0.000610146	0.956835	0.000141677	0.846394	-0.00138496
		5.21704	254288	0.892831	0.000744934	0.96093	0.000142914	0.85078	-0.00140421
		5.22523	271500	0.896926	0.000724032	0.965025	0.000143601	0.855166	-0.0014072
		5.22932	270003	0.901021	0.000703639	0.96912	0.000142796	0.859552	-0.00140348
		5.23342	253632	0.905116	0.000683617	0.973214	0.000144024	0.863938	-0.00139747
		5.23751	228817	0.909211	0.0006624	0.977309	0.000146079	0.868324	-0.00139853
		5.24161	209069	0.913306	0.000621241	0.981404	0.00014892	0.87271	-0.00139959
		5.2457	196907	0.917401	0.000527994	0.985499	0.000152756	0.877096	-0.00139687
		5.25389	181769	0.921496	0.000371303	0.989594	0.00015719	0.881482	-0.00139416
		5.25799	158972	0.92559	0.000239265	0.993689	0.000161643	0.885868	-0.0013741
		5.26208	143333	0.929685	0.000135455	0.997784	0.000165843	0.890254	-0.00130022
		5.26618	146315	0.93378	3.29406e-05	1.00188	0.000169805	0.89464	-0.00128936
		5.27027	153765	0.937875	-6.83531e-05	1.00597	0.000173569	0.899026	-0.00127849
		5.27437	161313	0.94197	-0.00019376	1.01007	0.000176471	0.903412	-0.00127458
		5.27846	180413	0.946065	-0.000324487	1.01416	0.000178557	0.907798	-0.00127068
		5.28256	213257	0.95016	-0.000309418	1.01826	0.000178487	0.912184	-0.00121199
		5.28665	230386	0.954255	-0.000227607	1.02235	0.000179124	0.91657	-0.00113581
		5.29075	154246	0.95835	-0.000133313	1.02645	0.000180017	0.920956	-0.00113728
		5.29484	137769	0.962444	-5.2356e-05	1.03054	0.000180948	0.925342	-0.00113874
		5.29894	133808	0.966539	1.59701e-05	1.03464	0.000181911	0.929728	-0.00115759
		5.30303	137193	0.970634	-2.87455e-05	1.03873	0.000181935	0.934114	-0.00116051
		5.30713	175171	0.974729	-0.000138759	1.04283	0.000181066	0.9385	-0.00113184
		5.31122	295539	0.978824	-0.000208833	1.04692	0.000177844	0.942886	-0.00108008
		5.31531	413247	0.982919	-0.000159785	1.05102	0.000174899	0.947272	-0.00107641
		5.31941	399136	0.987014	-0.000111619	1.05511	0.000172097	0.951658	-0.00107758
		5.3235	266359	0.991109	-6.43017e-05	1.05921	0.00016943	0.956044	-0.00107875
		5.3276	109194	0.995204	-2.49002e-05	1.0633	0.000166816	0.96043	-0.0010736
		5.33169	91027.4	0.999298	7.05293e-06	1.0674	0.000167658	0.964816	-0.00102576
		5.33579	95168.7	1.00339	2.03141e-05	1.07149	0.000170036	0.969202	-0.000992838
		5.34398	91473.4	1.00749	-1.89549e-05	1.07559	0.000172343	0.973588	-0.000978627
		5.34807	88511.5	1.01158	-2.53724e-05	1.07968	0.000173597	0.977974	-0.000983589
		5.35217	82940.6	1.01568	-8.5901e-07	1.08378	0.000173852	0.98236	-0.000988552
		5.36036	78355.7	1.01977	0.00014888	1.08787	0.0001734	0.986746	-0.000958322
		5.36445	74037	1.02387	0.000244366	1.09197	0.000175248	0.991132	-0.000933797
		5.36855	71531	1.02796	0.000288742	1.09606	0.000179189	0.995518	-0.000917938
		5.37264	68549.1	1.03206	0.000221931	1.10016	0.000182347	0.999904	-0.000910386
		5.37674	65847.2	1.03615	0.000214398	1.10425	0.000184762	1.00429	-0.0009163
		5.38083	64832.2	1.04025	0.000342551	1.10835	0.000185184	1.00868	-0.000922214
		5.38493	118953	1.04434	0.000450524	1.11244	0.000185457	1.01306	-0.000932391
		5.48321	13165.4	1.04844	0.000539501	1.11654	0.00018559	1.01745	-0.000894979
		5.4914	16653	1.05253	0.000584264	1.12063	0.000184671	1.02183	-0.00085998
		5.49549	20243.8	1.05663	0.000626739	1.12473	0.000186163	1.02622	-0.000842852
		5.49959	22540	1.06072	0.000661584	1.12882	0.000188718	1.03061	-0.00084595
		5.59377	256970	1.06482	0.000689247	1.13292	0.000190385	1.03499	-0.000849047
		5.59786	80055.8	1.06891	0.000684308	1.13701	0.000191209	1.03938	-0.000857407
		5.60196	76002.6	1.07301	0.000648677	1.14111	0.000189943	1.04376	-0.000833741
		5.60605	79097.2	1.0771	0.0006399	1.1452	0.000186819	1.04815	-0.000756942
		5.61015	71825.9	1.0812	0.000697779	1.14929	0.000183825	1.05254	-0.000742859
		5.61424	70273.6	1.08529	0.000770099	1.15339	0.000180954	1.05692	-0.000742115
		5.61834	67023	1.08939	0.000816105	1.15748	0.000177775	1.06131	-0.00074137
		5.62243	63763.4	1.09348	0.000837368	1.16158	0.000174675	1.06569	-0.000722072
		5.62653	59290.3	1.09758	0.000814175	1.16567	0.000171651	1.07008	-0.000651045
		5.63062	43955.8	1.10167	0.000749112	1.16977	0.000167475	1.07447	-0.00058109
		5.63472	35044.6	1.10577	0.000682505	1.17386	0.00016351	1.07885	-0.000583158
		5.63881	31199.1	1.10986	0.000616279	1.17796	0.000160363	1.08324	-0.000585227
		5.64291	26974.4	1.11396	0.000550428	1.18205	0.000157423	1.08762	-0.000600195
		5.647	23263.2	1.11805	0.000527589	1.18615	0.000154679	1.09201	-0.000616613
		5.6511	62617.9	1.12215	0.000501417	1.19024	0.000156973	1.0964	-0.000620592
		6.67072	2.19397e+07	1.12624	0.000472107	1.19434	0.000159657	1.10078	-0.000565953
		6.67482	1.74753e+07	1.13034	0.000439017	1.19843	0.000162353	1.10517	-0.000565248
		6.67891	1.59099e+07	1.13443	0.000326122	1.20253	0.000163416	1.10955	-0.000570769
		6.68301	1.45377e+07	1.13852	0.00028446	1.20662	0.000162928	1.11394	-0.000576289
		6.6871	1.30037e+07	1.14262	0.000273125	1.21072	0.000160986	1.11833	-0.000561155
		6.6912	9.94114e+06	1.14671	0.000290338	1.21481	0.000160717	1.12271	-0.000531729
		6.69529	6.96457e+06	1.15081	0.000338683	1.21891	0.00016239	1.1271	-0.000504048
		6.69939	6.08908e+06	1.1549	0.000388778	1.223	0.000164068	1.13148	-0.000494125
		6.70348	6.3817e+06	1.159	0.000424179	1.2271	0.000166452	1.13587	-0.000497673
		6.71167	5.79087e+06	1.16309	0.000445747	1.23119	0.000169334	1.14026	-0.000501221
		6.71577	4.67436e+06	1.16719	0.000437956	1.23529	0.000172196	1.14464	-0.000529762
		6.71986	4.59874e+06	1.17128	0.000450098	1.23938	0.000174903	1.14903	-0.000508146
		6.72396	4.05511e+06	1.17538	0.000541767	1.24348	0.00017746	1.15341	-0.000426769
		6.72805	4.14639e+06	1.17947	0.000640238	1.24757	0.000175785	1.1578	-0.000396079
		6.73215	4.48207e+06	1.18357	0.00074512	1.25167	0.000173586	1.16219	-0.000385795
		6.73624	4.82101e+06	1.18766	0.00105124	1.25576	0.000176654	1.16657	-0.00037551
		6.74034	5.05566e+06	1.19176	0.00129356	1.25986	0.000179379	1.17096	-0.000368519
		6.74443	4.78296e+06	1.19585	0.00147584	1.26395	0.000181779	1.17534	-0.000304053
		6.74853	4.96838e+06	1.19995	0.0015145	1.26805	0.000182708	1.17973	-0.000208154
		6.75262	5.25917e+06	1.20404	0.00133054	1.27214	0.000182544	1.18412	-0.000192974
		6.75672	5.71124e+06	1.20814	0.00124069	1.27624	0.000181958	1.1885	-0.000187092
		6.76081	6.14121e+06	1.21223	0.0011718	1.28033	0.000180968	1.19289	-0.00018121
		6.76491	6.37295e+06	1.21633	0.00112265	1.28443	0.000179159	1.19727	-0.000158389
		6.7731	6.10585e+06	1.22042	0.00109654	1.28852	0.00017701	1.20166	-8.9213e-05
		6.77719	5.64532e+06	1.22452	0.00106192	1.29262	0.000174451	1.20605	6.48765e-06
		6.78129	5.32365e+06	1.22861	0.00101931	1.29671	0.000172703	1.21043	1.54995e-05
		6.78538	5.101e+06	1.23271	0.000935896	1.30081	0.000171364	1.21482	2.45113e-05
		6.78948	4.85664e+06	1.2368	0.000824436	1.3049	0.000170415	1.2192	3.01272e-05
		6.79357	4.77914e+06	1.2409	0.000686588	1.309	0.000171176	1.22359	3.57431e-05
		6.79767	4.50993e+06	1.24499	0.000672894	1.31309	0.000174788	1.22798	8.01664e-05
		6.80176	4.26307e+06	1.24909	0.000919614	1.31719	0.000178661	1.23236	0.000107511
		6.80995	3.95496e+06	1.25318	0.00111595	1.32128	0.000182092	1.23675	0.000121103
		6.81405	3.69365e+06	1.25728	0.00126487	1.32538	0.000185104	1.24113	0.000127818
		6.81814	3.50205e+06	1.26137	0.00131628	1.32947	0.000187334	1.24552	0.000131363
		6.82224	3.30793e+06	1.26547	0.00137526	1.33356	0.000190025	1.24991	0.0001316
		6.82633	3.09563e+06	1.26956	0.00145104	1.33766	0.000192256	1.25429	0.000131836
		6.83043	2.91289e+06	1.27366	0.00149819	1.34175	0.00019405	1.25868	0.000147875
		6.83452	2.82479e+06	1.27775	0.00151834	1.34585	0.000196369	1.26306	0.00015503
		6.83861	2.73834e+06	1.28185	0.00146863	1.34994	0.000198532	1.26745	0.000150999
		6.8509	2.58695e+06	1.28594	0.00136358	1.35404	0.000200547	1.27184	0.000146969
		6.85499	2.47872e+06	1.29004	0.00134936	1.35813	0.00020264	1.27622	0.000131754
		6.85909	2.36878e+06	1.29413	0.00133596	1.36223	0.000205376	1.28061	0.0001103
		6.86318	2.32208e+06	1.29823	0.00132324	1.36632	0.000207654	1.28499	0.000171569
		6.87137	2.15714e+06	1.30232	0.00130939	1.37042	0.000209497	1.28938	0.000179913
		6.87547	2.05652e+06	1.30642	0.00119994	1.37451	0.000208451	1.29377	0.000188258
		6.87956	1.94163e+06	1.31051	0.00108944	1.37861	0.000207199	1.29815	0.000204431
		6.88366	1.83818e+06	1.31461	0.0010333	1.3827	0.000205993	1.30254	0.000222276
		6.88775	2.08906e+06	1.3187	0.0010009	1.3868	0.000204832	1.30692	0.00023692
		6.89185	2.25439e+06	1.32279	0.000957137	1.39089	0.00020369	1.31131	0.000296255
		6.89594	2.37222e+06	1.32689	0.000902671	1.39499	0.000201999	1.3157	0.00032407
		6.90004	2.25634e+06	1.33098	0.000872166	1.39908	0.000199784	1.32008	0.000332633
		6.90413	2.09383e+06	1.33508	0.000850114	1.40318	0.00019808	1.32447	0.000329653
		6.90823	1.86159e+06	1.33917	0.000836035	1.40727	0.000196531	1.32885	0.000326672
		6.91232	1.76802e+06	1.34327	0.000928527	1.41137	0.000194967	1.33324	0.000356292
		6.91642	1.86039e+06	1.34736	0.00100073	1.41546	0.000193388	1.33763	0.000427544
		6.92051	2.00005e+06	1.35146	0.00105383	1.41956	0.000188747	1.34201	0.000496642
		6.92461	2.13673e+06	1.35555	0.00104113	1.42365	0.000186702	1.3464	0.000499951
		6.9328	2.20178e+06	1.35965	0.00099049	1.42775	0.000186865	1.35078	0.00050933
		6.93689	2.27207e+06	1.36374	0.000904141	1.43184	0.000188251	1.35517	0.000544936
		6.94099	2.26459e+06	1.36784	0.000743368	1.43594	0.000189701	1.35956	0.000554137
		6.94508	2.1958e+06	1.37193	0.000608675	1.44003	0.000190579	1.36394	0.000609593
		6.94918	2.10832e+06	1.37603	0.000593962	1.44413	0.000190915	1.36833	0.000643493
		6.95327	2.00732e+06	1.38012	0.000678195	1.44822	0.000189492	1.37271	0.000641869
		6.96146	2.12037e+06	1.38422	0.000784893	1.45232	0.000189368	1.3771	0.000640245
		6.96556	2.29761e+06	1.38831	0.000932353	1.45641	0.000191088	1.38149	0.00063605
		6.96965	2.48712e+06	1.39241	0.00108059	1.46051	0.000192062	1.38587	0.000672259
		6.97375	2.6529e+06	1.3965	0.00119522	1.4646	0.000192325	1.39026	0.000685238
		6.98194	2.83228e+06	1.4006	0.00127819	1.4687	0.000190943	1.39464	0.000688146
		6.98603	2.9237e+06	1.40469	0.00125446	1.47279	0.000191119	1.39903	0.000671116
		6.99422	2.89545e+06	1.40879	0.00114605	1.47689	0.000194871	1.40342	0.000654086
		6.99832	2.86319e+06	1.41288	0.0010296	1.48098	0.000198472	1.4078	0.0006411
		7.00651	2.75252e+06	1.41698	0.000905623	1.48508	0.000201837	1.41219	0.000633497
		7.0106	2.76529e+06	1.42107	0.000841789	1.48917	0.000204977	1.41657	0.000630812
		7.01879	2.81779e+06	1.42517	0.000871953	1.49327	0.00020709	1.42096	0.000647702
		7.02289	2.9069e+06	1.42926	0.000902231	1.49736	0.000208227	1.42535	0.000656437
		7.03517	3.00189e+06	1.43336	0.000932625	1.50146	0.000206953	1.42973	0.000653803
		7.04745	3.04013e+06	1.43745	0.000932701	1.50555	0.00020614	1.43412	0.000651169
		7.05564	2.96272e+06	1.44155	0.000904245	1.50965	0.000205765	1.4385	0.00064527
		7.06383	2.79435e+06	1.44564	0.000811706	1.51374	0.000207861	1.44289	0.000655406
		7.06793	2.69703e+06	1.44974	0.000706325	1.51784	0.000209856	1.44728	0.000662419
		7.07202	2.66314e+06	1.45383	0.000646979	1.52193	0.000211691	1.45166	0.000664924
		7.08021	2.7965e+06	1.45793	0.000650534	1.52602	0.000213372	1.45605	0.000645209
		7.08431	2.88771e+06	1.46202	0.000808644	1.53012	0.000214842	1.46043	0.000625495
		7.0884	2.86048e+06	1.46612	0.000888698	1.53421	0.000212135	1.46482	0.000603949
		7.09659	2.69874e+06	1.47021	0.000895203	1.53831	0.000209569	1.46921	0.000630185
		7.10888	2.84522e+06	1.47431	0.000874227	1.5424	0.000209057	1.47359	0.0006644
		7.11297	2.95908e+06	1.4784	0.000827404	1.5465	0.000208578	1.47798	0.000663425
		7.11707	3.05688e+06	1.4825	0.000724641	1.55059	0.000208313	1.48236	0.00066245
		7.12526	3.0634e+06	1.48659	0.000628363	1.55469	0.000207666	1.48675	0.000657505
		7.12935	3.12673e+06	1.49069	0.000598194	1.55878	0.000206658	1.49114	0.000650407
		7.14983	3.14758e+06	1.49478	0.000630241	1.56288	0.000205706	1.49552	0.000653321
		7.17849	3.16146e+06	1.49888	0.000619569	1.56697	0.000205593	1.49991	0.000647752
		7.19078	3.10082e+06	1.50297	0.000568643	1.57107	0.000205359	1.50429	0.000642184
		7.19897	2.85939e+06	1.50707	0.000438282	1.57516	0.000205013	1.50868	0.000618689
		7.20306	2.75763e+06	1.51116	0.00039149	1.57926	0.00020425	1.51307	0.000556115
		7.20716	2.69334e+06	1.51525	0.000362129	1.58335	0.000205037	1.51745	0.000522392
		7.21125	2.63404e+06	1.51935	0.000349178	1.58745	0.000205735	1.52184	0.000525705
		7.23172	2.50139e+06	1.52344	0.000517099	1.59154	0.000206348	1.52622	0.000518699
		7.23582	2.43094e+06	1.52754	0.0006877	1.59564	0.000206149	1.53061	0.000511693
		7.2481	2.53413e+06	1.53163	0.00085366	1.59973	0.000205178	1.535	0.000489599
		7.2522	2.71992e+06	1.53573	0.000938395	1.60383	0.00020234	1.53938	0.000426018
		7.25629	2.85104e+06	1.53982	0.000946621	1.60792	0.000200391	1.54377	0.000363205
		7.26039	2.93478e+06	1.54392	0.00080605	1.61202	0.000199286	1.54815	0.000372054
		7.28496	2.90955e+06	1.54801	0.000594039	1.61611	0.000197838	1.55254	0.000372473
		7.29315	2.83061e+06	1.55211	0.000480049	1.62021	0.000196064	1.55693	0.00036396
		7.30953	2.91114e+06	1.5562	0.000400692	1.6243	0.000193447	1.56131	0.000355446
		7.31362	3.02801e+06	1.5603	0.000329368	1.6284	0.00019175	1.5657	0.000339954
		7.31772	3.16393e+06	1.56439	0.000262807	1.63249	0.00019152	1.57008	0.000307074
		7.32181	3.23307e+06	1.56849	0.00020073	1.63659	0.000191973	1.57447	0.000328917
		7.3341	3.27018e+06	1.57258	0.000196482	1.64068	0.000193075	1.57886	0.000337936
		7.34229	3.43855e+06	1.57668	0.000208398	1.64478	0.00019358	1.58324	0.000337638
		7.35867	3.27544e+06	1.58077	0.000220345	1.64887	0.000193518	1.58763	0.00033734
		7.36276	3.13311e+06	1.58487	0.000224726	1.65297	0.00019176	1.59201	0.000314063
		7.36686	3.03655e+06	1.58896	0.000221996	1.65706	0.000193501	1.5964	0.000303838
		7.37095	2.97491e+06	1.59306	0.000222882	1.66116	0.000195564	1.60079	0.000306476
		7.38733	2.77692e+06	1.59715	0.000207654	1.66525	0.000197067	1.60517	0.000307728
		7.39143	2.70122e+06	1.60125	0.000177238	1.66935	0.000198038	1.60956	0.000305932
		7.39552	2.63403e+06	1.60534	0.000122506	1.67344	0.000197472	1.61394	0.000304136
		7.4078	2.45818e+06	1.60944	4.3454e-05	1.67754	0.000196634	1.61833	0.000239319
		7.4119	2.43509e+06	1.61353	1.64835e-05	1.68163	0.000195536	1.62272	0.000207425
		7.41599	2.4213e+06	1.61763	-9.87916e-07	1.68573	0.000193625	1.6271	0.000213953
		7.42418	2.34667e+06	1.62172	-3.801e-05	1.68982	0.000193562	1.63149	0.000209106
		7.44056	2.29545e+06	1.62582	-9.34543e-05	1.69392	0.000193683	1.63587	0.000204258
		7.45694	2.4074e+06	1.62991	-0.000113461	1.69801	0.000195769	1.64026	0.000150351
		7.46104	2.4492e+06	1.63401	-3.74135e-05	1.70211	0.000198736	1.64465	0.00010884
		7.46923	2.60417e+06	1.6381	2.13857e-05	1.7062	0.00020098	1.64903	6.68893e-05
		7.4938	2.51018e+06	1.6422	6.39685e-05	1.7103	0.000202537	1.65342	4.31412e-05
		7.49789	2.5535e+06	1.64629	4.71324e-05	1.71439	0.00020188	1.6578	4.20547e-05
		7.50608	2.68887e+06	1.65039	-3.17816e-05	1.71848	0.000201174	1.66219	4.09681e-05
		7.51427	2.8915e+06	1.65448	-5.26468e-05	1.72258	0.000206096	1.66658	1.32489e-05
		7.51837	2.91207e+06	1.65858	-7.01236e-05	1.72667	0.000210056	1.67096	9.59649e-06
		7.53065	3.00655e+06	1.66267	-8.43935e-05	1.73077	0.0002131	1.67535	-2.62672e-05
		7.53475	3.17346e+06	1.66677	-9.2714e-05	1.73486	0.000214554	1.67973	-2.42305e-05
		7.53884	3.27973e+06	1.67086	-9.54359e-05	1.73896	0.000215151	1.68412	-1.37591e-06
		7.54703	3.14911e+06	1.67496	-1.83595e-05	1.74305	0.000213977	1.68851	-4.33651e-06
		7.55113	3.08525e+06	1.67905	8.7446e-05	1.74715	0.000210857	1.69289	-7.2971e-06
		7.55522	3.16065e+06	1.68315	0.000175519	1.75124	0.000211477	1.69728	-3.58384e-05
		7.55932	3.24973e+06	1.68724	0.000246906	1.75534	0.000213387	1.70166	-4.68673e-05
		7.56341	3.40856e+06	1.69134	0.000257787	1.75943	0.000214976	1.70605	-5.78962e-05
		7.5716	3.44567e+06	1.69543	0.000376559	1.76353	0.000216261	1.71044	-4.77839e-05
		7.57979	3.30727e+06	1.69953	0.000450019	1.76762	0.000216371	1.71482	-5.30119e-05
		7.58389	3.43349e+06	1.70362	0.000480822	1.77172	0.000215782	1.71921	-5.82399e-05
		7.59617	3.33015e+06	1.70771	0.000429461	1.77581	0.000214528	1.72359	-7.25256e-05
		7.60026	3.19603e+06	1.71181	0.000382178	1.77991	0.000211681	1.72798	-0.000120736
		7.62483	3.1708e+06	1.7159	0.000336024	1.784	0.000210728	1.73237	-0.000151578
		7.63302	3.23714e+06	1.72	0.000290972	1.7881	0.00020984	1.73675	-0.000145608
		7.63712	3.39328e+06	1.72409	0.000223082	1.79219	0.00020843	1.74114	-0.000152883
		7.64121	3.55513e+06	1.72819	0.000176218	1.79629	0.000206521	1.74552	-0.000160159
		7.64531	3.6471e+06	1.73228	8.29077e-05	1.80038	0.000206459	1.74991	-0.000230902
		7.6494	3.4614e+06	1.73638	-5.41265e-05	1.80448	0.000206361	1.7543	-0.000274987
		7.6535	3.40739e+06	1.74047	-7.51722e-05	1.80857	0.000206229	1.75868	-0.000271479
		7.66169	3.28411e+06	1.74457	-7.32309e-05	1.81267	0.000206023	1.76307	-0.000280136
		7.66578	3.01319e+06	1.74866	-6.83364e-05	1.81676	0.000208015	1.76745	-0.000288794
		7.66988	2.86563e+06	1.75276	-6.06461e-05	1.82086	0.000209452	1.77184	-0.000314756
		7.67807	2.98413e+06	1.75685	6.13593e-06	1.82495	0.000210364	1.77623	-0.000351752
		7.68216	3.24599e+06	1.76095	3.26845e-05	1.82905	0.000210318	1.78061	-0.000354899
		7.68626	3.51185e+06	1.76504	2.12889e-05	1.83314	0.000207742	1.785	-0.000358046
		7.69035	3.75526e+06	1.76914	-9.40588e-05	1.83724	0.000205912	1.78938	-0.00033386
		7.69445	3.81545e+06	1.77323	-0.000298368	1.84133	0.000203557	1.79377	-0.000318907
		7.69854	3.64693e+06	1.77733	-0.000334849	1.84543	0.000200702	1.79816	-0.000325263
		7.70264	3.32669e+06	1.78142	-0.000201892	1.84952	0.000196709	1.80254	-0.00033162
		7.70673	3.07106e+06	1.78552	-9.60803e-05	1.85362	0.000190387	1.80693	-0.000345087
		7.71492	2.95622e+06	1.78961	-1.58275e-05	1.85771	0.000186571	1.81131	-0.00036044
		7.71902	3.04483e+06	1.79371	-3.22416e-07	1.86181	0.000188632	1.8157	-0.000335832
		7.72311	3.12387e+06	1.7978	1.66507e-06	1.8659	0.000191296	1.82009	-0.000346204
		7.72721	3.06789e+06	1.8019	1.04287e-06	1.87	0.000194004	1.82447	-0.000356576
		7.7313	2.93126e+06	1.80599	-2.04089e-06	1.87409	0.000195621	1.82886	-0.000379324
		7.74359	2.83124e+06	1.81009	-3.64943e-05	1.87819	0.000196201	1.83324	-0.000397015
		7.75178	2.67625e+06	1.81418	-6.45122e-05	1.88228	0.000194485	1.83763	-0.000392788
		7.75587	2.46972e+06	1.81828	-1.14354e-05	1.88638	0.000192575	1.84202	-0.000383476
		7.75997	2.34067e+06	1.82237	5.08447e-05	1.89047	0.000190481	1.8464	-0.00038347
		7.77225	2.38466e+06	1.82647	0.00010732	1.89457	0.000187494	1.85079	-0.000383464
		7.78044	2.16158e+06	1.83056	0.00015829	1.89866	0.000183788	1.85517	-0.000417504
		7.78454	1.99936e+06	1.83466	0.000189539	1.90276	0.000182543	1.85956	-0.000447303
		7.79682	1.9118e+06	1.83875	6.02633e-05	1.90685	0.000182154	1.86395	-0.000477723
		7.80501	1.77865e+06	1.84285	-1.25368e-05	1.91094	0.000181548	1.86833	-0.000474424
		7.8091	1.68852e+06	1.84694	-7.54608e-05	1.91504	0.000180736	1.87272	-0.000481193
		7.8132	1.62912e+06	1.85104	-0.000148402	1.91913	0.000178263	1.8771	-0.000487963
		7.82139	1.57527e+06	1.85513	-0.000230765	1.92323	0.00017138	1.88149	-0.000576144
		7.82958	1.51332e+06	1.85923	-0.000350835	1.92732	0.00016502	1.88588	-0.000613844
		7.83777	1.45939e+06	1.86332	-0.000410532	1.93142	0.000159947	1.89026	-0.000632367
		7.84186	1.44894e+06	1.86742	-0.000464885	1.93551	0.000156883	1.89465	-0.000627416
		7.85005	1.4011e+06	1.87151	-0.000514208	1.93961	0.000157651	1.89903	-0.000628557
		7.85415	1.34443e+06	1.87561	-0.000494307	1.9437	0.000157958	1.90342	-0.000629698
		7.85824	1.29327e+06	1.8797	-0.000355083	1.9478	0.000157829	1.90781	-0.000642922
		7.86234	1.21832e+06	1.8838	-0.000139986	1.95189	0.000156553	1.91219	-0.000665523
		7.86643	1.14255e+06	1.88789	3.30504e-05	1.95599	0.000156044	1.91658	-0.00067727
		7.87053	1.0915e+06	1.89199	0.000166447	1.96008	0.000156527	1.92096	-0.000655141
		7.87462	1.0502e+06	1.89608	0.00020142	1.96418	0.000156685	1.92535	-0.000646083
		7.88281	1.01121e+06	1.90017	0.000214959	1.96827	0.000156533	1.92974	-0.000651013
		7.88691	977404	1.90427	0.000208352	1.97237	0.000155169	1.93412	-0.000655943
		7.891	927013	1.90836	0.000162631	1.97646	0.00015257	1.93851	-0.000727994
		7.8951	899929	1.91246	7.81745e-05	1.98056	0.000152315	1.94289	-0.000716317
		7.90738	911826	1.91655	-3.51057e-05	1.98465	0.000152067	1.94728	-0.000646283
		7.91557	934776	1.92065	-0.000148533	1.98875	0.000151826	1.95167	-0.000636525
		7.92786	947020	1.92474	-0.000262062	1.99284	0.000151776	1.95605	-0.000626768
		7.94014	964579	1.92884	-0.00039177	1.99694	0.000150684	1.96044	-0.000626641
		7.95243	926155	1.93293	-0.000349696	2.00103	0.000148603	1.96482	-0.000626514
		7.95652	945313	1.93703	-0.000301958	2.00513	0.000146719	1.96921	-0.000641867
		7.96062	1.05128e+06	1.94112	-0.000264858	2.00922	0.000145274	1.9736	-0.000627185
		7.96471	1.11277e+06	1.94522	-0.00023779	2.01332	0.000143346	1.97798	-0.000610766
		7.96881	1.17081e+06	1.94931	-0.000154906	2.01741	0.00014096	1.98237	-0.000605853
		7.9729	1.22701e+06	1.95341	-8.54825e-05	2.02151	0.00013839	1.98675	-0.000611362
		7.97699	1.28809e+06	1.9575	-2.87169e-05	2.0256	0.000135649	1.99114	-0.000616871
		7.98518	1.21612e+06	1.9616	-9.91176e-06	2.0297	0.000132177	1.99553	-0.000619928
		7.98928	1.14555e+06	1.96569	2.83282e-05	2.03379	0.000130629	1.99991	-0.000608161
		7.99337	1.08107e+06	1.96979	3.76222e-05	2.03789	0.000130474	2.0043	-0.000574246
		7.99747	1.05558e+06	1.97388	1.964e-05	2.04198	0.000131206	2.00868	-0.000562256
		8.01385	1.08111e+06	1.97798	-6.37309e-05	2.04608	0.00013124	2.01307	-0.000561996
		8.02204	1.093e+06	1.98207	-3.9473e-05	2.05017	0.000130611	2.01746	-0.000561736
		8.02613	1.11689e+06	1.98617	-3.03763e-06	2.05427	0.000128643	2.02184	-0.000573206
		8.03432	1.23783e+06	1.99026	3.42512e-05	2.05836	0.000124682	2.02623	-0.000507608
		8.03842	1.30631e+06	1.99436	7.23242e-05	2.06246	0.000122105	2.03061	-0.000502809
		8.04661	1.30647e+06	1.99845	0.000118498	2.06655	0.000119815	2.035	-0.000504293
		8.0507	1.2146e+06	2.00255	0.000282399	2.07065	0.000117798	2.03939	-0.000505776
		8.05889	1.27135e+06	2.00664	0.000468755	2.07474	0.000120432	2.04377	-0.000525511
		8.06299	1.37343e+06	2.01074	0.000659914	2.07884	0.000123899	2.04816	-0.000513178
		8.06708	1.54047e+06	2.01483	0.000811529	2.08293	0.00012678	2.05254	-0.000503888
		8.07118	1.67946e+06	2.01893	0.000925966	2.08703	0.000129105	2.05693	-0.000444682
		8.07527	1.78922e+06	2.02302	0.000934262	2.09112	0.000130401	2.06132	-0.000443077
		8.07937	1.89917e+06	2.02712	0.000842657	2.09521	0.000132204	2.0657	-0.000445353
		8.08346	2.16147e+06	2.03121	0.000750376	2.09931	0.000133724	2.07009	-0.000447629
		8.08756	2.64628e+06	2.03531	0.000655397	2.1034	0.000134977	2.07447	-0.000449791
		8.09165	2.94213e+06	2.0394	0.00055788	2.1075	0.000137963	2.07886	-0.000403849
		8.09575	3.25917e+06	2.0435	0.000504078	2.11159	0.000141087	2.08325	-0.000368421
		8.09984	3.42728e+06	2.04759	0.000417683	2.11569	0.0001442	2.08763	-0.000353403
		8.10394	3.55024e+06	2.05169	0.000300607	2.11978	0.0001473	2.09202	-0.000350713
		8.10803	3.83823e+06	2.05578	8.43446e-05	2.12388	0.000150041	2.0964	-0.000348023
		8.11213	4.24301e+06	2.05988	-1.35243e-05	2.12797	0.000152441	2.10079	-0.000295654
		8.11622	4.94755e+06	2.06397	-3.16875e-05	2.13207	0.000154005	2.10518	-0.000269203
		8.12032	6.11837e+06	2.06807	4.95997e-05	2.13616	0.000151824	2.10956	-0.00023414
		8.12441	7.27899e+06	2.07216	0.000109068	2.14026	0.000151069	2.11395	-0.000221102
		8.12851	7.63677e+06	2.07626	0.000148025	2.14435	0.00015385	2.11833	-0.000216813
		8.1326	8.23984e+06	2.08035	0.000130623	2.14845	0.000157719	2.12272	-0.000224116
		8.1367	8.77176e+06	2.08444	0.000106769	2.15254	0.000160525	2.12711	-0.000231419
		8.14489	1.15509e+07	2.08854	0.000190266	2.15664	0.000162321	2.13149	-0.000198503
		8.14898	1.28349e+07	2.09263	0.000294563	2.16073	0.000162194	2.13588	-0.000169833
		8.15308	1.27867e+07	2.09673	0.000418459	2.16483	0.000162515	2.14026	-0.000161272
		8.15717	1.59171e+07	2.10082	0.000554994	2.16892	0.00016335	2.14465	-0.000160334
		8.16127	2.44124e+07	2.10492	0.000652357	2.17302	0.000164672	2.14904	-0.000166968
		8.16536	1.26187e+08	2.10901	0.000712843	2.17711	0.000166118	2.15342	-0.000173601
		8.78369	7.919e+07	2.11311	0.000658511	2.18121	0.000167099	2.15781	-0.000121367
		8.78778	3.36009e+07	2.1172	0.000507063	2.1853	0.000167637	2.16219	-4.79373e-05
		8.79188	1.4854e+07	2.1213	0.000395027	2.1894	0.000168086	2.16658	-4.50425e-05
		8.79597	1.14401e+07	2.12539	0.000320097	2.19349	0.000168449	2.17097	-4.65287e-05
		8.80007	1.24401e+07	2.12949	0.000262375	2.19759	0.000167097	2.17535	-4.8015e-05
		8.80416	1.43769e+07	2.13358	0.000314912	2.20168	0.000165202	2.17974	-2.98316e-05
		8.80826	2.04163e+07	2.13768	0.000417089	2.20578	0.00016271	2.18412	-5.81845e-06
		8.81235	2.45152e+07	2.14177	0.000430049	2.20987	0.00015965	2.18851	4.29997e-05
		8.81645	1.13039e+07	2.14587	0.000359022	2.21397	0.000156673	2.1929	6.06576e-05
		8.82054	6.49226e+06	2.14996	0.0002672	2.21806	0.000153773	2.19728	6.18985e-05
		8.82464	5.76951e+06	2.15406	0.000191224	2.22216	0.000150566	2.20167	6.09861e-05
		8.83283	5.34778e+06	2.15815	0.000119561	2.22625	0.000151809	2.20605	6.00736e-05
		8.83692	5.18572e+06	2.16225	5.19581e-05	2.23035	0.000152208	2.21044	8.88159e-05
		8.84102	4.51963e+06	2.16634	-3.15677e-05	2.23444	0.000151806	2.21483	0.000164587
		8.84511	3.69902e+06	2.17044	-7.40955e-05	2.23854	0.000149595	2.21921	0.000196332
		8.84921	3.26702e+06	2.17453	-7.8083e-05	2.24263	0.000147145	2.2236	0.000208449
		8.8533	3.07815e+06	2.17863	-5.50757e-05	2.24673	0.000143611	2.22798	0.000220566
		8.8574	2.94009e+06	2.18272	-3.25857e-05	2.25082	0.000139047	2.23237	0.000238129
		8.86149	2.74737e+06	2.18682	-1.14219e-05	2.25492	0.000131813	2.23676	0.000288455
		8.86559	2.49689e+06	2.19091	8.49349e-06	2.25901	0.000127306	2.24114	0.000339899
		8.86968	2.23227e+06	2.19501	4.12332e-05	2.26311	0.00012373	2.24553	0.000364889
		8.87378	2.03315e+06	2.1991	0.000115446	2.2672	0.00012104	2.24991	0.000373
		8.87787	1.95819e+06	2.2032	0.000177306	2.2713	0.000119538	2.2543	0.000381111
		8.88197	1.895e+06	2.20729	0.000227537	2.27539	0.000120216	2.25869	0.000434012
		8.88606	1.8446e+06	2.21139	0.000182635	2.27949	0.000121303	2.26307	0.000516666
		8.89016	1.74045e+06	2.21548	0.000131345	2.28358	0.000122779	2.26746	0.000591097
		8.89425	1.60913e+06	2.21958	7.411e-05	2.28767	0.000124445	2.27184	0.000602568
		8.89835	1.46594e+06	2.22367	-2.57046e-05	2.29177	0.000128825	2.27623	0.000614038
		8.90244	1.43839e+06	2.22777	-8.06397e-06	2.29586	0.000133056	2.28062	0.000625087
		8.90654	1.46581e+06	2.23186	2.85778e-07	2.29996	0.000136784	2.285	0.000668783
		8.91882	1.49227e+06	2.23596	-1.09398e-07	2.30405	0.000140034	2.28939	0.000702906
		8.92292	1.44467e+06	2.24005	-1.85582e-05	2.30815	0.000137792	2.29377	0.000769033
		8.92701	1.39207e+06	2.24415	-6.05232e-05	2.31224	0.000137849	2.29816	0.00079984
		8.9352	1.34679e+06	2.24824	-0.000131681	2.31634	0.000138293	2.30255	0.000813539
		8.94339	1.30993e+06	2.25234	-0.000221182	2.32043	0.000138139	2.30693	0.000818589
		8.94748	1.24589e+06	2.25643	-0.000178297	2.32453	0.000137416	2.31132	0.000823639
		8.95158	1.21474e+06	2.26053	-8.76952e-05	2.32862	0.000138212	2.3157	0.00084352
		8.96796	1.19866e+06	2.26462	3.80201e-06	2.33272	0.000139049	2.32009	0.00093153
		8.97205	1.15787e+06	2.26872	7.4118e-05	2.33681	0.000139374	2.32448	0.000947557
		8.97615	1.08998e+06	2.27281	0.000124494	2.34091	0.000139213	2.32886	0.000963585
		8.98024	1.05243e+06	2.2769	0.000113342	2.345	0.000138955	2.33325	0.000977401
		8.99662	1.02337e+06	2.281	4.1176e-05	2.3491	0.000138608	2.33763	0.000998606
		9.00072	970556	2.28509	-2.675e-05	2.35319	0.000137368	2.34202	0.00105279
		9.00481	901846	2.28919	-4.27979e-05	2.35729	0.000138509	2.34641	0.00111721
		9.013	864506	2.29328	-1.00129e-05	2.36138	0.000140145	2.35079	0.00116992
		9.02119	815987	2.29738	0.000104522	2.36548	0.000142253	2.35518	0.00117196
		9.02529	778432	2.30147	0.000219346	2.36957	0.000144672	2.35956	0.00117399
		9.02938	745278	2.30557	0.000304963	2.37367	0.000145718	2.36395	0.00120302
		9.03348	718597	2.30966	0.000363086	2.37776	0.00014546	2.36834	0.00124035
		9.03757	700272	2.31376	0.000340174	2.38186	0.000143292	2.37272	0.00125086
		9.04986	706090	2.31785	0.000263384	2.38595	0.000141238	2.37711	0.00125561
		9.06214	726002	2.32195	0.00011202	2.39005	0.000139292	2.38149	0.00125776
		9.07443	707419	2.32604	-2.34344e-05	2.39414	0.000138235	2.38588	0.00123855
		9.08262	681170	2.33014	-0.00014822	2.39824	0.0001375	2.39027	0.00121935
		9.09081	652682	2.33423	-0.000262978	2.40233	0.000137068	2.39465	0.00119091
		9.099	632077	2.33833	-0.000322012	2.40643	0.000135854	2.39904	0.00121527
		9.10309	630093	2.34242	-0.00036855	2.41052	0.000133897	2.40342	0.00123227
		9.11947	637965	2.34652	-0.000403319	2.41462	0.000129027	2.40781	0.00123874
		9.12766	643218	2.35061	-0.000390771	2.41871	0.000124496	2.4122	0.00124037
		9.13175	632682	2.35471	-0.000379815	2.42281	0.00012343	2.41658	0.00124201
		9.13994	597152	2.3588	-0.000370291	2.4269	0.000122512	2.42097	0.00127491
		9.14813	581003	2.3629	-0.000442619	2.431	0.00012409	2.42535	0.00134582
		9.15223	571422	2.36699	-0.000505015	2.43509	0.00012565	2.42974	0.00134947
		9.16042	553508	2.37109	-0.000495845	2.43919	0.000126804	2.43413	0.00134905
		9.1727	538772	2.37518	-0.000469236	2.44328	0.000127572	2.43851	0.00134864
		9.18089	504819	2.37928	-0.000483352	2.44738	0.000127519	2.4429	0.00135209
		9.18499	495652	2.38337	-0.00053585	2.45147	0.000127648	2.44728	0.00136545
		9.19727	503348	2.38747	-0.000557082	2.45557	0.00012795	2.45167	0.00137346
		9.20546	516438	2.39156	-0.000566804	2.45966	0.000129402	2.45606	0.0013765
		9.21365	495814	2.39566	-0.000565722	2.46376	0.000131122	2.46044	0.00136008
		9.22594	465856	2.39975	-0.000535266	2.46785	0.00013284	2.46483	0.00134367
		9.23003	456775	2.40385	-0.000494282	2.47195	0.000132812	2.46921	0.0013647
		9.23413	459531	2.40794	-0.000461945	2.47604	0.000131127	2.4736	0.0013931
		9.23822	463794	2.41204	-0.000437749	2.48013	0.000127174	2.47799	0.00140345
		9.2587	469537	2.41613	-0.000465589	2.48423	0.000124801	2.48237	0.00142267
		9.27098	457798	2.42023	-0.000542446	2.48832	0.000122567	2.48676	0.00142409
		9.27508	463478	2.42432	-0.000656842	2.49242	0.000119668	2.49114	0.00141577
		9.28736	470928	2.42842	-0.000687756	2.49651	0.000116138	2.49553	0.00140745
		9.29146	455170	2.43251	-0.000657542	2.50061	0.00011278	2.49992	0.00140464
		9.29555	433759	2.43661	-0.000623428	2.5047	0.000109585	2.5043	0.00144874
		9.29965	421276	2.4407	-0.000585656	2.5088	0.000105266	2.50869	0.00144279
		9.30374	408375	2.4448	-0.000567988	2.51289	0.000102371	2.51307	0.00143684
		9.31193	392675	2.44889	-0.00056924	2.51699	0.000100205	2.51746	0.00141431
		9.32421	394708	2.45299	-0.000611278	2.52108	9.82256e-05	2.52185	0.00139465
		9.3365	405268	2.45708	-0.000594633	2.52518	9.64226e-05	2.52623	0.0013943
		9.34059	409006	2.46118	-0.000572686	2.52927	9.49792e-05	2.53062	0.00139396
		9.34469	407336	2.46527	-0.000545748	2.53337	9.50133e-05	2.535	0.00139087
		9.36516	413601	2.46936	-0.000443442	2.53746	9.60763e-05	2.53939	0.00138777
		9.36926	427296	2.47346	-0.000309411	2.54156	9.71887e-05	2.54378	0.00133027
		9.37745	455230	2.47755	-0.000166584	2.54565	9.79905e-05	2.54816	0.00130296
		9.38154	478637	2.48165	-2.6219e-05	2.54975	9.84992e-05	2.55255	0.00126435
		9.38564	509957	2.48574	0.000106425	2.55384	9.79394e-05	2.55693	0.0012429
		9.38973	545013	2.48984	0.000210665	2.55794	9.63656e-05	2.56132	0.00125195
		9.39383	562790	2.49393	0.000288166	2.56203	9.40862e-05	2.56571	0.00125411
		9.40202	553949	2.49803	0.000372567	2.56613	9.27565e-05	2.57009	0.00125404
		9.41021	525857	2.50212	0.000414204	2.57022	9.15866e-05	2.57448	0.00125396
		9.4143	506921	2.50622	0.000415625	2.57432	9.01972e-05	2.57886	0.00125165
		9.4184	476115	2.51031	0.000402619	2.57841	8.85998e-05	2.58325	0.00127486
		9.42249	454511	2.51441	0.000416088	2.58251	8.75688e-05	2.58764	0.00129728
		9.42659	436381	2.5185	0.000435877	2.5866	8.56548e-05	2.59202	0.00129847
		9.43068	424807	2.5226	0.00046421	2.5907	8.29034e-05	2.59641	0.00129966
		9.44297	415577	2.52669	0.00050063	2.59479	7.93307e-05	2.60079	0.00130096
		9.45525	426478	2.53079	0.000532306	2.59889	7.5332e-05	2.60518	0.00131436
		9.47163	420071	2.53488	0.000559538	2.60298	6.90931e-05	2.60957	0.00131289
		9.47573	401027	2.53898	0.000507687	2.60708	6.43985e-05	2.61395	0.00131141
		9.47982	384288	2.54307	0.000509463	2.61117	6.14747e-05	2.61834	0.00130544
		9.48392	372359	2.54717	0.000552237	2.61527	6.02319e-05	2.62272	0.00128945
		9.4962	389239	2.55126	0.000604568	2.61936	6.09125e-05	2.62711	0.00125868
		9.50029	410259	2.55536	0.000536834	2.62346	6.19467e-05	2.6315	0.00122226
		9.50848	430429	2.55945	0.000356074	2.62755	6.199e-05	2.63588	0.00120036
		9.51258	418393	2.56355	0.000229383	2.63165	6.10926e-05	2.64027	0.00118602
		9.52077	451021	2.56764	0.000105129	2.63574	5.74468e-05	2.64465	0.00117168
		9.52486	496178	2.57174	-1.68292e-05	2.63984	5.05844e-05	2.64904	0.00114042
		9.52896	537287	2.57583	-0.000163168	2.64393	4.42426e-05	2.65343	0.00107403
		9.53305	568680	2.57993	-0.00021927	2.64803	4.07605e-05	2.65781	0.00105898
		9.54534	540805	2.58402	-0.000253205	2.65212	3.98163e-05	2.6622	0.00107121
		9.54943	520105	2.58812	-0.000283198	2.65622	3.89274e-05	2.66658	0.00108124
		9.55353	504015	2.59221	-0.000324193	2.66031	3.94008e-05	2.67097	0.00106971
		9.55762	490299	2.59631	-0.000375547	2.6644	3.99433e-05	2.67536	0.00105818
		9.56991	501318	2.6004	-0.000451403	2.6685	4.03317e-05	2.67974	0.00103205
		9.574	511390	2.6045	-0.000621183	2.67259	4.05743e-05	2.68413	0.000988412
		9.58629	491755	2.60859	-0.000781982	2.67669	4.01961e-05	2.68851	0.00100899
		9.59448	502504	2.61269	-0.000708951	2.68078	4.21123e-05	2.6929	0.00101359
		9.60267	513443	2.61678	-0.000615995	2.68488	4.48963e-05	2.69729	0.00100988
		9.61495	490086	2.62088	-0.000537346	2.68897	4.80698e-05	2.70167	0.00100616
		9.62314	505073	2.62497	-0.000472143	2.69307	5.2572e-05	2.70606	0.000944186
		9.62724	505970	2.62907	-0.000531186	2.69716	5.72034e-05	2.71044	0.000930655
		9.63133	491593	2.63316	-0.000588226	2.70126	6.10376e-05	2.71483	0.000954575
		9.63543	477480	2.63726	-0.000643385	2.70535	6.41152e-05	2.71922	0.000957894
		9.64771	456996	2.64135	-0.000731772	2.70945	6.57311e-05	2.7236	0.00095167
		9.6559	447750	2.64545	-0.000786817	2.71354	6.71382e-05	2.72799	0.000945446
		9.66	441442	2.64954	-0.00084178	2.71764	6.83477e-05	2.73237	0.000901935
		9.66409	449689	2.65363	-0.00089671	2.72173	6.94571e-05	2.73676	0.000904092
		9.67228	470310	2.65773	-0.000977627	2.72583	7.04716e-05	2.74115	0.000922943
		9.68047	490495	2.66182	-0.0010805	2.72992	7.05661e-05	2.74553	0.000949506
		9.68457	504059	2.66592	-0.00120406	2.73402	7.25838e-05	2.74992	0.000967639
		9.69685	478741	2.67001	-0.00127923	2.73811	7.6121e-05	2.7543	0.000973022
		9.70504	522828	2.67411	-0.00131131	2.74221	7.93767e-05	2.75869	0.000966112
		9.70913	569072	2.6782	-0.00132561	2.7463	8.23629e-05	2.76308	0.000959201
		9.71323	612265	2.6823	-0.00132316	2.7504	8.33667e-05	2.76746	0.000966559
		9.71732	643375	2.68639	-0.00130625	2.75449	8.38845e-05	2.77185	0.000990375
		9.72142	687102	2.69049	-0.00120521	2.75859	8.24607e-05	2.77623	0.000989235
		9.72551	732177	2.69458	-0.00109963	2.76268	7.92768e-05	2.78062	0.000988095
		9.72961	796116	2.69868	-0.00101193	2.76678	8.00995e-05	2.78501	0.000956902
		9.7337	836444	2.70277	-0.00094104	2.77087	8.2987e-05	2.78939	0.000929773
		9.74599	801265	2.70687	-0.000929443	2.77497	8.5822e-05	2.79378	0.000891216
		9.75008	756734	2.71096	-0.000936991	2.77906	8.86073e-05	2.79816	0.000880019
		9.75418	740958	2.71506	-0.000868573	2.78316	9.2216e-05	2.80255	0.000868822
		9.75827	766486	2.71915	-0.000793307	2.78725	9.56482e-05	2.80694	0.00084278
		9.76237	847519	2.72325	-0.00071157	2.79135	9.84322e-05	2.81132	0.000795061
		9.76646	909543	2.72734	-0.000631521	2.79544	0.0001006	2.81571	0.00075495
		9.77465	950525	2.73144	-0.000573294	2.79954	0.000101703	2.82009	0.00072443
		9.77875	1.13866e+06	2.73553	-0.000535647	2.80363	9.62874e-05	2.82448	0.00072265
		9.78284	1.46258e+06	2.73963	-0.000467837	2.80773	8.97492e-05	2.82887	0.000720869
		9.78694	1.9196e+06	2.74372	-0.000389564	2.81182	8.51176e-05	2.83325	0.000638767
		9.79103	2.2206e+06	2.74782	-0.000332683	2.81592	8.29985e-05	2.83764	0.00054968
		9.80332	2.32379e+06	2.75191	-0.000295883	2.82001	8.17555e-05	2.84202	0.000521152
		9.80741	2.37143e+06	2.75601	-0.000309157	2.82411	8.07659e-05	2.84641	0.000504276
		9.81151	2.49275e+06	2.7601	-0.000312594	2.8282	7.95315e-05	2.8508	0.000490527
		9.8197	2.55103e+06	2.7642	-0.000263362	2.8323	7.80622e-05	2.85518	0.000476778
		9.82379	2.54241e+06	2.76829	-0.00020561	2.83639	7.74578e-05	2.85957	0.000437415
		9.82789	2.43952e+06	2.77239	-0.000146629	2.84049	7.68564e-05	2.86395	0.000397533
		9.84017	2.5576e+06	2.77648	-8.99526e-05	2.84458	7.62582e-05	2.86834	0.000358441
		9.84427	2.79819e+06	2.78058	-4.61491e-05	2.84868	7.5411e-05	2.87273	0.000350455
		9.84836	2.99709e+06	2.78467	-1.44437e-05	2.85277	7.56595e-05	2.87711	0.000335299
		9.86065	3.11763e+06	2.78877	3.30985e-05	2.85686	7.5945e-05	2.8815	0.000320143
		9.86474	3.10292e+06	2.79286	6.31906e-05	2.86096	7.60477e-05	2.88588	0.000284357
		9.86884	2.92867e+06	2.79696	7.68757e-05	2.86505	7.59743e-05	2.89027	0.000229435
		9.87293	2.80645e+06	2.80105	5.5919e-05	2.86915	7.55155e-05	2.89466	0.000191882
		9.88112	2.62943e+06	2.80515	4.444e-05	2.87324	7.25527e-05	2.89904	0.000166469
		9.88521	2.48872e+06	2.80924	4.0499e-05	2.87734	7.08762e-05	2.90343	0.00016298
		9.88931	2.41676e+06	2.81334	3.21944e-05	2.88143	6.93763e-05	2.90781	0.000126548
		9.8934	2.62097e+06	2.81743	1.97654e-05	2.88553	6.90042e-05	2.9122	5.71276e-05
		9.8975	3.05736e+06	2.82153	3.95376e-05	2.88962	6.86561e-05	2.91659	3.15421e-05
		9.90159	3.21509e+06	2.82562	4.3136e-05	2.89372	6.83308e-05	2.92097	-3.20873e-06
		9.90569	3.05789e+06	2.82972	3.15088e-05	2.89781	6.75461e-05	2.92536	-5.97775e-05
		9.91797	3.47843e+06	2.83381	-1.13313e-05	2.90191	6.63266e-05	2.92974	-6.70396e-05
		9.92207	5.16895e+06	2.83791	2.67126e-05	2.906	6.25551e-05	2.93413	-7.43016e-05
		9.92616	7.95643e+06	2.842	4.07681e-05	2.9101	5.87967e-05	2.93852	-9.36468e-05
		9.93026	6.76715e+06	2.84609	3.22015e-05	2.91419	5.68961e-05	2.9429	-0.000196725
		9.93435	7.28718e+06	2.85019	-3.40602e-05	2.91829	5.59253e-05	2.94729	-0.00025887
		9.93845	7.44501e+06	2.85428	-0.000127588	2.92238	5.35026e-05	2.95167	-0.000308774
		9.94254	9.70952e+06	2.85838	-0.000161118	2.92648	4.97018e-05	2.95606	-0.000335239
		9.94664	1.03474e+07	2.86247	-0.00013815	2.93057	4.819e-05	2.96045	-0.000372745
		9.95483	1.08029e+07	2.86657	-0.000112487	2.93467	4.82454e-05	2.96483	-0.000417705
		9.95892	1.24111e+07	2.87066	-0.000104693	2.93876	4.80517e-05	2.96922	-0.000480763
		9.96302	1.53711e+07	2.87476	-0.000113701	2.94286	4.76219e-05	2.9736	-0.000554011
		9.96711	2.34743e+08	2.87885	-0.000190817	2.94695	4.66731e-05	2.97799	-0.000616563
		10.3316	3.69789e+08	2.88295	-0.000272153	2.95105	4.21064e-05	2.98238	-0.000641932
		10.3357	1.23487e+08	2.88704	-0.000228289	2.95514	4.01335e-05	2.98676	-0.000679462
		10.3397	1.26812e+08	2.89114	-0.000167484	2.95924	3.83964e-05	2.99115	-0.000716992
		10.3438	2.50074e+08	2.89523	-0.00011192	2.96333	3.68816e-05	2.99553	-0.000804237
		10.3479	4.4496e+08	2.89933	-6.12647e-05	2.96743	3.77203e-05	2.99992	-0.000870121
		10.352	6.5004e+07	2.90342	-2.83413e-05	2.97152	3.91322e-05	3.00431	-0.000927145
		10.3561	2.42109e+07	2.90752	-1.21422e-05	2.97562	4.05432e-05	3.00869	-0.00095092
		10.3602	3.07482e+07	2.91161	-6.31496e-05	2.97971	4.16372e-05	3.01308	-0.000966856
		10.3643	4.79018e+07	2.91571	-0.000117107	2.98381	4.24303e-05	3.01746	-0.000982791
		10.3766	9.93351e+07	2.9198	-0.000219881	2.9879	4.0742e-05	3.02185	-0.00109361
		10.3807	1.62224e+07	2.9239	-0.000296673	2.992	4.14133e-05	3.02624	-0.00116198
		10.3848	1.04088e+07	2.92799	-0.000290727	2.99609	4.27566e-05	3.03062	-0.00122555
		10.3889	1.4708e+07	2.93209	-0.000225455	3.00019	4.47375e-05	3.03501	-0.00126452
		10.4872	2.13353e+07	2.93618	-0.00015298	3.00428	4.81936e-05	3.03939	-0.0013002
		10.4913	6.7838e+06	2.94028	-7.37232e-05	3.00838	5.2093e-05	3.04378	-0.00138842
		10.4954	4.95485e+06	2.94437	-1.32758e-05	3.01247	5.55505e-05	3.04817	-0.00146539
		10.4994	4.25778e+06	2.94847	2.94097e-05	3.01657	5.85884e-05	3.05255	-0.00155042
		10.5035	3.98307e+06	2.95256	1.06579e-05	3.02066	5.99739e-05	3.05694	-0.00164044
		10.5117	4.57573e+06	2.95666	-7.76565e-05	3.02476	6.16198e-05	3.06132	-0.00168992
		10.5158	4.98073e+06	2.96075	-0.000130496	3.02885	6.3022e-05	3.06571	-0.00171775
		10.5199	5.55785e+06	2.96485	-0.000149931	3.03295	6.41944e-05	3.0701	-0.00177391
		10.524	6.17452e+06	2.96894	-0.000147936	3.03704	5.98022e-05	3.07448	-0.00187199
		10.5281	8.38753e+06	2.97304	-0.000139455	3.04114	5.84322e-05	3.07887	-0.00193475
		10.5322	1.3661e+07	2.97713	-0.000124915	3.04523	5.80092e-05	3.08325	-0.00201178
		10.5363	2.06465e+07	2.98123	-9.75843e-05	3.04932	5.97111e-05	3.08764	-0.00203332
		10.5404	3.15182e+07	2.98532	4.53373e-05	3.05342	6.32747e-05	3.09203	-0.0020353
		10.5445	2.93157e+07	2.98942	0.000169261	3.05751	6.66962e-05	3.09641	-0.0021382
		10.5486	3.31717e+07	2.99351	0.000275318	3.06161	6.83512e-05	3.1008	-0.00225995
		10.5527	1.48337e+07	2.99761	0.000236062	3.0657	6.83282e-05	3.10518	-0.00231891
		10.5568	9.26036e+06	3.0017	0.000112051	3.0698	6.83955e-05	3.10957	-0.0023565
		10.5609	7.79261e+06	3.0058	0.000164451	3.07389	7.08209e-05	3.11396	-0.00240809
		10.565	1.07507e+07	3.00989	0.000336202	3.07799	7.25084e-05	3.11834	-0.00241966
		10.5691	1.167e+08	3.01399	0.00046668	3.08208	7.34953e-05	3.12273	-0.00243123
		10.5854	1.59522e+08	3.01808	0.000558289	3.08618	7.29767e-05	3.12711	-0.0025307
		10.5895	1.02244e+07	3.02218	0.000558277	3.09027	6.91643e-05	3.1315	-0.00261895
		10.5936	1.64421e+07	3.02627	0.000540828	3.09437	6.73851e-05	3.13589	-0.00268688
		10.5977	2.05786e+08	3.03037	0.000506954	3.09846	6.65744e-05	3.14027	-0.00276568
		10.6018	1.40656e+07	3.03446	0.000354228	3.10256	6.66832e-05	3.14466	-0.00282489
		10.6059	6.20454e+06	3.03855	0.000225963	3.10665	6.70095e-05	3.14904	-0.00286325
		10.61	4.77955e+06	3.04265	0.000105931	3.11075	6.73893e-05	3.15343	-0.00296211
		10.6141	4.33631e+06	3.04674	-6.35091e-06	3.11484	6.70022e-05	3.15782	-0.00306998
		10.6182	3.01384e+06	3.05084	-5.21704e-05	3.11894	6.58856e-05	3.1622	-0.00311968
		10.6223	2.24872e+06	3.05493	-6.8499e-05	3.12303	6.3605e-05	3.16659	-0.0031481
		10.6264	1.82279e+06	3.05903	-9.04726e-05	3.12713	6.45005e-05	3.17097	-0.00316968
		10.6305	1.67339e+06	3.06312	-0.00011782	3.13122	6.58809e-05	3.17536	-0.00322814
		10.6387	2.27524e+06	3.06722	-0.000183663	3.13532	6.59748e-05	3.17975	-0.0032996
		10.6428	9.98943e+06	3.07131	-0.00035099	3.13941	6.48466e-05	3.18413	-0.00337548
		10.6591	6.58656e+07	3.07541	-0.000305143	3.14351	6.41724e-05	3.18852	-0.00344822
		10.6632	3.58065e+06	3.0795	-0.000255784	3.1476	6.28604e-05	3.1929	-0.00347099
		10.6673	7.36309e+06	3.0836	-0.000233024	3.1517	6.0943e-05	3.19729	-0.00348301
		10.6714	1.02915e+07	3.08769	-0.000235281	3.15579	5.76373e-05	3.20168	-0.00350656
		10.6755	1.51554e+07	3.09179	-0.000291781	3.15989	5.44164e-05	3.20606	-0.00357969
		10.6837	1.72704e+07	3.09588	-0.000369567	3.16398	5.12759e-05	3.21045	-0.00363683
		10.6878	2.17621e+07	3.09998	-0.000328244	3.16808	5.07028e-05	3.21483	-0.00369441
		10.696	1.80331e+07	3.10407	-0.000296116	3.17217	5.13646e-05	3.21922	-0.00373648
		10.7001	1.6221e+07	3.10817	-0.000272637	3.17627	5.31993e-05	3.22361	-0.00374767
		10.7042	1.64879e+07	3.11226	-0.00028109	3.18036	5.49462e-05	3.22799	-0.00377461
		10.7083	4.00373e+07	3.11636	-0.000198404	3.18446	5.41634e-05	3.23238	-0.00381308
		11.4413	3.28629e+06	3.12045	-0.00010133	3.18855	5.373e-05	3.23676	-0.00388747
		11.4454	1.80755e+06	3.12455	-1.82768e-05	3.19265	5.33016e-05	3.24115	-0.00394547
		11.4495	1.59112e+06	3.12864	5.15336e-05	3.19674	5.28778e-05	3.24554	-0.00394848
		11.4536	1.5766e+06	3.13274	8.32983e-05	3.20084	5.28074e-05	3.24992	-0.00395351
		11.4577	1.61786e+06	3.13683	0.000105459	3.20493	5.21011e-05	3.25431	-0.00395853
		11.4617	1.67124e+06	3.14093	0.000174066	3.20903	5.07919e-05	3.25869	-0.00398695
		11.4658	1.38381e+06	3.14502	0.00023985	3.21312	4.76323e-05	3.26308	-0.00405445
		11.4699	846283	3.14912	0.000275425	3.21722	4.45043e-05	3.26747	-0.0040967
		11.474	818076	3.15321	0.000282506	3.22131	4.14064e-05	3.27185	-0.00412433
		11.4781	840214	3.15731	0.000282676	3.22541	3.92544e-05	3.27624	-0.00411204
		11.4822	1.19555e+06	3.1614	0.000380747	3.2295	3.90078e-05	3.28062	-0.00411781
		11.4863	2.01602e+06	3.1655	0.00051793	3.2336	3.95874e-05	3.28501	-0.00412358
		11.4904	1.22884e+06	3.16959	0.000604673	3.23769	4.03291e-05	3.2894	-0.00418303
		11.4945	709918	3.17369	0.000643934	3.24178	4.12256e-05	3.29378	-0.00422872
		11.4986	536444	3.17778	0.000592893	3.24588	4.20836e-05	3.29817	-0.00426959
		11.5027	455162	3.18188	0.000522488	3.24997	4.24669e-05	3.30255	-0.00429241
		11.5068	399619	3.18597	0.000490305	3.25407	4.23982e-05	3.30694	-0.00431523
		11.5109	366073	3.19007	0.000433721	3.25816	4.23347e-05	3.31133	-0.00436169
		11.515	330525	3.19416	0.000354167	3.26226	4.22773e-05	3.31571	-0.00443851
		11.5191	264669	3.19826	0.000240896	3.26635	4.12666e-05	3.3201	-0.00454351
		11.5232	216385	3.20235	0.000148688	3.27045	4.13825e-05	3.32448	-0.00464726
		11.5273	201503	3.20645	9.68163e-05	3.27454	4.10504e-05	3.32887	-0.00464707
		11.5314	190289	3.21054	6.26232e-05	3.27864	4.02929e-05	3.33326	-0.00465176
		11.5355	198887	3.21464	4.5107e-05	3.28273	4.16736e-05	3.33764	-0.00467366
		11.5396	201776	3.21873	9.37214e-05	3.28683	4.4996e-05	3.34203	-0.00464952
		11.5436	211645	3.22283	0.000169736	3.29092	4.82003e-05	3.34641	-0.00463998
		11.5477	207584	3.22692	0.000218155	3.29502	5.04405e-05	3.3508	-0.00463044
		11.5518	198055	3.23101	0.000240579	3.29911	5.17648e-05	3.35519	-0.00460543
		11.5559	182784	3.23511	0.000187788	3.30321	5.12457e-05	3.35957	-0.00459397
		11.56	160045	3.2392	7.02679e-05	3.3073	4.89767e-05	3.36396	-0.00460239
		11.5641	300427	3.2433	2.25039e-05	3.3114	4.28729e-05	3.36834	-0.00461082
		11.6214	2.52815e+06	3.24739	8.52054e-06	3.31549	3.55077e-05	3.37273	-0.00464715
		11.6255	159559	3.25149	-1.26367e-05	3.31959	3.41935e-05	3.37712	-0.00466729
		11.6296	262909	3.25558	-4.05471e-05	3.32368	3.52279e-05	3.3815	-0.00467314
		11.6337	2.31237e+06	3.25968	-0.000217539	3.32778	3.7787e-05	3.38589	-0.00467898
		11.6419	2.11742e+06	3.26377	-0.000239694	3.33187	4.0965e-05	3.39027	-0.00469209
		11.646	228177	3.26787	-0.000269435	3.33597	4.33553e-05	3.39466	-0.00469891
		11.6501	193791	3.27196	-0.000306318	3.34006	4.49966e-05	3.39905	-0.00468569
		11.6542	246352	3.27606	-0.000393052	3.34416	4.90037e-05	3.40343	-0.00467678
		11.6583	741997	3.28015	-0.00036632	3.34825	5.36879e-05	3.40782	-0.00465039
		11.6829	1.45686e+07	3.28425	-0.000242584	3.35235	5.72455e-05	3.4122	-0.00463513
		11.687	4.3901e+06	3.28834	-0.000131053	3.35644	5.97341e-05	3.41659	-0.00462841
		11.6911	2.80996e+06	3.29244	-3.10086e-05	3.36054	6.02249e-05	3.42098	-0.00464011
		11.7074	1.16162e+07	3.29653	2.77001e-05	3.36463	5.99931e-05	3.42536	-0.00465181
		11.7115	3.17538e+06	3.30063	5.99166e-05	3.36873	6.0041e-05	3.42975	-0.00460648
		11.7156	1.93163e+06	3.30472	6.71938e-05	3.37282	5.8769e-05	3.43413	-0.00451092
		11.7197	1.45598e+06	3.30882	-5.30655e-05	3.37692	5.62446e-05	3.43852	-0.00449209
		11.7279	3.05826e+06	3.31291	-0.000190228	3.38101	5.10806e-05	3.44291	-0.00448616
		11.8344	3.89162e+06	3.31701	-0.000261843	3.38511	4.46895e-05	3.44729	-0.00448022
		11.8385	453453	3.3211	-0.000299275	3.3892	3.96751e-05	3.45168	-0.00446777
		11.8426	318509	3.3252	-0.000304547	3.3933	4.0331e-05	3.45606	-0.00443898
		11.8467	974769	3.32929	-0.000216561	3.39739	4.28858e-05	3.46045	-0.00438392
		11.859	296877	3.33339	-0.000102652	3.40149	4.72434e-05	3.46484	-0.00436622
		11.863	156554	3.33748	3.566e-05	3.40558	5.11668e-05	3.46922	-0.004367
		11.8671	171990	3.34158	0.000173177	3.40968	5.46804e-05	3.47361	-0.00436779
		11.8712	345665	3.34567	0.000296986	3.41377	5.70619e-05	3.47799	-0.00437099
		11.8753	924423	3.34977	0.000407892	3.41787	5.86255e-05	3.48238	-0.00435743
		11.8794	1.31914e+06	3.35386	0.000420375	3.42196	6.06164e-05	3.48677	-0.00430711
		11.8835	2.28401e+06	3.35796	0.000387274	3.42605	6.21722e-05	3.49115	-0.00426947
		11.8876	5.78637e+06	3.36205	0.000367658	3.43015	6.33152e-05	3.49554	-0.004252
		11.8917	4.82505e+06	3.36615	0.000323572	3.43424	6.11753e-05	3.49992	-0.00423453
		11.8958	3.69525e+06	3.37024	0.000256467	3.43834	6.18528e-05	3.50431	-0.00419424
		11.8999	3.21049e+06	3.37434	0.000151491	3.44243	6.35062e-05	3.5087	-0.00419226
		11.904	2.67025e+06	3.37843	0.000151861	3.44653	6.46722e-05	3.51308	-0.00409503
		11.9081	2.35762e+06	3.38253	0.000209563	3.45062	6.53752e-05	3.51747	-0.00405334
		11.9122	2.12658e+06	3.38662	0.000290255	3.45472	6.49895e-05	3.52185	-0.00401165
		11.9163	1.65369e+06	3.39072	0.000368321	3.45881	6.51728e-05	3.52624	-0.00400472
		11.9204	1.50566e+06	3.39481	0.000442014	3.46291	6.49481e-05	3.53063	-0.0039825
		11.9245	1.66598e+06	3.39891	0.000511616	3.467	6.43362e-05	3.53501	-0.00396503
		11.9286	1.40031e+06	3.403	0.000613018	3.4711	6.52415e-05	3.5394	-0.00390559
		11.9327	984090	3.4071	0.000707301	3.47519	6.85975e-05	3.54378	-0.00387685
		11.9368	402868	3.41119	0.000794928	3.47929	7.1943e-05	3.54817	-0.00386526
		11.9409	199221	3.41528	0.000799838	3.48338	7.52768e-05	3.55256	-0.00386206
		11.9449	173387	3.41938	0.000756858	3.48748	7.86875e-05	3.55694	-0.00385886
		11.949	166930	3.42347	0.000668803	3.49157	8.18539e-05	3.56133	-0.0038422
		11.9572	174300	3.42757	0.000581226	3.49567	8.47889e-05	3.56571	-0.00376541
		11.9613	180537	3.43166	0.000502292	3.49976	8.81048e-05	3.5701	-0.00370964
		11.9654	185100	3.43576	0.000407267	3.50386	9.09099e-05	3.57449	-0.00368808
		11.9695	913664	3.43985	0.000297116	3.50795	9.32298e-05	3.57887	-0.00367739
		12.3749	100701	3.44395	0.000170871	3.51205	9.39499e-05	3.58326	-0.00366481
		12.379	19641.8	3.44804	2.94478e-05	3.51614	9.28919e-05	3.58764	-0.00363483
		12.3831	16619.1	3.45214	-0.000107308	3.52024	9.01445e-05	3.59203	-0.00356387
		12.3872	490789	3.45623	-0.00021949	3.52433	8.64876e-05	3.59642	-0.00348774
		12.4732	55452.6	3.46033	-0.000319666	3.52843	8.70419e-05	3.6008	-0.00345506
		12.4773	26708.2	3.46442	-0.000408527	3.53252	8.84466e-05	3.60519	-0.00339028
		12.4814	58295.6	3.46852	-0.000477578	3.53662	9.10959e-05	3.60957	-0.0033648
		12.4855	173584	3.47261	-0.000528721	3.54071	9.42273e-05	3.61396	-0.00334509
		12.5715	84240.6	3.47671	-0.000536791	3.54481	9.78171e-05	3.61835	-0.00327655
		12.5756	22146.5	3.4808	-0.000517388	3.5489	0.000101274	3.62273	-0.0031991
		12.5797	37397.9	3.4849	-0.000509563	3.553	0.000104235	3.62712	-0.00318225
		12.5837	84619.5	3.48899	-0.000512632	3.55709	0.000106725	3.6315	-0.0031654
		12.5878	103466	3.49309	-0.000573469	3.56119	0.000108394	3.63589	-0.00315727
		12.5919	88442	3.49718	-0.000628551	3.56528	0.000108409	3.64028	-0.00309084
		12.596	84603.8	3.50128	-0.000678219	3.56938	0.000107815	3.64466	-0.00301073
		12.6001	138841	3.50537	-0.00068386	3.57347	0.000105421	3.64905	-0.00291716
		12.6042	196692	3.50947	-0.000694612	3.57757	0.000104309	3.65343	-0.00290557
		12.6083	220185	3.51356	-0.000710175	3.58166	0.00010351	3.65782	-0.00290279
		12.6124	177353	3.51766	-0.000761639	3.58576	0.000103008	3.66221	-0.00290001
		12.6165	247720	3.52175	-0.00082284	3.58985	0.000102754	3.66659	-0.0028595
		12.6206	325158	3.52585	-0.000779403	3.59395	0.000102409	3.67098	-0.00276872
		12.6247	249399	3.52994	-0.000698478	3.59804	0.000101975	3.67536	-0.00275006
		12.6288	145076	3.53404	-0.000722022	3.60214	0.000101042	3.67975	-0.0027314
		12.6329	63090.5	3.53813	-0.000843911	3.60623	9.79782e-05	3.68414	-0.00272611
		12.6411	69303.5	3.54223	-0.000956374	3.61033	9.56837e-05	3.68852	-0.00269242
		12.6452	71443.8	3.54632	-0.00101018	3.61442	9.56708e-05	3.69291	-0.00265634
		12.6493	60855.9	3.55042	-0.00103716	3.61851	9.59373e-05	3.69729	-0.00257988
		12.6534	48593.5	3.55451	-0.00105068	3.62261	9.62228e-05	3.70168	-0.00252389
		12.6575	37591	3.55861	-0.00105158	3.6267	9.64039e-05	3.70607	-0.00252087
		12.6616	195989	3.5627	-0.00102026	3.6308	9.64849e-05	3.71045	-0.00252413
		12.768	96760.4	3.5668	-0.000834422	3.63489	9.29001e-05	3.71484	-0.0025274
		12.7721	92387.5	3.57089	-0.000430268	3.63899	8.80112e-05	3.71922	-0.00248488
		12.7762	101351	3.57499	-6.56313e-05	3.64308	8.55177e-05	3.72361	-0.00241945
		12.7803	116649	3.57908	0.000261821	3.64718	8.42242e-05	3.728	-0.00234641
		12.7844	129801	3.58318	0.000420115	3.65127	8.40708e-05	3.73238	-0.00232038
		12.7885	140142	3.58727	0.000377797	3.65537	8.43658e-05	3.73677	-0.00229435
		12.7967	135307	3.59137	0.000324473	3.65946	8.46493e-05	3.74115	-0.00226821
		12.8008	106238	3.59546	0.000183989	3.66356	8.49229e-05	3.74554	-0.00222345
		12.8049	91511.7	3.59956	1.63178e-05	3.66765	8.20453e-05	3.74993	-0.00219584
		12.809	99304.7	3.60365	-0.000123301	3.67175	7.73927e-05	3.75431	-0.0021336
		13.9678	8.63549e+06	3.60774	-0.000182154	3.67584	7.42032e-05	3.7587	-0.00207788
		13.9719	53703.9	3.61184	-0.000218348	3.67994	7.2226e-05	3.76308	-0.00206877
		13.976	33446.3	3.61593	-0.000233225	3.68403	7.11412e-05	3.76747	-0.00205966
		13.9801	29903.5	3.62003	-0.000137675	3.68813	7.33461e-05	3.77186	-0.00202264
		13.9842	34855.2	3.62412	-3.20711e-05	3.69222	7.50972e-05	3.77624	-0.00195314
		13.9883	39609.8	3.62822	7.36882e-05	3.69632	7.64182e-05	3.78063	-0.00186428
		13.9924	41488.7	3.63231	0.000160422	3.70041	7.69788e-05	3.78501	-0.0018565
		13.9965	38741.9	3.63641	0.000229189	3.70451	7.54166e-05	3.7894	-0.00184872
		14.0006	39846.1	3.6405	0.000332652	3.7086	7.35009e-05	3.79379	-0.00182208
		14.0047	41453.7	3.6446	0.000398571	3.7127	7.19052e-05	3.79817	-0.00180777
		14.0088	43437	3.64869	0.000429146	3.71679	7.00678e-05	3.80256	-0.00175303
		14.0129	45196.8	3.65279	0.000306615	3.72089	6.80014e-05	3.80694	-0.0016872
		14.017	47709.9	3.65688	0.000205895	3.72498	6.66535e-05	3.81133	-0.00168232
		14.0211	60253.8	3.66098	0.000125682	3.72908	6.57287e-05	3.81572	-0.00166652
		14.0252	70162.9	3.66507	6.49219e-05	3.73317	6.52036e-05	3.8201	-0.00165926
		14.0292	77057.3	3.66917	0.000117064	3.73727	6.6305e-05	3.82449	-0.00165201
		14.0333	73164.3	3.67326	0.000241279	3.74136	6.68215e-05	3.82887	-0.00162394
		14.0374	66883.1	3.67736	0.000390136	3.74546	6.67826e-05	3.83326	-0.00153799
		14.0415	64017.4	3.68145	0.000562141	3.74955	6.70113e-05	3.83765	-0.0015142
		14.0456	62797.4	3.68555	0.000716572	3.75365	6.66112e-05	3.84203	-0.00150932
		14.0497	63632.9	3.68964	0.000854499	3.75774	6.56141e-05	3.84642	-0.00147008
		14.0538	67997.2	3.69374	0.000942404	3.76184	6.32977e-05	3.8508	-0.00144422
		14.0579	70049.5	3.69783	0.000882172	3.76593	6.28466e-05	3.85519	-0.00137578
		14.0661	68245.4	3.70193	0.000822759	3.77003	6.33859e-05	3.85958	-0.0012842
		14.0702	65136.6	3.70602	0.00076409	3.77412	6.45564e-05	3.86396	-0.00124769
		14.0784	62253.8	3.71012	0.000701489	3.77822	6.56503e-05	3.86835	-0.00123504
		14.0825	61478.9	3.71421	0.000633927	3.78231	6.66714e-05	3.87273	-0.00119391
		14.0866	59610.1	3.71831	0.0005617	3.78641	6.7558e-05	3.87712	-0.00115304
		14.0907	57322.4	3.7224	0.000469065	3.7905	6.83182e-05	3.88151	-0.00110475
		14.0948	54655.4	3.7265	0.000414899	3.7946	6.87827e-05	3.88589	-0.0010158
		14.0989	50292.7	3.73059	0.000373569	3.79869	7.11505e-05	3.89028	-0.00094641
		14.103	47014.5	3.73469	0.000333981	3.80279	7.3535e-05	3.89466	-0.000939741
		14.107	44550.7	3.73878	0.000296008	3.80688	7.59353e-05	3.89905	-0.000893884
		14.1111	41710.9	3.74288	0.000281871	3.81097	7.82412e-05	3.90344	-0.000821488
		14.1152	39675.1	3.74697	0.000253776	3.81507	8.02938e-05	3.90782	-0.000755472
		14.1193	38006.5	3.75107	0.000212541	3.81916	8.21064e-05	3.91221	-0.000668579
		14.1234	36637.6	3.75516	0.000185477	3.82326	7.87614e-05	3.91659	-0.000618119
		14.1357	37439.7	3.75926	0.000179736	3.82735	7.40187e-05	3.92098	-0.000609207
		14.1398	37690.4	3.76335	0.000135275	3.83145	7.33639e-05	3.92537	-0.000594953
		14.1562	39721.9	3.76745	5.43781e-05	3.83554	7.32816e-05	3.92975	-0.000538846
		14.1603	40516.6	3.77154	-2.7114e-05	3.83964	7.33335e-05	3.93414	-0.000503812
		14.1726	38491.7	3.77564	-0.000109166	3.84373	7.35132e-05	3.93852	-0.000452194
		14.1889	38263	3.77973	-0.000242891	3.84783	7.3863e-05	3.94291	-0.000434811
		14.2012	39328.7	3.78383	-0.000420751	3.85192	7.42219e-05	3.9473	-0.000417429
		14.2053	40839.9	3.78792	-0.000582211	3.85602	7.43386e-05	3.95168	-0.000412405
		14.2135	43892.4	3.79202	-0.000656223	3.86011	7.42254e-05	3.95607	-0.000392557
		14.2176	45525.5	3.79611	-0.000586708	3.86421	7.33371e-05	3.96045	-0.000359581
		14.2217	47542.7	3.8002	-0.000484787	3.8683	7.1713e-05	3.96484	-0.000326929
		14.2258	49568.6	3.8043	-0.000385717	3.8724	6.9823e-05	3.96923	-0.000325285
		14.2299	51179.6	3.80839	-0.000298311	3.87649	6.77698e-05	3.97361	-0.000327858
		14.234	53182.6	3.81249	-0.000221884	3.88059	6.47777e-05	3.978	-0.000330432
		14.2381	55283.6	3.81658	-0.000137961	3.88468	6.29028e-05	3.98238	-0.000311912
		14.2422	58368.2	3.82068	-4.7979e-05	3.88878	6.09955e-05	3.98677	-0.000269375
		14.2463	61353.1	3.82477	1.24117e-06	3.89287	5.90575e-05	3.99116	-0.000221257
		14.2504	63705.4	3.82887	1.21371e-05	3.89697	5.70455e-05	3.99554	-0.000203495
		14.2545	66707	3.83296	9.05929e-05	3.90106	5.40926e-05	3.99993	-0.000195268
		14.2667	68275	3.83706	0.00023261	3.90516	5.05937e-05	4.00431	-0.000187041
		14.2708	68704.5	3.84115	0.000407705	3.90925	4.64902e-05	4.0087	-0.000183011
		14.2913	69989.9	3.84525	0.000586608	3.91335	4.25994e-05	4.01309	-0.000142154
		14.32	69548.3	3.84934	0.000639698	3.91744	4.00917e-05	4.01747	-6.58082e-05
		14.3446	70454.9	3.85344	0.000574378	3.92154	3.88961e-05	4.02186	3.7943e-06
		14.3527	71655.1	3.85753	0.00038175	3.92563	4.05589e-05	4.02624	8.15192e-06
		14.3732	71331	3.86163	0.000250933	3.92973	4.29293e-05	4.03063	1.25095e-05
		14.3896	74316	3.86572	0.000147317	3.93382	4.55334e-05	4.03502	2.41916e-05
		14.3978	74948.8	3.86982	6.93074e-05	3.93792	4.72898e-05	4.0394	3.58736e-05
		14.4224	74703.1	3.87391	3.59615e-05	3.94201	4.82418e-05	4.04379	8.42856e-05
		14.4387	73979.2	3.87801	1.06512e-05	3.94611	4.736e-05	4.04817	8.59354e-05
		14.4469	74294.5	3.8821	-1.20325e-05	3.9502	4.79238e-05	4.05256	8.07895e-05
		14.451	74318.8	3.8862	-4.5872e-05	3.9543	4.88902e-05	4.05695	7.56435e-05
		14.4633	73807.4	3.89029	-9.02134e-05	3.95839	4.96447e-05	4.06133	8.94643e-05
		14.4756	73514.9	3.89439	-0.000143387	3.96249	5.0198e-05	4.06572	0.000132836
		14.5043	73939.2	3.89848	-0.00020494	3.96658	4.8104e-05	4.0701	0.000207329
		14.5288	72997.4	3.90258	-0.000314698	3.97068	4.82172e-05	4.07449	0.000263801
		14.5575	71446.6	3.90667	-0.000361749	3.97477	4.85039e-05	4.07888	0.000271981
		14.5657	70856.2	3.91077	-0.00039742	3.97887	4.85196e-05	4.08326	0.000271562
		14.5821	70233.7	3.91486	-0.000429822	3.98296	4.82778e-05	4.08765	0.000271144
		14.6107	69481.8	3.91896	-0.000477529	3.98706	4.91891e-05	4.09203	0.000263853
		14.6353	68814.5	3.92305	-0.000539658	3.99115	5.07602e-05	4.09642	0.000312759
		14.6476	68172.2	3.92715	-0.000633728	3.99524	5.29226e-05	4.10081	0.000337341
		14.6599	67842.5	3.93124	-0.000638512	3.99934	5.49945e-05	4.10519	0.000334834
		14.6885	67256.5	3.93534	-0.000652454	4.00343	5.67333e-05	4.10958	0.000332327
		14.7131	66727	3.93943	-0.000675029	4.00753	5.81558e-05	4.11396	0.000325519
		14.7418	66156.4	3.94353	-0.000749656	4.01162	5.90304e-05	4.11835	0.000318363
		14.7663	65739.5	3.94762	-0.000791976	4.01572	5.72466e-05	4.12274	0.000334136
		14.7745	65628.4	3.95172	-0.000841868	4.01981	5.58197e-05	4.12712	0.000357321
		14.795	65391.3	3.95581	-0.000898877	4.02391	5.35972e-05	4.13151	0.000368733
		14.8196	65228.8	3.95991	-0.00100083	4.028	5.06186e-05	4.13589	0.000373928
		14.8441	65122.7	3.964	-0.000915762	4.0321	4.98872e-05	4.14028	0.000376014
		14.8728	64988.5	3.9681	-0.000837334	4.03619	4.94167e-05	4.14467	0.000372322
		14.8974	65001.1	3.97219	-0.000765168	4.04029	4.85123e-05	4.14905	0.00036863
		14.926	65098.8	3.97629	-0.000731145	4.04438	4.71931e-05	4.15344	0.000378384
		14.9506	65252.6	3.98038	-0.000667548	4.04848	4.49079e-05	4.15782	0.000380224
		14.9793	65566.8	3.98447	-0.000615104	4.05257	4.54494e-05	4.16221	0.000343912
		14.9875	65757.9	3.98857	-0.000573162	4.05667	4.60564e-05	4.1666	0.0003076
		15.0038	65860.7	3.99266	-0.000542761	4.06076	4.6201e-05	4.17098	0.000291343
		15.0284	66171.5	3.99676	-0.00041302	4.06486	4.59058e-05	4.17537	0.000289061
		15.0571	66454.5	4.00085	-0.000226394	4.06895	4.51067e-05	4.17975	0.000286779
		15.0816	66865.5	4.00495	-0.000132656	4.07305	4.68859e-05	4.18414	0.000274101
		15.1103	67159.3	4.00904	-0.00012636	4.07714	4.79026e-05	4.18853	0.000194608
		15.1349	67545.7	4.01314	-0.000116735	4.08124	4.81951e-05	4.19291	0.000169035
		15.1635	68060.6	4.01723	-0.000107841	4.08533	4.71222e-05	4.1973	0.000163694
		15.1881	67991.2	4.02133	-9.96333e-05	4.08943	4.61516e-05	4.20168	0.000183945
		15.2168	67850.6	4.02542	-0.000110216	4.09352	4.52125e-05	4.20607	0.000193761
		15.2413	67995.9	4.02952	-0.000154898	4.09762	4.43034e-05	4.21046	0.000195681
		15.2659	67834	4.03361	-0.000231681	4.10171	4.14371e-05	4.21484	0.000187884
		15.2946	68098.2	4.03771	-0.000306746	4.10581	4.04656e-05	4.21923	0.000180086
		15.3191	68209	4.0418	-0.000363736	4.1099	4.07719e-05	4.22361	0.000173413
		15.3478	66860.2	4.0459	-0.000420555	4.114	4.05432e-05	4.228	0.000177481
		15.3724	66129.8	4.04999	-0.000477185	4.11809	3.98071e-05	4.23239	0.000170922
		15.3806	65468.4	4.05409	-0.000539679	4.12219	3.76295e-05	4.23677	0.000164363
		15.401	64446.5	4.05818	-0.000607694	4.12628	3.66142e-05	4.24116	9.66434e-05
		15.4256	64415.7	4.06228	-0.000714463	4.13038	3.72508e-05	4.24554	5.2529e-05
		15.4461	66499.8	4.06637	-0.000777328	4.13447	3.77598e-05	4.24993	1.29438e-05
		15.4502	67490.2	4.07047	-0.000847122	4.13857	3.81493e-05	4.25432	2.17105e-05
		15.4543	68361.6	4.07456	-0.000923434	4.14266	3.83484e-05	4.2587	2.37803e-05
		15.4788	68630.2	4.07866	-0.000967033	4.14676	3.91099e-05	4.26309	-4.02437e-06
		15.5034	69680.1	4.08275	-0.000986788	4.15085	3.99471e-05	4.26747	-3.18291e-05
		15.5157	71148	4.08685	-0.000984154	4.15495	4.08562e-05	4.27186	-9.37393e-05
		15.528	70836.6	4.09094	-0.000967718	4.15904	4.22923e-05	4.27625	-0.000125262
		15.5321	70203.2	4.09504	-0.000856844	4.16314	4.38139e-05	4.28063	-0.000139331
		15.5566	69524.6	4.09913	-0.000729483	4.16723	4.51658e-05	4.28502	-0.000145715
		15.5853	69766.9	4.10323	-0.000568711	4.17133	4.63569e-05	4.2894	-0.000187762
		15.6099	68804.9	4.10732	-0.000435501	4.17542	4.71439e-05	4.29379	-0.000289876
		15.6222	72566.4	4.11142	-0.000328319	4.17952	4.64087e-05	4.29818	-0.000351318
		15.6303	75252.4	4.11551	-0.000256132	4.18361	4.36161e-05	4.30256	-0.000429771
		15.6344	76522.4	4.11961	-0.000216913	4.1877	3.98341e-05	4.30695	-0.000500665
		15.6385	78093.9	4.1237	-0.000218171	4.1918	3.81699e-05	4.31133	-0.000523237
		15.6631	77329.1	4.1278	-0.000245281	4.19589	3.5917e-05	4.31572	-0.00054581
		15.6713	76168.8	4.13189	-0.000296703	4.19999	3.31054e-05	4.32011	-0.00064888
		15.6795	72321.1	4.13599	-0.000397754	4.20408	2.8736e-05	4.32449	-0.000739185
		15.6836	70275.5	4.14008	-0.000502971	4.20818	2.54651e-05	4.32888	-0.000813477
		15.6877	68306.3	4.14418	-0.000495807	4.21227	2.25078e-05	4.33326	-0.0008746
		15.6959	68978	4.14827	-0.000486054	4.21637	1.93717e-05	4.33765	-0.000904193
		15.7041	71655.4	4.15237	-0.000475729	4.22046	1.60653e-05	4.34204	-0.000958662
		15.7163	72596.2	4.15646	-0.000474604	4.22456	1.23171e-05	4.34642	-0.00105956
		15.7245	75371.3	4.16056	-0.000482165	4.22865	8.32582e-06	4.35081	-0.00110372
		15.7327	78175.3	4.16465	-0.000529172	4.23275	4.1039e-06	4.35519	-0.0011513
		15.7409	80096.1	4.16875	-0.000613314	4.23684	2.54823e-06	4.35958	-0.00119193
		15.745	81652	4.17284	-0.000724386	4.24094	1.29551e-06	4.36397	-0.0012131
		15.7491	84289.1	4.17693	-0.000741595	4.24503	3.29449e-07	4.36835	-0.00123426
		15.7532	87138.6	4.18103	-0.000749367	4.24913	3.54929e-07	4.37274	-0.0012967
		15.7614	92167.4	4.18512	-0.000748256	4.25322	7.87996e-07	4.37712	-0.00139265
		15.7696	92201.6	4.18922	-0.000738024	4.25732	1.60807e-06	4.38151	-0.00146123
		15.7819	90198.6	4.19331	-0.000736631	4.26141	3.5261e-06	4.3859	-0.00149008
		15.7941	88180.6	4.19741	-0.000743539	4.26551	5.43999e-06	4.39028	-0.00150816
		15.8105	86543.7	4.2015	-0.000775798	4.2696	7.17494e-06	4.39467	-0.00157738
		15.8228	85353.5	4.2056	-0.000865151	4.2737	8.74146e-06	4.39905	-0.00172282
		15.831	88048.6	4.20969	-0.000945666	4.27779	9.71004e-06	4.40344	-0.00183057
		15.8392	91597.2	4.21379	-0.00101785	4.28189	1.01094e-05	4.40783	-0.00192384
		15.8433	94144	4.21788	-0.00101983	4.28598	9.26904e-06	4.41221	-0.00199334
		15.8474	96329.6	4.22198	-0.000907524	4.29008	9.32774e-06	4.4166	-0.00203524
		15.8515	99866	4.22607	-0.000768003	4.29417	9.35379e-06	4.42098	-0.0020988
		15.8556	105350	4.23017	-0.000667374	4.29827	9.35052e-06	4.42537	-0.00219154
		15.8597	108403	4.23426	-0.000603355	4.30236	1.17966e-05	4.42976	-0.00228844
		15.8638	110111	4.23836	-0.000608471	4.30646	1.40598e-05	4.43414	-0.00237776
		15.8679	115952	4.24245	-0.000633701	4.31055	1.615e-05	4.43853	-0.00245873
		15.8719	121120	4.24655	-0.000677894	4.31465	1.77474e-05	4.44291	-0.00248869
		15.876	126634	4.25064	-0.000769754	4.31874	1.57717e-05	4.4473	-0.00252141
		15.8801	134569	4.25474	-0.000841295	4.32284	1.32456e-05	4.45169	-0.00261975
		15.8842	143404	4.25883	-0.000836178	4.32693	1.01969e-05	4.45607	-0.00270909
		15.8883	149964	4.26293	-0.000803676	4.33103	4.4224e-06	4.46046	-0.00277632
		15.8924	152816	4.26702	-0.000745751	4.33512	3.22162e-06	4.46484	-0.00281531
		15.8965	149831	4.27112	-0.000733001	4.33922	2.22967e-06	4.46923	-0.00284183
		15.9006	146859	4.27521	-0.00076279	4.34331	1.26579e-06	4.47362	-0.00288878
		15.9047	156376	4.27931	-0.000807735	4.34741	3.29553e-07	4.478	-0.00295416
		15.9088	171873	4.2834	-0.000843138	4.3515	-1.0792e-06	4.48239	-0.00306
		15.9129	187910	4.2875	-0.00087356	4.3556	-2.28153e-06	4.48677	-0.00315476
		15.917	200610	4.29159	-0.000899308	4.35969	-3.70223e-06	4.49116	-0.00320479
		15.9211	212137	4.29569	-0.000929848	4.36379	-5.33028e-06	4.49555	-0.0032577
		15.9252	226809	4.29978	-0.000964875	4.36788	-7.13268e-06	4.49993	-0.00332557
		15.9293	245913	4.30388	-0.00103289	4.37198	-6.30553e-06	4.50432	-0.00345972
		15.9334	266085	4.30797	-0.00110324	4.37607	-5.16672e-06	4.5087	-0.00358878
		15.9375	291722	4.31207	-0.00126085	4.38016	-2.42049e-06	4.51309	-0.00367164
		15.9416	314837	4.31616	-0.00139485	4.38426	2.55279e-06	4.51748	-0.00375711
		15.9498	322786	4.32026	-0.00143751	4.38835	7.5854e-06	4.52186	-0.00378453
		15.9538	324172	4.32435	-0.00128631	4.39245	1.18663e-05	4.52625	-0.00383375
		15.9579	341449	4.32845	-0.00113242	4.39654	1.54335e-05	4.53063	-0.00393924
		15.962	391212	4.33254	-0.00106012	4.40064	1.75149e-05	4.53502	-0.00401292
		15.9661	490374	4.33664	-0.00106461	4.40473	1.91012e-05	4.53941	-0.00407009
		15.9702	654271	4.34073	-0.00115254	4.40883	2.02182e-05	4.54379	-0.00410007
		15.9743	880419	4.34483	-0.00110299	4.41292	1.94481e-05	4.54818	-0.00410587
		15.9784	1.01592e+06	4.34892	-0.000952682	4.41702	1.88091e-05	4.55256	-0.00411166
		15.9825	1.20212e+06	4.35302	-0.00083511	4.42111	1.82729e-05	4.55695	-0.00412903
		15.9866	1.54281e+06	4.35711	-0.000748356	4.42521	1.72563e-05	4.56134	-0.00419415
		15.9907	2.78741e+06	4.36121	-0.000717441	4.4293	1.57857e-05	4.56572	-0.00426318
		15.9948	1.75538e+07	4.3653	-0.00069352	4.4334	1.55273e-05	4.57011	-0.00431005
		16.2692	6.36433e+06	4.36939	-0.000675558	4.43749	1.61594e-05	4.57449	-0.00432039
		16.2732	2.117e+06	4.37349	-0.000663206	4.44159	1.76386e-05	4.57888	-0.0043478
		16.2773	1.6349e+06	4.37758	-0.000643353	4.44568	1.98338e-05	4.58327	-0.00441991
		16.2814	1.40338e+06	4.38168	-0.000622573	4.44978	2.27085e-05	4.58765	-0.00448291
		16.2855	1.08425e+06	4.38577	-0.000636468	4.45387	2.52469e-05	4.59204	-0.00454586
		16.2896	1.05314e+06	4.38987	-0.000683006	4.45797	2.74661e-05	4.59642	-0.00460411
		16.2937	940864	4.39396	-0.000677259	4.46206	2.83999e-05	4.60081	-0.00462152
		16.2978	748047	4.39806	-0.000622277	4.46616	2.89846e-05	4.6052	-0.00462634
		16.3019	663245	4.40215	-0.000501612	4.47025	2.92381e-05	4.60958	-0.00469758
		16.306	626871	4.40625	-0.000389669	4.47435	2.78243e-05	4.61397	-0.00476244
		16.3142	579859	4.41034	-0.000285937	4.47844	2.47371e-05	4.61835	-0.004783
		16.3183	528140	4.41444	-0.000329736	4.48254	2.32962e-05	4.62274	-0.00483732
		16.3224	464882	4.41853	-0.000316408	4.48663	2.22397e-05	4.62713	-0.00483807
		16.3265	378565	4.42263	-0.00030208	4.49073	2.15472e-05	4.63151	-0.00484113
		16.3306	328065	4.42672	-0.00031554	4.49482	2.16591e-05	4.6359	-0.0048442
		16.3347	298643	4.43082	-0.000355135	4.49892	2.14327e-05	4.64028	-0.00491016
		16.3388	264831	4.43491	-0.000399739	4.50301	2.08852e-05	4.64467	-0.00496866
		16.3429	220644	4.43901	-0.000406928	4.50711	2.13276e-05	4.64906	-0.00497983
		16.347	181182	4.4431	-0.000407273	4.5112	2.27149e-05	4.65344	-0.00498233
		16.351	161072	4.4472	-0.000409543	4.5153	2.41681e-05	4.65783	-0.00499699
		16.3592	153280	4.45129	-0.000413681	4.51939	2.47227e-05	4.66221	-0.00501164
		16.3674	162551	4.45539	-0.000539838	4.52349	2.44235e-05	4.6666	-0.00506623
		16.3756	156067	4.45948	-0.000628139	4.52758	2.23528e-05	4.67099	-0.00507158
		16.3797	142121	4.46358	-0.000584819	4.53168	1.72422e-05	4.67537	-0.0050855
		16.3838	137784	4.46767	-0.000463278	4.53577	1.60605e-05	4.67976	-0.00505831
		16.392	141770	4.47177	-0.000407428	4.53987	1.65196e-05	4.68414	-0.00505352
		16.3961	170398	4.47586	-0.000413417	4.54396	1.74852e-05	4.68853	-0.00505434
		16.4002	184613	4.47996	-0.000546711	4.54806	1.84071e-05	4.69292	-0.00505516
		16.4043	197476	4.48405	-0.000670418	4.55215	2.025e-05	4.6973	-0.00505935
		16.4125	168807	4.48815	-0.000641394	4.55625	2.14027e-05	4.70169	-0.0050554
		16.4166	150750	4.49224	-0.000553192	4.56034	2.19005e-05	4.70607	-0.00505238
		16.4207	137486	4.49634	-0.000467444	4.56444	2.05199e-05	4.71046	-0.00505213
		16.4248	125122	4.50043	-0.000385913	4.56853	1.79916e-05	4.71485	-0.00505188
		16.4289	111970	4.50453	-0.000309272	4.57262	1.50716e-05	4.71923	-0.00505441
		16.4329	102467	4.50862	-0.000237234	4.57672	1.25646e-05	4.72362	-0.00509344
		16.437	95373.6	4.51272	-0.000203387	4.58081	1.04077e-05	4.728	-0.00511198
		16.4411	89628.2	4.51681	-0.000126032	4.58491	8.25601e-06	4.73239	-0.00507817
		16.4452	81651	4.52091	-4.97282e-05	4.589	6.10924e-06	4.73678	-0.0050697
		16.4493	72057.7	4.525	2.5655e-05	4.5931	3.63648e-06	4.74116	-0.00506603
		16.4534	66972.7	4.5291	0.000124032	4.59719	3.64968e-06	4.74555	-0.00506934
		16.4575	63625.1	4.53319	0.000228234	4.60129	4.63073e-06	4.74993	-0.00507264
		16.4616	59442.2	4.53729	0.00033157	4.60538	5.56747e-06	4.75432	-0.0050465
		16.4657	55734.6	4.54138	0.000393482	4.60948	6.46172e-06	4.75871	-0.00501769
		16.4698	52039.9	4.54548	0.000416405	4.61357	5.56789e-06	4.76309	-0.00500748
		16.4739	48555	4.54957	0.000451841	4.61767	3.54552e-06	4.76748	-0.00499728
		16.478	44792.8	4.55367	0.00044279	4.62176	4.52585e-07	4.77186	-0.00499449
		16.4821	37886.5	4.55776	0.000391844	4.62586	-7.46485e-06	4.77625	-0.00498541
		16.4862	34170	4.56185	0.000340591	4.62995	-1.21839e-05	4.78064	-0.00497632
		16.5067	79220.6	4.56595	0.000289057	4.63405	-1.50835e-05	4.78502	-0.00492211
		16.5148	364253	4.57004	0.000230885	4.63814	-1.72197e-05	4.78941	-0.00488095
		16.5189	48667.7	4.57414	0.000261424	4.64224	-1.86753e-05	4.79379	-0.00487775
		16.523	33045.4	4.57823	0.000300871	4.64633	-2.03791e-05	4.79818	-0.00487455
		16.5271	31481.1	4.58233	0.00034872	4.65043	-2.23184e-05	4.80257	-0.00484308
		16.5312	30244.5	4.58642	0.000397308	4.65452	-2.49528e-05	4.80695	-0.00479007
		16.5353	31208.3	4.59052	0.00052845	4.65862	-2.8249e-05	4.81134	-0.00473503
		16.5394	32557.8	4.59461	0.000668261	4.66271	-3.30119e-05	4.81572	-0.00469559
		16.5435	34938.2	4.59871	0.000816213	4.66681	-3.48236e-05	4.82011	-0.00467644
		16.5476	37172.6	4.6028	0.000962333	4.6709	-3.63635e-05	4.8245	-0.00466901
		16.5558	35876.6	4.6069	0.00109917	4.675	-3.76455e-05	4.82888	-0.00466159
		16.5599	33342	4.61099	0.00122727	4.67909	-3.54505e-05	4.83327	-0.00463216
		16.5681	33821.3	4.61509	0.00132949	4.68319	-3.37221e-05	4.83765	-0.00457869
		16.5722	38023.2	4.61918	0.00140738	4.68728	-3.24366e-05	4.84204	-0.00451253
		16.5763	37025.2	4.62328	0.00142692	4.69138	-3.22382e-05	4.84643	-0.00448812
		16.5804	32218.1	4.62737	0.00140578	4.69547	-3.29181e-05	4.85081	-0.00447696
		16.5845	26446	4.63147	0.00134635	4.69957	-3.57448e-05	4.8552	-0.0044658
		16.5886	25250.8	4.63556	0.00120497	4.70366	-3.58925e-05	4.85958	-0.0044338
		16.5926	26457.2	4.63966	0.00106376	4.70776	-3.56212e-05	4.86397	-0.00437894
		16.5967	29791.6	4.64375	0.000922718	4.71185	-3.53417e-05	4.86836	-0.00430372
		16.6008	32416.8	4.64785	0.000769055	4.71595	-3.50542e-05	4.87274	-0.00429063
		16.6049	33782.6	4.65194	0.000563467	4.72004	-3.3904e-05	4.87713	-0.00427753
		16.6131	31716.7	4.65604	0.000502078	4.72414	-3.22386e-05	4.88151	-0.00425453
		16.6172	32624.5	4.66013	0.000554223	4.72823	-3.05426e-05	4.8859	-0.00422009
		16.6213	37989.2	4.66423	0.000635625	4.73233	-2.88189e-05	4.89029	-0.00413801
		16.6254	43543.4	4.66832	0.000677218	4.73642	-2.71345e-05	4.89467	-0.00404792
		16.6295	48079.5	4.67242	0.000681339	4.74052	-2.55959e-05	4.89906	-0.00401932
		16.6336	50363.8	4.67651	0.000609836	4.74461	-2.41957e-05	4.90344	-0.00401159
		16.6377	52227.7	4.68061	0.000516274	4.74871	-2.30364e-05	4.90783	-0.00398742
		16.6418	54831.4	4.6847	0.000459151	4.7528	-2.21061e-05	4.91222	-0.00394159
		16.6459	58307.7	4.6888	0.000473848	4.75689	-2.11309e-05	4.9166	-0.00386077
		16.65	54961.9	4.69289	0.000496085	4.76099	-1.90643e-05	4.92099	-0.00373704
		16.6541	46129.1	4.69699	0.000525364	4.76508	-1.70533e-05	4.92537	-0.00366781
		16.6582	37966.6	4.70108	0.000544844	4.76918	-1.51175e-05	4.92976	-0.00366226
		16.6623	34533.7	4.70518	0.000555099	4.77327	-1.32529e-05	4.93415	-0.00363287
		16.6664	31192.5	4.70927	0.000529333	4.77737	-1.04735e-05	4.93853	-0.00359251
		16.6705	27707.5	4.71337	0.000466738	4.78146	-7.37087e-06	4.94292	-0.00353659
		16.6745	23998.9	4.71746	0.000489781	4.78556	-6.37255e-06	4.9473	-0.00343473
		16.6786	17049.3	4.72156	0.000528504	4.78965	-7.37204e-06	4.95169	-0.00339532
		16.6827	14437.3	4.72565	0.000582004	4.79375	-9.10659e-06	4.95608	-0.00339229
		16.6868	13046.8	4.72975	0.000618108	4.79784	-1.06622e-05	4.96046	-0.00339044
		16.6909	12377.1	4.73384	0.000637837	4.80194	-1.16104e-05	4.96485	-0.00337876
		16.695	13533.2	4.73794	0.000561553	4.80603	-1.08006e-05	4.96923	-0.00331666
		16.6991	17293.4	4.74203	0.000517409	4.81013	-8.32101e-06	4.97362	-0.00324395
		16.7032	22426	4.74612	0.000483536	4.81422	-5.61395e-06	4.97801	-0.00317621
		16.7073	29795.3	4.75022	0.000459362	4.81832	-1.94589e-06	4.98239	-0.00313874
		16.7114	36473	4.75431	0.00045367	4.82241	1.73829e-06	4.98678	-0.00313477
		16.7155	41512.5	4.75841	0.000426461	4.82651	5.4378e-06	4.99116	-0.00309784
		16.7196	38367.5	4.7625	0.000378976	4.8306	8.95548e-06	4.99555	-0.00301457
		16.7237	39550.3	4.7666	0.000239346	4.8347	1.25851e-05	4.99994	-0.00291027
		16.7278	42809.9	4.77069	0.000112502	4.83879	1.57205e-05	5.00432	-0.00283715
		16.7319	47036.3	4.77479	8.4026e-05	4.84289	1.83855e-05	5.00871	-0.0028213
		16.736	52607	4.77888	6.42807e-05	4.84698	2.0876e-05	5.01309	-0.00277473
		16.7401	58142.5	4.78298	1.2907e-05	4.85108	2.32008e-05	5.01748	-0.0027176
		16.7442	63409.8	4.78707	-6.82408e-05	4.85517	2.48019e-05	5.02187	-0.00265879
		16.7483	62362.7	4.79117	-0.000137861	4.85927	2.15167e-05	5.02625	-0.00253872
		16.7523	58611.1	4.79526	-0.000202365	4.86336	1.78781e-05	5.03064	-0.00244931
		16.7564	56021	4.79936	-0.000262065	4.86746	1.41647e-05	5.03502	-0.00243015
		16.7605	56593.8	4.80345	-0.000267312	4.87155	9.85975e-06	5.03941	-0.00237719
		16.7646	61908.1	4.80755	-0.000264754	4.87565	8.33183e-06	5.0438	-0.00229195
		16.7687	67988.4	4.81164	-0.000259835	4.87974	7.88096e-06	5.04818	-0.00219924
		16.7728	70560.7	4.81574	-0.000256525	4.88384	7.60431e-06	5.05257	-0.00206339
		16.7769	73346.1	4.81983	-0.000254728	4.88793	6.06547e-06	5.05695	-0.00197931
		16.781	83463.2	4.82393	-0.000258178	4.89203	3.32852e-06	5.06134	-0.00193635
		16.7851	109934	4.82802	-0.000249908	4.89612	1.80501e-06	5.06573	-0.00188018
		16.7892	150537	4.83212	-0.000237314	4.90022	4.8548e-07	5.07011	-0.00181871
		16.7933	177862	4.83621	-0.000229723	4.90431	-1.27228e-06	5.0745	-0.00174689
		16.7974	196424	4.84031	-0.000226874	4.90841	-3.44731e-06	5.07888	-0.00165758
		16.8056	187519	4.8444	-0.000296543	4.9125	-4.98344e-06	5.08327	-0.00159142
		16.8097	176690	4.8485	-0.000393042	4.9166	-6.65579e-06	5.08766	-0.0015658
		16.822	173583	4.85259	-0.000499159	4.92069	-8.45731e-06	5.09204	-0.00153635
		16.8302	162232	4.85669	-0.000614331	4.92479	-1.18217e-05	5.09643	-0.0014858
		16.8342	146260	4.86078	-0.000776186	4.92888	-1.41814e-05	5.10081	-0.00138373
		16.8383	142416	4.86488	-0.000829305	4.93298	-1.61327e-05	5.1052	-0.00126208
		16.8424	138740	4.86897	-0.000676006	4.93707	-1.7695e-05	5.10959	-0.00119396
		16.8465	129239	4.87307	-0.000542924	4.94117	-1.78662e-05	5.11397	-0.00114664
		16.8506	113972	4.87716	-0.000428874	4.94526	-1.77178e-05	5.11836	-0.0011192
		16.8547	99210.5	4.88126	-0.000361558	4.94935	-1.75066e-05	5.12274	-0.00109954
		16.8588	89235.8	4.88535	-0.000248763	4.95345	-1.72357e-05	5.12713	-0.00101142
		16.8629	80653.6	4.88945	-0.000105744	4.95754	-1.45293e-05	5.13152	-0.000894887
		16.867	74820.8	4.89354	4.58244e-05	4.96164	-1.26851e-05	5.1359	-0.000810013
		16.8711	87662.3	4.89764	0.00016948	4.96573	-1.16594e-05	5.14029	-0.000779142
		16.8752	100771	4.90173	0.000266862	4.96983	-1.23607e-05	5.14467	-0.000715114
		16.8916	92640.4	4.90583	0.000303571	4.97392	-1.59964e-05	5.14906	-0.000608826
		16.8957	98445.5	4.90992	0.000254717	4.97802	-1.79605e-05	5.15345	-0.000517751
		16.8998	100234	4.91402	0.000253661	4.98211	-1.95578e-05	5.15783	-0.000403485
		16.908	86833.2	4.91811	0.000351775	4.98621	-2.08074e-05	5.16222	-0.000284034
		16.912	76521	4.92221	0.000471845	4.9903	-2.04404e-05	5.1666	-0.000200761
		16.9161	71137.2	4.9263	0.000488933	4.9944	-1.95083e-05	5.17099	-0.000154494
		16.9202	66861.6	4.9304	0.000409076	4.99849	-1.91146e-05	5.17538	-0.000105648
		16.9243	60593.2	4.93449	0.000429482	5.00259	-1.92319e-05	5.17976	-2.75069e-05
		16.9284	56022	4.93858	0.000492523	5.00668	-1.89894e-05	5.18415	8.41834e-05
		16.9325	49123.4	4.94268	0.000499754	5.01078	-1.88525e-05	5.18853	0.000181389
		16.9366	58952	4.94677	0.00045446	5.01487	-1.88158e-05	5.19292	0.000239569
		16.9407	75495.4	4.95087	0.000387497	5.01897	-1.9278e-05	5.19731	0.000301015
		16.9448	97737.1	4.95496	0.000332445	5.02306	-1.93191e-05	5.20169	0.000387086
		16.9489	122644	4.95906	0.000280331	5.02716	-1.95063e-05	5.20608	0.000451459
		16.953	147589	4.96315	0.000230997	5.03125	-1.9832e-05	5.21046	0.000562989
		16.9571	141412	4.96725	0.00020162	5.03535	-2.08352e-05	5.21485	0.000694009
		16.9612	139511	4.97134	0.000179312	5.03944	-2.18704e-05	5.21924	0.000712069
		16.9653	150402	4.97544	0.00015128	5.04354	-2.12325e-05	5.22362	0.000745142
		16.9694	169530	4.97953	0.00011779	5.04763	-2.06719e-05	5.22801	0.000780365
		16.9735	192558	4.98363	-2.80212e-05	5.05173	-2.01849e-05	5.23239	0.000863878
		16.9776	215509	4.98772	-0.000217654	5.05582	-1.98384e-05	5.23678	0.00098404
		16.9817	371238	4.99182	-0.000354012	5.05992	-2.19519e-05	5.24117	0.00110078
		16.9899	238319	4.99591	-0.000355754	5.06401	-2.3342e-05	5.24555	0.00118872
		16.9939	260783	5.00001	-0.000323949	5.06811	-2.40449e-05	5.24994	0.00119565
		16.998	574070	5.0041	-0.000260623	5.0722	-2.30903e-05	5.25432	0.00128253
		17.0021	1.27147e+06	5.0082	-0.000195693	5.0763	-2.1633e-05	5.25871	0.00135381
		17.0062	2.23662e+06	5.01229	-0.000160321	5.08039	-1.96976e-05	5.2631	0.00142565
		17.0103	4.1086e+06	5.01639	-0.000152748	5.08449	-1.71998e-05	5.26748	0.00152501
		17.0144	6.5265e+06	5.02048	-0.000124079	5.08858	-1.51953e-05	5.27187	0.00154137
		17.0185	1.03337e+07	5.02458	-0.000101855	5.09268	-1.36586e-05	5.27625	0.00154849
		17.0226	2.7952e+07	5.02867	-8.56972e-05	5.09677	-1.27187e-05	5.28064	0.00157156
		17.6942	720146	5.03277	-0.000173181	5.10087	-1.40073e-05	5.28503	0.00162405
		17.6983	224361	5.03686	-0.000326111	5.10496	-1.53136e-05	5.28941	0.00171011
		17.7024	204925	5.04096	-0.000329639	5.10906	-1.43652e-05	5.2938	0.00179846
		17.7065	179947	5.04505	-0.000281564	5.11315	-1.11866e-05	5.29818	0.00184143
		17.7106	174470	5.04915	-0.000234974	5.11725	-7.90237e-06	5.30257	0.00189689
		17.7146	185443	5.05324	-0.000271511	5.12134	-5.6856e-06	5.30696	0.00195587
		17.7187	189195	5.05734	-0.000386297	5.12544	-4.48196e-06	5.31134	0.00199658
		17.7228	176808	5.06143	-0.00033574	5.12953	-5.36407e-06	5.31573	0.00209679
		17.7269	149379	5.06553	-0.000266039	5.13363	-7.33551e-06	5.32011	0.00222314
		17.731	129569	5.06962	-0.000213485	5.13772	-9.89962e-06	5.3245	0.00228224
		17.7351	116477	5.07372	-0.000177047	5.14181	-1.2769e-05	5.32889	0.0023159
		17.7392	102362	5.07781	-0.000266532	5.14591	-1.28675e-05	5.33327	0.0023454
		17.7433	292763	5.08191	-0.000416982	5.15	-1.29565e-05	5.33766	0.00241334
		17.7597	167934	5.086	-0.000585893	5.1541	-1.28396e-05	5.34204	0.00254152
		17.7638	3.55223e+06	5.0901	-0.000720647	5.15819	-1.26476e-05	5.34643	0.0025719
		17.7802	31444.9	5.09419	-0.000795586	5.16229	-1.36464e-05	5.35082	0.00257956
		17.7843	24122.2	5.09829	-0.000746589	5.16638	-1.57757e-05	5.3552	0.00258722
		17.7884	22279.6	5.10238	-0.000674079	5.17048	-2.03236e-05	5.35959	0.00262028
		17.7925	19182.1	5.10648	-0.000610046	5.17457	-2.00074e-05	5.36397	0.00265145
		17.7965	199887	5.11057	-0.000554033	5.17867	-1.9516e-05	5.36836	0.00267638
		17.8866	23266.2	5.11467	-0.000536756	5.18276	-1.94435e-05	5.37275	0.00272734
		17.8907	20584.4	5.11876	-0.000583084	5.18686	-1.97688e-05	5.37713	0.00272816
		17.8948	22247.9	5.12286	-0.000579954	5.19095	-2.1295e-05	5.38152	0.0027265
		17.8989	23720.6	5.12695	-0.000606015	5.19505	-2.38768e-05	5.3859	0.00272484
		17.903	20695	5.13104	-0.000659557	5.19914	-2.57114e-05	5.39029	0.00274048
		17.9071	44617.9	5.13514	-0.000780798	5.20324	-2.66642e-05	5.39468	0.00276524
		17.9644	14576.5	5.13923	-0.000823402	5.20733	-2.69521e-05	5.39906	0.00279305
		17.9685	20499.9	5.14333	-0.000799862	5.21143	-2.64338e-05	5.40345	0.00280021
		17.9726	33850.7	5.14742	-0.000751395	5.21552	-2.59371e-05	5.40783	0.00280737
		17.9767	65343.8	5.15152	-0.000649407	5.21962	-2.54601e-05	5.41222	0.0028446
		17.9808	91108.9	5.15561	-0.000535936	5.22371	-2.50891e-05	5.41661	0.00288354
		17.9849	64186.7	5.15971	-0.000428455	5.22781	-2.63051e-05	5.42099	0.00291298
		17.989	34258.7	5.1638	-0.000377406	5.2319	-2.81512e-05	5.42538	0.00297654
		17.9931	27112	5.1679	-0.000379474	5.236	-3.19108e-05	5.42976	0.00297842
		17.9972	23332.2	5.17199	-0.000432418	5.24009	-3.53893e-05	5.43415	0.00297512
		18.0013	22048.8	5.17609	-0.00052156	5.24419	-3.86005e-05	5.43854	0.00297182
		18.0054	23458.8	5.18018	-0.000609746	5.24828	-4.06849e-05	5.44292	0.00296962
		18.0095	36103.3	5.18428	-0.000652644	5.25238	-4.23087e-05	5.44731	0.00299313
		18.0136	60772.5	5.18837	-0.000682679	5.25647	-4.27981e-05	5.45169	0.0030309
		18.0177	71563.2	5.19247	-0.000715796	5.26057	-4.03725e-05	5.45608	0.00303186
		18.0218	40722	5.19656	-0.000751795	5.26466	-3.85013e-05	5.46047	0.00303221
		18.0259	33289.4	5.20066	-0.000808906	5.26876	-3.71561e-05	5.46485	0.00303256
		18.03	30063.3	5.20475	-0.000852077	5.27285	-3.7186e-05	5.46924	0.00306561
		18.0341	27825.6	5.20885	-0.000882142	5.27695	-3.65543e-05	5.47362	0.00306897
		18.0381	22913.2	5.21294	-0.000879993	5.28104	-3.57962e-05	5.47801	0.00306333
		18.0422	18968	5.21704	-0.000868812	5.28514	-3.49194e-05	5.4824	0.0030577
		18.0463	42322.5	5.22113	-0.000849122	5.28923	-3.3733e-05	5.48678	0.00303719
		18.0586	106728	5.22523	-0.00079591	5.29333	-3.32126e-05	5.49117	0.00299799
		18.0627	19635.3	5.22932	-0.000736891	5.29742	-3.33242e-05	5.49555	0.00300404
		18.0668	16590	5.23342	-0.000678135	5.30152	-3.28168e-05	5.49994	0.0030312
		18.075	17626	5.23751	-0.000619685	5.30561	-3.22417e-05	5.50433	0.00304476
		18.0791	18860.6	5.24161	-0.000578814	5.30971	-3.20418e-05	5.50871	0.00304703
		18.0832	20134.3	5.2457	-0.00055449	5.3138	-3.21972e-05	5.5131	0.00304538
		18.0873	20096	5.2498	-0.000599028	5.3179	-3.26893e-05	5.51748	0.00304373
		18.0914	18832.4	5.25389	-0.000612571	5.32199	-3.55115e-05	5.52187	0.00303816
		18.0955	40198.1	5.25799	-0.000596899	5.32608	-3.83601e-05	5.52626	0.00299977
		18.333	64398.5	5.26208	-0.000572152	5.33018	-3.9095e-05	5.53064	0.00299305
		18.3371	70431.8	5.26618	-0.000546722	5.33427	-3.9722e-05	5.53503	0.00298633
		18.3412	86241.8	5.27027	-0.000520651	5.33837	-4.02466e-05	5.53941	0.00296069
		18.3453	98063.8	5.27437	-0.000448304	5.34246	-4.02181e-05	5.5438	0.00293701
		18.3494	109269	5.27846	-0.000380017	5.34656	-4.04047e-05	5.54819	0.00288128
		18.3535	118419	5.28256	-0.000339373	5.35065	-4.07953e-05	5.55257	0.00286721
		18.3575	121862	5.28665	-0.000324715	5.35475	-4.21229e-05	5.55696	0.00287055
		18.3657	114731	5.29075	-0.000421885	5.35884	-4.29425e-05	5.56134	0.00285264
		18.3698	109213	5.29484	-0.000451966	5.36294	-4.28418e-05	5.56573	0.00283474
		18.378	103322	5.29894	-0.00045131	5.36703	-4.18675e-05	5.57012	0.00278843
		18.3862	140349	5.30303	-0.0004217	5.37113	-4.11128e-05	5.5745	0.0027877
		18.4149	148187	5.30713	-0.000279514	5.37522	-4.05666e-05	5.57889	0.00277618
		18.419	156998	5.31122	-0.000140785	5.37932	-4.04805e-05	5.58327	0.00276765
		18.4231	174311	5.31531	-6.13915e-05	5.38341	-4.17041e-05	5.58766	0.0027399
		18.4272	189205	5.31941	-3.78548e-05	5.38751	-4.33855e-05	5.59205	0.00271099
		18.4313	197221	5.3235	-0.000102769	5.3916	-4.55003e-05	5.59643	0.00266168
		18.4353	202871	5.3276	-0.000261544	5.3957	-4.3398e-05	5.60082	0.00259178
		18.4394	199822	5.33169	-0.000367542	5.39979	-4.00845e-05	5.6052	0.00258931
		18.4435	200003	5.33579	-0.000386952	5.40389	-3.72061e-05	5.60959	0.00258685
		18.4476	210916	5.33988	-0.000400341	5.40798	-3.4741e-05	5.61398	0.00257119
		18.4517	223801	5.34398	-0.000447977	5.41208	-3.316e-05	5.61836	0.00251268
		18.4558	230105	5.34807	-0.000527862	5.41617	-3.22889e-05	5.62275	0.00243488
		18.464	234682	5.35217	-0.000717686	5.42027	-3.20911e-05	5.62713	0.00240702
		18.4763	234236	5.35626	-0.000833945	5.42436	-3.34274e-05	5.63152	0.00238166
		18.4804	256973	5.36036	-0.000870923	5.42846	-3.46937e-05	5.63591	0.00237233
		18.4845	454821	5.36445	-0.000895496	5.43255	-3.58935e-05	5.64029	0.00235202
		18.4886	1.111e+06	5.36855	-0.000908408	5.43665	-3.84248e-05	5.64468	0.00232839
		18.4927	1.50921e+06	5.37264	-0.000899588	5.44074	-3.65415e-05	5.64906	0.0022926
		18.4968	1.14944e+06	5.37674	-0.000901315	5.44484	-3.53821e-05	5.65345	0.00220706
		18.5009	1.25778e+06	5.38083	-0.000912953	5.44893	-3.491e-05	5.65784	0.00220143
		18.505	1.59094e+06	5.38493	-0.00101029	5.45303	-3.58991e-05	5.66222	0.00219053
		18.5091	1.83033e+06	5.38902	-0.000996733	5.45712	-3.57859e-05	5.66661	0.00217964
		18.5132	1.87904e+06	5.39312	-0.000987662	5.46122	-3.51701e-05	5.67099	0.00212689
		18.5172	1.8387e+06	5.39721	-0.000982814	5.46531	-3.5135e-05	5.67538	0.00206223
		18.5213	1.45613e+06	5.40131	-0.000993381	5.46941	-3.56531e-05	5.67977	0.00198525
		18.5336	1.41555e+06	5.4054	-0.00112886	5.4735	-3.54414e-05	5.68415	0.00189834
		18.5377	1.33912e+06	5.4095	-0.00125949	5.4776	-3.41432e-05	5.68854	0.00187733
		18.5418	1.08992e+06	5.41359	-0.00122431	5.48169	-3.24047e-05	5.69292	0.00185632
		18.5459	992052	5.41769	-0.00113685	5.48579	-3.05421e-05	5.69731	0.00172146
		18.55	930903	5.42178	-0.00103809	5.48988	-2.97578e-05	5.7017	0.00164789
		18.5541	852722	5.42588	-0.00101157	5.49398	-2.99969e-05	5.70608	0.00158413
		18.5582	738449	5.42997	-0.00105304	5.49807	-3.11583e-05	5.71047	0.00150044
		18.5623	687096	5.43407	-0.00122902	5.50217	-3.31967e-05	5.71485	0.00146098
		18.5664	683813	5.43816	-0.00143512	5.50626	-3.71818e-05	5.71924	0.00143992
		18.5705	685543	5.44226	-0.001502	5.51036	-4.16592e-05	5.72363	0.00141885
		18.5746	644055	5.44635	-0.00150706	5.51445	-4.30216e-05	5.72801	0.00130981
		18.5787	562487	5.45045	-0.00145393	5.51854	-4.42233e-05	5.7324	0.00123593
		18.5828	418836	5.45454	-0.00138955	5.52264	-4.57742e-05	5.73678	0.00116475
		18.5869	271368	5.45864	-0.00137054	5.52673	-4.76567e-05	5.74117	0.00115225
		18.591	242061	5.46273	-0.00139421	5.53083	-5.03556e-05	5.74556	0.00114214
		18.5951	225863	5.46683	-0.0014004	5.53492	-5.67616e-05	5.74994	0.00106056
		18.5991	209862	5.47092	-0.0011489	5.53902	-6.00464e-05	5.75433	0.00100245
		18.6032	206306	5.47502	-0.000911226	5.54311	-6.19787e-05	5.75871	0.000920008
		18.6155	212992	5.47911	-0.000690408	5.54721	-6.26272e-05	5.7631	0.000872886
		18.6196	220113	5.48321	-0.000485458	5.5513	-6.23653e-05	5.76749	0.000853797
		18.6237	225647	5.4873	-0.000312254	5.5554	-6.19371e-05	5.77187	0.000834707
		18.6278	222038	5.4914	-0.000225103	5.55949	-6.17003e-05	5.77626	0.00072481
		18.6319	213923	5.49549	-0.000218953	5.56359	-6.16465e-05	5.78064	0.000640495
		18.636	207970	5.49959	-0.000360103	5.56768	-6.33393e-05	5.78503	0.00054446
		18.6401	227746	5.50368	-0.000505965	5.57178	-6.7997e-05	5.78942	0.000474356
		18.6442	257358	5.50777	-0.000656292	5.57587	-7.1631e-05	5.7938	0.000474291
		18.6483	294652	5.51187	-0.000827727	5.57997	-7.30643e-05	5.79819	0.000465586
		18.6524	338991	5.51596	-0.000994706	5.58406	-7.39621e-05	5.80257	0.000383019
		18.6565	375814	5.52006	-0.00115745	5.58816	-7.46888e-05	5.80696	0.000307704
		18.6606	401478	5.52415	-0.00136549	5.59225	-7.62761e-05	5.81135	0.000229234
		18.6647	484835	5.52825	-0.00152635	5.59635	-7.86812e-05	5.81573	0.000184872
		18.6688	715764	5.53234	-0.00153192	5.60044	-8.01958e-05	5.82012	0.000157975
		18.6729	1.35544e+06	5.53644	-0.00149952	5.60454	-8.17493e-05	5.8245	0.000118959
		18.6769	7.0729e+06	5.54053	-0.00138565	5.60863	-8.33398e-05	5.82889	6.4362e-05
		19.3649	224648	5.54463	-0.00124875	5.61273	-8.51077e-05	5.83328	-4.50095e-05
		19.369	146908	5.54872	-0.00120115	5.61682	-8.66941e-05	5.83766	-0.000123921
		19.3731	102652	5.55282	-0.00123757	5.62092	-8.81082e-05	5.84205	-0.00018696
		19.3772	72487.4	5.55691	-0.00123663	5.62501	-8.71762e-05	5.84643	-0.000270976
		19.3813	47387.7	5.56101	-0.00118533	5.62911	-8.73015e-05	5.85082	-0.000312618
		19.3854	26038.7	5.5651	-0.00115587	5.6332	-8.84303e-05	5.85521	-0.000401116
		19.3895	13440.3	5.5692	-0.00114696	5.6373	-9.18325e-05	5.85959	-0.000508129
		19.3936	10251.6	5.57329	-0.00118218	5.64139	-9.50612e-05	5.86398	-0.000576018
		19.3976	14700.7	5.57739	-0.00125931	5.64549	-9.69423e-05	5.86836	-0.000626818
		19.4427	4960.23	5.58148	-0.001288	5.64958	-9.75445e-05	5.87275	-0.000635139
		19.4468	1902.51	5.58558	-0.00123345	5.65368	-9.7893e-05	5.87714	-0.00064346
		19.4509	3420.75	5.58967	-0.00114168	5.65777	-9.85033e-05	5.88152	-0.00066168
		19.455	7993.93	5.59377	-0.00107962	5.66187	-9.93621e-05	5.88591	-0.000721276
		19.4591	13581.9	5.59786	-0.0010455	5.66596	-9.91242e-05	5.89029	-0.00078632
		19.4632	18205	5.60196	-0.000924955	5.67006	-9.88059e-05	5.89468	-0.000801245
		19.4673	15302.2	5.60605	-0.000844974	5.67415	-9.8411e-05	5.89907	-0.000822516
		19.4714	10956.3	5.61015	-0.000803199	5.67825	-9.7421e-05	5.90345	-0.00083991
		19.4755	4686.62	5.61424	-0.000840952	5.68234	-9.67603e-05	5.90784	-0.000903299
		19.4795	3086.2	5.61834	-0.000807499	5.68644	-9.64123e-05	5.91222	-0.000993376
		19.4836	2603.58	5.62243	-0.000758626	5.69053	-9.67321e-05	5.91661	-0.00102441
		19.4877	2361.38	5.62653	-0.000695224	5.69463	-9.86052e-05	5.921	-0.00107203
		19.4918	2260.96	5.63062	-0.000633193	5.69872	-0.000100204	5.92538	-0.00112119
		19.4959	2530.42	5.63472	-0.000572436	5.70282	-0.000101542	5.92977	-0.00114369
		19.5	3687.02	5.63881	-0.00051062	5.70691	-0.000102326	5.93415	-0.0011662
		19.5041	7146.87	5.64291	-0.000468461	5.711	-0.000102913	5.93854	-0.00124501
		19.5082	11702.2	5.647	-0.000444771	5.7151	-0.000103314	5.94293	-0.00129475
		19.5123	13776	5.6511	-0.00050121	5.71919	-0.000103691	5.94731	-0.00136077
		19.5164	6372.61	5.65519	-0.000585755	5.72329	-0.000105617	5.9517	-0.0013754
		19.5205	2781.33	5.65929	-0.000642765	5.72738	-0.00010743	5.95608	-0.00139545
		19.5246	2124.62	5.66338	-0.000653812	5.73148	-0.000109501	5.96047	-0.0014155
		19.5287	1955.23	5.66748	-0.000643043	5.73557	-0.000111817	5.96486	-0.00150953
		19.5328	2372.2	5.67157	-0.000652324	5.73967	-0.000109735	5.96924	-0.00158905
		19.5369	6957.99	5.67567	-0.000680462	5.74376	-0.000107572	5.97363	-0.00169153
		19.541	10666.3	5.67976	-0.00067333	5.74786	-0.000103851	5.97801	-0.001712
		19.5451	11105.5	5.68386	-0.000632972	5.75195	-9.61251e-05	5.9824	-0.00172787
		19.5492	10330.2	5.68795	-0.000588133	5.75605	-8.92403e-05	5.98679	-0.00174374
		19.5533	9493.92	5.69205	-0.000549881	5.76014	-8.31545e-05	5.99117	-0.00185603
		19.5574	8682.14	5.69614	-0.000517835	5.76424	-7.88996e-05	5.99556	-0.00194419
		19.5614	8085.33	5.70023	-0.000609647	5.76833	-7.80911e-05	5.99994	-0.00196992
		19.5655	7796.33	5.70433	-0.000719748	5.77243	-7.81039e-05	6.00433	-0.00197043
		19.5696	7307.68	5.70842	-0.000749318	5.77652	-7.88974e-05	6.00872	-0.00197094
		19.5737	6647.94	5.71252	-0.00067986	5.78062	-7.89055e-05	6.0131	-0.00201228
		19.5778	8618.5	5.71661	-0.000597233	5.78471	-7.81656e-05	6.01749	-0.0020615
		19.5819	10955.2	5.72071	-0.000528314	5.78881	-7.77091e-05	6.02187	-0.00206694
		19.586	12629.2	5.7248	-0.000472315	5.7929	-7.75219e-05	6.02626	-0.00208566
		19.5901	13168.2	5.7289	-0.000445933	5.797	-7.83217e-05	6.03065	-0.0021263
		19.5942	12508.7	5.73299	-0.000435041	5.80109	-7.84864e-05	6.03503	-0.00213572
		19.5983	11526.2	5.73709	-0.00043872	5.80519	-7.87588e-05	6.03942	-0.00214514
		19.6024	10209.8	5.74118	-0.00046272	5.80928	-7.91334e-05	6.0438	-0.00220111
		19.6065	6946.21	5.74528	-0.000505861	5.81338	-7.99235e-05	6.04819	-0.00220935
		19.6106	3990.16	5.74937	-0.00061127	5.81747	-8.27644e-05	6.05258	-0.00225704
		19.6147	2635.85	5.75347	-0.000666971	5.82157	-8.57205e-05	6.05696	-0.00227973
		19.6188	2021.1	5.75756	-0.000723057	5.82566	-8.88283e-05	6.06135	-0.0022732
		19.6229	1733.75	5.76166	-0.000779498	5.82976	-9.208e-05	6.06573	-0.00227304
		19.627	1580.83	5.76575	-0.000865042	5.83385	-9.6561e-05	6.07012	-0.00227287
		19.6311	1490.86	5.76985	-0.000874119	5.83795	-9.95012e-05	6.07451	-0.00230396
		19.6392	1438.87	5.77394	-0.000828503	5.84204	-0.000100101	6.07889	-0.0023122
		19.6433	1358.9	5.77804	-0.000797069	5.84614	-9.98791e-05	6.08328	-0.00235325
		19.6474	1240.07	5.78213	-0.000778977	5.85023	-9.9314e-05	6.08766	-0.00235561
		19.6515	1146.25	5.78623	-0.000812606	5.85433	-9.84235e-05	6.09205	-0.00235796
		19.6556	1076.27	5.79032	-0.000882341	5.85842	-9.79114e-05	6.09644	-0.0024
		19.6597	1051.43	5.79442	-0.000950289	5.86252	-9.77591e-05	6.10082	-0.00241461
		19.6679	845.855	5.79851	-0.00102483	5.86661	-9.85931e-05	6.10521	-0.00247135
		19.672	684.215	5.80261	-0.00104605	5.87071	-0.000102615	6.10959	-0.0024831
		19.6761	548.228	5.8067	-0.00106189	5.8748	-0.000106015	6.11398	-0.00249152
		19.6802	458.928	5.8108	-0.00107641	5.8789	-0.000109795	6.11837	-0.00249993
		19.6843	391.127	5.81489	-0.00110573	5.88299	-0.000113938	6.12275	-0.00252288
		19.6884	349.502	5.81899	-0.00114896	5.88709	-0.000117954	6.12714	-0.00257844
		19.6925	334.579	5.82308	-0.00117067	5.89118	-0.000120977	6.13152	-0.00260389
		19.6966	328.765	5.82718	-0.00119915	5.89528	-0.000122969	6.13591	-0.00260445
		19.7089	365.186	5.83127	-0.00123398	5.89937	-0.000123741	6.1403	-0.00261289
		19.713	915.982	5.83537	-0.00129949	5.90346	-0.000124459	6.14468	-0.00262134
		19.7171	1656.79	5.83946	-0.00141628	5.90756	-0.00012644	6.14907	-0.00264504
		19.7211	1540.34	5.84356	-0.00143487	5.91165	-0.000129621	6.15345	-0.00269233
		19.7252	1232.35	5.84765	-0.00142319	5.91575	-0.000128967	6.15784	-0.00271169
		19.7293	1024.4	5.85175	-0.00138306	5.91984	-0.000128034	6.16223	-0.00271412
		19.7334	778.411	5.85584	-0.00136025	5.92394	-0.000126837	6.16661	-0.00266761
		19.7375	718.703	5.85994	-0.0013537	5.92803	-0.000125498	6.171	-0.00265588
		19.7416	1633.16	5.86403	-0.00140603	5.93213	-0.00012419	6.17538	-0.00265462
		19.7539	3515.77	5.86813	-0.0014386	5.93622	-0.000122912	6.17977	-0.00265335
		19.758	452.573	5.87222	-0.00145769	5.94032	-0.000120525	6.18416	-0.00264516
		19.7621	361.107	5.87632	-0.00148595	5.94441	-0.000117745	6.18854	-0.00263836
		19.7662	387.448	5.88041	-0.00152284	5.94851	-0.000115853	6.19293	-0.00263111
		19.7744	518.794	5.88451	-0.00152425	5.9526	-0.000114802	6.19731	-0.00262737
		19.7785	819.826	5.8886	-0.00151132	5.9567	-0.000115809	6.2017	-0.00264987
		19.7826	1343.83	5.89269	-0.0014849	5.96079	-0.000115449	6.20609	-0.00267237
		19.7867	2512.42	5.89679	-0.00142104	5.96489	-0.000113445	6.21047	-0.002661
		19.7908	6019.75	5.90088	-0.00138143	5.96898	-0.000111733	6.21486	-0.00262159
		19.7949	4577.85	5.90498	-0.00136461	5.97308	-0.000110299	6.21924	-0.00262118
		19.7989	10936.3	5.90907	-0.00133701	5.97717	-0.000109763	6.22363	-0.00262775
		19.8153	2178.5	5.91317	-0.00124978	5.98127	-0.000109512	6.22802	-0.00263432
		19.8194	1762.8	5.91726	-0.001148	5.98536	-0.000110274	6.2324	-0.00264903
		19.8235	1660.51	5.92136	-0.0011462	5.98946	-0.000111997	6.23679	-0.00266374
		19.8276	1483.65	5.92545	-0.00123847	5.99355	-0.000114676	6.24117	-0.00264371
		19.8317	1312.88	5.92955	-0.00126718	5.99765	-0.00011678	6.24556	-0.00263389
		19.8358	1216.5	5.93364	-0.00113035	6.00174	-0.000117725	6.24995	-0.00263042
		19.8399	1909.19	5.93774	-0.000994092	6.00584	-0.000116872	6.25433	-0.0026382
		19.844	5777.35	5.94183	-0.000874206	6.00993	-0.00011634	6.25872	-0.00264599
		19.8686	1947.27	5.94593	-0.000769688	6.01403	-0.000116114	6.2631	-0.0026629
		19.8727	433.464	5.95002	-0.000613673	6.01812	-0.000116723	6.26749	-0.00265511
		19.8768	532	5.95412	-0.000438985	6.02222	-0.000118085	6.27188	-0.00258695
		19.8808	601.346	5.95821	-0.000278818	6.02631	-0.000117801	6.27626	-0.00256644
		19.8849	619.533	5.96231	-0.000132399	6.03041	-0.000115602	6.28065	-0.00254593
		19.889	632.978	5.9664	-3.0947e-05	6.0345	-0.000113236	6.28503	-0.0025437
		19.8972	586.105	5.9705	4.17863e-05	6.0386	-0.000111209	6.28942	-0.00254147
		19.9054	625.785	5.97459	5.04695e-05	6.04269	-0.000109502	6.29381	-0.00253081
		19.9095	656.087	5.97869	-1.48657e-05	6.04679	-0.000109974	6.29819	-0.00244325
		19.9136	695.042	5.98278	-0.000135542	6.05088	-0.00011339	6.30258	-0.00244116
		19.9177	746.947	5.98688	-0.000231362	6.05498	-0.000115755	6.30696	-0.00244072
		19.9218	792.638	5.99097	-0.000259134	6.05907	-0.000116357	6.31135	-0.00244029
		19.9259	849.774	5.99507	-0.000258438	6.06317	-0.000116127	6.31574	-0.00236785
		19.93	843.788	5.99916	-0.000230942	6.06726	-0.000115106	6.32012	-0.00233896
		19.9341	893.63	6.00326	-0.000240663	6.07136	-0.000113891	6.32451	-0.0023053
		19.9382	965.733	6.00735	-0.000285414	6.07545	-0.000113071	6.32889	-0.00227722
		19.9423	1059.13	6.01145	-0.000403679	6.07955	-0.000112625	6.33328	-0.00226869
		19.9464	1174.47	6.01554	-0.000493863	6.08364	-0.000116482	6.33767	-0.00226708
		19.9505	1375.59	6.01964	-0.00055632	6.08773	-0.000120752	6.34205	-0.00226546
		19.9546	1447.26	6.02373	-0.000612144	6.09183	-0.000124017	6.34644	-0.00226014
		19.9586	1391.03	6.02783	-0.000661724	6.09592	-0.000127111	6.35082	-0.00218516
		19.9627	1362.8	6.03192	-0.000701375	6.10002	-0.000129956	6.35521	-0.00214141
		19.9709	1274.63	6.03602	-0.000717225	6.10411	-0.000131342	6.3596	-0.00214046
		19.975	1177.1	6.04011	-0.00071067	6.10821	-0.000131953	6.36398	-0.00213775
		19.9791	993.244	6.04421	-0.00069598	6.1123	-0.000131042	6.36837	-0.00213566
		19.9832	843.269	6.0483	-0.000667781	6.1164	-0.000129995	6.37275	-0.00212358
		19.9873	910.856	6.0524	-0.000649576	6.12049	-0.00012882	6.37714	-0.0020862
		19.9914	1026.31	6.05649	-0.000640728	6.12459	-0.000127268	6.38153	-0.00205959
		19.9955	1111.99	6.06059	-0.000692655	6.12868	-0.000125395	6.38591	-0.00205357
		19.9996	1183.57	6.06468	-0.00076239	6.13278	-0.000123458	6.3903	-0.00204756
		20.0037	1201.18	6.06878	-0.000848838	6.13687	-0.000122631	6.39468	-0.00204189
		20.0078	1137.87	6.07287	-0.000941667	6.14097	-0.000122855	6.39907	-0.0019993
		20.0119	994.526	6.07696	-0.000975463	6.14506	-0.000123282	6.40346	-0.00191392
		20.016	887.565	6.08106	-0.000902679	6.14916	-0.000123903	6.40784	-0.00186024
		20.0201	907.82	6.08515	-0.000758275	6.15325	-0.000126409	6.41223	-0.00182788
		20.0242	998.92	6.08925	-0.000617908	6.15735	-0.000125728	6.41661	-0.00182184
		20.0283	1019.89	6.09334	-0.000549792	6.16144	-0.00012523	6.421	-0.00179522
		20.0324	1092.72	6.09744	-0.000549689	6.16554	-0.000124904	6.42539	-0.00176181
		20.0365	1152.58	6.10153	-0.000642213	6.16963	-0.000126119	6.42977	-0.00170988
		20.0405	1226.19	6.10563	-0.000728102	6.17373	-0.000129537	6.43416	-0.00160599
		20.0446	1688.58	6.10972	-0.000695712	6.17782	-0.00012946	6.43854	-0.00155559
		20.0815	3331.94	6.11382	-0.000622606	6.18192	-0.00012972	6.44293	-0.00155126
		20.0856	1137.57	6.11791	-0.000594145	6.18601	-0.0001303	6.44732	-0.00153206
		20.0897	1078.49	6.12201	-0.000607765	6.19011	-0.000132093	6.4517	-0.00151108
		20.0938	923.659	6.1261	-0.000631389	6.1942	-0.000134228	6.45609	-0.0014463
		20.0979	848.749	6.1302	-0.00054384	6.1983	-0.000136599	6.46047	-0.00136698
		20.1061	1000.08	6.13429	-0.000441126	6.20239	-0.00013937	6.46486	-0.00134711
		20.1102	1043.38	6.13839	-0.000321169	6.20649	-0.000143132	6.46925	-0.00133975
		20.1143	992.871	6.14248	-0.000246398	6.21058	-0.000144778	6.47363	-0.00131196
		20.1184	904.658	6.14658	-0.000214166	6.21468	-0.000144457	6.47802	-0.00126271
		20.1224	854.769	6.15067	-0.000301176	6.21877	-0.000143403	6.4824	-0.00121206
		20.1265	828.361	6.15477	-0.000372075	6.22287	-0.000142223	6.48679	-0.00117721
		20.1306	849.31	6.15886	-0.000422883	6.22696	-0.000140923	6.49118	-0.00117535
		20.1347	1135.61	6.16296	-0.000478218	6.23106	-0.000139423	6.49556	-0.00117431
		20.1388	2684.15	6.16705	-0.000537814	6.23515	-0.00013795	6.49995	-0.00117327
		20.1429	4976.44	6.17115	-0.000626683	6.23925	-0.000136791	6.50433	-0.00114948
		20.147	6469.04	6.17524	-0.000684094	6.24334	-0.000135931	6.50872	-0.00108162
		20.1511	4547.1	6.17934	-0.000779302	6.24744	-0.000135623	6.51311	-0.00103692
		20.1552	1850.16	6.18343	-0.000910101	6.25153	-0.000137861	6.51749	-0.00102586
		20.1593	1404.92	6.18753	-0.00107134	6.25563	-0.000136748	6.52188	-0.00101253
		20.1634	1353.21	6.19162	-0.00117211	6.25972	-0.000135545	6.52626	-0.000973404
		20.1675	1392.14	6.19572	-0.00118518	6.26382	-0.000134995	6.53065	-0.000921522
		20.1716	1517.64	6.19981	-0.00117179	6.26791	-0.000135064	6.53504	-0.000848546
		20.1757	1651.68	6.20391	-0.0011335	6.27201	-0.000137307	6.53942	-0.00076177
		20.1921	1590.75	6.208	-0.0010837	6.2761	-0.000139696	6.54381	-0.000754751
		20.1962	1444.93	6.2121	-0.00104495	6.28019	-0.000140168	6.54819	-0.000747732
		20.2002	1353.33	6.21619	-0.00101659	6.28429	-0.000140415	6.55258	-0.000728709
		20.2043	1334.8	6.22029	-0.000968735	6.28838	-0.000140447	6.55697	-0.000717809
		20.2084	1478.21	6.22438	-0.000923341	6.29248	-0.000140081	6.56135	-0.000656794
		20.2125	1687.82	6.22848	-0.000901707	6.29657	-0.000139946	6.56574	-0.000599119
		20.2166	2237.71	6.23257	-0.000902452	6.30067	-0.00014003	6.57012	-0.000590196
		20.2207	3169.17	6.23667	-0.00088215	6.30476	-0.000140936	6.57451	-0.000577588
		20.2248	4151.12	6.24076	-0.000861395	6.30886	-0.000141181	6.5789	-0.000564981
		20.2289	4668.98	6.24486	-0.000851311	6.31295	-0.000141234	6.58328	-0.000547175
		20.233	5224.73	6.24895	-0.000851263	6.31705	-0.000141105	6.58767	-0.000490375
		20.2371	5509.95	6.25305	-0.000769541	6.32114	-0.000140202	6.59205	-0.000439962
		20.2494	5493.77	6.25714	-0.000670802	6.32524	-0.000138985	6.59644	-0.000379671
		20.2576	10819.7	6.26124	-0.000556041	6.32933	-0.000137952	6.60083	-0.00037634
		20.2617	21161.8	6.26533	-0.000367113	6.33343	-0.000137095	6.60521	-0.000373009
		20.2658	37486.2	6.26942	-0.000183382	6.33752	-0.00013549	6.6096	-0.000361021
		20.2699	54324	6.27352	-2.82362e-05	6.34162	-0.000133557	6.61398	-0.000299935
		20.274	75307.4	6.27761	0.000100023	6.34571	-0.000131615	6.61837	-0.000271446
		20.2781	76998.7	6.28171	0.000193465	6.34981	-0.000129663	6.62276	-0.000263659
		20.2821	55008.8	6.2858	0.000254144	6.3539	-0.000128144	6.62714	-0.000255873
		20.2862	32679.2	6.2899	0.000262152	6.358	-0.000127037	6.63153	-0.000242922
		20.2903	16864.2	6.29399	0.000227401	6.36209	-0.000127401	6.63591	-0.000231542
		20.2944	10765.5	6.29809	0.000152429	6.36619	-0.00012619	6.6403	-0.000155673
		20.2985	8624.66	6.30218	2.95737e-05	6.37028	-0.000124629	6.64469	-6.56165e-05
		20.3026	7237.72	6.30628	-6.64447e-05	6.37438	-0.000123683	6.64907	-4.55415e-05
		20.3067	5850.97	6.31037	-0.000117034	6.37847	-0.000123321	6.65346	-4.37596e-05
		20.3108	4967.11	6.31447	-0.000178235	6.38257	-0.000121399	6.65784	-4.27427e-05
		20.3149	4480.01	6.31856	-0.000249423	6.38666	-0.00011957	6.66223	-4.17259e-05
		20.319	4229.71	6.32266	-0.000435383	6.39076	-0.000117829	6.66662	-5.05933e-06
		20.3231	3970.85	6.32675	-0.000600303	6.39485	-0.000117307	6.671	5.62597e-05
		20.3272	4476.68	6.33085	-0.000666493	6.39895	-0.000116109	6.67539	6.96799e-05
		20.3313	5302.06	6.33494	-0.000696663	6.40304	-0.000114332	6.67977	7.20951e-05
		20.3354	9044.54	6.33904	-0.000692923	6.40714	-0.000112476	6.68416	7.68505e-05
		20.3395	13671.1	6.34313	-0.000613934	6.41123	-0.000111458	6.68855	8.16058e-05
		20.3436	11274.6	6.34723	-0.000577229	6.41533	-0.000111236	6.69293	0.00011798
		20.3477	8344.17	6.35132	-0.000580327	6.41942	-0.000115037	6.69732	0.000191194
		20.3518	5461.28	6.35542	-0.000629692	6.42352	-0.000116895	6.7017	0.000198062
		20.3559	4375.02	6.35951	-0.000586394	6.42761	-0.000112805	6.70609	0.000200826
		20.3599	3903.6	6.36361	-0.000411551	6.43171	-0.00010891	6.71048	0.000203591
		20.364	3600.08	6.3677	-0.000176238	6.4358	-0.000106397	6.71486	0.000272667
		20.3681	3375.15	6.3718	6.78021e-05	6.4399	-0.000105196	6.71925	0.000297659
		20.3722	3118.56	6.37589	0.000231329	6.44399	-0.000106827	6.72363	0.000367666
		20.3763	2878.75	6.37999	0.000319062	6.44809	-0.000111954	6.72802	0.000393429
		20.3804	2583.89	6.38408	0.000260129	6.45218	-0.000113501	6.73241	0.000401502
		20.3845	2302.45	6.38818	0.000191872	6.45628	-0.000112823	6.73679	0.000395302
		20.3886	2190.76	6.39227	0.000122766	6.46037	-0.000111884	6.74118	0.000389103
		20.3927	2240.56	6.39637	5.28713e-05	6.46447	-0.000110936	6.74556	0.00042558
		20.3968	2601.25	6.40046	3.03013e-06	6.46856	-0.000109978	6.74995	0.000474854
		20.4009	4066.25	6.40456	-4.19022e-05	6.47265	-0.000109795	6.75434	0.000479521
		20.405	5492.1	6.40865	-8.22046e-05	6.47675	-0.000110345	6.75872	0.000478744
		20.4132	5825.1	6.41275	-0.000101923	6.48084	-0.000112457	6.76311	0.000477968
		20.4173	7810.48	6.41684	-0.000129595	6.48494	-0.000114636	6.76749	0.000474204
		20.4214	8935.64	6.42094	-0.000164727	6.48903	-0.000111892	6.77188	0.00047044
		20.4255	3610.27	6.42503	-0.000272321	6.49313	-0.000108758	6.77627	0.000522092
		20.4296	2568.72	6.42913	-0.000172653	6.49722	-0.000105668	6.78065	0.000557008
		20.4337	2282.07	6.43322	-9.42222e-05	6.50132	-0.000102828	6.78504	0.000571498
		20.45	2519.96	6.43732	-3.57658e-05	6.50541	-0.000100225	6.78942	0.000585987
		20.4541	2706.42	6.44141	-4.02347e-05	6.50951	-9.82954e-05	6.79381	0.000599445
		20.4582	2319.77	6.44551	1.02062e-05	6.5136	-9.70046e-05	6.7982	0.000656167
		20.4623	2378.44	6.4496	0.000157723	6.5177	-9.69533e-05	6.80258	0.00072029
		20.4664	3298.51	6.4537	0.000277529	6.52179	-9.51523e-05	6.80697	0.000744539
		20.5237	1650	6.45779	0.000371321	6.52589	-9.31537e-05	6.81135	0.000770863
		20.5278	1622.77	6.46188	0.000345353	6.52998	-9.14367e-05	6.81574	0.00078755
		20.5319	1806.21	6.46598	0.000301832	6.53408	-8.99871e-05	6.82013	0.00080975
		20.536	2003.76	6.47007	0.00033614	6.53817	-8.8609e-05	6.82451	0.000817698
		20.5401	2202.53	6.47417	0.000378953	6.54227	-8.74709e-05	6.8289	0.000846435
		20.5442	2386.63	6.47826	0.000420208	6.54636	-8.72592e-05	6.83328	0.000855811
		20.5483	2626.81	6.48236	0.000457327	6.55046	-8.73591e-05	6.83767	0.000856381
		20.5524	2900.98	6.48645	0.000490568	6.55455	-8.77544e-05	6.84206	0.000856316
		20.5565	3138.94	6.49055	0.00051748	6.55865	-8.88253e-05	6.84644	0.000856252
		20.5606	2782.68	6.49464	0.000430207	6.56274	-8.69519e-05	6.85083	0.000855697
		20.5647	3038.54	6.49874	0.000354713	6.56684	-8.52136e-05	6.85521	0.000907639
		20.5688	3396.91	6.50283	0.0002903	6.57093	-8.36036e-05	6.8596	0.000978545
		20.5729	3614.57	6.50693	0.00023903	6.57503	-8.38177e-05	6.86399	0.00100248
		20.5852	3549.15	6.51102	0.000229463	6.57912	-8.49765e-05	6.86837	0.00101028
		20.5893	3458.16	6.51512	0.000224802	6.58322	-8.41492e-05	6.87276	0.00103415
		20.5975	3244.58	6.51921	0.000197041	6.58731	-8.2224e-05	6.87714	0.00104546
		20.6138	3174.87	6.52331	0.000147562	6.59141	-8.09796e-05	6.88153	0.0010765
		20.6179	3023.76	6.5274	0.000118673	6.5955	-8.03815e-05	6.88592	0.00108403
		20.6261	3869.62	6.5315	0.00015906	6.5996	-8.22087e-05	6.8903	0.00108552
		20.6302	4681.1	6.53559	0.000206751	6.60369	-8.32447e-05	6.89469	0.001087
		20.6343	10301.4	6.53969	0.000247723	6.60779	-8.28693e-05	6.89907	0.00110363
		20.6384	31557.8	6.54378	0.000282378	6.61188	-8.11542e-05	6.90346	0.00112764
		20.6425	30317.8	6.54788	0.000346538	6.61598	-7.8646e-05	6.90785	0.00120707
		20.6466	21760.9	6.55197	0.000420734	6.62007	-7.60515e-05	6.91223	0.00122608
		20.6507	14154.9	6.55607	0.000413943	6.62417	-7.38169e-05	6.91662	0.00122644
		20.6548	8027.32	6.56016	0.000330913	6.62826	-7.19238e-05	6.921	0.00122681
		20.6589	4793.13	6.56426	0.000284151	6.63236	-7.04752e-05	6.92539	0.00121636
		20.663	4671.48	6.56835	0.000242467	6.63645	-7.10193e-05	6.92978	0.00128469
		20.6712	4576.77	6.57245	0.000215597	6.64055	-7.21424e-05	6.93416	0.00130806
		20.6753	4704.83	6.57654	0.000191926	6.64464	-7.41659e-05	6.93855	0.00131987
		20.6794	5174.41	6.58064	0.000163402	6.64874	-7.69567e-05	6.94293	0.00132135
		20.6834	6765.52	6.58473	0.000130292	6.65283	-7.95136e-05	6.94732	0.00131766
		20.6875	9510.3	6.58883	8.20614e-05	6.65692	-8.12358e-05	6.95171	0.00131398
		20.6916	12112.2	6.59292	-1.75895e-05	6.66102	-8.02479e-05	6.95609	0.00129107
		20.6957	11280.1	6.59702	-5.51895e-05	6.66511	-7.85172e-05	6.96048	0.00135518
		20.6998	11513.7	6.60111	-7.52109e-05	6.66921	-7.60809e-05	6.96486	0.00136729
		20.7039	10734.5	6.60521	-0.000108299	6.6733	-7.34136e-05	6.96925	0.0013794
		20.708	7965.6	6.6093	-0.000153656	6.6774	-7.14865e-05	6.97364	0.00138996
		20.7121	4962.43	6.6134	-0.00018589	6.68149	-7.02621e-05	6.97802	0.00141801
		20.7162	5406.77	6.61749	-0.000205773	6.68559	-7.006e-05	6.98241	0.00144864
		20.7203	7120.83	6.62159	-0.000195568	6.68968	-7.04743e-05	6.98679	0.0014626
		20.7244	9598.83	6.62568	-0.000176083	6.69378	-7.27833e-05	6.99118	0.00148539
		20.7285	10431.2	6.62978	-0.000180404	6.69787	-7.5387e-05	6.99557	0.00149233
		20.7326	9245.33	6.63387	-0.000207103	6.70197	-7.82702e-05	6.99995	0.00149927
		20.7367	8398.83	6.63797	-0.000214689	6.70606	-8.20951e-05	7.00434	0.00152686
		20.7408	7573.67	6.64206	-0.000217452	6.71016	-8.26647e-05	7.00872	0.00159457
		20.7449	6387.25	6.64615	-0.000228768	6.71425	-8.16949e-05	7.01311	0.0016688
		20.749	5617.96	6.65025	-0.000248193	6.71835	-8.04315e-05	7.0175	0.00176056
		20.7531	5436.07	6.65434	-0.00026467	6.72244	-8.03237e-05	7.02188	0.00177442
		20.7612	6489.8	6.65844	-0.000106484	6.72654	-8.13133e-05	7.02627	0.00178828
		20.7653	8407.02	6.66253	0.000122167	6.73063	-8.21066e-05	7.03065	0.00182674
		20.7694	9552.13	6.66663	0.000324475	6.73473	-8.31888e-05	7.03504	0.00187439
		20.7735	6383.96	6.67072	0.000502022	6.73882	-8.45453e-05	7.03943	0.00193743
		20.7776	4882.41	6.67482	0.000563521	6.74292	-8.49761e-05	7.04381	0.00197441
		20.7817	5113.92	6.67891	0.000519566	6.74701	-8.56751e-05	7.0482	0.00198988
		20.7858	5467.2	6.68301	0.000501491	6.75111	-8.66291e-05	7.05258	0.00200534
		20.7899	5863.45	6.6871	0.000507778	6.7552	-8.71819e-05	7.05697	0.00201995
		20.794	6349.72	6.6912	0.000524369	6.7593	-8.66735e-05	7.06136	0.00202324
		20.7981	6716.72	6.69529	0.00054025	6.76339	-8.58695e-05	7.06574	0.00206166
		20.8022	6863.64	6.69939	0.000562098	6.76749	-8.66038e-05	7.07013	0.00209001
		20.8145	7221.63	6.70348	0.00057484	6.77158	-8.87988e-05	7.07451	0.00209545
		20.8186	8257.03	6.70758	0.00057901	6.77568	-9.03534e-05	7.0789	0.00209566
		20.8227	10651.2	6.71167	0.000560345	6.77977	-9.17366e-05	7.08329	0.00209588
		20.8268	15666.2	6.71577	0.000597802	6.78387	-9.32436e-05	7.08767	0.00212032
		20.8309	22108.3	6.71986	0.000790662	6.78796	-9.48663e-05	7.09206	0.00218389
		20.835	13355.5	6.72396	0.00100513	6.79206	-9.68828e-05	7.09644	0.00220823
		20.8391	9469.46	6.72805	0.00120745	6.79615	-9.80931e-05	7.10083	0.00221673
		20.8431	9829.18	6.73215	0.00138978	6.80025	-9.9587e-05	7.10522	0.00222522
		20.8472	10313.3	6.73624	0.0015533	6.80434	-0.00010135	7.1096	0.00223311
		20.8513	10991.9	6.74034	0.00170135	6.80844	-0.000104329	7.11399	0.00225387
		20.8554	11795.7	6.74443	0.00183348	6.81253	-0.000106061	7.11837	0.00231445
		20.8636	10620	6.74853	0.00199783	6.81663	-0.000107417	7.12276	0.00234959
		20.88	10771.4	6.75262	0.00216241	6.82072	-0.000108778	7.12715	0.00236182
		20.8841	11005.2	6.75672	0.00227302	6.82482	-0.000110143	7.13153	0.00236013
		20.8882	11608	6.76081	0.00233284	6.82891	-0.000113444	7.13592	0.00235845
		20.8923	12262.8	6.76491	0.00231513	6.83301	-0.000115788	7.1403	0.00238152
		20.8964	15165.2	6.769	0.00222318	6.8371	-0.000116479	7.14469	0.00242403
		20.9005	28705.5	6.7731	0.00218359	6.8412	-0.000116803	7.14908	0.00244142
		20.9046	97026.6	6.77719	0.00221217	6.84529	-0.000116777	7.15346	0.00243941
		20.9087	109615	6.78129	0.00227969	6.84938	-0.000115896	7.15785	0.00243739
		20.9169	112225	6.78538	0.00235658	6.85348	-0.000114694	7.16223	0.00243471
		20.9209	106684	6.78948	0.00242937	6.85757	-0.000115156	7.16662	0.00248014
		20.925	100083	6.79357	0.00249183	6.86167	-0.000117201	7.17101	0.00250503
		20.9291	94442.4	6.79767	0.00254458	6.86576	-0.000119271	7.17539	0.00254204
		20.9332	82087.7	6.80176	0.00261187	6.86986	-0.000121364	7.17978	0.00255123
		20.9373	71798.9	6.80586	0.00267533	6.87395	-0.000119244	7.18416	0.00254828
		20.9414	63941.3	6.80995	0.00266312	6.87805	-0.000116566	7.18855	0.00254533
		20.9455	49160.7	6.81405	0.00257968	6.88214	-0.000114144	7.19294	0.00253843
		20.9496	31497.7	6.81814	0.00240987	6.88624	-0.000111966	7.19732	0.00256227
		20.9537	21471.2	6.82224	0.00249551	6.89033	-0.000110298	7.20171	0.00260959
		20.9578	28668.5	6.82633	0.00255742	6.89443	-0.000111066	7.20609	0.00260684
		20.9619	42619.8	6.83043	0.00259699	6.89852	-0.000114502	7.21048	0.00260409
		20.966	80367.8	6.83452	0.00259145	6.90262	-0.000117672	7.21487	0.00259315
		20.9701	175606	6.83861	0.00258218	6.90671	-0.000118995	7.21925	0.00258946
		20.9742	247968	6.84271	0.00256945	6.91081	-0.000119732	7.22364	0.00257357
		20.9783	163700	6.8468	0.00238964	6.9149	-0.000120303	7.22802	0.00260361
		20.9824	165138	6.8509	0.00225753	6.919	-0.000121214	7.23241	0.00260395
		20.9865	196912	6.85499	0.0022422	6.92309	-0.000122448	7.2368	0.00260429
		20.9906	338613	6.85909	0.00233681	6.92719	-0.000123233	7.24118	0.00260355
		24.6801	2.85782e+06	6.86318	0.00236592	6.93128	-0.000124033	7.24557	0.00259711
		24.6842	2.37202e+06	6.86728	0.00233342	6.93538	-0.000124848	7.24995	0.00258238
		24.6883	1.373e+07	6.87137	0.00218183	6.93947	-0.000124309	7.25434	0.00258377
		25.3598	5.6872e+06	6.87547	0.00206076	6.94357	-0.000121257	7.25873	0.00257506
		25.3639	5.82533e+07	6.87956	0.00195748	6.94766	-0.000118048	7.26311	0.00256635
		25.413	2.22087e+06	6.88366	0.00187092	6.95176	-0.000114691	7.2675	0.00251408
		25.4171	74286.6	6.88775	0.00188738	6.95585	-0.000111237	7.27188	0.00249709
		25.4212	102592	6.89185	0.00192176	6.95995	-0.000108072	7.27627	0.0024958
		25.4253	555850	6.89594	0.00189932	6.96404	-0.000105182	7.28066	0.00250111
		25.4294	515557	6.90004	0.00182339	6.96814	-0.000102718	7.28504	0.00248804
		25.4335	551806	6.90413	0.0017377	6.97223	-0.000100668	7.28943	0.00247498
		25.4376	661606	6.90823	0.00164277	6.97633	-9.90121e-05	7.29381	0.00243434
		25.4417	217155	6.91232	0.00155348	6.98042	-9.89408e-05	7.2982	0.00239387
		25.4458	62628.7	6.91642	0.00159888	6.98452	-0.000101931	7.30259	0.00238076
		25.4499	41172.3	6.92051	0.00173862	6.98861	-0.000108607	7.30697	0.00236915
		25.4581	45105.9	6.92461	0.00197629	6.99271	-0.000113722	7.31136	0.00235754
		25.4622	47010.5	6.9287	0.00220751	6.9968	-0.000117089	7.31574	0.00227381
		25.4663	38799.9	6.9328	0.00239452	7.0009	-0.000118793	7.32013	0.00220958
		25.4704	32022.7	6.93689	0.00253993	7.00499	-0.000119971	7.32452	0.00216402
		25.4745	30413.6	6.94099	0.00265014	7.00909	-0.000121347	7.3289	0.00212212
		25.4786	74403.1	6.94508	0.00272098	7.01318	-0.000122911	7.33329	0.00211236
		25.4827	246736	6.94918	0.00270327	7.01728	-0.000126402	7.33767	0.00210261
		25.4868	391686	6.95327	0.00259145	7.02137	-0.000130148	7.34206	0.00201392
		25.4908	463090	6.95737	0.00258241	7.02547	-0.000129591	7.34645	0.00197938
		25.4949	488644	6.96146	0.00290606	7.02956	-0.000127201	7.35083	0.0019583
		25.499	313747	6.96556	0.00327721	7.03366	-0.000124416	7.35522	0.00194399
		25.5031	129328	6.96965	0.00359822	7.03775	-0.000121253	7.3596	0.00194286
		25.5072	77759.9	6.97375	0.00387208	7.04184	-0.000119009	7.36399	0.00194173
		25.5113	64758.5	6.97784	0.00408624	7.04594	-0.000117639	7.36838	0.00193105
		25.5154	84048.1	6.98194	0.00433939	7.05003	-0.000117949	7.37276	0.00190342
		25.5195	241807	6.98603	0.00456944	7.05413	-0.000119721	7.37715	0.00184404
		25.5236	377795	6.99013	0.00477768	7.05822	-0.000119871	7.38153	0.0017931
		25.5277	490207	6.99422	0.00481106	7.06232	-0.000118481	7.38592	0.0018016
		25.5318	605666	6.99832	0.00485117	7.06641	-0.000116894	7.39031	0.00179857
		25.5359	718911	7.00241	0.00487479	7.07051	-0.000113373	7.39469	0.00179553
		25.54	744910	7.00651	0.00488286	7.0746	-0.000108977	7.39908	0.00174836
		25.5441	732036	7.0106	0.00496183	7.0787	-0.000104862	7.40346	0.00171991
		25.5482	656884	7.0147	0.0051076	7.08279	-0.000101016	7.40785	0.00172341
		25.5523	543551	7.01879	0.00530422	7.08689	-9.78383e-05	7.41224	0.00172691
		25.5564	453388	7.02289	0.0055414	7.09098	-9.43576e-05	7.41662	0.0017158
		25.5605	415043	7.02698	0.00578653	7.09508	-9.10175e-05	7.42101	0.0017047
		25.5646	388889	7.03107	0.00603912	7.09917	-8.93556e-05	7.42539	0.00168105
		25.5687	373505	7.03517	0.00633099	7.10327	-8.92869e-05	7.42978	0.00162397
		25.5727	403124	7.03926	0.00657009	7.10736	-9.13121e-05	7.43417	0.00157285
		25.5768	466735	7.04336	0.00675951	7.11146	-9.27939e-05	7.43855	0.00156819
		25.5809	529047	7.04745	0.00689528	7.11555	-9.37594e-05	7.44294	0.00156353
		25.585	600556	7.05155	0.00698051	7.11965	-9.43223e-05	7.44732	0.00154509
		25.5891	570284	7.05564	0.00689623	7.12374	-9.37585e-05	7.45171	0.00149818
		25.5932	2.28849e+06	7.05974	0.00682823	7.12784	-9.32573e-05	7.4561	0.00140366
		25.6055	2.23664e+06	7.06383	0.00677555	7.13193	-9.28149e-05	7.46048	0.00139437
		25.6096	319072	7.06793	0.00678093	7.13603	-9.27064e-05	7.46487	0.00139204
		25.6137	195114	7.07202	0.00692189	7.14012	-9.63561e-05	7.46925	0.00131341
		25.6178	204576	7.07612	0.00732884	7.14422	-9.5098e-05	7.47364	0.00126479
		25.6219	213226	7.08021	0.00788135	7.14831	-9.31999e-05	7.47803	0.00124423
		25.626	217955	7.08431	0.00835323	7.15241	-9.14805e-05	7.48241	0.00120222
		25.6342	173333	7.0884	0.00874921	7.1565	-8.99309e-05	7.4868	0.00116927
		25.6383	127727	7.0925	0.00895266	7.1606	-8.94151e-05	7.49118	0.00115711
		25.6424	98968.7	7.09659	0.00902898	7.16469	-8.58616e-05	7.49557	0.00114494
		25.6465	87235	7.10069	0.00913487	7.16879	-8.21455e-05	7.49996	0.00106566
		25.6506	89075.9	7.10478	0.00935597	7.17288	-7.84755e-05	7.50434	0.00101886
		25.6546	92117.4	7.10888	0.00955665	7.17698	-7.48495e-05	7.50873	0.000976694
		25.6628	85601	7.11297	0.00973813	7.18107	-7.03534e-05	7.51311	0.00092251
		25.671	95504	7.11707	0.00980169	7.18517	-6.60784e-05	7.5175	0.000932595
		25.6751	105145	7.12116	0.00992	7.18926	-6.17755e-05	7.52189	0.000925148
		25.6833	73096.2	7.12526	0.0100899	7.19336	-5.78497e-05	7.52627	0.0009177
		25.6874	48567.3	7.12935	0.0103793	7.19745	-5.42811e-05	7.53066	0.000901241
		25.6956	82944.9	7.13345	0.0107656	7.20155	-5.35067e-05	7.53504	0.000846087
		25.6997	125014	7.13754	0.0111169	7.20564	-5.35547e-05	7.53943	0.000811308
		25.7038	165727	7.14164	0.0114351	7.20974	-5.42965e-05	7.54382	0.000809731
		25.7079	153994	7.14573	0.0116726	7.21383	-5.69173e-05	7.5482	0.000808154
		25.712	165555	7.14983	0.0119364	7.21793	-5.83749e-05	7.55259	0.000792563
		25.7161	209010	7.15392	0.0121923	7.22202	-5.97e-05	7.55697	0.000724786
		25.7202	268884	7.15802	0.0124131	7.22612	-6.18003e-05	7.56136	0.000689489
		25.7243	282815	7.16211	0.012601	7.23021	-6.46366e-05	7.56575	0.000668362
		25.7284	275948	7.16621	0.0128432	7.2343	-6.50551e-05	7.57013	0.000670534
		25.7324	263556	7.1703	0.0130683	7.2384	-6.60686e-05	7.57452	0.000666199
		25.7365	241018	7.1744	0.0132772	7.24249	-6.76463e-05	7.5789	0.000661863
		25.7406	218720	7.17849	0.0133723	7.24659	-7.16512e-05	7.58329	0.000635538
		25.7447	200512	7.18259	0.0134651	7.25068	-7.4314e-05	7.58768	0.000637112
		25.7488	229605	7.18668	0.0134794	7.25478	-7.63998e-05	7.59206	0.000638687
		25.7529	274271	7.19078	0.0134197	7.25887	-7.84186e-05	7.59645	0.00064962
		25.757	313274	7.19487	0.0130915	7.26297	-8.0374e-05	7.60083	0.000661994
		25.7611	343860	7.19897	0.0128462	7.26706	-8.03961e-05	7.60522	0.000666681
		25.7652	366413	7.20306	0.0127355	7.27116	-7.99751e-05	7.60961	0.000653843
		25.7693	362525	7.20716	0.0126714	7.27525	-7.91333e-05	7.61399	0.000641004
		25.7734	374174	7.21125	0.0126511	7.27935	-7.71712e-05	7.61838	0.000625916
		25.7775	399174	7.21535	0.0127953	7.28344	-7.53131e-05	7.62276	0.000623009
		25.7816	417783	7.21944	0.0129169	7.28754	-7.35539e-05	7.62715	0.000620101
		25.7857	426025	7.22353	0.0130172	7.29163	-7.0612e-05	7.63154	0.000607627
		25.7898	423872	7.22763	0.0130484	7.29573	-6.72677e-05	7.63592	0.000574336
		25.7939	426600	7.23172	0.0130144	7.29982	-6.39021e-05	7.64031	0.000542201
		25.798	425238	7.23582	0.0128358	7.30392	-6.25735e-05	7.64469	0.000509897
		25.8021	441591	7.23991	0.0128267	7.30801	-6.31791e-05	7.64908	0.00053775
		25.8062	447662	7.24401	0.0128918	7.31211	-6.42767e-05	7.65347	0.000544339
		25.8103	465214	7.2481	0.0130683	7.3162	-6.30425e-05	7.65785	0.00054608
		25.8143	518460	7.2522	0.0132771	7.3203	-6.13425e-05	7.66224	0.000547821
		25.8184	578110	7.25629	0.013449	7.32439	-6.0696e-05	7.66662	0.00058946
		25.8225	661589	7.26039	0.0135864	7.32849	-6.10493e-05	7.67101	0.000595046
		25.8266	646131	7.26448	0.0136459	7.33258	-6.35424e-05	7.6754	0.000600632
		25.8307	627636	7.26858	0.0137001	7.33668	-6.84398e-05	7.67978	0.000619159
		25.8348	601096	7.27267	0.0137494	7.34077	-7.13391e-05	7.68417	0.000625127
		25.8389	625981	7.27677	0.0137717	7.34487	-7.40864e-05	7.68855	0.000612574
		25.843	709697	7.28086	0.0136402	7.34896	-7.66899e-05	7.69294	0.000600022
		25.8512	589392	7.28496	0.0134383	7.35306	-7.81303e-05	7.69733	0.000585859
		25.8553	418881	7.28905	0.0131668	7.35715	-7.90451e-05	7.70171	0.000635378
		25.8594	201075	7.29315	0.0128296	7.36125	-7.9461e-05	7.7061	0.000694961
		25.8635	75694.7	7.29724	0.0125514	7.36534	-7.96987e-05	7.71048	0.000699592
		25.8676	124223	7.30134	0.0127437	7.36944	-7.99085e-05	7.71487	0.000711165
		25.8717	190980	7.30543	0.0129594	7.37353	-8.03155e-05	7.71926	0.000711838
		25.8758	192510	7.30953	0.0131468	7.37763	-8.09099e-05	7.72364	0.000713277
		25.8799	213057	7.31362	0.0133077	7.38172	-8.21254e-05	7.72803	0.000750701
		25.884	234970	7.31772	0.0133933	7.38582	-8.39305e-05	7.73241	0.000803669
		25.8881	263791	7.32181	0.0134014	7.38991	-8.54656e-05	7.7368	0.000804614
		25.8962	213952	7.32591	0.0133468	7.39401	-8.43848e-05	7.74119	0.000803528
		25.9003	186403	7.33	0.013233	7.3981	-8.32874e-05	7.74557	0.000802443
		25.9126	179407	7.3341	0.0130296	7.4022	-8.2317e-05	7.74996	0.000783222
		25.9167	164895	7.33819	0.0129744	7.40629	-8.14667e-05	7.75434	0.000830946
		25.9208	147970	7.34229	0.0129903	7.41039	-8.08728e-05	7.75873	0.000853957
		25.9249	153302	7.34638	0.0130037	7.41448	-8.05219e-05	7.76312	0.000861274
		25.929	158103	7.35048	0.0130148	7.41857	-8.12341e-05	7.7675	0.00084301
		25.9372	163976	7.35457	0.0129041	7.42267	-8.2255e-05	7.77189	0.000824746
		25.9413	199309	7.35867	0.0126786	7.42676	-8.63654e-05	7.77627	0.000832523
		25.9454	251873	7.36276	0.0124385	7.43086	-8.85156e-05	7.78066	0.000929858
		25.9495	304769	7.36686	0.0123208	7.43495	-8.97654e-05	7.78505	0.00100669
		25.9536	323468	7.37095	0.0122154	7.43905	-9.12094e-05	7.78943	0.00100878
		25.9577	340804	7.37505	0.0121149	7.44314	-9.28382e-05	7.79382	0.00100817
		25.9659	352567	7.37914	0.012019	7.44724	-8.99265e-05	7.7982	0.00100756
		25.9781	315813	7.38324	0.0118749	7.45133	-8.69265e-05	7.80259	0.0010155
		25.9822	272943	7.38733	0.011641	7.45543	-8.46682e-05	7.80698	0.00105875
		25.9863	255664	7.39143	0.0114239	7.45952	-8.31139e-05	7.81136	0.00110011
		25.9904	268238	7.39552	0.0111702	7.46362	-8.26818e-05	7.81575	0.00111518
		25.9945	282482	7.39962	0.0108821	7.46771	-8.24412e-05	7.82013	0.00113025
		26.015	236080	7.40371	0.0108337	7.47181	-8.23832e-05	7.82452	0.00114928
		26.0191	116140	7.4078	0.0110043	7.4759	-8.27599e-05	7.82891	0.00116667
		26.0232	74097.4	7.4119	0.01121	7.48	-8.64356e-05	7.83329	0.00119673
		26.0355	77164.6	7.41599	0.0113235	7.48409	-8.94834e-05	7.83768	0.00121043
		26.0396	87842.8	7.42009	0.0113504	7.48819	-8.79204e-05	7.84206	0.00120577
		26.0437	97476.2	7.42418	0.0112122	7.49228	-8.62532e-05	7.84645	0.00120112
		26.0478	101780	7.42828	0.0110445	7.49638	-8.53863e-05	7.85084	0.00119036
		26.0518	106531	7.43237	0.0109607	7.50047	-8.52785e-05	7.85522	0.00118143
		26.0682	116746	7.43647	0.010966	7.50457	-8.66998e-05	7.85961	0.00117391
		26.0723	146610	7.44056	0.0109285	7.50866	-8.77828e-05	7.86399	0.00119962
		26.0764	152221	7.44466	0.010851	7.51276	-8.87411e-05	7.86838	0.00120724
		26.0805	124817	7.44875	0.0106373	7.51685	-8.9723e-05	7.87277	0.00120582
		26.0846	105513	7.45285	0.0105399	7.52095	-9.0727e-05	7.87715	0.0012044
		26.0969	106168	7.45694	0.010617	7.52504	-9.15885e-05	7.88154	0.0011697
		26.101	112370	7.46104	0.0107013	7.52914	-9.20524e-05	7.88592	0.0011706
		26.1051	137852	7.46513	0.0107359	7.53323	-9.28268e-05	7.89031	0.00121661
		26.1092	182119	7.46923	0.0107239	7.53733	-9.38958e-05	7.8947	0.00122183
		26.1133	282749	7.47332	0.0106115	7.54142	-9.56263e-05	7.89908	0.00121924
		26.1174	427383	7.47742	0.0103314	7.54552	-9.84027e-05	7.90347	0.00121665
		26.1215	557509	7.48151	0.0102036	7.54961	-9.92021e-05	7.90785	0.00119288
		26.1256	685597	7.48561	0.0100899	7.55371	-9.98464e-05	7.91224	0.0011852
		26.1297	730250	7.4897	0.00998947	7.5578	-0.000100507	7.91663	0.00119673
		26.1337	688777	7.4938	0.0099006	7.5619	-0.000101184	7.92101	0.0011883
		26.1378	732715	7.49789	0.00982834	7.56599	-0.000100861	7.9254	0.00117987
		26.1419	764197	7.50199	0.00976199	7.57009	-9.8367e-05	7.92978	0.00114434
		26.146	815789	7.50608	0.00967769	7.57418	-9.41568e-05	7.93417	0.0011194
		26.1501	894794	7.51018	0.00957652	7.57828	-8.85795e-05	7.93856	0.00110117
		26.1542	1.12263e+06	7.51427	0.00959156	7.58237	-8.24497e-05	7.94294	0.00109666
		26.1583	1.27626e+06	7.51837	0.00965521	7.58647	-7.63403e-05	7.94733	0.00108377
		26.1665	1.41429e+06	7.52246	0.00964446	7.59056	-7.14827e-05	7.95171	0.00106822
		26.1706	1.87595e+06	7.52656	0.00956369	7.59466	-6.78131e-05	7.9561	0.00103321
		26.1747	2.64659e+06	7.53065	0.00956958	7.59875	-6.4763e-05	7.96049	0.000954785
		26.1788	3.64358e+06	7.53475	0.00961179	7.60285	-6.112e-05	7.96487	0.000942058
		26.1829	4.18607e+06	7.53884	0.00964899	7.60694	-5.6914e-05	7.96926	0.000938501
		26.1911	4.59081e+06	7.54294	0.00968148	7.61103	-5.29595e-05	7.97364	0.000934943
		26.1952	4.97009e+06	7.54703	0.00969973	7.61513	-4.92436e-05	7.97803	0.000925377
		26.1993	5.47132e+06	7.55113	0.00969378	7.61922	-4.58855e-05	7.98242	0.000915811
		26.2034	5.76716e+06	7.55522	0.00969942	7.62332	-4.2866e-05	7.9868	0.000899662
		26.2075	4.66364e+06	7.55932	0.00971602	7.62741	-3.99068e-05	7.99119	0.00088972
		26.2116	3.32992e+06	7.56341	0.00980491	7.63151	-3.7247e-05	7.99557	0.000900825
		26.2156	2.38735e+06	7.56751	0.00987136	7.6356	-3.48704e-05	7.99996	0.00089705
		26.2197	2.03235e+06	7.5716	0.00991667	7.6397	-3.44883e-05	8.00435	0.000893275
		26.2238	1.90667e+06	7.5757	0.00984592	7.64379	-3.46455e-05	8.00873	0.000875556
		26.2279	2.12895e+06	7.57979	0.00973892	7.64789	-3.53143e-05	8.01312	0.000817148
		26.232	2.80235e+06	7.58389	0.00977781	7.65198	-3.61195e-05	8.0175	0.000813044
		26.2361	4.46394e+06	7.58798	0.00988446	7.65608	-3.59184e-05	8.02189	0.000815928
		26.2402	5.02394e+06	7.59208	0.0100203	7.66017	-3.56777e-05	8.02628	0.000808266
		26.2443	4.65436e+06	7.59617	0.0101605	7.66427	-3.54008e-05	8.03066	0.000800603
		26.2484	7.73656e+06	7.60026	0.0102721	7.66836	-3.62033e-05	8.03505	0.000750398
				7.60436	0.0103568	7.67246	-3.803e-05	8.03943	0.000733703
				7.60845	0.0104381	7.67655	-4.24233e-05	8.04382	0.000723752
				7.61255	0.0104802	7.68065	-4.56359e-05	8.04821	0.000738488
				7.61664	0.0104855	7.68474	-4.64521e-05	8.05259	0.000743013
				7.62074	0.0104015	7.68884	-4.63265e-05	8.05698	0.000725756
				7.62483	0.0105092	7.69293	-4.53065e-05	8.06136	0.000708498
				7.62893	0.0106657	7.69703	-4.40388e-05	8.06575	0.00064283
				7.63302	0.0108221	7.70112	-4.31531e-05	8.07014	0.000605846
				7.63712	0.0109657	7.70522	-4.26295e-05	8.07452	0.000592814
				7.64121	0.0110972	7.70931	-4.62299e-05	8.07891	0.000586578
				7.64531	0.0111526	7.71341	-5.08705e-05	8.08329	0.000534316
				7.6494	0.0112225	7.7175	-5.45728e-05	8.08768	0.000444742
				7.6535	0.0112758	7.7216	-5.79965e-05	8.09207	0.000402608
				7.65759	0.0113135	7.72569	-6.11553e-05	8.09645	0.000364622
				7.66169	0.0112682	7.72979	-6.24046e-05	8.10084	0.000354951
				7.66578	0.0112283	7.73388	-6.35841e-05	8.10522	0.000352572
				7.66988	0.0111935	7.73798	-6.46336e-05	8.10961	0.000318782
				7.67397	0.0113601	7.74207	-6.61388e-05	8.114	0.00029822
				7.67807	0.0115676	7.74617	-6.80752e-05	8.11838	0.00023942
				7.68216	0.0118135	7.75026	-6.97368e-05	8.12277	0.000196531
				7.68626	0.0120288	7.75436	-7.14413e-05	8.12715	0.000209469
				7.69035	0.0122153	7.75845	-7.3186e-05	8.13154	0.000208147
				7.69445	0.012209	7.76255	-7.5449e-05	8.13593	0.000206824
				7.69854	0.0121687	7.76664	-7.71994e-05	8.14031	0.000193664
				7.70264	0.0121571	7.77074	-7.89236e-05	8.1447	0.000138289
				7.70673	0.0121726	7.77483	-8.06216e-05	8.14908	0.00011534
				7.71083	0.0123124	7.77893	-7.98694e-05	8.15347	0.000108108
				7.71492	0.0124469	7.78302	-7.92488e-05	8.15786	7.68933e-05
				7.71902	0.0125738	7.78712	-7.87535e-05	8.16224	4.21998e-05
				7.72311	0.0126931	7.79121	-7.88683e-05	8.16663	-4.45273e-06
				7.72721	0.0128052	7.79531	-7.81209e-05	8.17101	-4.00307e-05
				7.7313	0.0129102	7.7994	-7.71328e-05	8.1754	-8.86308e-05
				7.7354	0.0128662	7.80349	-7.60536e-05	8.17979	-8.85883e-05
				7.73949	0.0127367	7.80759	-7.49555e-05	8.18417	-9.93453e-05
				7.74359	0.0125963	7.81168	-7.48779e-05	8.18856	-0.000184313
				7.74768	0.012469	7.81578	-7.57694e-05	8.19294	-0.000258114
				7.75178	0.0123332	7.81987	-7.59555e-05	8.19733	-0.000345561
				7.75587	0.0121896	7.82397	-7.59752e-05	8.20172	-0.000374607
				7.75997	0.0120676	7.82806	-7.59564e-05	8.2061	-0.000379565
				7.76406	0.0119567	7.83216	-7.59007e-05	8.21049	-0.000384523
				7.76816	0.0118758	7.83625	-7.5876e-05	8.21487	-0.0004073
				7.77225	0.0118774	7.84035	-7.58824e-05	8.21926	-0.000497988
				7.77635	0.0119049	7.84444	-7.66054e-05	8.22365	-0.000522477
				7.78044	0.0119188	7.84854	-7.93822e-05	8.22803	-0.000513796
				7.78454	0.0119197	7.85263	-8.47234e-05	8.23242	-0.000467839
				7.78863	0.0119276	7.85673	-8.54258e-05	8.2368	-0.00046453
				7.79272	0.0119082	7.86082	-8.58234e-05	8.24119	-0.000467179
				7.79682	0.011863	7.86492	-8.62606e-05	8.24558	-0.000469829
				7.80091	0.0117315	7.86901	-8.67353e-05	8.24996	-0.000502201
				7.80501	0.0116172	7.87311	-8.75757e-05	8.25435	-0.00052803
				7.8091	0.0115015	7.8772	-8.73216e-05	8.25873	-0.000517615
				7.8132	0.0113843	7.8813	-8.56766e-05	8.26312	-0.000526467
				7.81729	0.0113075	7.88539	-8.32799e-05	8.26751	-0.00053532
				7.82139	0.0112433	7.88949	-8.06714e-05	8.27189	-0.000560605
				7.82548	0.0111912	7.89358	-7.88553e-05	8.27628	-0.000607271
				7.82958	0.0111913	7.89768	-7.7792e-05	8.28066	-0.000656441
				7.83367	0.011188	7.90177	-7.75537e-05	8.28505	-0.000669936
				7.83777	0.0111814	7.90587	-7.80986e-05	8.28944	-0.000697651
				7.84186	0.0110906	7.90996	-8.03787e-05	8.29382	-0.000725366
				7.84596	0.0109894	7.91406	-8.05729e-05	8.29821	-0.000774565
				7.85005	0.0108782	7.91815	-8.05551e-05	8.30259	-0.000843036
				7.85415	0.0106351	7.92225	-8.25356e-05	8.30698	-0.000883481
				7.85824	0.0104133	7.92634	-8.64127e-05	8.31137	-0.000851501
				7.86234	0.0101966	7.93044	-8.99143e-05	8.31575	-0.000853128
				7.86643	0.00998502	7.93453	-8.99136e-05	8.32014	-0.000854756
				7.87053	0.00980864	7.93863	-8.85953e-05	8.32452	-0.000868048
				7.87462	0.00963352	7.94272	-8.66819e-05	8.32891	-0.000921821
				7.87872	0.00945959	7.94682	-8.52758e-05	8.3333	-0.000922566
				7.88281	0.00939275	7.95091	-8.43506e-05	8.33768	-0.000915293
				7.88691	0.00933762	7.95501	-8.49525e-05	8.34207	-0.000916304
				7.891	0.00927742	7.9591	-8.66568e-05	8.34645	-0.000917316
				7.8951	0.00921242	7.9632	-8.64805e-05	8.35084	-0.000923096
				7.89919	0.00909378	7.96729	-8.57185e-05	8.35523	-0.000975866
				7.90329	0.00905041	7.97139	-8.51755e-05	8.35961	-0.00101917
				7.90738	0.00903723	7.97548	-8.48403e-05	8.364	-0.00100695
				7.91148	0.00898084	7.97958	-8.62663e-05	8.36838	-0.00101028
				7.91557	0.00888377	7.98367	-8.97107e-05	8.37277	-0.00101361
				7.91967	0.00870649	7.98776	-9.2629e-05	8.37716	-0.00103603
				7.92376	0.00857229	7.99186	-9.46945e-05	8.38154	-0.00106193
				7.92786	0.00843271	7.99595	-9.57771e-05	8.38593	-0.00112329
				7.93195	0.00828813	8.00005	-9.67128e-05	8.39031	-0.00113068
				7.93605	0.0081975	8.00414	-9.8253e-05	8.3947	-0.00113272
				7.94014	0.00815486	8.00824	-0.000100367	8.39909	-0.00113477
				7.94424	0.00810499	8.01233	-0.000101365	8.40347	-0.00114815
				7.94833	0.00804826	8.01643	-0.000101302	8.40786	-0.00117195
				7.95243	0.00783348	8.02052	-9.90537e-05	8.41224	-0.00116516
				7.95652	0.00775832	8.02462	-9.42944e-05	8.41663	-0.00112959
				7.96062	0.00774184	8.02871	-9.03366e-05	8.42102	-0.00111826
				7.96471	0.00775304	8.03281	-8.71385e-05	8.4254	-0.00111316
				7.96881	0.00779033	8.0369	-8.54938e-05	8.42979	-0.00112134
				7.9729	0.00783625	8.041	-8.52415e-05	8.43417	-0.00112952
				7.97699	0.00786529	8.04509	-8.63106e-05	8.43856	-0.00113315
				7.98109	0.00787851	8.04919	-9.0551e-05	8.44295	-0.00114737
				7.98518	0.00764325	8.05328	-9.43148e-05	8.44733	-0.00116442
				7.98928	0.00727333	8.05738	-9.74474e-05	8.45172	-0.00118146
				7.99337	0.00695228	8.06147	-9.81445e-05	8.4561	-0.00127687
				7.99747	0.00676858	8.06557	-9.91942e-05	8.46049	-0.00126709
				8.00156	0.00662248	8.06966	-0.000100579	8.46488	-0.00123684
				8.00566	0.00648735	8.07376	-0.000102937	8.46926	-0.00120962
				8.00975	0.00634282	8.07785	-0.000107442	8.47365	-0.00114423
				8.01385	0.00618946	8.08195	-0.000108747	8.47803	-0.00114506
				8.01794	0.00608338	8.08604	-0.00010823	8.48242	-0.00114589
				8.02204	0.00599186	8.09014	-0.000107058	8.48681	-0.00115386
				8.02613	0.00591407	8.09423	-0.000106019	8.49119	-0.00115947
				8.03023	0.00588669	8.09833	-0.000105105	8.49558	-0.00120142
				8.03432	0.00583755	8.10242	-0.00010624	8.49996	-0.00119864
				8.03842	0.00576793	8.10652	-0.00011081	8.50435	-0.0012101
				8.04251	0.00562599	8.11061	-0.000113835	8.50874	-0.00122156
				8.04661	0.00543304	8.11471	-0.000116537	8.51312	-0.00125288
				8.0507	0.00517503	8.1188	-0.000119136	8.51751	-0.00128528
				8.0548	0.00506392	8.1229	-0.000121636	8.52189	-0.00127643
				8.05889	0.00512297	8.12699	-0.000122783	8.52628	-0.00120828
				8.06299	0.00524044	8.13109	-0.000123452	8.53067	-0.00120159
				8.06708	0.00536203	8.13518	-0.00012416	8.53505	-0.00120221
				8.07118	0.00542513	8.13928	-0.000124903	8.53944	-0.00120282
				8.07527	0.00543314	8.14337	-0.000125778	8.54382	-0.00119447
				8.07937	0.00542571	8.14747	-0.000128439	8.54821	-0.00114979
				8.08346	0.00540372	8.15156	-0.00013358	8.5526	-0.00111641
				8.08756	0.00535175	8.15566	-0.000137978	8.55698	-0.00110063
				8.09165	0.00519228	8.15975	-0.000142128	8.56137	-0.00109812
				8.09575	0.00503048	8.16385	-0.000146043	8.56575	-0.0010956
				8.09984	0.00486645	8.16794	-0.000149144	8.57014	-0.00107247
				8.10394	0.00466647	8.17204	-0.000151472	8.57453	-0.00103659
				8.10803	0.0045883	8.17613	-0.000152544	8.57891	-0.000989472
				8.11213	0.00455343	8.18022	-0.000151896	8.5833	-0.000977769
[truncated: 4,472 more rows]

## Sheet: MALS-1_gbp1f-nb_20210122_rerun_
1_gbp1f-nb[20210122_rerun_1fnb_5_new]
volume (mL)	Molar Mass 1	volume (mL)	Molar Mass 2	volume (mL)	Molar Mass 3	volume (mL)	LS	volume (mL)	UV	volume (mL)	RI
14.2252	81919.8	16.3054	32523.7	1.59652	1.72485e+06	-0.0660085	-0.000287993	0.002275	1.29532e-05	-0.17678	0.0619082
14.2497	81994.5	16.3136	31514.1	1.60061	855641	-0.0619136	-0.000290842	0.00636989	1.42638e-05	-0.172394	0.0223946
14.2784	82039.8	16.3258	31397.9	1.60471	986940	-0.0578187	-0.000287681	0.0104648	1.58406e-05	-0.168008	-0.000662562
14.3112	82038.2	16.3586	31496	1.6088	571739	-0.0537238	-0.00028483	0.0145597	1.74607e-05	-0.163622	-0.000403477
14.3398	82052.6	16.3791	31993.7	1.6129	330816	-0.0496289	-0.000282323	0.0186546	1.9195e-05	-0.159236	0.000211925
14.3685	82081.3	16.3873	33068.9	1.61699	263752	-0.045534	-0.00029126	0.0227495	2.16068e-05	-0.15485	0.000685658
14.4012	82093.9	16.4159	33018.8	1.62109	227836	-0.0414391	-0.00029416	0.0268444	2.35134e-05	-0.150464	0.000980174
14.4299	82128.5	16.42	32729.5	1.62518	190142	-0.0373442	-0.00029405	0.0309392	2.49198e-05	-0.146078	0.00114956
14.4586	82217.3	16.4323	33184.9	1.62928	284065	-0.0332494	-0.000266521	0.0350341	2.55807e-05	-0.141692	0.00125516
14.4913	82116.1	16.4487	33981.3	2.66528	4.54272e+07	-0.0291545	-0.000221648	0.039129	2.40195e-05	-0.137306	0.00128597
14.52	82100.5	16.4733	32556.4	2.66938	8.32333e+08	-0.0250596	-0.000173151	0.0432239	2.23485e-05	-0.13292	0.0013033
14.5487	82033.4	16.4774	32223.8	7.12872	6.45609e+07	-0.0209647	-0.000138166	0.0473188	2.32821e-05	-0.128534	0.00131949
14.5814	81932.1	16.506	32590.2	7.13281	3.7e+07	-0.0168698	-0.000115975	0.0514137	2.42386e-05	-0.124148	0.0013234
14.606	81766.2	16.5101	33039.2	7.13691	2.98263e+07	-0.0127749	-0.000111155	0.0555086	2.51989e-05	-0.119762	0.00130522
14.6101	81823.2	16.5388	33214.6	7.141	2.35845e+08	-0.00868	-0.000110754	0.0596035	2.62598e-05	-0.115376	0.00128704
14.6224	81762.3	16.5674	34061.7	7.1451	5.82022e+07	-0.00458511	-0.00011449	0.0636984	2.79058e-05	-0.11099	0.00124829
14.6428	81712	16.5961	33985.4	7.14919	2.98728e+07	-0.000490217	-0.000128691	0.0677933	2.93738e-05	-0.106604	0.00127639
14.6715	81635.9	16.6166	34248.8	7.15738	4.58483e+07	0.00360468	-0.000144435	0.0718882	2.94731e-05	-0.102218	0.00128204
14.7002	81455.9	16.6248	34044.9	7.16148	8.65348e+07	0.00769957	-0.000136554	0.0759831	2.8428e-05	-0.0978321	0.00127033
14.7329	81308.2	16.6289	33853.6	7.16557	1.1181e+07	0.0117945	-0.000118787	0.080078	2.77615e-05	-0.0934461	0.00125862
14.7616	81247.5			7.16967	7.83942e+06	0.0158894	-0.00011344	0.0841728	2.67485e-05	-0.0890601	0.00120982
14.7903	81174.8			7.17376	8.17671e+06	0.0199842	-0.000119866	0.0882677	2.53616e-05	-0.0846741	0.00117469
				7.17786	8.80581e+06	0.0240791	-0.000138011	0.0923626	2.31679e-05	-0.0802881	0.00109396
				7.18195	1.26315e+08	0.028174	-0.000135241	0.0964575	1.98048e-05	-0.0759021	0.00105892
				7.19014	4.2343e+07	0.0322689	-0.000112709	0.100552	1.9963e-05	-0.0715161	0.0010304
				7.19424	1.83768e+07	0.0363638	-8.66801e-05	0.104647	2.11861e-05	-0.0671301	0.00100187
				7.19833	2.35855e+07	0.0404587	-6.74044e-05	0.108742	2.23438e-05	-0.0627441	0.000912502
				7.20243	3.58629e+09	0.0445536	-5.44663e-05	0.112837	2.33798e-05	-0.0583581	0.000859496
				7.2188	5.06301e+07	0.0486485	-2.79792e-05	0.116932	2.38814e-05	-0.0539721	0.000807505
				7.2229	5.32235e+07	0.0527434	-6.18282e-06	0.121027	2.41897e-05	-0.0495861	0.00081308
				7.22699	2.84363e+08	0.0568383	1.10838e-05	0.125122	2.35037e-05	-0.0452001	0.000797245
				8.01321	2.48869e+08	0.0609332	6.41977e-06	0.129217	2.16497e-05	-0.0408141	0.00078141
				8.01731	1.6505e+08	0.0650281	-8.06128e-06	0.133312	1.70831e-05	-0.0364281	0.000692763
				8.0255	1.9971e+08	0.069123	-1.23652e-05	0.137406	1.36192e-05	-0.0320421	0.00063518
				8.02959	2.36815e+08	0.0732178	-7.01361e-06	0.141501	1.20922e-05	-0.0276561	0.000602195
				8.03369	1.61634e+08	0.0773127	8.99345e-06	0.145596	1.31476e-05	-0.0232701	0.000605698
				8.03778	7.68811e+07	0.0814076	1.27727e-05	0.149691	1.39245e-05	-0.0188841	0.000598266
				8.04188	5.89819e+07	0.0855025	4.8984e-06	0.153786	1.4287e-05	-0.0144981	0.000590833
				8.04597	5.71747e+07	0.0895974	-3.5375e-05	0.157881	1.33694e-05	-0.0101121	0.000534808
				8.05007	5.73732e+07	0.0936923	-8.84702e-05	0.161976	1.35919e-05	-0.00572606	0.000464979
				8.05826	6.23504e+07	0.0977872	-0.000126073	0.166071	1.37367e-05	-0.00134006	0.000445829
				8.06235	5.65886e+07	0.101882	-0.000148969	0.170166	1.35889e-05	0.00304594	0.000460181
				8.06645	4.82978e+07	0.105977	-0.000149777	0.17426	1.14716e-05	0.00743194	0.000464039
				8.07054	4.53906e+07	0.110072	-0.000135635	0.178355	9.90721e-06	0.0118179	0.000434497
				8.07464	4.35486e+07	0.114167	-0.00010746	0.18245	1.14573e-05	0.0162039	0.000404955
				8.07873	4.32777e+07	0.118262	-7.3161e-05	0.186545	1.42615e-05	0.0205899	0.000342056
				8.09102	3.53434e+07	0.122357	-4.62253e-05	0.19064	1.66281e-05	0.0249759	0.000299703
				8.09511	2.98284e+07	0.126451	-2.62648e-05	0.194735	1.84652e-05	0.0293619	0.000266103
				8.1074	2.993e+07	0.130546	-1.14757e-05	0.19883	1.90042e-05	0.0337479	0.000232503
				8.11559	2.71477e+07	0.134641	-5.31712e-06	0.202925	1.94081e-05	0.0381339	0.000154819
				8.11968	2.47149e+07	0.138736	-7.31727e-06	0.20702	1.96037e-05	0.0425199	3.13885e-05
				8.12378	2.40663e+07	0.142831	-2.39969e-05	0.211115	1.85901e-05	0.0469059	2.84826e-05
				8.12787	2.49136e+07	0.146926	-8.57538e-05	0.215209	1.49452e-05	0.0512919	6.66443e-05
				8.13197	2.68688e+07	0.151021	-0.00014705	0.219304	1.05065e-05	0.0556779	0.000144933
				8.13606	2.84201e+07	0.155116	-0.000136221	0.223399	5.17764e-06	0.0600639	0.000171068
				8.14016	2.75092e+07	0.159211	-0.000120363	0.227494	2.20656e-06	0.0644499	0.000168526
				8.14425	2.43248e+07	0.163305	-0.000107462	0.231589	-3.55375e-07	0.0688359	0.000165985
				8.14835	2.30079e+07	0.1674	-9.73874e-05	0.235684	-3.30687e-06	0.0732219	0.000160036
				8.15244	2.25915e+07	0.171495	-9.46486e-05	0.239779	-6.61671e-06	0.0776079	0.000127726
				8.16882	1.96489e+07	0.17559	-9.18653e-05	0.243874	-9.90922e-06	0.0819939	0.000141803
				8.17291	1.89015e+07	0.179685	-8.42866e-05	0.247969	-1.14691e-05	0.0863799	0.000127456
				8.1852	1.9762e+07	0.18378	-8.55929e-05	0.252063	-1.1303e-05	0.0907659	0.000113109
				8.19339	1.8673e+07	0.187875	-9.52427e-05	0.256158	-9.67707e-06	0.0951519	7.14593e-05
				8.19748	1.75003e+07	0.19197	-8.87272e-05	0.260253	-7.74192e-06	0.0995379	2.49917e-05
				8.20158	1.67313e+07	0.196065	-8.1057e-05	0.264348	-6.06691e-06	0.103924	2.13232e-05
				8.20567	1.63843e+07	0.20016	-7.38102e-05	0.268443	-4.60006e-06	0.10831	9.34636e-06
				8.21386	1.65403e+07	0.204254	-6.76965e-05	0.272538	-2.94906e-06	0.112696	1.11028e-07
				8.21796	1.55639e+07	0.208349	-6.27065e-05	0.276633	-1.3991e-06	0.117082	-9.12431e-06
				8.22205	1.42275e+07	0.212444	-7.75835e-05	0.280728	-4.40317e-07	0.121468	-3.65821e-05
				8.22615	1.31536e+07	0.216539	-8.43192e-05	0.284823	-2.61155e-07	0.125854	-0.000113941
				8.23024	1.27095e+07	0.220634	-9.09301e-05	0.288917	-2.20279e-06	0.13024	-0.000136672
				8.25891	1.25504e+07	0.224729	-9.7374e-05	0.293012	-9.70214e-07	0.134626	-0.000121406
				8.28757	1.26075e+07	0.228824	-7.69826e-05	0.297107	7.8622e-07	0.139012	-0.0001216
				8.29576	1.30731e+07	0.232919	-2.41629e-05	0.301202	2.03707e-06	0.143398	-0.000157508
				8.30805	1.29416e+07	0.237014	2.67955e-05	0.305297	2.69239e-06	0.147784	-0.000193417
				8.32033	1.2955e+07	0.241108	7.11913e-05	0.309392	1.42852e-06	0.15217	-0.000202401
				8.32443	1.30265e+07	0.245203	0.000109331	0.313487	-4.61508e-06	0.156556	-0.000208049
				8.32852	1.29428e+07	0.249298	0.000120652	0.317582	-1.05857e-05	0.160942	-0.000188555
				8.33262	1.20801e+07	0.253393	0.000125766	0.321677	-1.52137e-05	0.165328	-0.000149633
				8.349	1.24286e+07	0.257488	0.000127578	0.325771	-1.93312e-05	0.169714	-0.000131626
				8.37766	1.23596e+07	0.261583	0.000126284	0.329866	-2.13705e-05	0.1741	-0.000130271
				8.38585	1.16504e+07	0.265678	0.000119666	0.333961	-2.24418e-05	0.178486	-0.000139266
				8.40223	1.20951e+07	0.269773	0.000108008	0.338056	-2.35077e-05	0.182872	-0.000148261
				8.40632	1.19159e+07	0.273868	8.51142e-05	0.342151	-2.45187e-05	0.187258	-0.000106518
				8.41042	1.13273e+07	0.277962	0.000125601	0.346246	-2.50266e-05	0.191644	-7.98753e-05
				8.41451	1.08225e+07	0.282057	0.000175388	0.350341	-2.58455e-05	0.19603	-6.77656e-05
				8.4268	1.1208e+07	0.286152	0.000218736	0.354436	-2.70377e-05	0.200416	-5.56558e-05
				8.43089	1.16367e+07	0.290247	0.000255861	0.358531	-2.89021e-05	0.204802	-5.45724e-05
				8.43908	1.12945e+07	0.294342	0.00025008	0.362626	-2.84917e-05	0.209188	-4.27955e-05
				8.44727	1.20246e+07	0.298437	0.000194466	0.36672	-2.74829e-05	0.213574	1.48035e-05
				8.45137	1.28295e+07	0.302532	0.000149897	0.370815	-2.44233e-05	0.21796	3.19462e-05
				8.45546	1.38242e+07	0.306627	0.00010025	0.37491	-2.13154e-05	0.222346	2.92175e-05
				8.47184	1.41622e+07	0.310722	4.58428e-05	0.379005	-1.84562e-05	0.226732	2.64887e-05
				8.47594	1.56988e+07	0.314816	1.44607e-05	0.3831	-1.5886e-05	0.231118	-1.51493e-05
				8.48003	1.76958e+07	0.318911	2.70943e-05	0.387195	-1.40526e-05	0.235504	-7.70642e-06
				8.48413	1.96173e+07	0.323006	6.38138e-05	0.39129	-1.29678e-05	0.23989	1.98085e-05
				8.49232	1.91368e+07	0.327101	9.09724e-05	0.395385	-1.26655e-05	0.244276	2.89549e-05
				8.50051	1.97159e+07	0.331196	0.00010897	0.39948	-1.01727e-05	0.248662	3.07798e-05
				8.5046	2.044e+07	0.335291	0.000102792	0.403574	-7.14464e-06	0.253048	3.26048e-05
				8.5087	2.20536e+07	0.339386	9.47456e-05	0.407669	-4.00725e-06	0.257434	3.45986e-05
				8.51279	2.35258e+07	0.343481	6.15072e-05	0.411764	-1.46916e-06	0.26182	3.58499e-05
				8.51689	2.06915e+07	0.347576	4.56116e-06	0.415859	4.17285e-07	0.266206	5.43037e-05
				8.52508	2.10558e+07	0.351671	-4.19819e-05	0.419954	1.00752e-06	0.270592	8.07551e-05
				8.52917	2.29717e+07	0.355765	-3.96564e-05	0.424049	7.15763e-07	0.274978	9.2133e-05
				8.53327	2.58012e+07	0.35986	-2.86462e-05	0.428144	8.19949e-07	0.279364	7.49449e-05
				8.53736	3.12622e+07	0.363955	1.72019e-07	0.432239	8.77051e-07	0.28375	5.77569e-05
				8.54146	4.02734e+07	0.36805	4.03431e-05	0.436334	8.5052e-07	0.288136	4.89382e-05
				8.54555	4.44729e+07	0.372145	9.38946e-05	0.440428	4.21154e-07	0.292522	5.33371e-05
				8.55374	4.87677e+07	0.37624	0.000136384	0.444523	-1.45837e-07	0.296908	8.16972e-05
				8.55783	7.26995e+07	0.380335	0.00016831	0.448618	1.37408e-06	0.301294	8.49209e-05
				8.56193	3.24553e+08	0.38443	0.00016737	0.452713	4.05052e-06	0.30568	7.38573e-05
				8.57012	4.56141e+08	0.388525	0.000152891	0.456808	6.49337e-06	0.310066	6.27938e-05
				8.57421	4.98394e+08	0.392619	0.000113338	0.460903	8.66079e-06	0.314452	6.32588e-05
				8.57831	7.5237e+08	0.396714	0.000117053	0.464998	1.02485e-05	0.318838	6.37238e-05
				9.41776	9.30982e+07	0.400809	0.000120889	0.469093	1.18727e-05	0.323224	6.92069e-05
				9.42186	5.65542e+07	0.404904	0.000123497	0.473188	1.33566e-05	0.32761	5.87706e-05
				9.43005	8.00763e+07	0.408999	0.00012494	0.477283	1.4808e-05	0.331996	4.83343e-05
				9.43414	1.10343e+08	0.413094	0.000121654	0.481377	1.70535e-05	0.336382	1.74984e-05
				9.43824	9.5478e+07	0.417189	0.000117576	0.485472	1.8936e-05	0.340768	-3.3386e-05
				9.44233	4.96826e+07	0.421284	0.000143658	0.489567	2.04293e-05	0.345154	-3.58992e-05
				9.44643	2.66128e+07	0.425379	0.000175267	0.493662	2.12745e-05	0.34954	-1.73364e-05
				9.45462	2.86164e+07	0.429473	0.000211993	0.497757	2.18325e-05	0.353926	-2.58111e-05
				9.45871	3.24783e+07	0.433568	0.00025539	0.501852	2.20565e-05	0.358312	-3.42858e-05
				9.46281	3.28817e+07	0.437663	0.000271569	0.505947	2.15801e-05	0.362698	-6.958e-05
				9.4669	2.81232e+07	0.441758	0.000262006	0.510042	2.22343e-05	0.367084	-8.5077e-05
				9.471	2.46514e+07	0.445853	0.000226467	0.514137	2.27599e-05	0.37147	-9.92459e-05
				9.47509	2.31766e+07	0.449948	0.000220057	0.518231	2.20858e-05	0.375856	-7.53802e-05
				9.47919	2.23389e+07	0.454043	0.000241239	0.522326	2.027e-05	0.380242	-7.35073e-05
				9.48328	2.15082e+07	0.458138	0.00028259	0.526421	2.00882e-05	0.384628	-9.05666e-05
				9.49147	2.11866e+07	0.462233	0.000328826	0.530516	2.06176e-05	0.389014	-0.000107626
				9.49557	1.85004e+07	0.466328	0.000357374	0.534611	2.12403e-05	0.3934	-0.000111812
				9.49966	1.36678e+07	0.470422	0.000369175	0.538706	2.14296e-05	0.397786	-0.000115998
				9.50375	1.29938e+07	0.474517	0.000360506	0.542801	2.12184e-05	0.402172	-0.000117805
				9.51194	1.37679e+07	0.478612	0.000315656	0.546896	2.09265e-05	0.406558	-0.000119613
				9.51604	1.49565e+07	0.482707	0.000296505	0.550991	2.19166e-05	0.410944	-0.000143947
				9.52013	1.34475e+07	0.486802	0.000298955	0.555085	2.36483e-05	0.41533	-0.000189336
				9.52423	9.86722e+06	0.490897	0.00031111	0.55918	2.56156e-05	0.419716	-0.000226841
				9.52832	9.38692e+06	0.494992	0.000332333	0.563275	2.75184e-05	0.424102	-0.000241897
				9.53651	9.56158e+06	0.499087	0.000349348	0.56737	2.92485e-05	0.428488	-0.000171686
				9.54061	1.02229e+07	0.503182	0.000362343	0.571465	3.08017e-05	0.432874	-0.000178147
				9.5447	1.1118e+07	0.507276	0.000367393	0.57556	3.20646e-05	0.43726	-0.000184608
				9.5488	1.02084e+07	0.511371	0.00034961	0.579655	3.29215e-05	0.441646	-0.000208647
				9.55289	8.51039e+06	0.515466	0.000310305	0.58375	3.32752e-05	0.446032	-0.00022703
				9.55699	7.95439e+06	0.519561	0.000260669	0.587845	3.20236e-05	0.450418	-0.000205159
				9.56108	7.74277e+06	0.523656	0.000209561	0.591939	2.88564e-05	0.454804	-0.000198612
				9.56518	7.86836e+06	0.527751	0.000181053	0.596034	2.68575e-05	0.45919	-0.000199109
				9.57337	7.34598e+06	0.531846	0.000153952	0.600129	2.55594e-05	0.463576	-0.000231561
				9.57746	5.98415e+06	0.535941	0.000127987	0.604224	2.44712e-05	0.467962	-0.000264014
				9.58565	5.88237e+06	0.540036	5.80516e-05	0.608319	2.36363e-05	0.472348	-0.000306845
				9.58975	5.9432e+06	0.54413	5.12252e-06	0.612414	2.35162e-05	0.476734	-0.000340663
				9.59384	6.29935e+06	0.548225	-1.25615e-05	0.616509	2.34553e-05	0.48112	-0.000302989
				9.59794	6.66274e+06	0.55232	-2.94901e-05	0.620604	2.35571e-05	0.485506	-0.000285778
				9.60203	6.08955e+06	0.556415	-4.58487e-05	0.624699	2.47789e-05	0.489892	-0.0002976
				9.60613	5.63226e+06	0.56051	-7.2805e-05	0.628794	2.64006e-05	0.494278	-0.000309422
				9.61432	5.6466e+06	0.564605	-9.74615e-05	0.632888	2.80523e-05	0.498664	-0.000319261
				9.61841	5.80848e+06	0.5687	-8.70241e-05	0.636983	2.88665e-05	0.50305	-0.000320675
				9.62251	6.11227e+06	0.572795	-7.08909e-05	0.641078	2.88236e-05	0.507436	-0.000307122
				9.6266	5.83778e+06	0.57689	-5.47139e-05	0.645173	2.76457e-05	0.511822	-0.000302175
				9.6307	5.0913e+06	0.580984	-5.95981e-05	0.649268	2.70138e-05	0.516208	-0.00031374
				9.64298	5.14236e+06	0.585079	-8.43464e-05	0.653363	2.68283e-05	0.520594	-0.000325306
				9.64708	5.59164e+06	0.589174	-0.000112222	0.657458	2.62522e-05	0.52498	-0.000411163
				9.65117	5.75519e+06	0.593269	-0.000143103	0.661553	2.51838e-05	0.529366	-0.000419053
				9.65527	5.02821e+06	0.597364	-0.000216927	0.665648	2.28218e-05	0.533752	-0.000391338
				9.65936	4.72327e+06	0.601459	-0.000254242	0.669742	2.1195e-05	0.538138	-0.000391231
				9.66755	4.8988e+06	0.605554	-0.000239816	0.673837	2.06667e-05	0.542524	-0.000397657
				9.67165	5.16315e+06	0.609649	-0.000215867	0.677932	2.01643e-05	0.54691	-0.000404083
				9.67574	5.42032e+06	0.613744	-0.000193381	0.682027	1.85982e-05	0.551296	-0.000431328
				9.68393	4.97584e+06	0.617839	-0.000172473	0.686122	1.61868e-05	0.555682	-0.000426571
				9.69212	4.82813e+06	0.621933	-0.000204785	0.690217	1.45889e-05	0.560068	-0.000391193
				9.70031	4.95804e+06	0.626028	-0.000210273	0.694312	1.3998e-05	0.564454	-0.0003747
				9.7044	4.87046e+06	0.630123	-0.000197686	0.698407	1.62225e-05	0.56884	-0.000379007
				9.7085	4.30016e+06	0.634218	-0.000185772	0.702502	1.94478e-05	0.573226	-0.000383313
				9.71259	4.20337e+06	0.638313	-0.00017794	0.706596	2.29398e-05	0.577612	-0.000417731
				9.72488	4.2935e+06	0.642408	-0.00017411	0.710691	2.62903e-05	0.581998	-0.000446908
				9.73307	4.32378e+06	0.646503	-0.000227124	0.714786	2.93155e-05	0.586384	-0.000406219
				9.73716	4.06573e+06	0.650598	-0.000280935	0.718881	3.20309e-05	0.59077	-0.00041993
				9.75354	4.23299e+06	0.654693	-0.00030234	0.722976	3.41873e-05	0.595156	-0.000433641
				9.75764	4.39116e+06	0.658787	-0.000298551	0.727071	3.35268e-05	0.599542	-0.000469226
				9.76173	3.94477e+06	0.662882	-0.000280377	0.731166	3.17698e-05	0.603928	-0.000486899
				9.76583	3.74282e+06	0.666977	-0.000270147	0.735261	3.07336e-05	0.608314	-0.000525507
				9.77811	3.86122e+06	0.671072	-0.000267559	0.739356	2.93007e-05	0.6127	-0.000462188
				9.7904	3.78171e+06	0.675167	-0.000294855	0.743451	2.76478e-05	0.617086	-0.000431351
				9.79449	3.77838e+06	0.679262	-0.000301827	0.747545	2.72633e-05	0.621472	-0.000437056
				9.80678	3.5672e+06	0.683357	-0.000299624	0.75164	2.74776e-05	0.625858	-0.000442761
				9.81087	3.50811e+06	0.687452	-0.000297931	0.755735	2.83279e-05	0.630244	-0.000454401
				9.82316	3.56357e+06	0.691547	-0.000296734	0.75983	3.04958e-05	0.63463	-0.000482345
				9.82725	3.68771e+06	0.695641	-0.000290893	0.763925	3.41609e-05	0.639016	-0.00041094
				9.83135	3.92297e+06	0.699736	-0.000247896	0.76802	3.79852e-05	0.643402	-0.000417607
				9.83544	4.16648e+06	0.703831	-0.000208074	0.772115	4.17446e-05	0.647788	-0.000424273
				9.83954	4.04263e+06	0.707926	-0.000171396	0.77621	4.50347e-05	0.652174	-0.000441966
				9.84363	3.92467e+06	0.712021	-0.000143824	0.780305	4.78322e-05	0.65656	-0.000497468
				9.85592	4.06008e+06	0.716116	-0.000151488	0.784399	4.98448e-05	0.660946	-0.000489375
				9.86001	4.28427e+06	0.720211	-0.00017299	0.788494	5.19066e-05	0.665332	-0.000464958
				9.86411	4.5253e+06	0.724306	-0.000145514	0.792589	5.38733e-05	0.669718	-0.000463739
				9.8682	4.37217e+06	0.728401	-0.000117871	0.796684	5.57229e-05	0.674104	-0.00047529
				9.8723	4.17455e+06	0.732496	-0.00010027	0.800779	5.72664e-05	0.67849	-0.00048684
				9.88458	4.823e+06	0.73659	-9.22953e-05	0.804874	5.86595e-05	0.682876	-0.000502649
				9.88867	5.4692e+06	0.740685	-0.000135827	0.808969	5.89967e-05	0.687262	-0.000506652
				9.89277	4.93884e+06	0.74478	-0.00016346	0.813064	5.86435e-05	0.691648	-0.000504767
				9.89686	4.60956e+06	0.748875	-0.000151506	0.817159	6.03973e-05	0.696034	-0.000453475
				9.90505	4.71722e+06	0.75297	-0.000137512	0.821253	6.22648e-05	0.70042	-0.000431241
				9.90915	4.99878e+06	0.757065	-0.000121717	0.825348	6.37707e-05	0.704806	-0.000436823
				9.91324	5.13327e+06	0.76116	-0.00010732	0.829443	6.47169e-05	0.709192	-0.000442405
				9.92553	5.30526e+06	0.765255	-9.42777e-05	0.833538	6.29309e-05	0.713578	-0.00044144
				9.92962	5.50691e+06	0.76935	-9.22287e-05	0.837633	5.6989e-05	0.717964	-0.000373407
				9.93372	5.83341e+06	0.773444	-7.66137e-05	0.841728	5.27713e-05	0.72235	-0.000342065
				9.93781	6.18774e+06	0.777539	-5.86161e-05	0.845823	5.0764e-05	0.726736	-0.000329158
				9.94191	7.45627e+06	0.781634	-5.69335e-05	0.849918	4.94954e-05	0.731122	-0.000336334
				9.946	7.21691e+06	0.785729	-7.06749e-05	0.854013	4.89205e-05	0.735508	-0.00034351
				9.9501	6.40057e+06	0.789824	-9.8432e-05	0.858107	4.89891e-05	0.739894	-0.000362008
				9.95419	6.01623e+06	0.793919	-8.70626e-05	0.862202	4.91665e-05	0.74428	-0.000331381
				9.96238	6.28893e+06	0.798014	-4.48646e-05	0.866297	4.91516e-05	0.748666	-0.000306841
				9.97467	6.13927e+06	0.802109	-7.73641e-06	0.870392	4.88179e-05	0.753052	-0.000298295
				9.98286	6.46201e+06	0.806204	2.44957e-05	0.874487	4.68766e-05	0.757438	-0.000318701
				9.98695	6.87028e+06	0.810298	4.92554e-05	0.878582	4.31283e-05	0.761824	-0.000339107
				9.99105	7.80945e+06	0.814393	6.69567e-05	0.882677	4.14374e-05	0.76621	-0.000369569
				9.99514	8.6699e+06	0.818488	6.73008e-05	0.886772	4.22154e-05	0.770596	-0.000345002
				9.99924	8.08238e+06	0.822583	4.38694e-05	0.890867	4.30078e-05	0.774982	-0.000332552
				10.0033	7.87647e+06	0.826678	2.09097e-05	0.894962	4.40607e-05	0.779368	-0.000331077
				10.0074	8.45607e+06	0.830773	-1.55087e-06	0.899056	4.57276e-05	0.783754	-0.000338564
				10.0115	9.12726e+06	0.834868	-3.27654e-05	0.903151	4.72434e-05	0.78814	-0.00034605
				10.0156	1.06094e+07	0.838963	-5.03931e-05	0.907246	4.85178e-05	0.792526	-0.000339259
				10.0197	1.33635e+07	0.843058	-5.515e-05	0.911341	4.84305e-05	0.796912	-0.000276922
				10.0238	1.42892e+07	0.847152	-5.02888e-05	0.915436	4.4575e-05	0.801298	-0.0002361
				10.0279	1.36443e+07	0.851247	-3.41409e-05	0.919531	4.15542e-05	0.805684	-0.000223437
				10.032	1.34244e+07	0.855342	-1.62788e-05	0.923626	3.86178e-05	0.81007	-0.000234851
				10.0361	1.34802e+07	0.859437	-1.30208e-06	0.927721	3.42763e-05	0.814456	-0.000246266
				10.0402	1.58932e+07	0.863532	1.09498e-05	0.931816	2.89e-05	0.818842	-0.000271999
				10.0443	2.1712e+07	0.867627	1.93755e-05	0.93591	2.53773e-05	0.823228	-0.000223832
				10.0484	2.3069e+07	0.871722	2.49066e-05	0.940005	2.27767e-05	0.827614	-0.000137722
				10.0525	1.92041e+07	0.875817	2.7667e-05	0.9441	2.03883e-05	0.832	-0.00014513
				10.0566	1.67007e+07	0.879912	1.76695e-05	0.948195	1.82051e-05	0.836386	-0.000152537
				10.0648	1.99927e+07	0.884007	2.07383e-05	0.95229	1.63439e-05	0.840772	-0.000167002
				10.0688	2.46702e+07	0.888101	3.6197e-05	0.956385	1.51971e-05	0.845158	-0.000187517
				10.0729	1.0138e+08	0.892196	6.19701e-05	0.96048	1.47048e-05	0.849544	-0.000144882
				10.0811	6.06716e+07	0.896291	9.38767e-05	0.964575	1.4532e-05	0.85393	-6.10717e-05
				10.0893	1.29542e+08	0.900386	0.000131495	0.96867	1.42536e-05	0.858316	-4.14749e-05
				10.1098	1.68098e+08	0.904481	0.000157194	0.972764	1.40116e-05	0.862702	-3.98802e-05
				10.1139	1.31687e+08	0.908576	0.000171557	0.976859	1.50569e-05	0.867088	-9.69875e-06
				11.0107	3.85447e+07	0.912671	0.000159689	0.980954	1.68996e-05	0.871474	1.29172e-05
				11.0148	2.53643e+07	0.916766	0.000133504	0.985049	1.88548e-05	0.87586	4.02113e-05
				11.023	1.97143e+07	0.920861	9.38673e-05	0.989144	2.07396e-05	0.880246	0.000116231
				11.0271	1.66759e+07	0.924955	3.2012e-05	0.993239	2.21583e-05	0.884632	0.000118613
				11.0311	1.5243e+07	0.92905	-1.85219e-05	0.997334	2.30512e-05	0.889018	0.000118371
				11.0352	9.6098e+06	0.933145	-6.43836e-05	1.00143	2.27145e-05	0.893404	0.000101889
				11.0393	5.51672e+06	0.93724	-8.67557e-05	1.00552	2.09983e-05	0.89779	8.5407e-05
				11.0434	5.30778e+06	0.941335	-6.639e-05	1.00962	1.64756e-05	0.902176	8.83386e-05
				11.0516	6.67906e+06	0.94543	-3.64689e-05	1.01371	1.29643e-05	0.906562	0.00016182
				11.0557	8.89363e+06	0.949525	-9.86332e-06	1.01781	1.09989e-05	0.910948	0.000162114
				11.0598	9.32254e+06	0.95362	1.36134e-05	1.0219	9.43598e-06	0.915334	0.000157379
				11.0639	7.29642e+06	0.957715	4.69868e-05	1.026	8.27437e-06	0.91972	0.000152645
				11.068	6.61991e+06	0.961809	7.72462e-05	1.03009	7.68414e-06	0.924106	0.000142883
				11.0721	7.6177e+06	0.965904	0.000104467	1.03419	7.01105e-06	0.928492	0.000108419
				11.0762	9.84378e+06	0.969999	0.000106904	1.03828	6.25748e-06	0.932878	0.000159129
				11.0803	1.76606e+07	0.974094	0.000119591	1.04238	5.46414e-06	0.937264	0.000151477
				11.0844	2.17053e+07	0.978189	0.00012972	1.04647	4.52148e-06	0.94165	0.000143826
				11.0885	1.29064e+07	0.982284	0.000137252	1.05057	2.54695e-06	0.946036	0.000116634
				11.0926	1.02012e+07	0.986379	9.0396e-05	1.05466	9.18186e-07	0.950422	0.000107857
				11.0967	1.12402e+07	0.990474	2.2044e-05	1.05876	-5.08347e-07	0.954808	0.000115983
				11.1008	1.54514e+07	0.994569	5.47334e-06	1.06285	-1.7022e-06	0.959194	0.000124029
				11.1049	2.3807e+07	0.998664	-4.8226e-06	1.06695	-2.3264e-06	0.96358	0.000126123
				11.109	3.87248e+07	1.00276	-9.40662e-06	1.07104	-2.85761e-06	0.967966	0.000111949
				11.113	2.85426e+07	1.00685	-1.35747e-05	1.07514	-3.25377e-06	0.972352	9.7775e-05
				11.1171	1.79793e+07	1.01095	-1.28043e-05	1.07923	-3.05243e-06	0.976738	7.68599e-05
				11.1212	1.40646e+07	1.01504	-1.01423e-05	1.08333	-2.32847e-06	0.981124	6.16736e-05
				11.1253	1.22966e+07	1.01914	-5.60645e-06	1.08742	-1.7467e-06	0.98551	0.000142444
				11.1294	1.43671e+07	1.02323	3.42124e-05	1.09152	-2.76388e-06	0.989896	0.000145928
				11.1335	1.37714e+07	1.02733	8.03312e-05	1.09561	-5.12893e-06	0.994282	0.000140501
				11.1376	8.37118e+06	1.03142	0.000125817	1.09971	-7.08535e-06	0.998668	0.000135074
				11.1417	7.31553e+06	1.03552	0.000148207	1.1038	-8.92762e-06	1.00305	0.0001443
				11.1458	7.57721e+06	1.03961	0.000148799	1.1079	-1.11535e-05	1.00744	0.000164139
				11.1499	7.87722e+06	1.04371	0.0001397	1.11199	-1.35737e-05	1.01183	0.000199267
				11.154	9.33432e+06	1.0478	0.000150685	1.11609	-1.4719e-05	1.01621	0.000214847
				11.1581	1.29228e+07	1.0519	0.00016761	1.12018	-1.60866e-05	1.0206	0.00021983
				11.1622	1.74435e+07	1.05599	0.00018471	1.12428	-1.77445e-05	1.02498	0.000191744
				11.1663	1.70276e+07	1.06009	0.00019086	1.12837	-2.02009e-05	1.02937	0.000163659
				11.1704	1.08088e+07	1.06418	0.000186601	1.13247	-2.2627e-05	1.03376	0.000129233
				11.1745	1.0563e+07	1.06828	0.000161441	1.13656	-2.43465e-05	1.03814	0.00017343
				11.1786	1.01331e+07	1.07237	0.000124464	1.14066	-2.57212e-05	1.04253	0.000192897
				11.1827	1.02675e+07	1.07647	9.06118e-05	1.14475	-2.69402e-05	1.04691	0.000189013
				11.1868	1.35213e+07	1.08056	5.63143e-05	1.14884	-2.81284e-05	1.0513	0.000185129
				11.1909	1.21172e+07	1.08466	2.16788e-05	1.15294	-2.92686e-05	1.05569	0.000163013
				11.1949	8.36871e+06	1.08875	2.08435e-05	1.15703	-3.02072e-05	1.06007	0.000140896
				11.199	1.04395e+07	1.09285	2.20366e-05	1.16113	-3.11842e-05	1.06446	0.000197794
				11.2031	1.17121e+07	1.09694	2.51014e-05	1.16522	-3.22214e-05	1.06884	0.000199815
				11.2072	1.2761e+07	1.10104	5.29518e-05	1.16932	-3.34596e-05	1.07323	0.000197688
				11.2113	1.47308e+07	1.10513	7.2508e-05	1.17341	-3.44286e-05	1.07762	0.00019556
				11.2154	1.76173e+07	1.10923	8.40846e-05	1.17751	-3.51373e-05	1.082	0.00020226
				11.2195	1.48818e+07	1.11332	7.07953e-05	1.1816	-3.55985e-05	1.08639	0.000230333
				11.2236	9.63588e+06	1.11742	5.5697e-05	1.1857	-3.57801e-05	1.09077	0.000273641
				11.2277	8.1342e+06	1.12151	3.89336e-05	1.18979	-3.53454e-05	1.09516	0.000289819
				11.2318	7.13814e+06	1.12561	1.96091e-05	1.19389	-3.48598e-05	1.09955	0.000302698
				11.2359	6.69364e+06	1.1297	-4.67458e-07	1.19798	-3.44277e-05	1.10393	0.000306185
				11.24	6.2624e+06	1.13379	-2.12736e-05	1.20208	-3.42112e-05	1.10832	0.000305677
				11.2441	4.83316e+06	1.13789	-5.38647e-05	1.20617	-3.57525e-05	1.1127	0.000348888
				11.2482	3.87809e+06	1.14198	-6.63883e-05	1.21027	-3.90432e-05	1.11709	0.000401573
				11.2523	4.07984e+06	1.14608	-5.29527e-05	1.21436	-4.18937e-05	1.12148	0.000400442
				11.2564	4.30627e+06	1.15017	-3.03604e-05	1.21846	-4.4676e-05	1.12586	0.000399311
				11.2605	4.70513e+06	1.15427	-1.91782e-05	1.22255	-4.72049e-05	1.13025	0.000394877
				11.2646	5.10514e+06	1.15836	-1.88187e-05	1.22665	-4.78651e-05	1.13463	0.000397358
				11.2687	5.81694e+06	1.16246	-3.22201e-05	1.23074	-4.80447e-05	1.13902	0.00039984
				11.2727	3.74305e+06	1.16655	-1.46616e-05	1.23484	-4.75447e-05	1.14341	0.000445398
				11.2768	2.43448e+06	1.17065	-1.05782e-06	1.23893	-4.55831e-05	1.14779	0.000469851
				11.2809	2.00333e+06	1.17474	8.67386e-06	1.24303	-4.25556e-05	1.15218	0.000467312
				11.285	1.81675e+06	1.17884	9.7687e-06	1.24712	-4.15751e-05	1.15656	0.000464772
				11.2891	1.79141e+06	1.18293	7.28005e-06	1.25122	-4.2782e-05	1.16095	0.0004532
				11.2932	1.99421e+06	1.18703	1.5499e-06	1.25531	-4.78289e-05	1.16534	0.00042298
				11.2973	1.88773e+06	1.19112	2.93579e-05	1.25941	-5.39598e-05	1.16972	0.000500888
				11.3014	1.49252e+06	1.19522	5.11467e-05	1.2635	-5.63453e-05	1.17411	0.000521319
				11.3055	1.41012e+06	1.19931	6.6977e-05	1.2676	-5.45926e-05	1.17849	0.00054175
				11.3137	1.31608e+06	1.20341	3.09542e-05	1.27169	-5.13997e-05	1.18288	0.000557006
				11.3178	1.30202e+06	1.2075	1.58459e-05	1.27579	-4.69986e-05	1.18727	0.000557236
				11.3219	1.35816e+06	1.2116	4.53944e-06	1.27988	-4.3369e-05	1.19165	0.000557466
				11.326	1.27145e+06	1.21569	-2.85895e-05	1.28398	-4.05788e-05	1.19604	0.000583013
				11.3301	1.20778e+06	1.21979	-8.22124e-05	1.28807	-3.918e-05	1.20042	0.00062489
				11.3424	1.09118e+06	1.22388	-0.00010061	1.29217	-3.71887e-05	1.20481	0.00064376
				11.3465	1.02676e+06	1.22798	-0.000104451	1.29626	-3.56317e-05	1.2092	0.000651118
				11.3506	977177	1.23207	-0.00010868	1.30036	-3.43648e-05	1.21358	0.000651078
				11.3546	909933	1.23617	-0.00011333	1.30445	-3.2289e-05	1.21797	0.000653717
				11.3587	925786	1.24026	-0.000124746	1.30855	-3.06817e-05	1.22235	0.000706242
				11.3628	957140	1.24436	-0.000142608	1.31264	-2.95269e-05	1.22674	0.000719552
				11.3669	997489	1.24845	-0.000174703	1.31674	-2.8675e-05	1.23113	0.000724763
				11.371	1.1104e+06	1.25255	-0.000199189	1.32083	-2.73708e-05	1.23551	0.000706102
				11.3751	1.19112e+06	1.25664	-0.000207086	1.32493	-2.56537e-05	1.2399	0.000687441
				11.3833	1.27259e+06	1.26074	-0.000213255	1.32902	-2.37901e-05	1.24428	0.000704397
				11.3915	1.35335e+06	1.26483	-0.000225202	1.33311	-2.2011e-05	1.24867	0.000739316
				11.3956	1.45259e+06	1.26893	-0.00024266	1.33721	-2.0426e-05	1.25306	0.000748347
				11.3997	1.65593e+06	1.27302	-0.000276494	1.3413	-2.01389e-05	1.25744	0.000737785
				11.4038	2.01669e+06	1.27712	-0.000300393	1.3454	-2.16454e-05	1.26183	0.000727223
				11.4079	2.46858e+06	1.28121	-0.000246358	1.34949	-2.31296e-05	1.26621	0.000724759
				11.412	2.76733e+06	1.28531	-0.000195144	1.35359	-2.49642e-05	1.2706	0.00070416
				11.4161	2.79674e+06	1.2894	-0.000148879	1.35768	-2.7217e-05	1.27499	0.000750219
				11.4202	3.1078e+06	1.2935	-0.000107376	1.36178	-3.0396e-05	1.27937	0.000757777
				11.4243	4.04549e+06	1.29759	-9.98592e-05	1.36587	-3.24434e-05	1.28376	0.000758238
				11.4284	6.49226e+06	1.30169	-9.94354e-05	1.36997	-3.43849e-05	1.28814	0.000746488
				11.4324	7.32334e+06	1.30578	-0.000119838	1.37406	-3.65383e-05	1.29253	0.000734737
				11.4365	5.25094e+06	1.30988	-0.000159841	1.37816	-4.12741e-05	1.29692	0.000750746
				11.4406	3.61362e+06	1.31397	-0.000198375	1.38225	-4.45663e-05	1.3013	0.0008341
				11.4447	2.83439e+06	1.31807	-0.000235476	1.38635	-4.64309e-05	1.30569	0.00086542
				11.4488	2.41761e+06	1.32216	-0.000279991	1.39044	-4.68716e-05	1.31007	0.000877408
				11.4529	2.93025e+06	1.32625	-0.000296312	1.39454	-4.69207e-05	1.31446	0.000889396
				11.457	4.51163e+06	1.33035	-0.000281438	1.39863	-4.70446e-05	1.31885	0.000912728
				11.4611	6.2155e+06	1.33444	-0.000238441	1.40273	-4.72756e-05	1.32323	0.000925135
				11.4652	5.42917e+06	1.33854	-0.000197514	1.40682	-4.78992e-05	1.32762	0.000966998
				11.4734	6.22816e+06	1.34263	-0.000159566	1.41092	-4.90107e-05	1.332	0.00105814
				11.4775	2.14803e+07	1.34673	-0.000124565	1.41501	-5.13407e-05	1.33639	0.00106372
				11.4857	1.50298e+07	1.35082	-0.000136754	1.41911	-5.23097e-05	1.34078	0.001061
				11.4898	6.02844e+06	1.35492	-0.000156525	1.4232	-5.24753e-05	1.34516	0.00105827
				11.4939	4.80754e+06	1.35901	-0.000168726	1.4273	-5.18738e-05	1.34955	0.00107998
				11.498	4.63781e+06	1.36311	-0.000177048	1.43139	-5.0554e-05	1.35393	0.00109165
				11.5021	7.01324e+06	1.3672	-0.000181701	1.43549	-4.93074e-05	1.35832	0.00113795
				11.7723	9.60594e+06	1.3713	-0.000173749	1.43958	-4.81868e-05	1.36271	0.00114223
				11.7764	2.05739e+06	1.37539	-0.000160946	1.44368	-4.74522e-05	1.36709	0.00113934
				11.7805	1.27069e+06	1.37949	-0.000143602	1.44777	-4.53922e-05	1.37148	0.00113645
				11.7846	1.00844e+06	1.38358	-0.000122621	1.45187	-4.31695e-05	1.37586	0.00110332
				11.7887	860174	1.38768	-0.000109371	1.45596	-4.11982e-05	1.38025	0.00108849
				11.7969	1.03262e+06	1.39177	-0.000103373	1.46006	-3.94864e-05	1.38464	0.00112344
				11.801	1.17335e+06	1.39587	-8.03076e-05	1.46415	-3.81179e-05	1.38902	0.00113784
				11.8051	1.63336e+06	1.39996	-5.1108e-05	1.46825	-3.64323e-05	1.39341	0.00113846
				11.8092	2.16397e+06	1.40406	-4.50121e-05	1.47234	-3.31807e-05	1.39779	0.00113023
				11.8133	3.05849e+06	1.40815	-6.07106e-05	1.47644	-2.85188e-05	1.40218	0.001122
				11.8174	7.10835e+06	1.41225	-7.61314e-05	1.48053	-2.35476e-05	1.40657	0.00111895
				11.9238	1.27213e+07	1.41634	-9.25505e-05	1.48463	-1.87415e-05	1.41095	0.00115465
				11.9279	1.3721e+07	1.42044	-0.000109945	1.48872	-1.45364e-05	1.41534	0.00116557
				11.973	4.77164e+07	1.42453	-0.000138902	1.49282	-1.09539e-05	1.41972	0.00116365
				11.9771	4.07507e+07	1.42863	-0.000131566	1.49691	-8.33882e-06	1.42411	0.00116173
				11.9934	4.18026e+07	1.43272	-0.000123456	1.50101	-6.00614e-06	1.4285	0.00115251
				11.9975	1.51565e+07	1.43682	-0.000115517	1.5051	-3.97672e-06	1.43288	0.00115106
				12.0016	9.77875e+06	1.44091	-0.000107736	1.5092	-3.75363e-06	1.43727	0.00122671
				12.0057	7.88671e+06	1.44501	-9.80414e-05	1.51329	-2.96244e-06	1.44165	0.00125501
				12.0098	5.74933e+06	1.4491	-8.65529e-05	1.51739	-2.05978e-06	1.44604	0.00126433
				12.0139	4.32143e+06	1.4532	-7.32896e-05	1.52148	-1.37346e-06	1.45043	0.00126458
				12.018	3.62127e+06	1.45729	-6.14735e-05	1.52557	-9.29649e-07	1.45481	0.00126484
				12.0221	3.61228e+06	1.46139	-5.108e-05	1.52967	-1.0216e-06	1.4592	0.00128648
				12.0262	4.43826e+06	1.46548	-5.56873e-05	1.53376	-1.55994e-06	1.46358	0.00132193
				12.0303	6.63089e+06	1.46958	-7.43597e-05	1.53786	-2.8883e-06	1.46797	0.00132624
				12.0344	1.12664e+07	1.47367	-7.14015e-05	1.54195	-4.71802e-06	1.47236	0.00132551
				12.0385	3.26908e+07	1.47777	-5.01545e-05	1.54605	-4.84467e-06	1.47674	0.001319
				12.0426	2.36651e+07	1.48186	-1.08759e-05	1.55014	-4.72051e-06	1.48113	0.00131248
				12.0467	3.40883e+07	1.48596	2.89984e-05	1.55424	-4.16789e-06	1.48551	0.00132149
				12.0508	4.61471e+07	1.49005	6.65097e-05	1.55833	-1.52382e-06	1.4899	0.00135526
				12.0549	1.25248e+08	1.49415	9.41503e-05	1.56243	1.54538e-06	1.49429	0.00136955
				13.4185	2.52721e+06	1.49824	0.000112549	1.56652	5.94182e-06	1.49867	0.00136551
				13.4226	975303	1.50234	0.000147139	1.57062	9.84386e-06	1.50306	0.00136148
				13.4267	646164	1.50643	0.000184074	1.57471	1.31686e-05	1.50744	0.00131177
				13.4308	518801	1.51053	0.000211169	1.57881	1.5011e-05	1.51183	0.00130322
				13.4349	462800	1.51462	0.000228882	1.5829	1.47085e-05	1.51622	0.00145756
				13.4389	446851	1.51871	0.000222949	1.587	1.33743e-05	1.5206	0.00148739
				13.443	478117	1.52281	0.000261446	1.59109	1.3545e-05	1.52499	0.0014743
				13.4471	605177	1.5269	0.000291572	1.59519	1.42486e-05	1.52937	0.0014612
				13.4512	576589	1.531	0.000313596	1.59928	1.48923e-05	1.53376	0.00143447
				13.4553	469368	1.53509	0.000314186	1.60338	1.54135e-05	1.53815	0.00143482
				13.4594	402169	1.53919	0.000296181	1.60747	1.47309e-05	1.54253	0.0014552
				13.4635	360788	1.54328	0.000249842	1.61157	8.92723e-06	1.54692	0.00145934
				13.4676	349148	1.54738	0.000205828	1.61566	6.4087e-06	1.5513	0.0013825
				13.4717	354569	1.55147	0.000166037	1.61976	4.91206e-06	1.55569	0.00130566
				13.4758	381161	1.55557	0.000130324	1.62385	4.41952e-06	1.56008	0.00117742
				13.4799	431747	1.55966	0.000127274	1.62795	5.28202e-06	1.56446	0.0011913
				13.484	544413	1.56376	0.000119226	1.63204	6.71933e-06	1.56885	0.00127606
				13.4881	811160	1.56785	0.000106304	1.63614	8.17835e-06	1.57323	0.00137079
				13.4922	2.02098e+06	1.57195	7.94268e-05	1.64023	9.62132e-06	1.57762	0.00141471
				13.4963	5.1085e+06	1.57604	5.75102e-05	1.64433	1.07531e-05	1.58201	0.00143345
				13.5004	3.9313e+07	1.58014	3.6563e-05	1.64842	1.15146e-05	1.58639	0.00144034
				13.6232	9.21305e+06	1.58423	1.65819e-05	1.65252	1.11306e-05	1.59078	0.00144723
				13.6273	1.92543e+06	1.58833	2.07069e-05	1.65661	8.48613e-06	1.59516	0.00144835
				13.6314	1.31023e+06	1.59242	5.02831e-05	1.66071	4.00266e-06	1.59955	0.0014347
				13.6355	1.17232e+06	1.59652	8.8931e-05	1.6648	-1.17028e-07	1.60394	0.00142104
				13.6396	2.0332e+06	1.60061	9.25953e-05	1.6689	1.19882e-07	1.60832	0.00136607
				13.6437	5.28978e+06	1.60471	6.33075e-05	1.67299	4.78034e-07	1.61271	0.00131486
				13.6478	4.95243e+06	1.6088	5.12703e-05	1.67709	6.8829e-07	1.61709	0.00122111
				13.6519	3.25675e+06	1.6129	4.56185e-05	1.68118	7.33073e-07	1.62148	0.00117728
				13.656	1.96966e+06	1.61699	3.02902e-05	1.68528	4.11455e-07	1.62587	0.00118194
				13.6601	1.19435e+06	1.62109	5.79829e-06	1.68937	-1.12319e-07	1.63025	0.0011866
				13.6642	884253	1.62518	-2.256e-05	1.69347	4.38407e-07	1.63464	0.00118804
				13.6683	711638	1.62928	-3.64441e-05	1.69756	1.06125e-06	1.63902	0.00118986
				13.6724	600551	1.63337	-4.77683e-05	1.70166	1.48074e-06	1.64341	0.00119168
				13.6765	503955	1.63747	-6.01268e-05	1.70575	1.89077e-06	1.6478	0.00123986
				13.6805	426848	1.64156	-7.35219e-05	1.70985	3.90373e-06	1.65218	0.00123535
				13.6846	373108	1.64566	-0.00010536	1.71394	6.41935e-06	1.65657	0.00123085
				13.6887	335990	1.64975	-0.000125304	1.71803	8.52591e-06	1.66095	0.00120814
				13.6928	300406	1.65385	-0.00010545	1.72213	1.00406e-05	1.66534	0.00115522
				13.6969	263397	1.65794	-7.51431e-05	1.72622	9.53031e-06	1.66973	0.00112948
				13.701	234845	1.66204	-3.57365e-05	1.73032	1.01725e-05	1.67411	0.00114854
				13.7051	213088	1.66613	8.0238e-06	1.73441	1.11602e-05	1.6785	0.00114904
				13.7092	195888	1.67023	4.21688e-05	1.73851	1.2836e-05	1.68288	0.00112326
				13.7133	179649	1.67432	6.71752e-05	1.7426	1.56948e-05	1.68727	0.00109748
				13.7174	169553	1.67842	6.75298e-05	1.7467	1.84094e-05	1.69166	0.00107468
				13.7215	164634	1.68251	6.92196e-05	1.75079	2.0965e-05	1.69604	0.00105648
				13.7256	158354	1.68661	6.34673e-05	1.75489	2.32569e-05	1.70043	0.00107755
				13.7297	152010	1.6907	5.06629e-05	1.75898	2.47756e-05	1.70481	0.00108501
				13.7338	145572	1.6948	2.08103e-05	1.76308	2.28627e-05	1.7092	0.00107772
				13.7379	138703	1.69889	5.60957e-06	1.76717	2.15182e-05	1.71359	0.00107044
				13.742	131950	1.70298	2.41571e-05	1.77127	2.16025e-05	1.71797	0.00105827
				13.7461	127179	1.70708	5.66866e-05	1.77536	2.30284e-05	1.72236	0.00102823
				13.7502	124814	1.71117	6.69284e-05	1.77946	2.54377e-05	1.72674	0.00104979
				13.7583	121073	1.71527	5.60162e-05	1.78355	2.79731e-05	1.73113	0.00103146
				13.7665	115322	1.71936	3.69111e-06	1.78765	2.91511e-05	1.73552	0.00101313
				13.7747	111987	1.72346	-4.44592e-05	1.79174	2.88748e-05	1.7399	0.000976327
				13.7829	112802	1.72755	-6.84686e-05	1.79584	2.61913e-05	1.74429	0.000909641
				13.7911	111898	1.73165	-8.13439e-05	1.79993	2.45576e-05	1.74867	0.000870482
				13.7993	110049	1.73574	-8.33291e-05	1.80403	2.35104e-05	1.75306	0.000866103
				13.8198	107686	1.73984	-7.21952e-05	1.80812	2.30322e-05	1.75745	0.000861724
				13.828	108053	1.74393	-5.43061e-05	1.81222	2.31787e-05	1.76183	0.000841332
				13.8402	107262	1.74803	-4.08184e-05	1.81631	2.3384e-05	1.76622	0.0007963
				13.8484	103361	1.75212	-3.14908e-05	1.82041	2.33427e-05	1.7706	0.000726775
				13.8566	103312	1.75622	-2.07402e-05	1.8245	2.30245e-05	1.77499	0.000676063
				13.8771	99341.7	1.76031	-1.52835e-05	1.8286	2.21656e-05	1.77938	0.000700195
				13.8894	98004.1	1.76441	-1.48103e-05	1.83269	2.16171e-05	1.78376	0.000689965
				13.9099	95717.6	1.7685	-1.05839e-05	1.83679	2.09047e-05	1.78815	0.000679735
				13.918	95531.6	1.7726	-4.96487e-06	1.84088	1.99708e-05	1.79253	0.000654477
				13.9467	92739.4	1.77669	2.11147e-06	1.84498	1.88041e-05	1.79692	0.000574341
				13.9508	91995.1	1.78079	6.53768e-05	1.84907	2.18384e-05	1.80131	0.000522768
				13.9795	88621.5	1.78488	0.000126687	1.85317	2.40706e-05	1.80569	0.000543006
				13.9836	88184.3	1.78898	0.000168192	1.85726	2.54049e-05	1.81008	0.000536915
				14.0081	86854.8	1.79307	0.000190941	1.86136	2.50753e-05	1.81446	0.000530824
				14.0409	85434.1	1.79717	0.000178263	1.86545	2.37004e-05	1.81885	0.000515924
				14.0532	84885.6	1.80126	0.000135888	1.86955	2.29849e-05	1.82324	0.000495232
				14.0696	84619.6	1.80536	0.000167271	1.87364	2.30296e-05	1.82762	0.000430654
				14.0982	83791.8	1.80945	0.000184951	1.87774	2.30165e-05	1.83201	0.000420494
				14.131	82685.3	1.81355	0.00018939	1.88183	2.13786e-05	1.83639	0.000445811
				14.1596	82065.1	1.81764	0.000166792	1.88593	1.82231e-05	1.84078	0.000451385
				14.1883	81948.5	1.82174	0.000134789	1.89002	1.42354e-05	1.84517	0.000424671
				14.2211	81880.4	1.82583	0.000147137	1.89412	1.16608e-05	1.84955	0.000397957
				14.2497	81994.5	1.82993	0.000167952	1.89821	9.59985e-06	1.85394	0.000356655
				14.2784	82039.8	1.83402	0.000187451	1.90231	8.03168e-06	1.85832	0.000383886
				14.3112	82038.2	1.83812	0.000205554	1.9064	7.04443e-06	1.86271	0.000369909
				14.3398	82052.6	1.84221	0.000179563	1.91049	6.64925e-06	1.8671	0.000355933
				14.3685	82081.3	1.84631	0.000123967	1.91459	6.78909e-06	1.87148	0.000321395
				14.4012	82093.9	1.8504	0.000104306	1.91868	7.12951e-06	1.87587	0.000276684
				14.4299	82128.5	1.8545	0.000100974	1.92278	7.21509e-06	1.88025	0.000222734
				14.4586	82217.3	1.85859	9.81784e-05	1.92687	6.84667e-06	1.88464	0.000192295
				14.4913	82116.1	1.86269	8.27281e-05	1.93097	4.17326e-06	1.88903	0.000209846
				14.52	82100.5	1.86678	5.53941e-05	1.93506	-9.0085e-09	1.89341	0.000205407
				14.5487	82033.4	1.87088	4.34661e-05	1.93916	-3.2153e-06	1.8978	0.000200969
				14.5814	81932.1	1.87497	3.32106e-05	1.94325	-5.44219e-06	1.90218	0.000168755
				14.606	81766.2	1.87907	2.4619e-05	1.94735	-6.5152e-06	1.90657	0.000175526
				14.6101	81823.2	1.88316	6.69069e-05	1.95144	-7.08301e-06	1.91096	0.000175029
				14.6224	81762.3	1.88726	0.000107961	1.95554	-7.96585e-06	1.91534	0.000170898
				14.6428	81712	1.89135	0.000122478	1.95963	-9.24819e-06	1.91973	0.000166766
				14.6715	81635.9	1.89544	0.000111966	1.96373	-1.15425e-05	1.92411	0.000132197
				14.7002	81455.9	1.89954	9.25371e-05	1.96782	-1.26152e-05	1.9285	7.5033e-05
				14.7329	81308.2	1.90363	0.000108919	1.97192	-1.22272e-05	1.93289	1.14733e-05
				14.7616	81247.5	1.90773	0.0001279	1.97601	-1.19821e-05	1.93727	3.28821e-05
				14.7903	81174.8	1.91182	0.00014371	1.98011	-1.19817e-05	1.94166	1.85523e-05
				14.823	81122.7	1.91592	0.000156449	1.9842	-1.31423e-05	1.94604	4.22254e-06
				14.8517	80882.1	1.92001	0.000147343	1.9883	-1.56369e-05	1.95043	-2.52807e-05
				14.8803	80651.2	1.92411	0.000159287	1.99239	-1.63172e-05	1.95482	-3.31974e-05
				14.9131	80095.8	1.9282	0.000191133	1.99649	-1.56293e-05	1.9592	-4.11141e-05
				14.9418	79825.4	1.9323	0.000219589	2.00058	-1.51106e-05	1.96359	-5.07731e-05
				14.9704	79270.8	1.93639	0.00024475	2.00468	-1.48812e-05	1.96797	-3.27132e-06
				15.0032	78657.8	1.94049	0.000257849	2.00877	-1.59564e-05	1.97236	-1.59353e-05
				15.0155	78482.6	1.94458	0.000236143	2.01287	-1.78171e-05	1.97675	-2.85992e-05
				15.0319	78164.4	1.94868	0.000211058	2.01696	-1.89662e-05	1.98113	-5.37952e-05
				15.0605	77438.2	1.95277	0.000156024	2.02106	-1.90493e-05	1.98552	-8.38886e-05
				15.0933	76394.5	1.95687	0.000131326	2.02515	-1.87785e-05	1.9899	-8.74488e-05
				15.1219	75724.4	1.96096	0.000117315	2.02925	-1.8504e-05	1.99429	-7.81173e-05
				15.1301	75457.1	1.96506	9.43556e-05	2.03334	-1.83502e-05	1.99868	-7.97559e-05
				15.1506	75159.7	1.96915	6.29102e-05	2.03744	-1.8209e-05	2.00306	-8.13945e-05
				15.1834	74261.7	1.97325	2.61776e-05	2.04153	-1.71271e-05	2.00745	-0.000147661
				15.212	73000.5	1.97734	4.50796e-05	2.04563	-1.51805e-05	2.01183	-0.000204795
				15.2325	72363.3	1.98144	6.29979e-05	2.04972	-1.28281e-05	2.01622	-0.000192333
				15.2407	72786.3	1.98553	7.97732e-05	2.05382	-1.06931e-05	2.02061	-0.000148046
				15.2448	72941	1.98963	8.43197e-05	2.05791	-8.90337e-06	2.02499	-0.00014551
				15.2735	72720.5	1.99372	5.36207e-05	2.06201	-8.48648e-06	2.02938	-0.000147952
				15.2776	72538.9	1.99782	8.30541e-06	2.0661	-7.66225e-06	2.03376	-0.000150393
				15.2939	72738.6	2.00191	-1.54015e-05	2.0702	-6.89343e-06	2.03815	-0.000205443
				15.3021	72512.3	2.00601	-1.31444e-05	2.07429	-7.25726e-06	2.04254	-0.000248931
				15.3349	71201.8	2.0101	-4.33036e-06	2.07839	-8.57369e-06	2.04692	-0.000250171
				15.3635	70576.3	2.0142	1.06094e-05	2.08248	-9.60446e-06	2.05131	-0.000257467
				15.3881	69614.7	2.01829	3.58382e-05	2.08658	-1.07506e-05	2.05569	-0.000264763
				15.3922	69482.6	2.02239	6.51329e-05	2.09067	-1.18332e-05	2.06008	-0.000297082
				15.3963	69843.5	2.02648	8.80216e-05	2.09476	-1.1197e-05	2.06447	-0.000305931
				15.4209	73007.6	2.03058	0.000104819	2.09886	-8.83196e-06	2.06885	-0.000282898
				15.425	73807.8	2.03467	0.000105578	2.10295	-6.25793e-06	2.07324	-0.000268192
				15.4413	72081.9	2.03877	6.25722e-05	2.10705	-4.28216e-06	2.07762	-0.000267809
				15.4536	71420.3	2.04286	5.06164e-05	2.11114	-2.91543e-06	2.08201	-0.00028676
				15.4741	69713	2.04696	5.35097e-05	2.11524	-2.27792e-06	2.0864	-0.000305711
				15.4823	69024.5	2.05105	5.47708e-05	2.11933	-9.64905e-07	2.09078	-0.000309266
				15.5151	67760.9	2.05515	5.44242e-05	2.12343	-3.0403e-08	2.09517	-0.000312294
				15.5192	67058.5	2.05924	4.49024e-05	2.12752	4.21911e-07	2.09955	-0.000312612
				15.5437	64777.4	2.06334	4.46104e-05	2.13162	-5.78612e-07	2.10394	-0.000320718
				15.5478	64291	2.06743	4.77414e-05	2.13571	-2.47454e-06	2.10833	-0.000328824
				15.5724	62883.6	2.07153	4.49243e-05	2.13981	-4.047e-06	2.11271	-0.000372295
				15.5929	61600.6	2.07562	3.64587e-05	2.1439	-5.71256e-06	2.1171	-0.000410125
				15.601	62086.3	2.07972	1.7271e-05	2.148	-7.3608e-06	2.12148	-0.000394968
				15.6051	62811.7	2.08381	2.0694e-05	2.15209	-8.02984e-06	2.12587	-0.000375505
				15.6297	61455.3	2.0879	3.731e-05	2.15619	-8.37458e-06	2.13026	-0.000381091
				15.6338	61246.8	2.092	5.29492e-05	2.16028	-9.8299e-06	2.13464	-0.000386677
				15.642	61970.8	2.09609	5.84808e-05	2.16438	-1.20021e-05	2.13903	-0.000400802
				15.6584	61680.7	2.10019	5.44393e-05	2.16847	-1.19262e-05	2.14341	-0.000401195
				15.6625	61535.3	2.10428	3.22141e-05	2.17257	-1.25669e-05	2.1478	-0.000401587
				15.6829	59537.7	2.10838	-2.08252e-05	2.17666	-1.40336e-05	2.15219	-0.000394899
				15.687	59614.2	2.11247	-7.20445e-05	2.18076	-1.7284e-05	2.15657	-0.000393425
				15.6952	59571.2	2.11657	-0.000117212	2.18485	-2.05707e-05	2.16096	-0.000402092
				15.7239	60905.9	2.12066	-0.000142643	2.18895	-1.86355e-05	2.16534	-0.000410758
				15.7567	60097.1	2.12476	-0.00014707	2.19304	-1.71727e-05	2.16973	-0.00047325
				15.7689	58677.2	2.12885	-0.000118932	2.19714	-1.63458e-05	2.17412	-0.000500839
				15.7812	57017.1	2.13295	-1.63237e-05	2.20123	-1.70189e-05	2.1785	-0.000419558
				15.7853	56639	2.13704	8.20867e-05	2.20533	-1.57255e-05	2.18289	-0.000427548
				15.814	55572	2.14114	0.000174078	2.20942	-1.37749e-05	2.18727	-0.000435539
				15.8181	54885.9	2.14523	0.00026001	2.21352	-1.19551e-05	2.19166	-0.000462311
				15.8386	55236.7	2.14933	0.000337824	2.21761	-1.12156e-05	2.19605	-0.000532333
				15.8467	55867.5	2.15342	0.000337281	2.22171	-1.1442e-05	2.20043	-0.000560325
				15.8754	57555.3	2.15752	0.000329189	2.2258	-1.19428e-05	2.20482	-0.00048938
				15.8877	60331.4	2.16161	0.000305582	2.2299	-1.27716e-05	2.2092	-0.000497862
				15.8959	61989.2	2.16571	0.00026342	2.23399	-1.41258e-05	2.21359	-0.000506344
				15.9041	62410.3	2.1698	0.000231358	2.23809	-1.24673e-05	2.21798	-0.000537115
				15.9123	61766.7	2.1739	0.000200236	2.24218	-1.09387e-05	2.22236	-0.000602445
				15.9368	60646.2	2.17799	0.000169974	2.24628	-9.60046e-06	2.22675	-0.000594263
				15.9655	59868.5	2.18209	0.000138534	2.25037	-9.11046e-06	2.23113	-0.000510712
				15.9737	59489.2	2.18618	0.000140385	2.25447	-1.181e-05	2.23552	-0.00052005
				15.9819	59895.3	2.19028	0.000142142	2.25856	-1.4161e-05	2.23991	-0.000529387
				15.9942	60354.2	2.19437	0.000143696	2.26266	-1.55803e-05	2.24429	-0.000552265
				16.0023	62361.6	2.19847	0.000143963	2.26675	-1.71702e-05	2.24868	-0.0005982
				16.0146	64650.6	2.20256	0.000132772	2.27085	-1.90986e-05	2.25306	-0.000618071
				16.0228	64241.4	2.20666	0.000110235	2.27494	-2.25307e-05	2.25745	-0.000555438
				16.0269	64075.5	2.21075	7.69831e-05	2.27904	-2.41164e-05	2.26184	-0.000537204
				16.0351	64479.6	2.21485	2.31067e-05	2.28313	-2.49072e-05	2.26622	-0.000533631
				16.0392	64433.1	2.21894	8.12244e-06	2.28722	-2.57843e-05	2.27061	-0.000539606
				16.0515	64554.2	2.22304	-4.0845e-06	2.29132	-2.64497e-05	2.27499	-0.000545581
				16.0556	64857.7	2.22713	-1.3698e-05	2.29541	-2.44199e-05	2.27938	-0.00054579
				16.0761	64088.6	2.23123	1.10089e-05	2.29951	-2.25008e-05	2.28377	-0.000503396
				16.0842	64655	2.23532	5.83808e-05	2.3036	-2.07793e-05	2.28815	-0.000493303
				16.1129	64238.2	2.23942	0.000108435	2.3077	-1.96443e-05	2.29254	-0.000493344
				16.117	63531	2.24351	0.000129754	2.31179	-1.69918e-05	2.29692	-0.000493384
				16.1293	61957.4	2.24761	0.000123891	2.31589	-1.355e-05	2.30131	-0.000495597
				16.1457	61158.2	2.2517	8.94246e-05	2.31998	-1.01472e-05	2.3057	-0.00049781
				16.158	58663.7	2.2558	6.69222e-05	2.32408	-6.84535e-06	2.31008	-0.000505871
				16.1661	55865	2.25989	8.85625e-05	2.32817	-3.53547e-06	2.31447	-0.000484286
				16.1702	54181.3	2.26399	0.000104114	2.33227	6.27564e-07	2.31885	-0.000479831
				16.1743	52503.8	2.26808	0.00011371	2.33636	4.52768e-06	2.32324	-0.000507539
				16.1784	50677.9	2.27218	9.76821e-05	2.34046	8.08028e-06	2.32763	-0.000535248
				16.1866	48293.5	2.27627	9.67509e-05	2.34455	1.05588e-05	2.33201	-0.000569259
				16.2071	46174.4	2.28036	9.5651e-05	2.34865	1.23713e-05	2.3364	-0.000549896
				16.2112	45113.9	2.28446	9.43125e-05	2.35274	1.0689e-05	2.34078	-0.000520807
				16.2358	42412.4	2.28855	8.30352e-05	2.35684	1.10941e-05	2.34517	-0.000511192
				16.2399	41652.1	2.29265	5.50318e-05	2.36093	1.20477e-05	2.34956	-0.000537
				16.2521	39966.2	2.29674	3.03803e-05	2.36503	1.3564e-05	2.35394	-0.000562808
				16.2644	38306.9	2.30084	1.41159e-06	2.36912	1.60126e-05	2.35833	-0.000571921
				16.2767	36557.8	2.30493	-3.16467e-05	2.37322	1.83485e-05	2.36271	-0.000527678
				16.2808	35424.1	2.30903	-7.69233e-05	2.37731	2.04708e-05	2.3671	-0.000462397
				16.289	33262.8	2.31312	-0.000116902	2.38141	2.21496e-05	2.37149	-0.000449802
				16.2972	33056.2	2.31722	-9.55323e-05	2.3855	2.13868e-05	2.37587	-0.000446025
				16.3054	32564.8	2.32131	-2.93001e-05	2.3896	1.99257e-05	2.38026	-0.000458355
				16.3136	31514.1	2.32541	7.89498e-05	2.39369	1.8004e-05	2.38464	-0.000470685
				16.3258	31397.9	2.3295	0.00018384	2.39779	1.54182e-05	2.38903	-0.000438567
				16.3586	31496	2.3336	0.000281292	2.40188	1.04124e-05	2.39342	-0.000412268
				16.3791	31993.7	2.33769	0.000371715	2.40598	6.21523e-06	2.3978	-0.000417909
				16.3873	33068.9	2.34179	0.000448337	2.41007	4.2136e-06	2.40219	-0.00042355
				16.4159	33018.8	2.34588	0.000403166	2.41417	3.08269e-06	2.40657	-0.000439171
				16.42	32729.5	2.34998	0.000358333	2.41826	2.83923e-06	2.41096	-0.000448634
				16.4323	33184.9	2.35407	0.000297078	2.42236	3.97825e-06	2.41535	-0.000395136
				16.4487	33981.3	2.35817	0.000239603	2.42645	5.34514e-06	2.41973	-0.000370981
				16.4733	32556.4	2.36226	0.000217278	2.43055	6.54016e-06	2.42412	-0.000363984
				16.4774	32223.8	2.36636	0.000206138	2.43464	7.49964e-06	2.4285	-0.000373819
				16.506	32590.2	2.37045	0.00021954	2.43874	7.8935e-06	2.43289	-0.000383654
				16.5101	33039.2	2.37455	0.000227585	2.44283	1.03152e-05	2.43728	-0.000405963
				16.5388	33214.6	2.37864	0.000230475	2.44693	1.30826e-05	2.44166	-0.000418568
				16.5674	34061.7	2.38274	0.000223461	2.45102	1.53128e-05	2.44605	-0.000353698
				16.5961	33985.4	2.38683	0.000190303	2.45512	1.69327e-05	2.45043	-0.000359519
				16.6166	34248.8	2.39093	0.000186464	2.45921	1.67892e-05	2.45482	-0.000365339
				16.6248	34044.9	2.39502	0.000173104	2.46331	1.23533e-05	2.45921	-0.000382714
				16.6289	33853.6	2.39912	0.00015059	2.4674	8.04255e-06	2.46359	-0.000398387
				16.6452	34513.9	2.40321	9.91206e-05	2.4715	3.84271e-06	2.46798	-0.00037166
				16.6575	35038.9	2.40731	5.50843e-05	2.47559	-3.62765e-07	2.47236	-0.000265579
				16.6657	36200.3	2.4114	2.91806e-05	2.47968	-1.81367e-06	2.47675	-0.000247904
				16.6739	37427	2.4155	2.34437e-05	2.48378	-1.92542e-06	2.48114	-0.000245708
				16.6862	37474.1	2.41959	4.38602e-05	2.48787	-8.19243e-07	2.48552	-0.000246142
				16.6985	38917.1	2.42369	7.52752e-05	2.49197	8.8527e-07	2.48991	-0.000246575
				16.7108	40284.7	2.42778	0.000106703	2.49606	1.66851e-06	2.49429	-0.000245808
				16.719	40995	2.43188	0.000132961	2.50016	1.62173e-06	2.49868	-0.000219477
				16.723	41714.5	2.43597	0.00015425	2.50425	1.33092e-06	2.50307	-0.000208354
				16.7394	43713	2.44007	0.000141676	2.50835	7.23904e-07	2.50745	-0.000210507
				16.7476	45324	2.44416	0.000160601	2.51244	-8.44014e-07	2.51184	-0.000212659
				16.7558	47378.9	2.44826	0.000173133	2.51654	-1.64933e-06	2.51622	-0.00020742
				16.7681	49164.7	2.45235	0.000179499	2.52063	5.34411e-07	2.52061	-0.000180201
				16.7763	49113.7	2.45645	0.000169673	2.52473	2.43731e-06	2.525	-0.000115617
				16.7804	48703	2.46054	0.00014097	2.52882	4.00907e-06	2.52938	-0.000121966
				16.7845	49117.4	2.46463	9.45387e-05	2.53292	5.1572e-06	2.53377	-0.000128314
				16.8009	51268.2	2.46873	4.7897e-05	2.53701	7.82581e-06	2.53815	-0.000140485
				16.8049	52972.6	2.47282	7.23859e-05	2.54111	1.06292e-05	2.54254	-0.00014412
				16.809	54364.9	2.47692	9.91324e-05	2.5452	1.35497e-05	2.54693	-0.000149444
				16.8131	55440.1	2.48101	0.000116079	2.5493	1.65802e-05	2.55131	-0.000122291
				16.8254	58242.6	2.48511	0.000123599	2.55339	1.98019e-05	2.5557	-0.000111759
				16.8336	60550	2.4892	6.42062e-05	2.55749	2.39302e-05	2.56008	-0.000101227
				16.8377	61476.5	2.4933	1.03017e-05	2.56158	2.80775e-05	2.56447	-0.00010553
				16.8418	62344	2.49739	-3.95425e-05	2.56568	3.18836e-05	2.56886	-0.000109834
				16.85	64712.8	2.50149	-8.54958e-05	2.56977	3.53246e-05	2.57324	-0.000120325
				16.8623	68152.3	2.50558	-0.000111234	2.57387	3.77826e-05	2.57763	-9.55816e-05
				16.8705	69594.8	2.50968	-0.000119238	2.57796	3.66969e-05	2.58201	-8.3735e-05
				16.8746	70482.5	2.51377	-0.000122531	2.58206	3.27926e-05	2.5864	-0.000105443
				16.8828	72841.7	2.51787	-0.000123798	2.58615	3.01104e-05	2.59079	-0.000127152
				16.8909	77428.1	2.52196	-0.000123146	2.59025	2.76699e-05	2.59517	-0.000127199
				16.895	79170.4	2.52606	-0.000107116	2.59434	2.5086e-05	2.59956	-0.000106372
				16.8991	80792	2.53015	-7.52899e-05	2.59844	2.26213e-05	2.60394	-5.32269e-05
				16.9032	82334.4	2.53425	-4.52682e-05	2.60253	2.24408e-05	2.60833	-5.76983e-05
				16.9114	85722.4	2.53834	-3.23957e-05	2.60663	2.24131e-05	2.61272	-6.21697e-05
				16.9278	85562.6	2.54244	-3.58347e-05	2.61072	2.21936e-05	2.6171	-7.24352e-05
				16.9524	84226.7	2.54653	-9.39597e-05	2.61482	2.17053e-05	2.62149	-8.86664e-05
				16.9606	81069.4	2.55063	-0.000132903	2.61891	2.03007e-05	2.62587	-8.02351e-05
				16.9892	80430	2.55472	-9.8218e-05	2.62301	1.91403e-05	2.63026	8.25325e-06
				17.0097	82229	2.55882	-7.37638e-05	2.6271	1.8324e-05	2.63465	3.55066e-06
				17.0179	85211	2.56291	-5.93277e-05	2.6312	1.74501e-05	2.63903	-1.15192e-06
				17.0302	89091.8	2.56701	-7.72888e-05	2.63529	1.54426e-05	2.64342	-1.35934e-05
				17.0465	92175.9	2.5711	-0.000107853	2.63939	1.25916e-05	2.6478	-1.59406e-05
				17.0506	93513.9	2.5752	-8.49507e-05	2.64348	1.11082e-05	2.65219	1.05757e-05
				17.0588	96254.2	2.57929	-5.3674e-05	2.64758	1.02064e-05	2.65658	3.80979e-05
				17.067	95663.9	2.58339	-3.01546e-05	2.65167	1.01149e-05	2.66096	4.75236e-05
				17.0752	96129.3	2.58748	-1.41902e-05	2.65577	1.29655e-05	2.66535	3.934e-05
				17.0793	96323.1	2.59158	-7.40744e-05	2.65986	1.61074e-05	2.66973	3.11564e-05
				17.0957	100783	2.59567	-0.000113082	2.66395	1.90366e-05	2.67412	1.17813e-05
				17.108	101145	2.59977	-0.000129355	2.66805	2.17432e-05	2.67851	-3.66146e-06
				17.1243	104926	2.60386	-0.000124267	2.67214	2.41549e-05	2.68289	5.73855e-05
				17.1407	104581	2.60796	-0.000111994	2.67624	2.68424e-05	2.68728	3.92387e-05
				17.1489	109289	2.61205	-0.00010334	2.68033	2.90484e-05	2.69166	2.1092e-05
				17.1571	115537	2.61615	-9.81837e-05	2.68443	3.06809e-05	2.69605	-1.50926e-05
				17.1612	119248	2.62024	-0.00011623	2.68852	3.09901e-05	2.70044	-6.88412e-05
				17.1653	122320	2.62434	-0.000101814	2.69262	3.22592e-05	2.70482	-5.76368e-05
				17.1694	126036	2.62843	-8.00366e-05	2.69671	3.50036e-05	2.70921	2.51662e-05
				17.1735	130837	2.63253	-5.69037e-05	2.70081	3.73354e-05	2.71359	2.77814e-05
				17.1776	135155	2.63662	-3.88551e-05	2.7049	3.91935e-05	2.71798	2.44113e-05
				17.1817	138742	2.64072	-2.55397e-05	2.709	4.00012e-05	2.72237	2.10412e-05
				17.1981	142360	2.64481	1.19643e-05	2.71309	3.9824e-05	2.72675	-3.63274e-05
				17.2022	142588	2.64891	4.97468e-05	2.71719	3.85872e-05	2.73114	-6.12444e-05
				17.2062	141452	2.653	8.38653e-05	2.72128	3.56025e-05	2.73552	2.40621e-05
				17.2185	135547	2.65709	0.000114595	2.72538	3.46796e-05	2.73991	3.22375e-05
				17.2267	138895	2.66119	0.000155577	2.72947	3.5328e-05	2.7443	3.53051e-05
				17.2308	142120	2.66528	0.000191028	2.73357	3.69467e-05	2.74868	2.7358e-05
				17.2349	144228	2.66938	0.000221197	2.73766	3.93215e-05	2.75307	1.94109e-05
				17.2431	149466	2.67347	0.00023924	2.74176	4.09166e-05	2.75745	-4.2398e-07
				17.2513	159175	2.67757	0.000241948	2.74585	4.16598e-05	2.76184	5.13168e-05
				17.2554	161658	2.68166	0.000232797	2.74995	4.06429e-05	2.76623	4.8803e-05
				17.2595	163195	2.68576	0.000212458	2.75404	3.77271e-05	2.77061	4.62893e-05
				17.2881	159835	2.68985	0.000169942	2.75814	3.47726e-05	2.775	1.58599e-05
				17.2963	150095	2.69395	0.000168095	2.76223	3.1751e-05	2.77938	-9.82953e-06
				17.3004	147621	2.69804	0.000161261	2.76633	2.88896e-05	2.78377	7.0856e-06
				17.3086	150839	2.70214	0.000149502	2.77042	2.58687e-05	2.78816	8.25049e-05
				17.3127	154205	2.70623	0.00010698	2.77452	2.2834e-05	2.79254	8.61458e-05
				17.3209	160331	2.71033	7.19872e-05	2.77861	2.09508e-05	2.79693	7.95122e-05
				17.3291	167175	2.71442	6.54577e-05	2.78271	1.89804e-05	2.80131	7.28787e-05
				17.3455	164499	2.71852	8.57162e-05	2.7868	1.69768e-05	2.8057	5.90153e-05
				17.3496	160704	2.72261	0.000101294	2.7909	1.57269e-05	2.81009	2.40901e-05
				17.3537	157100	2.72671	0.000112339	2.79499	1.72189e-05	2.81447	8.38215e-05
				17.3578	153329	2.7308	0.000112324	2.79909	1.94456e-05	2.81886	9.40665e-05
				17.3659	146464	2.7349	0.000111404	2.80318	2.19525e-05	2.82324	9.67873e-05
				17.37	139959	2.73899	7.2388e-05	2.80728	2.44403e-05	2.82763	8.78834e-05
				17.3741	134230	2.74309	5.18035e-05	2.81137	2.68426e-05	2.83202	7.89794e-05
				17.3782	132383	2.74718	3.07772e-05	2.81547	2.92387e-05	2.8364	4.84376e-05
				17.411	136086	2.75128	9.19693e-06	2.81956	3.22147e-05	2.84079	7.85677e-05
				17.4151	140930	2.75537	-3.31283e-05	2.82366	3.4779e-05	2.84517	9.16545e-05
				17.4192	145524	2.75947	-4.92526e-05	2.82775	3.69066e-05	2.84956	9.72992e-05
				17.4274	149459	2.76356	-3.7974e-05	2.83185	3.83178e-05	2.85395	8.73716e-05
				17.4397	152898	2.76766	-1.31049e-05	2.83594	3.92136e-05	2.85833	7.7444e-05
				17.4438	156458	2.77175	9.11126e-06	2.84004	3.78774e-05	2.86272	5.19441e-05
				17.4601	161419	2.77585	2.86489e-05	2.84413	3.53651e-05	2.8671	7.17558e-05
				17.4683	156556	2.77994	8.46268e-06	2.84823	3.21058e-05	2.87149	8.56673e-05
				17.4724	155038	2.78404	-2.68683e-05	2.85232	3.13417e-05	2.87588	8.82006e-05
				17.4765	150752	2.78813	-6.289e-05	2.85641	3.15058e-05	2.88026	7.8228e-05
				17.4806	145117	2.79223	-8.48795e-05	2.86051	3.07711e-05	2.88465	6.82554e-05
				17.4847	141446	2.79632	-0.000105544	2.8646	2.93505e-05	2.88903	6.54071e-05
				17.4888	136292	2.80042	-0.000124907	2.8687	2.88594e-05	2.89342	9.98462e-05
				17.497	127655	2.80451	-0.000111476	2.87279	2.81296e-05	2.89781	0.000104384
				17.5011	123543	2.80861	-4.69141e-05	2.87689	2.71316e-05	2.90219	9.91331e-05
				17.5093	127468	2.8127	2.55283e-05	2.88098	2.55623e-05	2.90658	9.38823e-05
				17.5175	135057	2.8168	9.6674e-05	2.88508	2.317e-05	2.91096	6.75034e-05
				17.5216	139073	2.82089	0.000148715	2.88917	1.98822e-05	2.91535	6.40632e-05
				17.5256	143282	2.82499	0.000182745	2.89327	1.49134e-05	2.91974	8.97542e-05
				17.5297	145401	2.82908	0.000213392	2.89736	1.02036e-05	2.92412	0.000119116
				17.5379	149207	2.83318	0.000240848	2.90146	5.41583e-06	2.92851	0.0001231
				17.542	154361	2.83727	0.000249484	2.90555	7.09638e-07	2.93289	0.000117442
				17.5461	154016	2.84137	0.000275521	2.90965	-2.5042e-06	2.93728	0.000111783
				17.5543	155563	2.84546	0.000300652	2.91374	-4.86762e-06	2.94167	4.53831e-05
				17.5625	153971	2.84955	0.000309618	2.91784	-7.39344e-06	2.94605	6.60724e-05
				17.5666	155354	2.85365	0.000303329	2.92193	-1.01204e-05	2.95044	0.000104617
				17.5707	152830	2.85774	0.000288431	2.92603	-1.35126e-05	2.95482	0.000111697
				17.5789	147958	2.86184	0.000270804	2.93012	-1.82516e-05	2.95921	9.41277e-05
				17.5912	139957	2.86593	0.000250782	2.93422	-2.09727e-05	2.9636	7.65581e-05
				17.5953	133788	2.87003	0.000264498	2.93831	-2.29842e-05	2.96798	5.48323e-05
				17.5994	126497	2.87412	0.000274188	2.94241	-2.41548e-05	2.97237	9.06211e-05
				17.6035	122383	2.87822	0.000279888	2.9465	-2.31146e-05	2.97675	0.000104233
				17.6075	121395	2.88231	0.000260321	2.9506	-2.19779e-05	2.98114	0.000104482
				17.6198	119139	2.88641	0.000209893	2.95469	-1.98474e-05	2.98553	8.83814e-05
				17.6321	114067	2.8905	0.000167861	2.95879	-1.84831e-05	2.98991	7.22811e-05
				17.6444	116974	2.8946	0.000142296	2.96288	-1.7937e-05	2.9943	6.71356e-05
				17.6526	116415	2.89869	0.000120987	2.96698	-1.90633e-05	2.99868	0.000106865
				17.669	111191	2.90279	0.000103666	2.97107	-2.34352e-05	3.00307	0.000128781
				17.6813	113037	2.90688	9.64524e-05	2.97517	-2.80553e-05	3.00746	0.000129481
				17.6894	111706	2.91098	8.97733e-05	2.97926	-3.29489e-05	3.01184	0.000128868
				17.7099	107287	2.91507	7.75584e-05	2.98336	-3.80989e-05	3.01623	0.000113095
				17.714	102085	2.91917	6.019e-05	2.98745	-3.85314e-05	3.02061	9.73226e-05
				17.7181	96329.1	2.92326	6.56411e-05	2.99155	-3.8657e-05	3.025	0.000126191
				17.7222	94560.1	2.92736	6.52427e-05	2.99564	-3.87783e-05	3.02939	0.000130407
				17.7304	90959.2	2.93145	5.91779e-05	2.99974	-3.89275e-05	3.03377	0.00012637
				17.7427	86917.5	2.93555	2.8484e-05	3.00383	-3.93124e-05	3.03816	0.000122334
				17.7509	90512.1	2.93964	3.08314e-05	3.00793	-3.89344e-05	3.04254	0.000109844
				17.755	93451.5	2.94374	4.76632e-05	3.01202	-3.58026e-05	3.04693	9.49669e-05
				17.7591	98027.9	2.94783	7.82148e-05	3.01612	-3.25927e-05	3.05132	0.000117633
				17.7632	100688	2.95193	0.00016958	3.02021	-3.01434e-05	3.0557	0.000148277
				17.7713	100476	2.95602	0.000255219	3.02431	-2.84908e-05	3.06009	0.000156345
				17.8	99791.9	2.96012	0.0003352	3.0284	-2.84033e-05	3.06447	0.000148134
				17.8041	98794.1	2.96421	0.000391347	3.0325	-3.14112e-05	3.06886	0.000139922
				17.8205	94652.9	2.96831	0.000415408	3.03659	-3.47411e-05	3.07325	0.000152146
				17.8246	91616.6	2.9724	0.000430291	3.04069	-3.71672e-05	3.07763	0.000174208
				17.8328	87694.3	2.9765	0.000452728	3.04478	-3.86752e-05	3.08202	0.000188323
				17.8451	84914.3	2.98059	0.000466056	3.04887	-3.89068e-05	3.0864	0.000186895
				17.8532	80500.3	2.98469	0.000470746	3.05297	-3.83633e-05	3.09079	0.000185467
				17.8614	78340.1	2.98878	0.00046598	3.05706	-3.77527e-05	3.09518	0.000153044
				17.8696	75137.4	2.99288	0.00045221	3.06116	-3.69477e-05	3.09956	0.000185469
				17.8737	72356.2	2.99697	0.000407481	3.06525	-3.48556e-05	3.10395	0.000236119
				17.8778	68988.2	3.00107	0.000370209	3.06935	-3.29499e-05	3.10833	0.000300417
				17.8819	66701.8	3.00516	0.000345505	3.07344	-3.1436e-05	3.11272	0.00029842
				17.8901	64642.6	3.00926	0.000322541	3.07754	-3.19971e-05	3.11711	0.000296423
				17.8942	62965.6	3.01335	0.000302857	3.08163	-3.29489e-05	3.12149	0.000276452
				17.8983	60626.7	3.01745	0.000294604	3.08573	-3.34417e-05	3.12588	0.000247047
				17.9024	58235.6	3.02154	0.000291733	3.08982	-3.33348e-05	3.13026	0.000274571
				17.9065	56097.6	3.02564	0.00028828	3.09392	-3.13944e-05	3.13465	0.00030831
				17.9106	54355.4	3.02973	0.000284187	3.09801	-2.93442e-05	3.13904	0.000324213
				17.9147	52690	3.03382	0.000254222	3.10211	-2.72223e-05	3.14342	0.000298848
				17.9229	49708.1	3.03792	0.000219981	3.1062	-2.53026e-05	3.14781	0.000273484
				17.9269	47796.4	3.04201	0.00019785	3.1103	-2.44541e-05	3.15219	0.000248778
				17.931	46056.9	3.04611	0.000169371	3.11439	-2.38651e-05	3.15658	0.000259606
				17.9351	44485.9	3.0502	0.000134882	3.11849	-2.35413e-05	3.16097	0.000292629
				17.9392	42936.6	3.0543	0.000105473	3.12258	-2.3687e-05	3.16535	0.000299857
				17.9433	41399.2	3.05839	7.5703e-05	3.12668	-2.42386e-05	3.16974	0.00028583
				17.9474	39993.7	3.06249	4.55118e-05	3.13077	-2.58655e-05	3.17412	0.000271802
				17.9515	38483.6	3.06658	-6.3925e-06	3.13487	-2.73764e-05	3.17851	0.000261206
				17.9597	36279.2	3.07068	-3.87813e-05	3.13896	-2.87212e-05	3.1829	0.000277978
				17.9638	35304.5	3.07477	-1.47822e-05	3.14306	-2.95879e-05	3.18728	0.000306813
				17.972	33034.9	3.07887	9.10999e-06	3.14715	-3.07911e-05	3.19167	0.000309919
				17.9761	31747.1	3.08296	3.7233e-05	3.15125	-3.24245e-05	3.19605	0.000284699
				17.9802	30558.2	3.08706	6.93598e-05	3.15534	-3.51728e-05	3.20044	0.000259479
				17.9843	29471.9	3.09115	0.000102977	3.15944	-3.68198e-05	3.20483	0.000256769
				17.9884	28609	3.09525	0.000139686	3.16353	-3.75096e-05	3.20921	0.000316663
				17.9966	27638.2	3.09934	0.000166475	3.16763	-3.73126e-05	3.2136	0.000314644
				18.0048	26967.2	3.10344	0.000183849	3.17172	-3.65465e-05	3.21798	0.000312626
				18.0129	26139.6	3.10753	0.000179555	3.17582	-3.58779e-05	3.22237	0.000289715
				18.017	25674.9	3.11163	0.000173785	3.17991	-3.53729e-05	3.22676	0.000250785
				18.0252	24793.3	3.11572	0.000166642	3.18401	-3.56764e-05	3.23114	0.000221146
				18.0334	23947.9	3.11982	0.000156027	3.1881	-3.71937e-05	3.23553	0.000239246
				18.0416	22958.8	3.12391	0.000157122	3.1922	-3.97874e-05	3.23991	0.000260641
				18.058	21857.6	3.12801	0.000153809	3.19629	-4.2611e-05	3.2443	0.000251957
				18.0703	21177.5	3.1321	0.000146276	3.20039	-4.51806e-05	3.24869	0.000243272
				18.0744	20960.9	3.1362	0.000127583	3.20448	-4.79846e-05	3.25307	0.00021621
				18.0907	20382.6	3.14029	7.40688e-05	3.20858	-5.09076e-05	3.25746	0.000225594
				18.103	20095	3.14439	3.19307e-05	3.21267	-5.29449e-05	3.26184	0.000230178
				18.1317	19814.6	3.14848	-5.82944e-06	3.21677	-5.41247e-05	3.26623	0.000232389
				18.1604	19632	3.15258	-3.94473e-05	3.22086	-5.44686e-05	3.27062	0.000222717
				18.1645	19721.5	3.15667	-5.48589e-05	3.22496	-5.45691e-05	3.275	0.000213045
				18.1931	19967	3.16077	-7.30818e-05	3.22905	-5.47386e-05	3.27939	0.000209047
				18.2218	19634.3	3.16486	-9.40658e-05	3.23315	-5.4984e-05	3.28377	0.000205048
				18.2545	19233.1	3.16896	-0.000127702	3.23724	-5.53775e-05	3.28816	0.000144845
				18.2832	19134.8	3.17305	-0.000147242	3.24133	-5.60481e-05	3.29255	0.000244995
				18.3119	19026.9	3.17715	-0.000146871	3.24543	-5.7853e-05	3.29693	0.0002429
				18.3405	19653.8	3.18124	-0.000144017	3.24952	-5.72701e-05	3.30132	0.000240805
				18.3446	19720.1	3.18534	-0.000138866	3.25362	-5.50503e-05	3.3057	0.000225438
				18.361	20513.5	3.18943	-0.000128367	3.25771	-5.14341e-05	3.31009	0.000204771
				18.3733	21016.5	3.19353	-0.000122813	3.26181	-4.78398e-05	3.31448	0.00021382
				18.3856	21309.9	3.19762	-0.00012195	3.2659	-4.38734e-05	3.31886	0.000289698
				18.402	21598.6	3.20172	-0.000126492	3.27	-4.05852e-05	3.32325	0.000278756
				18.4347	22035.6	3.20581	-0.000127358	3.27409	-3.80618e-05	3.32763	0.000267815
				18.4388	22495.3	3.20991	-0.000114232	3.27819	-3.74845e-05	3.33202	0.000242675
				18.4511	23082.5	3.214	-0.000102365	3.28228	-4.00387e-05	3.33641	0.000230511
				18.4634	23244.5	3.2181	-9.16859e-05	3.28638	-4.16149e-05	3.34079	0.000223935
				18.4839	24129.2	3.22219	-7.23274e-05	3.29047	-4.25099e-05	3.34518	0.000275499
				18.492	24345.8	3.22628	-4.47971e-05	3.29457	-4.30873e-05	3.34956	0.000281663
				18.5084	25064.4	3.23038	-2.59093e-05	3.29866	-4.33773e-05	3.35395	0.00027989
				18.5248	25804.4	3.23447	-1.52634e-05	3.30276	-4.35298e-05	3.35834	0.000278118
				18.5289	26155.2	3.23857	-2.50864e-05	3.30685	-4.3822e-05	3.36272	0.000232017
				18.5412	27106.7	3.24266	-3.13845e-05	3.31095	-4.4292e-05	3.36711	0.00022409
				18.5535	28444.6	3.24676	-2.35196e-05	3.31504	-4.53183e-05	3.37149	0.000230528
				18.5617	29543.1	3.25085	3.02118e-05	3.31914	-4.69937e-05	3.37588	0.000232416
				18.5698	30980.6	3.25495	8.55912e-05	3.32323	-4.99779e-05	3.38027	0.0002235
				18.5739	31758.5	3.25904	0.000130225	3.32733	-5.07301e-05	3.38465	0.000214583
				18.5821	33409.5	3.26314	0.000164649	3.33142	-5.04359e-05	3.38904	0.000162263
				18.5862	34160.4	3.26723	0.000181154	3.33552	-4.92068e-05	3.39342	0.000161446
				18.5903	34781.3	3.27133	0.000164729	3.33961	-4.76439e-05	3.39781	0.000244699
				18.5985	36058	3.27542	0.000153177	3.34371	-4.65899e-05	3.4022	0.000249084
				18.6067	37366.5	3.27952	0.000152713	3.3478	-4.59438e-05	3.40658	0.000248284
				18.6149	38674.2	3.28361	0.000150197	3.3519	-4.48142e-05	3.41097	0.000221814
				18.6231	40320.8	3.28771	0.00014572	3.35599	-4.23748e-05	3.41535	0.000195343
				18.6313	42158.6	3.2918	0.000143305	3.36009	-3.98242e-05	3.41974	0.000175529
				18.6395	43871.1	3.2959	0.000156578	3.36418	-3.74733e-05	3.42413	0.000238673
				18.6436	44397.1	3.29999	0.000187294	3.36828	-3.53707e-05	3.42851	0.000235927
				18.6517	45355.3	3.30409	0.000252061	3.37237	-3.39301e-05	3.4329	0.000233181
				18.664	47412.8	3.30818	0.000316207	3.37647	-3.23432e-05	3.43728	0.000226276
				18.6763	49168.6	3.31228	0.000371003	3.38056	-3.12567e-05	3.44167	0.000172717
				18.705	50985.4	3.31637	0.000416871	3.38466	-3.03856e-05	3.44606	0.000132311
				18.7173	55410.8	3.32047	0.000420369	3.38875	-2.75015e-05	3.45044	0.000171371
				18.7214	57539.8	3.32456	0.000419117	3.39285	-2.49197e-05	3.45483	0.00018758
				18.7295	59883.8	3.32866	0.000413984	3.39694	-2.27745e-05	3.45921	0.000179705
				18.7336	60386.4	3.33275	0.000405181	3.40104	-2.21257e-05	3.4636	0.00017183
				18.7418	62567.6	3.33685	0.000380843	3.40513	-2.18057e-05	3.46799	0.000126617
				18.7459	64607.6	3.34094	0.000350084	3.40923	-2.20172e-05	3.47237	8.13277e-05
				18.7541	69035.6	3.34504	0.00030182	3.41332	-2.4628e-05	3.47676	0.000118797
				18.7582	71805.4	3.34913	0.000248903	3.41742	-2.74112e-05	3.48114	0.000129829
				18.7623	75458.2	3.35323	0.000192336	3.42151	-2.82457e-05	3.48553	0.000130833
				18.7664	79299.3	3.35732	0.000131766	3.4256	-2.59098e-05	3.48992	0.000108658
				18.7705	83312.6	3.36142	0.000107035	3.4297	-2.29693e-05	3.4943	8.64828e-05
				18.7746	87275.1	3.36551	0.000101682	3.43379	-2.07155e-05	3.49869	7.0471e-05
				18.7787	90949.8	3.36961	0.000102704	3.43789	-1.92111e-05	3.50307	0.000100849
				18.7828	95436.3	3.3737	0.000128195	3.44198	-1.92665e-05	3.50746	0.000159883
				18.7869	101225	3.3778	0.000151081	3.44608	-2.085e-05	3.51185	0.000165858
				18.791	107762	3.38189	0.000171384	3.45017	-2.00732e-05	3.51623	0.00016489
				18.7951	114839	3.38599	0.000177192	3.45427	-1.93249e-05	3.52062	0.000163921
				18.7992	122201	3.39008	0.000190813	3.45836	-1.87914e-05	3.525	0.000163531
				18.8033	130419	3.39418	0.000199092	3.46246	-1.84815e-05	3.52939	0.000178855
				18.8074	142121	3.39827	0.000202183	3.46655	-1.84606e-05	3.53378	0.000168053
				18.8114	160869	3.40237	0.000161168	3.47065	-1.78212e-05	3.53816	0.000157252
				18.8155	191298	3.40646	0.000135992	3.47474	-1.62648e-05	3.54255	0.000132613
				18.8196	232951	3.41056	0.000116589	3.47884	-1.46593e-05	3.54693	0.000109113
				18.8237	295017	3.41465	0.00015207	3.48293	-1.31701e-05	3.55132	-4.10912e-05
				18.8278	398114	3.41874	0.000186135	3.48703	-1.17881e-05	3.55571	-9.28034e-05
				18.8319	624276	3.42284	0.000217541	3.49112	-1.04937e-05	3.56009	-4.53987e-05
				18.836	1.47812e+06	3.42693	0.000246346	3.49522	-9.50265e-06	3.56448	-4.48814e-05
				19.3069	1.52568e+06	3.43103	0.000242163	3.49931	-8.88993e-06	3.56886	-4.05735e-05
				19.311	493385	3.43512	0.000206853	3.50341	-9.53198e-06	3.57325	-4.00018e-05
				19.3151	287018	3.43922	0.000154545	3.5075	-1.19623e-05	3.57764	-3.943e-05
				19.3192	201810	3.44331	0.000115239	3.5116	-1.47347e-05	3.58202	2.06005e-05
				19.3233	154532	3.44741	0.00010466	3.51569	-1.79117e-05	3.58641	0.000119724
				19.3274	125324	3.4515	0.000111434	3.51979	-2.21853e-05	3.59079	0.000119771
				19.3315	104920	3.4556	0.000134496	3.52388	-2.63663e-05	3.59518	0.000109429
				19.3356	89470.2	3.45969	0.000164843	3.52798	-3.10334e-05	3.59957	9.90859e-05
				19.3397	78047.4	3.46379	0.000191523	3.53207	-3.23473e-05	3.60395	0.000111905
				19.3438	69374.2	3.46788	0.000214643	3.53617	-3.33734e-05	3.60834	0.000160876
				19.3479	61831.6	3.47198	0.000210583	3.54026	-3.44067e-05	3.61272	0.000164896
				19.352	55383.6	3.47607	0.000230039	3.54436	-3.56981e-05	3.61711	0.000157245
				19.3561	50052.2	3.48017	0.000249243	3.54845	-3.92651e-05	3.6215	0.000149595
				19.3602	45621.3	3.48426	0.000268123	3.55255	-4.24374e-05	3.62588	0.000178435
				19.3643	41990.1	3.48836	0.000281985	3.55664	-4.53556e-05	3.63027	0.000210358
				19.3684	38897.8	3.49245	0.000291053	3.56074	-4.83487e-05	3.63465	0.000216222
				19.3724	36241.5	3.49655	0.000281049	3.56483	-5.13846e-05	3.63904	0.000218246
				19.3765	34018.7	3.50064	0.000286417	3.56893	-5.41849e-05	3.64343	0.000212054
				19.3806	31747.1	3.50474	0.000286823	3.57302	-5.67876e-05	3.64781	0.000205862
				19.3847	29495.2	3.50883	0.000282443	3.57712	-5.94798e-05	3.6522	0.000174716
				19.3888	27674.8	3.51293	0.000257406	3.58121	-6.23852e-05	3.65658	0.000139749
				19.3929	25824.9	3.51702	0.000234235	3.58531	-6.61566e-05	3.66097	0.000168923
				19.397	24177.2	3.52112	0.000204215	3.5894	-6.64252e-05	3.66536	0.00021635
				19.4011	22684.1	3.52521	0.000167662	3.5935	-6.59484e-05	3.66974	0.000213711
				19.4052	21332.5	3.52931	0.000107681	3.59759	-6.47944e-05	3.67413	0.000211072
				19.4093	20042.7	3.5334	6.1624e-05	3.60169	-6.31234e-05	3.67851	0.000203737
				19.4134	18837.5	3.5375	2.68537e-05	3.60578	-6.14792e-05	3.6829	0.000177315
				19.4175	17747.7	3.54159	2.68441e-06	3.60988	-6.03909e-05	3.68729	0.000185583
				19.4216	16717.6	3.54569	-1.87681e-05	3.61397	-5.97927e-05	3.69167	0.000248337
				19.4257	15761.2	3.54978	-3.97391e-05	3.61806	-5.9263e-05	3.69606	0.000245601
				19.4298	14897.2	3.55388	-6.0109e-05	3.62216	-5.88552e-05	3.70044	0.000242866
				19.4339	14232.1	3.55797	-3.04755e-05	3.62625	-5.93426e-05	3.70483	0.000233773
				19.438	13619.7	3.56207	-7.93011e-06	3.63035	-6.2287e-05	3.70922	0.000193426
				19.4421	13145.7	3.56616	7.7403e-06	3.63444	-6.32171e-05	3.7136	0.00019632
				19.4462	12632.4	3.57026	1.13778e-05	3.63854	-6.23695e-05	3.71799	0.000185111
				19.4502	12160.9	3.57435	1.21799e-06	3.64263	-6.12917e-05	3.72237	0.000173903
				19.4584	11254.3	3.57845	2.80405e-05	3.64673	-5.86449e-05	3.72676	0.000147071
				19.4625	10765.7	3.58254	6.64857e-05	3.65082	-5.62413e-05	3.73115	8.16036e-05
				19.4666	10263.4	3.58664	8.81346e-05	3.65492	-5.41425e-05	3.73553	2.15704e-05
				19.4707	9744.14	3.59073	9.37727e-05	3.65901	-5.27264e-05	3.73992	4.46989e-05
				19.4748	9325.44	3.59483	5.67325e-05	3.66311	-5.07652e-05	3.7443	6.81529e-05
				19.4789	8980.47	3.59892	6.92957e-06	3.6672	-4.88326e-05	3.74869	6.49389e-05
				19.483	8644.09	3.60302	-3.32713e-05	3.6713	-4.86686e-05	3.75308	6.1725e-05
				19.4871	8242.88	3.60711	-6.43563e-05	3.67539	-4.98374e-05	3.75746	-4.59698e-06
				19.4912	7791.76	3.6112	-8.72559e-05	3.67949	-4.91091e-05	3.76185	-5.7817e-05
				19.4953	7395.41	3.6153	-0.000117939	3.68358	-4.83923e-05	3.76623	-1.02856e-05
				19.4994	7028.4	3.61939	-0.000155869	3.68768	-4.76992e-05	3.77062	7.15379e-05
				19.5035	6685.54	3.62349	-0.000155722	3.69177	-4.70073e-05	3.77501	6.48476e-05
				19.5076	6376.85	3.62758	-0.000145389	3.69587	-4.64456e-05	3.77939	5.81573e-05
				19.5117	6048.62	3.63168	-0.00013294	3.69996	-4.59755e-05	3.78378	4.50908e-05
				19.5158	5763.73	3.63577	-0.000122209	3.70406	-4.51436e-05	3.78816	2.47375e-05
				19.5199	5562.32	3.63987	-0.000113125	3.70815	-4.2684e-05	3.79255	3.99941e-05
				19.524	5406.24	3.64396	-0.000112049	3.71225	-3.86043e-05	3.79694	7.56171e-05
				19.5281	5232.38	3.64806	-0.000106099	3.71634	-3.45776e-05	3.80132	9.23968e-05
				19.5321	5041.54	3.65215	-0.000100166	3.72044	-3.13372e-05	3.80571	9.99131e-05
				19.5362	4906.7	3.65625	-0.00010014	3.72453	-2.89284e-05	3.81009	0.000107429
				19.5444	4718.14	3.66034	-0.000105626	3.72863	-2.81124e-05	3.81448	0.00012938
				19.5485	4654.39	3.66444	-9.71084e-05	3.73272	-2.94372e-05	3.81887	0.000160262
				19.5567	4465.05	3.66853	-8.48663e-05	3.73682	-3.17313e-05	3.82325	0.000190088
				19.5649	4225.21	3.67263	-6.90479e-05	3.74091	-3.49416e-05	3.82764	0.000203542
				19.569	4097.2	3.67672	-1.37379e-05	3.74501	-3.8861e-05	3.83202	0.000198988
				19.5731	3968.87	3.68082	7.33635e-05	3.7491	-4.15639e-05	3.83641	0.000194433
				19.5772	3856.55	3.68491	0.000168738	3.7532	-4.31558e-05	3.8408	0.000194622
				19.5854	3622.11	3.68901	0.00024275	3.75729	-4.43064e-05	3.84518	0.000217057
				19.5895	3529.59	3.6931	0.000296451	3.76139	-4.54214e-05	3.84957	0.000270027
				19.5977	3363.86	3.6972	0.000301842	3.76548	-4.65587e-05	3.85395	0.000259842
				19.6018	3264.48	3.70129	0.000225858	3.76958	-4.82076e-05	3.85834	0.000249658
				19.6059	3138.5	3.70539	0.000175585	3.77367	-5.05322e-05	3.86273	0.000224377
				19.6099	2995.98	3.70948	0.000133713	3.77777	-5.48325e-05	3.86711	0.000228624
				19.614	2859.04	3.71358	0.00011012	3.78186	-5.77211e-05	3.8715	0.000245879
				19.6181	2736.13	3.71767	8.82791e-05	3.78596	-6.01214e-05	3.87588	0.000302712
				19.6222	2630.04	3.72177	5.29036e-05	3.79005	-6.21622e-05	3.88027	0.000307861
				19.6263	2530.87	3.72586	4.76807e-06	3.79415	-6.47594e-05	3.88466	0.000307663
				19.6304	2438.83	3.72996	-4.11665e-05	3.79824	-6.7978e-05	3.88904	0.000307465
				19.6345	2349.66	3.73405	-7.62818e-05	3.80234	-7.21351e-05	3.89343	0.000315789
				19.6386	2261.62	3.73815	-0.000107403	3.80643	-7.33077e-05	3.89781	0.000324114
				19.6427	2174.29	3.74224	-0.000137361	3.81052	-7.32416e-05	3.9022	0.000345546
				19.6468	2091.2	3.74634	-0.000166119	3.81462	-7.31418e-05	3.90659	0.000369542
				19.6509	2019.28	3.75043	-0.000154655	3.81871	-7.29497e-05	3.91097	0.00038034
				19.655	1963.66	3.75453	-0.000132772	3.82281	-7.20666e-05	3.91536	0.000380184
				19.6632	1880.62	3.75862	-0.0001187	3.8269	-7.09293e-05	3.91974	0.0003629
				19.6673	1853.59	3.76272	-0.000112045	3.831	-6.94619e-05	3.92413	0.000345616
				19.6714	1818.28	3.76681	-0.000109439	3.83509	-6.69751e-05	3.92852	0.00034257
				19.6796	1750.21	3.77091	-0.000110703	3.83919	-6.48413e-05	3.9329	0.000350795
				19.7	1713.38	3.775	-0.00013411	3.84328	-6.33745e-05	3.93729	0.00035292
				19.7082	1665.99	3.7791	-0.000177196	3.84738	-6.48584e-05	3.94167	0.000331917
				19.7164	1598.22	3.78319	-0.000208253	3.85147	-6.36075e-05	3.94606	0.000310915
				19.7246	1548.59	3.78729	-0.000236897	3.85557	-6.29e-05	3.95045	0.000289856
				19.7287	1540.18	3.79138	-0.000272739	3.85966	-6.28031e-05	3.95483	0.000333483
				19.7369	1486.05	3.79547	-0.000315307	3.86376	-6.36955e-05	3.95922	0.000352972
				19.7451	1433.2	3.79957	-0.000329403	3.86785	-6.37453e-05	3.9636	0.000350306
				19.7574	1367.15	3.80366	-0.000345702	3.87195	-6.38818e-05	3.96799	0.00034764
				19.7656	1291.15	3.80776	-0.000364188	3.87604	-6.42219e-05	3.97238	0.000321365
				19.7696	1274.82	3.81185	-0.000388767	3.88014	-6.55903e-05	3.97676	0.000296699
				19.7901	1252.48	3.81595	-0.00042227	3.88423	-6.58253e-05	3.98115	0.000323345
				19.7983	1210.44	3.82004	-0.000415769	3.88833	-6.42701e-05	3.98553	0.000332107
				19.8065	1167.42	3.82414	-0.000400312	3.89242	-6.21813e-05	3.98992	0.000302594
				19.8188	1131.88	3.82823	-0.000376495	3.89652	-6.02233e-05	3.99431	0.000273081
				19.8311	1079.85	3.83233	-0.000339202	3.90061	-5.82714e-05	3.99869	0.000229871
				19.8393	1047.17	3.83642	-0.000297114	3.90471	-5.52715e-05	4.00308	0.000251366
				19.8475	1030.61	3.84052	-0.000250472	3.9088	-5.23087e-05	4.00746	0.000332024
				19.8679	1074.14	3.84461	-0.000181325	3.9129	-4.95531e-05	4.01185	0.000329302
				19.872	1103.99	3.84871	-0.000111635	3.91699	-4.69733e-05	4.01624	0.00032658
				19.8802	1163.07	3.8528	-5.14143e-05	3.92109	-4.42801e-05	4.02062	0.000317072
				19.8843	1210.95	3.8569	-1.65909e-07	3.92518	-4.09842e-05	4.02501	0.000287248
				19.8884	1260	3.86099	3.26105e-05	3.92928	-3.87091e-05	4.02939	0.000251022
				19.8925	1307.03	3.86509	7.80011e-06	3.93337	-3.75396e-05	4.03378	0.000311245
				19.8966	1337.68	3.86918	-1.55421e-05	3.93747	-3.84935e-05	4.03817	0.000342413
				19.9089	1393.34	3.87328	-7.86615e-06	3.94156	-4.04586e-05	4.04255	0.000354273
				19.9171	1461.1	3.87737	1.27437e-05	3.94566	-3.82299e-05	4.04694	0.00035213
				19.9212	1502.16	3.88147	4.55133e-05	3.94975	-3.51075e-05	4.05132	0.000349986
				19.9294	1581.28	3.88556	0.00011053	3.95385	-3.28923e-05	4.05571	0.000341503
				19.9375	1560.83	3.88966	0.000175961	3.95794	-3.16573e-05	4.0601	0.000328509
				19.9457	1626.74	3.89375	0.000241786	3.96204	-3.21077e-05	4.06448	0.000342293
				19.9539	1743.13	3.89785	0.000349907	3.96613	-3.23564e-05	4.06887	0.000346198
				19.958	1802.73	3.90194	0.000443436	3.97023	-3.25258e-05	4.07325	0.000346396
				19.9621	1855.14	3.90604	0.00052297	3.97432	-3.23461e-05	4.07764	0.000329694
				19.9662	1911.32	3.91013	0.000565654	3.97842	-2.95679e-05	4.08203	0.000312991
				19.9703	1979	3.91423	0.000492451	3.98251	-2.68409e-05	4.08641	0.0003332
				19.9785	2099.08	3.91832	0.000392741	3.98661	-2.47951e-05	4.0908	0.000331747
				19.9826	2162.16	3.92242	0.000312768	3.9907	-2.35726e-05	4.09518	0.000330294
				19.9867	2227.43	3.92651	0.000258806	3.99479	-2.44704e-05	4.09957	0.000298022
				19.9949	2435.79	3.93061	0.000223013	3.99889	-2.52005e-05	4.10396	0.000260751
				19.999	2600.9	3.9347	0.000198031	4.00298	-2.53131e-05	4.10834	0.000238566
				20.0031	2767.55	3.9388	0.000177081	4.00708	-2.55725e-05	4.11273	0.000249066
				20.0072	2938.49	3.94289	0.000159934	4.01117	-2.60021e-05	4.11711	0.000279155
				20.0112	3118.85	3.94699	0.000156023	4.01527	-2.66067e-05	4.1215	0.000280539
				20.0153	3310.39	3.95108	0.000150219	4.01936	-2.55384e-05	4.12589	0.000270945
				20.0194	3507.36	3.95518	0.000142534	4.02346	-2.36478e-05	4.13027	0.000261352
				20.0235	3687.94	3.95927	0.000116804	4.02755	-2.14867e-05	4.13466	0.000259146
				20.0276	3873.04	3.96337	0.000107401	4.03165	-1.96277e-05	4.13904	0.00028202
				20.0317	4102.87	3.96746	0.000109898	4.03574	-1.81219e-05	4.14343	0.000287144
				20.0358	4376.77	3.97156	0.000119653	4.03984	-1.74831e-05	4.14782	0.00028266
				20.0399	4612.86	3.97565	0.000130157	4.04393	-1.72367e-05	4.1522	0.000278175
				20.044	4831.16	3.97975	0.000119161	4.04803	-1.54989e-05	4.15659	0.000271118
				20.0481	5036.81	3.98384	8.7944e-05	4.05212	-1.37619e-05	4.16097	0.000256771
				20.0522	5137.62	3.98793	7.0362e-05	4.05622	-1.36991e-05	4.16536	0.000281558
				20.0563	5078.76	3.99203	8.82324e-05	4.06031	-1.53589e-05	4.16975	0.000306452
				20.0604	4982.96	3.99612	0.000100956	4.06441	-1.92868e-05	4.17413	0.000314376
				20.0686	4889.78	4.00022	0.000108684	4.0685	-2.12739e-05	4.17852	0.000310307
				20.0727	4974.06	4.00431	0.000103477	4.0726	-2.18258e-05	4.1829	0.000306238
				20.0768	5137.81	4.00841	0.000119546	4.07669	-2.20202e-05	4.18729	0.000290176
				20.0809	5408.08	4.0125	0.000133726	4.08079	-2.351e-05	4.19168	0.000322909
				20.085	5658.95	4.0166	0.00014604	4.08488	-2.60537e-05	4.19606	0.000332678
				20.0891	5917.15	4.02069	0.000150485	4.08898	-2.78613e-05	4.20045	0.000330009
				20.0931	6147.6	4.02479	0.000141385	4.09307	-2.93461e-05	4.20483	0.00032734
				20.0972	6337.47	4.02888	0.000129678	4.09717	-3.07613e-05	4.20922	0.000290687
				20.1054	6667.67	4.03298	0.000115551	4.10126	-3.22234e-05	4.21361	0.000273981
				20.1095	6847.45	4.03707	9.58575e-05	4.10536	-3.40232e-05	4.21799	0.000302376
				20.1136	7092.42	4.04117	0.000116788	4.10945	-3.85167e-05	4.22238	0.000378941
				20.1177	7357.76	4.04526	0.000155818	4.11355	-4.2377e-05	4.22676	0.000369125
				20.1218	7603.5	4.04936	0.000172323	4.11764	-4.39537e-05	4.23115	0.000359309
				20.1259	7983.94	4.05345	0.000167494	4.12174	-4.39502e-05	4.23554	0.000336222
				20.13	8329.03	4.05755	0.000152851	4.12583	-4.39265e-05	4.23992	0.000319508
				20.1341	8660.72	4.06164	0.000151091	4.12993	-4.3881e-05	4.24431	0.000374134
				20.1382	8928.18	4.06574	0.00014445	4.13402	-4.37954e-05	4.24869	0.000384618
				20.1464	9268.43	4.06983	0.000133102	4.13812	-4.48538e-05	4.25308	0.000384572
				20.1505	9524.43	4.07393	0.000100254	4.14221	-4.71457e-05	4.25747	0.000369064
				20.1546	9790.34	4.07802	5.51461e-05	4.14631	-5.15021e-05	4.26185	0.000353555
				20.1628	10247.3	4.08212	-1.7246e-06	4.1504	-5.44775e-05	4.26624	0.000284949
				20.1709	10437.7	4.08621	-6.04604e-05	4.1545	-5.66039e-05	4.27062	0.000262218
				20.1791	10649.2	4.09031	-8.20283e-05	4.15859	-5.84343e-05	4.27501	0.000297331
				20.1832	10888.8	4.0944	-6.8589e-05	4.16269	-6.02265e-05	4.2794	0.000301113
				20.1914	11417.9	4.0985	-6.56963e-05	4.16678	-6.18922e-05	4.28378	0.000293643
				20.1996	11996.8	4.10259	-7.29345e-05	4.17088	-6.2556e-05	4.28817	0.000286174
				20.2037	12361.2	4.10669	-0.000109545	4.17497	-6.2239e-05	4.29255	0.000251337
				20.2078	12821.9	4.11078	-0.000155364	4.17907	-6.18297e-05	4.29694	0.0002677
				20.216	13396	4.11488	-0.000172207	4.18316	-6.14284e-05	4.30133	0.000322127
				20.2324	13804.4	4.11897	-0.00018564	4.18725	-6.1077e-05	4.30571	0.000305167
				20.2406	14539.3	4.12307	-0.00020254	4.19135	-6.0634e-05	4.3101	0.000288207
				20.2447	14892.8	4.12716	-0.000222749	4.19544	-5.87807e-05	4.31448	0.000252414
				20.2692	15302.5	4.13126	-0.000252694	4.19954	-5.5385e-05	4.31887	0.000240908
				20.2733	15525.6	4.13535	-0.000269015	4.20363	-5.18388e-05	4.32326	0.000262617
				20.2938	16259.6	4.13945	-0.000285311	4.20773	-4.94688e-05	4.32764	0.000271197
				20.302	16524.4	4.14354	-0.000301656	4.21182	-4.8298e-05	4.33203	0.000267942
				20.3266	15981.9	4.14764	-0.000319936	4.21592	-4.87159e-05	4.33641	0.000264686
				20.3307	15593.2	4.15173	-0.00029038	4.22001	-4.87253e-05	4.3408	0.000260939
				20.3347	15218.1	4.15583	-0.000253865	4.22411	-4.71107e-05	4.34519	0.000229422
				20.3593	15057.2	4.15992	-0.000227422	4.2282	-4.56885e-05	4.34957	0.00021132
				20.3716	14795.3	4.16402	-0.000210512	4.2323	-4.45301e-05	4.35396	0.000264645
				20.3921	14624.7	4.16811	-0.000200821	4.23639	-4.40774e-05	4.35834	0.000283643
				20.4044	14269.6	4.17221	-0.000197904	4.24049	-4.30006e-05	4.36273	0.000247747
				20.4166	14316.3	4.1763	-0.000196709	4.24458	-4.1779e-05	4.36712	0.00021185
				20.4207	14306.6	4.18039	-0.000197721	4.24868	-4.04126e-05	4.3715	0.000165575
				20.4289	13730.3	4.18449	-0.000226461	4.25277	-3.86932e-05	4.37589	0.00021262
				20.4371	13785.1	4.18858	-0.000234924	4.25687	-3.58203e-05	4.38027	0.000286059
				20.4494	13893.8	4.19268	-0.000212964	4.26096	-3.19926e-05	4.38466	0.000308327
				20.4535	13647.7	4.19677	-0.000181886	4.26506	-2.86252e-05	4.38905	0.000308193
				20.4576	13163.2	4.20087	-0.000142232	4.26915	-2.58235e-05	4.39343	0.000304179
				20.4617	12436	4.20496	-7.49478e-05	4.27325	-2.45196e-05	4.39782	0.000300166
				20.4658	11901.1	4.20906	-4.49514e-06	4.27734	-2.36644e-05	4.4022	0.000275277
				20.4699	11372.4	4.21315	4.82926e-05	4.28144	-2.36683e-05	4.40659	0.000348676
				20.474	10951.9	4.21725	8.44117e-05	4.28553	-2.45876e-05	4.41098	0.000337742
				20.4822	11378.8	4.22134	0.000112546	4.28963	-2.72315e-05	4.41536	0.000326809
				20.4904	11919	4.22544	0.000133052	4.29372	-3.10915e-05	4.41975	0.000305496
				20.4944	12226.1	4.22953	0.000115238	4.29782	-3.48069e-05	4.42413	0.000298924
				20.5026	12974.4	4.23363	8.65614e-05	4.30191	-3.86017e-05	4.42852	0.00030799
				20.5108	13852.1	4.23772	5.28292e-05	4.30601	-4.39654e-05	4.43291	0.000334911
				20.5149	14719.7	4.24182	5.59387e-05	4.3101	-4.54134e-05	4.43729	0.000338255
				20.519	15642.3	4.24591	6.0571e-05	4.3142	-4.56833e-05	4.44168	0.00030378
				20.5231	16987.6	4.25001	5.8261e-05	4.31829	-4.56584e-05	4.44606	0.000269304
				20.5272	17938.1	4.2541	4.94003e-05	4.32239	-4.61283e-05	4.45045	0.000229794
				20.5313	19095.7	4.2582	4.08934e-05	4.32648	-4.72345e-05	4.45484	0.000233701
				20.5354	19973.7	4.26229	3.26862e-05	4.33058	-4.99417e-05	4.45922	0.000300519
				20.5395	18059.3	4.26639	4.6095e-06	4.33467	-4.99357e-05	4.46361	0.000303785
				20.5436	16765.5	4.27048	-5.8003e-05	4.33877	-4.86635e-05	4.46799	0.000297662
				20.5477	15847.1	4.27458	-6.98094e-05	4.34286	-4.72285e-05	4.47238	0.000291538
				20.5518	15196.7	4.27867	-5.72154e-05	4.34696	-4.61357e-05	4.47677	0.00028521
				20.5641	15533.7	4.28277	-3.82962e-05	4.35105	-4.54498e-05	4.48115	0.000332742
				20.5722	15810.4	4.28686	-2.49626e-05	4.35515	-4.56184e-05	4.48554	0.000364109
				20.5763	16260.9	4.29096	-1.6942e-05	4.35924	-4.44633e-05	4.48992	0.000375457
				20.5804	17017.4	4.29505	-1.85392e-05	4.36334	-4.28437e-05	4.49431	0.000374898
				20.5845	18443.5	4.29915	4.10565e-06	4.36743	-4.18068e-05	4.4987	0.00035346
				20.5886	20702.8	4.30324	2.06159e-05	4.37153	-4.09945e-05	4.50308	0.000332022
				20.5927	21870.3	4.30734	3.12001e-05	4.37562	-3.74882e-05	4.50747	0.000326149
				20.5968	20419.5	4.31143	1.86539e-05	4.37971	-3.33857e-05	4.51185	0.000441547
				20.6009	18801.5	4.31553	9.77303e-06	4.38381	-2.87584e-05	4.51624	0.000442042
				20.605	18040.6	4.31962	1.3504e-06	4.3879	-2.39199e-05	4.52063	0.000442537
				20.6214	16918.9	4.32372	-6.65113e-06	4.392	-1.94727e-05	4.52501	0.000440692
				20.6255	16153.6	4.32781	-1.8815e-05	4.39609	-1.56289e-05	4.5294	0.000438847
				20.6296	15343.7	4.33191	-3.47859e-05	4.40019	-1.41878e-05	4.53378	0.000432547
				20.6337	14479.9	4.336	-1.0752e-05	4.40428	-1.28208e-05	4.53817	0.000461806
				20.6378	13736.6	4.3401	5.34276e-06	4.40838	-1.18687e-05	4.54256	0.000471756
				20.6419	13897.5	4.34419	1.37533e-05	4.41247	-1.12638e-05	4.54694	0.000470617
				20.6541	13657.5	4.34829	-5.72612e-06	4.41657	-1.02977e-05	4.55133	0.000469478
				20.6623	13369.3	4.35238	-3.4915e-06	4.42066	-7.03094e-06	4.55571	0.000430203
				20.6787	14650.5	4.35648	3.73738e-06	4.42476	-2.69201e-06	4.5601	0.000415793
				20.6828	16138.2	4.36057	3.11654e-06	4.42885	2.03137e-06	4.56449	0.000459316
				20.6869	17328.9	4.36466	-5.02559e-06	4.43295	6.76411e-06	4.56887	0.000462983
				20.691	18087.9	4.36876	-4.69493e-05	4.43704	1.1004e-05	4.57326	0.000458208
				20.6951	19231.8	4.37285	-3.62099e-05	4.44114	1.46734e-05	4.57764	0.000453432
				20.6992	19745.7	4.37695	-1.83019e-05	4.44523	1.68955e-05	4.58203	0.000390883
				20.7033	19598.9	4.38104	1.71473e-06	4.44933	1.78329e-05	4.58642	0.000380919
				20.7115	17617.4	4.38514	2.37127e-05	4.45342	1.83819e-05	4.5908	0.000416362
				20.7156	16516.9	4.38923	4.51536e-05	4.45752	1.78558e-05	4.59519	0.000427912
				20.7197	15929.2	4.39333	6.09005e-05	4.46161	1.71422e-05	4.59957	0.000441181
				20.7279	15348.9	4.39742	7.11881e-05	4.46571	1.54114e-05	4.60396	0.000440571
				20.7442	14619.2	4.40152	4.58878e-05	4.4698	9.70485e-06	4.60835	0.000439758
				20.7524	14514.6	4.40561	1.84942e-05	4.4739	6.62564e-06	4.61273	0.000451237
				20.7606	15005.3	4.40971	-7.80946e-06	4.47799	6.63632e-06	4.61712	0.000502371
				20.7811	15519.7	4.4138	-3.30962e-05	4.48209	6.92137e-06	4.6215	0.00050638
				20.7934	16420.9	4.4179	-6.42212e-05	4.48618	7.19765e-06	4.62589	0.000506709
				20.7975	16801.1	4.42199	-8.63936e-05	4.49028	7.15424e-06	4.63028	0.000492813
				20.8057	17604.5	4.42609	-0.000111662	4.49437	6.96328e-06	4.63466	0.000478916
				20.8138	18044.7	4.43018	-0.000139778	4.49847	8.00428e-06	4.63905	0.000442411
				20.8179	18272.6	4.43428	-0.000136455	4.50256	9.35642e-06	4.64343	0.000449323
				20.8384	19495.9	4.43837	-0.000121979	4.50666	1.0794e-05	4.64782	0.00044649
				20.8425	20246.3	4.44247	-0.000123047	4.51075	1.23393e-05	4.65221	0.000443657
				20.8466	20917.8	4.44656	-0.000138891	4.51485	1.4143e-05	4.65659	0.000432198
				20.8507	21405	4.45066	-0.000184936	4.51894	1.52427e-05	4.66098	0.000424564
				20.8589	22335.8	4.45475	-0.000204246	4.52304	1.56698e-05	4.66536	0.00041693
				20.8671	23521.7	4.45885	-0.000229292	4.52713	1.56426e-05	4.66975	0.000419668
				20.8712	24094.8	4.46294	-0.000259888	4.53123	1.65201e-05	4.67414	0.000445359
				20.8794	25070.8	4.46704	-0.000309419	4.53532	1.81975e-05	4.67852	0.00045305
				20.8876	26516.9	4.47113	-0.000389736	4.53942	1.98847e-05	4.68291	0.000443378
				20.8917	27407.7	4.47523	-0.000450125	4.54351	2.07997e-05	4.68729	0.000433705
				20.8998	28152.4	4.47932	-0.000489256	4.54761	2.08335e-05	4.69168	0.000391728
				20.9039	28161.6	4.48342	-0.000518899	4.5517	1.90771e-05	4.69607	0.000379665
				20.908	28032.9	4.48751	-0.000539639	4.5558	1.87896e-05	4.70045	0.000440592
				20.9121	28458.7	4.49161	-0.000549294	4.55989	1.98382e-05	4.70484	0.00043419
				20.9203	29616	4.4957	-0.00056566	4.56399	2.13359e-05	4.70922	0.000427789
				20.9326	30581.9	4.4998	-0.000588288	4.56808	2.30933e-05	4.71361	0.000414302
				20.9449	32121.5	4.50389	-0.000579654	4.57217	2.43022e-05	4.718	0.000417876
				20.949	33925.1	4.50799	-0.000559451	4.57627	2.49371e-05	4.72238	0.000421449
				20.9531	36143.7	4.51208	-0.000528469	4.58036	2.4876e-05	4.72677	0.000452214
				20.9572	38399.5	4.51618	-0.000500683	4.58446	2.65979e-05	4.73115	0.000465583
				20.9613	40941.9	4.52027	-0.000476014	4.58855	2.88954e-05	4.73554	0.000456901
				20.9654	43257	4.52437	-0.000475219	4.59265	3.00671e-05	4.73993	0.000448218
				20.9695	45459.8	4.52846	-0.000485739	4.59674	3.02385e-05	4.74431	0.000426865
				20.9735	47808.5	4.53256	-0.000538765	4.60084	3.01518e-05	4.7487	0.000429704
				20.9776	50789.8	4.53665	-0.00056044	4.60493	2.91783e-05	4.75308	0.000447541
				20.9817	54263.8	4.54075	-0.000568119	4.60903	2.80981e-05	4.75747	0.00044435
				20.9858	58652.8	4.54484	-0.000562665	4.61312	2.62569e-05	4.76186	0.000441159
				20.9899	63044.5	4.54894	-0.00054209	4.61722	2.38701e-05	4.76624	0.00040583
				20.994	69669.8	4.55303	-0.000521542	4.62131	2.25736e-05	4.77063	0.000359274
				20.9981	76464.6	4.55712	-0.000506396	4.62541	2.14796e-05	4.77501	0.000371797
				21.0022	85464.1	4.56122	-0.000496392	4.6295	2.07426e-05	4.7794	0.000381095
				21.0063	95630.3	4.56531	-0.000496694	4.6336	2.16575e-05	4.78379	0.000377076
				21.0104	107770	4.56941	-0.000558258	4.63769	2.16156e-05	4.78817	0.000373058
				21.0145	122184	4.5735	-0.000522827	4.64179	2.05226e-05	4.79256	0.000322783
				21.0186	138759	4.5776	-0.000455977	4.64588	1.75878e-05	4.79694	0.000306949
				21.0227	159412	4.58169	-0.000383184	4.64998	1.52386e-05	4.80133	0.000328014
				21.0268	184979	4.58579	-0.000316559	4.65407	1.30983e-05	4.80572	0.000366308
				21.0309	212989	4.58988	-0.000255964	4.65817	1.1273e-05	4.8101	0.000380801
				21.035	249031	4.59398	-0.000263543	4.66226	1.09664e-05	4.81449	0.000380918
				21.0391	301819	4.59807	-0.000263771	4.66636	1.28648e-05	4.81887	0.000374647
				21.0432	389210	4.60217	-0.000256894	4.67045	1.42142e-05	4.82326	0.000368375
				21.0473	526486	4.60626	-0.000267902	4.67455	1.49029e-05	4.82765	0.000380632
				21.0514	821767	4.61036	-0.000295911	4.67864	1.39026e-05	4.83203	0.000419879
				21.0554	1.97062e+06	4.61445	-0.000359354	4.68274	1.16413e-05	4.83642	0.000438136
				22.9841	1.01758e+09	4.61855	-0.000404531	4.68683	1.11977e-05	4.8408	0.000425546
				22.9882	4.52973e+07	4.62264	-0.000448989	4.69093	1.16107e-05	4.84519	0.000412955
				22.9923	1.05574e+07	4.62674	-0.000492852	4.69502	1.20131e-05	4.84958	0.000432574
				22.9964	2.89117e+06	4.63083	-0.000547788	4.69912	1.23613e-05	4.85396	0.000456029
				23.0005	1.51676e+06	4.63493	-0.000505204	4.70321	1.26207e-05	4.85835	0.000452862
				23.0046	1.36979e+06	4.63902	-0.000466516	4.70731	1.24623e-05	4.86273	0.000449695
				23.0087	1.62213e+06	4.64312	-0.000431874	4.7114	1.18802e-05	4.86712	0.000431365
				23.0128	2.29679e+06	4.64721	-0.000414369	4.7155	1.07304e-05	4.87151	0.000372352
				23.0169	3.04566e+06	4.65131	-0.000437533	4.71959	9.55703e-06	4.87589	0.000390644
				23.021	3.63227e+06	4.6554	-0.000422621	4.72369	8.34302e-06	4.88028	0.000416875
				23.0251	3.33569e+06	4.6595	-0.000418369	4.72778	6.86481e-06	4.88466	0.00043087
				23.0292	2.04617e+06	4.66359	-0.000424411	4.73188	5.13415e-06	4.88905	0.000425835
				23.0333	964886	4.66769	-0.000471153	4.73597	3.20482e-06	4.89344	0.000420801
				23.0374	447502	4.67178	-0.000493922	4.74007	1.41311e-06	4.89782	0.000380433
				23.0415	204773	4.67588	-0.000500249	4.74416	-7.38608e-07	4.90221	0.000348583
				23.0456	170066	4.67997	-0.00050169	4.74826	-3.00065e-06	4.90659	0.000343991
				23.0497	175329	4.68407	-0.000498534	4.75235	-3.34498e-06	4.91098	0.000362984
				23.0538	221547	4.68816	-0.000479646	4.75644	-3.39227e-06	4.91537	0.000354006
				23.0578	317452	4.69226	-0.000446746	4.76054	-3.53534e-06	4.91975	0.000345027
				23.0619	471379	4.69635	-0.000398814	4.76463	-3.76408e-06	4.92414	0.000319026
				23.066	679775	4.70045	-0.000301871	4.76873	-4.21695e-06	4.92852	0.000287786
				23.0701	925252	4.70454	-0.000220997	4.77282	-6.8692e-06	4.93291	0.000280414
				23.0783	367152	4.70864	-0.000155531	4.77692	-9.43803e-06	4.9373	0.000290647
				23.0824	222257	4.71273	-0.000116311	4.78101	-1.14642e-05	4.94168	0.000288145
				23.0865	144198	4.71683	-0.000130604	4.78511	-1.28192e-05	4.94607	0.000285643
				23.0906	86225.7	4.72092	-0.000187046	4.7892	-1.23728e-05	4.95045	0.000276696
				23.0947	55358.6	4.72502	-0.000232152	4.7933	-1.24172e-05	4.95484	0.000242925
				23.0988	37387.1	4.72911	-0.00023854	4.79739	-1.3028e-05	4.95923	0.000254797
				23.1029	33620.3	4.73321	-0.000240489	4.80149	-1.49418e-05	4.96361	0.000295194
				23.107	32725.7	4.7373	-0.000241565	4.80558	-1.79731e-05	4.968	0.000304397
				23.1152	31120.7	4.7414	-0.000243266	4.80968	-1.8934e-05	4.97238	0.0003136
				23.1193	30136.2	4.74549	-0.000245729	4.81377	-1.90319e-05	4.97677	0.000313783
				23.1234	28949.7	4.74958	-0.0003069	4.81787	-1.86173e-05	4.98116	0.000315238
				23.1275	27345.7	4.75368	-0.000366357	4.82196	-1.80691e-05	4.98554	0.000316693
				23.1316	26573.7	4.75777	-0.00041615	4.82606	-1.73631e-05	4.98993	0.000370602
				23.1357	25536	4.76187	-0.000458604	4.83015	-1.61921e-05	4.99431	0.000356153
				23.1397	24567.9	4.76596	-0.000482948	4.83425	-1.44971e-05	4.9987	0.000341703
				23.1438	23410.7	4.77006	-0.000495453	4.83834	-1.13647e-05	5.00309	0.000313019
				23.1479	22484.8	4.77415	-0.000502838	4.84244	-5.42089e-06	5.00747	0.000302635
				23.152	21532.3	4.77825	-0.000505456	4.84653	-5.56507e-07	5.01186	0.000300243
				23.1561	20715.2	4.78234	-0.000512872	4.85063	3.13643e-06	5.01624	0.000311689
				23.1602	20435.2	4.78644	-0.00052485	4.85472	4.68704e-06	5.02063	0.000306984
				23.1684	19476.4	4.79053	-0.000548346	4.85882	4.43076e-06	5.02502	0.000302279
				23.1725	19854.5	4.79463	-0.00053306	4.86291	3.93387e-06	5.0294	0.000250729
				23.1848	19300.5	4.79872	-0.000498867	4.86701	2.57018e-06	5.03379	0.000213568
				23.1889	19115.8	4.80282	-0.000459642	4.8711	1.18946e-06	5.03817	0.000205629
				23.2012	18822.7	4.80691	-0.00042213	4.8752	-2.32206e-07	5.04256	0.000226428
				23.2216	18613.4	4.81101	-0.000407659	4.87929	-1.9123e-06	5.04695	0.000225073
				23.2298	19169.7	4.8151	-0.000414973	4.88339	-3.13741e-06	5.05133	0.000223718
				23.2421	20092.4	4.8192	-0.000448388	4.88748	-3.90318e-06	5.05572	0.000172719
				23.2462	20468.2	4.82329	-0.000462035	4.89158	-4.12815e-06	5.0601	0.000155169
				23.2503	20684.7	4.82739	-0.00046947	4.89567	-4.57709e-06	5.06449	0.000141702
				23.2585	21389	4.83148	-0.000471073	4.89977	-5.24951e-06	5.06888	0.00019303
				23.2626	22320.1	4.83558	-0.000459888	4.90386	-6.17091e-06	5.07326	0.000271697
				23.2667	23661.4	4.83967	-0.000428498	4.90796	-7.37345e-06	5.07765	0.000303201
				23.2708	25223.2	4.84377	-0.000390311	4.91205	-9.23484e-06	5.08203	0.000316918
				23.2749	27980.6	4.84786	-0.000345731	4.91615	-1.15334e-05	5.08642	0.000318097
				23.279	34011.9	4.85196	-0.00028289	4.92024	-1.38384e-05	5.09081	0.000319276
				23.2831	43640.7	4.85605	-0.0001897	4.92434	-1.61613e-05	5.09519	0.000328777
				23.2872	51144.1	4.86015	-9.34436e-05	4.92843	-1.84113e-05	5.09958	0.000322138
				23.2913	58672.1	4.86424	-4.84828e-06	4.93253	-1.86304e-05	5.10396	0.000315498
				23.2954	67418.4	4.86834	7.6247e-05	4.93662	-1.61412e-05	5.10835	0.000282092
				23.2994	70932.5	4.87243	6.0318e-05	4.94072	-1.35584e-05	5.11274	0.000204815
				23.3035	72875.8	4.87653	4.49936e-05	4.94481	-1.07442e-05	5.11712	0.000102485
				23.3076	84454.4	4.88062	5.0458e-05	4.9489	-7.91437e-06	5.12151	6.60149e-05
				23.3117	106960	4.88472	6.13587e-05	4.953	-5.41234e-06	5.12589	8.14665e-05
				23.3158	129058	4.88881	7.72983e-05	4.95709	-3.45355e-06	5.13028	8.6752e-05
				23.3199	172969	4.89291	8.37104e-05	4.96119	-3.72862e-06	5.13467	7.48964e-05
				23.324	318568	4.897	8.1068e-05	4.96528	-2.63153e-06	5.13905	6.30409e-05
				23.365	180060	4.9011	5.12628e-05	4.96938	-1.89697e-06	5.14344	4.4937e-05
				23.3691	104131	4.90519	4.64295e-05	4.97347	-1.61934e-06	5.14782	8.44937e-05
				23.3732	62933.1	4.90929	9.81456e-05	4.97757	-2.54637e-06	5.15221	8.2854e-05
				23.3772	43774.4	4.91338	0.00017459	4.98166	-3.55634e-06	5.1566	8.12142e-05
				23.3813	32214.7	4.91748	0.000248084	4.98576	-4.67131e-06	5.16098	5.82233e-05
				23.3854	27776.4	4.92157	0.000308832	4.98985	-6.11454e-06	5.16537	2.81227e-05
				23.3895	25765.4	4.92567	0.000357409	4.99395	-7.01938e-06	5.16975	1.2423e-05
				23.3936	24480.5	4.92976	0.000352116	4.99804	-8.38149e-06	5.17414	3.86035e-05
				23.4018	24915.1	4.93386	0.000341098	5.00214	-1.0253e-05	5.17853	0.000115849
				23.4059	25702.3	4.93795	0.000340524	5.00623	-1.31271e-05	5.18291	0.000182775
				23.41	27094.9	4.94204	0.000340997	5.01033	-1.55881e-05	5.1873	0.0001801
				23.4141	29996.7	4.94614	0.000337013	5.01442	-1.32325e-05	5.19168	0.000177425
				23.4182	31489.5	4.95023	0.000328777	5.01852	-9.99072e-06	5.19607	0.000159087
				23.4223	33327.2	4.95433	0.000303489	5.02261	-6.97646e-06	5.20046	0.00014762
				23.4264	29728.3	4.95842	0.000262048	5.02671	-4.25969e-06	5.20484	0.000138967
				23.4305	26703.3	4.96252	0.000185184	5.0308	-2.38698e-06	5.20923	0.000130314
				23.4346	24826.9	4.96661	0.000125002	5.0349	-4.11871e-07	5.21361	8.88338e-05
				23.4387	23937	4.97071	7.20163e-05	5.03899	1.22672e-06	5.218	7.33328e-05
				23.4469	21269.4	4.9748	2.11444e-05	5.04309	2.47362e-06	5.22239	1.73536e-05
				23.451	19852.5	4.9789	-2.76922e-05	5.04718	2.71822e-06	5.22677	2.26592e-05
				23.4551	18943.6	4.98299	-5.82396e-05	5.05128	1.88111e-06	5.23116	5.48417e-05
				23.4591	18972.8	4.98709	-6.56642e-05	5.05537	-5.75293e-07	5.23554	6.51745e-05
				23.4632	20749.3	4.99118	-6.92345e-05	5.05947	2.29236e-07	5.23993	4.992e-05
				23.4673	23117.2	4.99528	-6.92469e-05	5.06356	1.32378e-06	5.24432	3.46656e-05
				23.4714	24445.1	4.99937	-6.01177e-05	5.06766	1.24631e-06	5.2487	1.27587e-05
				23.4796	21740.9	5.00347	-4.22032e-05	5.07175	-7.12347e-08	5.25309	4.62179e-05
				23.4837	19139	5.00756	-3.77918e-05	5.07585	-2.90771e-06	5.25747	5.48578e-05
				23.4878	17055.5	5.01166	-4.61904e-05	5.07994	-1.13626e-06	5.26186	5.50002e-05
				23.4919	15494.2	5.01575	-7.28794e-05	5.08404	2.67895e-07	5.26625	2.6723e-05
				23.496	15075.3	5.01985	-8.60996e-05	5.08813	1.1883e-06	5.27063	-1.55422e-06
				23.5001	15695	5.02394	-0.00010494	5.09223	6.18522e-07	5.27502	-5.27159e-05
				23.5042	17915.4	5.02804	-0.000129127	5.09632	-3.11127e-06	5.2794	-6.06281e-05
				23.5083	21432.6	5.03213	-0.000157135	5.10042	-7.31894e-06	5.28379	-6.85404e-05
				23.5124	24374.3	5.03623	-0.000184307	5.10451	-1.03553e-05	5.28818	-0.000194506
				23.5206	27977.6	5.04032	-0.000210643	5.10861	-1.30497e-05	5.29256	-0.000223129
				23.5247	29786.9	5.04442	-0.000225108	5.1127	-1.57825e-05	5.29695	-0.000227898
				23.5329	30718.1	5.04851	-0.000186686	5.1168	-1.85211e-05	5.30133	-0.000232667
				23.5492	31798.3	5.05261	-0.000146822	5.12089	-2.07719e-05	5.30572	-0.000180119
				23.5574	34864.6	5.0567	-0.000125628	5.12499	-2.10104e-05	5.31011	-0.000146059
				23.5615	39737.8	5.0608	-0.000122159	5.12908	-2.08235e-05	5.31449	-0.000137993
				23.5656	48244.4	5.06489	-0.00016382	5.13318	-2.06053e-05	5.31888	-0.000162841
				23.5697	61150.4	5.06899	-0.000216415	5.13727	-2.02278e-05	5.32326	-0.000187688
				23.5738	75513.2	5.07308	-0.000238235	5.14136	-1.86342e-05	5.32765	-0.000204279
				23.5779	92808.4	5.07718	-0.000211194	5.14546	-1.73792e-05	5.33204	-0.000159858
				23.582	97679.8	5.08127	-0.000172002	5.14955	-1.64906e-05	5.33642	-0.000170959
				23.5861	102330	5.08537	-0.000135169	5.15365	-1.6159e-05	5.34081	-0.00018206
				23.5902	117067	5.08946	-0.00010062	5.15774	-1.5724e-05	5.34519	-0.000211602
				23.5943	129468	5.09356	-8.18575e-05	5.16184	-1.59787e-05	5.34958	-0.000245141
				23.6066	122460	5.09765	-7.75085e-05	5.16593	-1.69215e-05	5.35397	-0.000242691
				23.6107	125059	5.10175	-7.49256e-05	5.17003	-1.87606e-05	5.35835	-0.000240353
				23.6148	129938	5.10584	-7.39737e-05	5.17412	-2.16898e-05	5.36274	-0.000243879
				23.6188	132236	5.10994	-8.01662e-05	5.17822	-2.71884e-05	5.36712	-0.000247406
				23.6229	137629	5.11403	-0.000109169	5.18231	-2.936e-05	5.37151	-0.000288729
				23.627	143081	5.11813	-0.000126292	5.18641	-3.02797e-05	5.3759	-0.000342564
				23.6311	149907	5.12222	-0.000132096	5.1905	-3.12017e-05	5.38028	-0.000377381
				23.6352	174596	5.12631	-0.000122326	5.1946	-3.27195e-05	5.38467	-0.00038089
				23.6393	183088	5.13041	-0.000109487	5.19869	-3.45038e-05	5.38905	-0.000390681
				23.6434	173721	5.1345	-0.000104185	5.20279	-3.4309e-05	5.39344	-0.000368214
				23.6598	171244	5.1386	-0.000106071	5.20688	-3.15498e-05	5.39783	-0.000363433
				23.6639	183316	5.14269	-0.000125089	5.21098	-2.78294e-05	5.40221	-0.000376949
				23.668	205960	5.14679	-0.000152669	5.21507	-2.38132e-05	5.4066	-0.000390465
				23.6721	234788	5.15088	-0.000109102	5.21917	-2.02456e-05	5.41098	-0.000376413
				23.6762	266369	5.15498	-4.05909e-05	5.22326	-1.72383e-05	5.41537	-0.000355479
				23.6803	287973	5.15907	2.80626e-05	5.22736	-1.58622e-05	5.41976	-0.000354355
				23.6844	300482	5.16317	8.75342e-05	5.23145	-1.47237e-05	5.42414	-0.000360245
				23.6885	314014	5.16726	0.000138308	5.23555	-8.35149e-06	5.42853	-0.000366134
				23.6926	355925	5.17136	0.000171654	5.23964	-2.56772e-06	5.43291	-0.00042009
				23.6967	418444	5.17545	0.000182085	5.24374	2.54232e-06	5.4373	-0.000474046
				23.7007	482077	5.17955	0.000207312	5.24783	6.20226e-06	5.44169	-0.000478967
				23.7048	583390	5.18364	0.000246566	5.25193	6.67364e-06	5.44607	-0.000452038
				23.7089	615026	5.18774	0.000288007	5.25602	5.87187e-06	5.45046	-0.00042511
				23.713	662824	5.19183	0.000324646	5.26012	3.77278e-06	5.45484	-0.000359711
				23.7171	1.04235e+06	5.19593	0.000356492	5.26421	1.9203e-07	5.45923	-0.000358436
				23.7212	1.96662e+06	5.20002	0.000296841	5.26831	1.17621e-06	5.46362	-0.00033208
				23.7253	4.84125e+06	5.20412	0.000249777	5.2724	1.0418e-06	5.468	-0.000301609
				23.7294	4.02431e+07	5.20821	0.000206175	5.2765	-3.3502e-07	5.47239	-0.000297664
				24.8064	2.40156e+07	5.21231	0.000165991	5.28059	-3.82519e-06	5.47677	-0.000312245
				24.8105	9.6508e+06	5.2164	0.000195566	5.28469	-6.79655e-06	5.48116	-0.000326826
				24.8146	5.97166e+06	5.2205	0.00022357	5.28878	-8.28079e-06	5.48555	-0.000337807
				24.8187	5.4441e+06	5.22459	0.000237002	5.29288	-9.10839e-06	5.48993	-0.000390404
				24.8268	6.57581e+06	5.22869	0.000236528	5.29697	-9.35817e-06	5.49432	-0.000382559
				24.8309	7.76929e+06	5.23278	0.000174782	5.30107	-9.40034e-06	5.4987	-0.000386349
				24.835	1.50008e+07	5.23688	0.000129357	5.30516	-9.02316e-06	5.50309	-0.000390139
				24.9456	8.96961e+07	5.24097	0.000149046	5.30926	-8.18105e-06	5.50748	-0.000442921
				24.9497	7.6081e+07	5.24507	0.000197118	5.31335	-6.38647e-06	5.51186	-0.000496799
				24.9538	7.19842e+07	5.24916	0.000237709	5.31745	-4.28449e-06	5.51625	-0.000486823
				24.9579	1.3569e+08	5.25326	0.000271124	5.32154	-7.78904e-07	5.52063	-0.000452168
				24.962	1.02906e+09	5.25735	0.000288646	5.32563	2.76377e-06	5.52502	-0.000417532
				25.5926	4.15092e+07	5.26145	0.000293912	5.32973	6.11742e-06	5.52941	-0.000431085
				25.5967	1.81405e+07	5.26554	0.000298569	5.33382	8.52266e-06	5.53379	-0.000444638
				25.6008	1.93463e+07	5.26964	0.000302704	5.33792	9.93656e-06	5.53818	-0.000473963
				25.6049	1.28791e+07	5.27373	0.000301274	5.34201	9.51271e-06	5.54256	-0.000446144
				25.609	7.85203e+06	5.27783	0.000299939	5.34611	6.39746e-06	5.54695	-0.000395028
				25.6131	7.70826e+06	5.28192	0.000288672	5.3502	3.1293e-06	5.55134	-0.000373079
				25.6172	6.42291e+06	5.28602	0.00026814	5.3543	8.4641e-07	5.55572	-0.000386139
				25.6213	9.86787e+06	5.29011	0.000282431	5.35839	-4.50146e-07	5.56011	-0.000399198
				25.6253	1.14313e+07	5.29421	0.000300954	5.36249	-3.02328e-07	5.56449	-0.000426994
				25.6294	1.39464e+07	5.2983	0.000319214	5.36658	2.36045e-06	5.56888	-0.000409382
				25.6335	2.81051e+07	5.3024	0.000315975	5.37068	5.80232e-06	5.57327	-0.000319542
				25.6376	1.59536e+08	5.30649	0.000292359	5.37477	8.47603e-06	5.57765	-0.000327487
				25.6417	1.00298e+09	5.31059	0.000228439	5.37887	1.03275e-05	5.58204	-0.000335432
				25.7277	5.52994e+06	5.31468	0.000167061	5.38296	1.05363e-05	5.58642	-0.000356096
				25.7318	3.44497e+06	5.31877	0.000268152	5.38706	8.15674e-06	5.59081	-0.000402322
				25.7359	3.18021e+06	5.32287	0.000335182	5.39115	5.5851e-06	5.5952	-0.000455952
				25.74	3.86433e+06	5.32696	0.000369353	5.39525	5.25427e-06	5.59958	-0.000425845
				25.7441	3.26805e+06	5.33106	0.000328983	5.39934	5.29598e-06	5.60397	-0.00044791
				25.7482	6.23892e+06	5.33515	0.000328725	5.40344	4.7601e-06	5.60835	-0.000469976
						5.33925	0.000337447	5.40753	3.74121e-06	5.61274	-0.000517074
						5.34334	0.000350412	5.41163	3.0819e-06	5.61713	-0.000522937
						5.34744	0.000360991	5.41572	4.10318e-06	5.62151	-0.000509281
						5.35153	0.000369276	5.41982	6.56368e-06	5.6259	-0.000458556
						5.35563	0.000366929	5.42391	8.81731e-06	5.63028	-0.000458721
						5.35972	0.000354497	5.42801	1.08028e-05	5.63467	-0.00046258
						5.36382	0.000318164	5.4321	1.17534e-05	5.63906	-0.00046644
						5.36791	0.000278285	5.4362	9.85493e-06	5.64344	-0.000490575
						5.37201	0.00023517	5.44029	8.83256e-06	5.64783	-0.000493704
						5.3761	0.000203154	5.44439	8.61638e-06	5.65221	-0.000433306
						5.3802	0.000256105	5.44848	9.91194e-06	5.6566	-0.000435006
						5.38429	0.000307473	5.45258	1.18963e-05	5.66099	-0.000436706
						5.38839	0.000348408	5.45667	1.33632e-05	5.66537	-0.000442266
						5.39248	0.000379614	5.46077	1.42121e-05	5.66976	-0.000473424
						5.39658	0.000430124	5.46486	1.36717e-05	5.67414	-0.000424888
						5.40067	0.000502602	5.46896	1.44628e-05	5.67853	-0.000368814
						5.40477	0.000562507	5.47305	1.63572e-05	5.68292	-0.000350987
						5.40886	0.000610291	5.47715	1.7581e-05	5.6873	-0.0003661
						5.41296	0.000590212	5.48124	1.80388e-05	5.69169	-0.000381212
						5.41705	0.000562852	5.48534	1.67264e-05	5.69607	-0.000411691
						5.42115	0.000528808	5.48943	1.40106e-05	5.70046	-0.00043291
						5.42524	0.000474042	5.49353	1.17393e-05	5.70485	-0.000445219
						5.42934	0.000469287	5.49762	1.06051e-05	5.70923	-0.000457529
						5.43343	0.000485068	5.50172	1.08065e-05	5.71362	-0.000520944
						5.43753	0.000502055	5.50581	1.16209e-05	5.718	-0.000651318
						5.44162	0.000511109	5.50991	1.25394e-05	5.72239	-0.000649878
						5.44572	0.00051267	5.514	1.25581e-05	5.72678	-0.000600655
						5.44981	0.000509971	5.51809	1.17667e-05	5.73116	-0.000487594
						5.45391	0.000503856	5.52219	1.07058e-05	5.73555	-0.000450649
						5.458	0.000438923	5.52628	9.29946e-06	5.73993	-0.000433512
						5.4621	0.000379336	5.53038	7.07645e-06	5.74432	-0.000416376
						5.46619	0.000384196	5.53447	7.31136e-06	5.74871	-0.0003892
						5.47029	0.000387738	5.53857	7.42884e-06	5.75309	-0.000376938
						5.47438	0.000389804	5.54266	7.31543e-06	5.75748	-0.000332217
						5.47848	0.000384174	5.54676	6.29051e-06	5.76186	-0.000340957
						5.48257	0.000395315	5.55085	6.21154e-06	5.76625	-0.000349698
						5.48667	0.000401663	5.55495	6.27466e-06	5.77064	-0.000366424
						5.49076	0.000403532	5.55904	6.70558e-06	5.77502	-0.000400994
						5.49486	0.000437197	5.56314	9.55292e-06	5.77941	-0.000414659
						5.49895	0.000523437	5.56723	1.32789e-05	5.78379	-0.000368688
						5.50305	0.000610476	5.57133	1.73098e-05	5.78818	-0.000357057
						5.50714	0.000684166	5.57542	2.12627e-05	5.79257	-0.000354511
						5.51123	0.000745218	5.57952	2.40359e-05	5.79695	-0.000361581
						5.51533	0.000784252	5.58361	2.56155e-05	5.80134	-0.00036865
						5.51942	0.00080527	5.58771	2.55217e-05	5.80572	-0.000398154
						5.52352	0.000809366	5.5918	2.3927e-05	5.81011	-0.000361713
						5.52761	0.000807655	5.5959	1.82211e-05	5.8145	-0.000344878
						5.53171	0.000805499	5.59999	1.40701e-05	5.81888	-0.000354056
						5.5358	0.000799473	5.60409	1.33174e-05	5.82327	-0.000363235
						5.5399	0.000791649	5.60818	1.26908e-05	5.82765	-0.00039349
						5.54399	0.000782012	5.61228	1.25679e-05	5.83204	-0.00041985
						5.54809	0.000724143	5.61637	1.23184e-05	5.83643	-0.000403625
						5.55218	0.000667198	5.62047	1.18865e-05	5.84081	-0.000370958
						5.55628	0.000627026	5.62456	1.07533e-05	5.8452	-0.000370242
						5.56037	0.00058578	5.62866	8.83935e-06	5.84958	-0.000401267
						5.56447	0.00054363	5.63275	5.39597e-06	5.85397	-0.000432292
						5.56856	0.000560083	5.63685	2.23126e-06	5.85836	-0.000515199
						5.57266	0.000621351	5.64094	-1.65856e-06	5.86274	-0.000469603
						5.57675	0.000676003	5.64504	-6.15758e-06	5.86713	-0.00046658
						5.58085	0.000724111	5.64913	-1.04476e-05	5.87151	-0.000469071
						5.58494	0.000717348	5.65323	-1.48173e-05	5.8759	-0.000471561
						5.58904	0.000678765	5.65732	-1.92164e-05	5.88029	-0.000505859
						5.59313	0.000657709	5.66142	-2.32031e-05	5.88467	-0.000529339
						5.59723	0.000640829	5.66551	-2.69232e-05	5.88906	-0.000488666
						5.60132	0.00062792	5.66961	-3.01244e-05	5.89344	-0.000453834
						5.60542	0.000642964	5.6737	-3.06809e-05	5.89783	-0.00045306
						5.60951	0.00072305	5.6778	-3.153e-05	5.90222	-0.000459318
						5.61361	0.000799419	5.68189	-3.2732e-05	5.9066	-0.000465576
						5.6177	0.000860908	5.68599	-3.45996e-05	5.91099	-0.000484363
						5.6218	0.000908305	5.69008	-3.54271e-05	5.91537	-0.000437516
						5.62589	0.000929237	5.69418	-3.15444e-05	5.91976	-0.000362641
						5.62999	0.000991232	5.69827	-2.78061e-05	5.92415	-0.00032593
						5.63408	0.00103549	5.70237	-2.41907e-05	5.92853	-0.000316215
						5.63818	0.00106257	5.70646	-2.02463e-05	5.93292	-0.000334781
						5.64227	0.000986941	5.71055	-1.66586e-05	5.9373	-0.000353347
						5.64637	0.000906231	5.71465	-1.35103e-05	5.94169	-0.000335951
						5.65046	0.000874309	5.71874	-1.17622e-05	5.94608	-0.000303927
						5.65456	0.000871529	5.72284	-1.22801e-05	5.95046	-0.000303533
						5.65865	0.000872049	5.72693	-1.30728e-05	5.95485	-0.000328888
						5.66275	0.000869932	5.73103	-1.42658e-05	5.95923	-0.000354242
						5.66684	0.000865379	5.73512	-1.75217e-05	5.96362	-0.000355032
						5.67094	0.000882717	5.73922	-2.44001e-05	5.96801	-0.000314668
						5.67503	0.000906448	5.74331	-2.94974e-05	5.97239	-0.000291499
						5.67913	0.000896768	5.74741	-3.29199e-05	5.97678	-0.000285906
						5.68322	0.000855622	5.7515	-3.52098e-05	5.98116	-0.000299237
						5.68732	0.000828455	5.7556	-3.46853e-05	5.98555	-0.000312567
						5.69141	0.000795445	5.75969	-3.31942e-05	5.98994	-0.000315104
						5.6955	0.000756946	5.76379	-3.1373e-05	5.99432	-0.000263772
						5.6996	0.000740322	5.76788	-2.92412e-05	5.99871	-0.000240054
						5.70369	0.000749257	5.77198	-2.67164e-05	6.00309	-0.000238632
						5.70779	0.000782236	5.77607	-2.31331e-05	6.00748	-0.000241942
						5.71188	0.000823224	5.78017	-1.91166e-05	6.01187	-0.000245251
						5.71598	0.000861657	5.78426	-1.53015e-05	6.01625	-0.000318761
						5.72007	0.000897749	5.78836	-1.20064e-05	6.02064	-0.000332554
						5.72417	0.000951632	5.79245	-9.39034e-06	6.02502	-0.000263507
						5.72826	0.00101044	5.79655	-9.12502e-06	6.02941	-0.000256901
						5.73236	0.00106114	5.80064	-1.10544e-05	6.0338	-0.000257973
						5.73645	0.00110414	5.80474	-1.35237e-05	6.03818	-0.000259046
						5.74055	0.00114372	5.80883	-1.34e-05	6.04257	-0.000246308
						5.74464	0.00118008	5.81293	-1.29257e-05	6.04695	-0.000212929
						5.74874	0.00121044	5.81702	-1.21468e-05	6.05134	-0.000207683
						5.75283	0.00118704	5.82112	-1.11177e-05	6.05573	-0.000217307
						5.75693	0.00117248	5.82521	-9.5173e-06	6.06011	-0.000226932
						5.76102	0.00116117	5.82931	-7.46067e-06	6.0645	-0.00027448
						5.76512	0.00115299	5.8334	-5.80243e-06	6.06888	-0.000277582
						5.76921	0.00117453	5.8375	-4.58437e-06	6.07327	-0.000259778
						5.77331	0.0013125	5.84159	-4.44729e-06	6.07766	-0.000213251
						5.7774	0.00146735	5.84569	-6.72882e-06	6.08204	-0.000202614
						5.7815	0.00160766	5.84978	-9.99512e-06	6.08643	-0.000205379
						5.78559	0.00173394	5.85388	-1.27921e-05	6.09081	-0.000208143
						5.78969	0.00176111	5.85797	-1.50619e-05	6.0952	-0.000243443
						5.79378	0.00183936	5.86207	-1.48742e-05	6.09959	-0.000263316
						5.79788	0.00193025	5.86616	-1.29083e-05	6.10397	-0.000258346
						5.80197	0.0020238	5.87026	-1.11493e-05	6.10836	-0.000259205
						5.80607	0.00208439	5.87435	-9.65276e-06	6.11274	-0.000263039
						5.81016	0.00211369	5.87845	-9.13264e-06	6.11713	-0.000266873
						5.81426	0.00207849	5.88254	-1.17083e-05	6.12152	-0.00028761
						5.81835	0.00211964	5.88664	-1.37516e-05	6.1259	-0.000280331
						5.82245	0.00225238	5.89073	-1.51105e-05	6.13029	-0.000254516
						5.82654	0.00238892	5.89483	-1.57909e-05	6.13467	-0.000246585
						5.83064	0.00252001	5.89892	-1.56307e-05	6.13906	-0.000265765
						5.83473	0.00253442	5.90301	-1.52704e-05	6.14345	-0.000284946
						5.83883	0.00243883	5.90711	-1.6603e-05	6.14783	-0.000315514
						5.84292	0.00234802	5.9112	-1.89972e-05	6.15222	-0.000305905
						5.84702	0.00233701	5.9153	-1.75941e-05	6.1566	-0.000264259
						5.85111	0.00232258	5.91939	-1.63242e-05	6.16099	-0.000252396
						5.85521	0.00230456	5.92349	-1.52968e-05	6.16538	-0.000252843
						5.8593	0.00227885	5.92758	-1.5407e-05	6.16976	-0.000275991
						5.8634	0.00227725	5.93168	-1.78508e-05	6.17415	-0.000299139
						5.86749	0.00231791	5.93577	-2.14521e-05	6.17853	-0.000289712
						5.87159	0.00234461	5.93987	-2.60361e-05	6.18292	-0.000199669
						5.87568	0.00235785	5.94396	-2.80569e-05	6.18731	-0.000204692
						5.87978	0.00231166	5.94806	-2.94469e-05	6.19169	-0.000209715
						5.88387	0.00226519	5.95215	-3.05465e-05	6.19608	-0.000235305
						5.88796	0.00219816	5.95625	-3.1511e-05	6.20046	-0.000275845
						5.89206	0.00211189	5.96034	-3.22428e-05	6.20485	-0.000277212
						5.89615	0.0020735	5.96444	-3.1765e-05	6.20924	-0.00021684
						5.90025	0.00205043	5.96853	-2.99426e-05	6.21362	-0.000220407
						5.90434	0.00203447	5.97263	-2.70027e-05	6.21801	-0.000223974
						5.90844	0.00201635	5.97672	-2.44986e-05	6.22239	-0.000237108
						5.91253	0.00199616	5.98082	-2.26369e-05	6.22678	-0.000267482
						5.91663	0.00196529	5.98491	-2.31387e-05	6.23117	-0.000252663
						5.92072	0.0019605	5.98901	-2.38367e-05	6.23555	-0.00016363
						5.92482	0.00208002	5.9931	-2.47623e-05	6.23994	-0.00017552
						5.92891	0.00223135	5.9972	-2.66163e-05	6.24432	-0.00018741
						5.93301	0.00228126	6.00129	-3.03512e-05	6.24871	-0.000220535
						5.9371	0.00223563	6.00539	-3.14579e-05	6.2531	-0.000252836
						5.9412	0.00225272	6.00948	-3.08746e-05	6.25748	-0.000235707
						5.94529	0.00239715	6.01358	-2.96518e-05	6.26187	-0.00021699
						5.94939	0.00249861	6.01767	-2.87592e-05	6.26625	-0.000222896
						5.95348	0.00255881	6.02177	-2.78895e-05	6.27064	-0.000228801
						5.95758	0.00249603	6.02586	-2.44365e-05	6.27503	-0.000318402
						5.96167	0.0024334	6.02996	-2.01383e-05	6.27941	-0.000354
						5.96577	0.00237147	6.03405	-1.63537e-05	6.2838	-0.000407549
						5.96986	0.00236371	6.03815	-1.33661e-05	6.28818	-0.000383643
						5.97396	0.00251093	6.04224	-1.36404e-05	6.29257	-0.000374526
						5.97805	0.00263872	6.04634	-1.46811e-05	6.29696	-0.000378943
						5.98215	0.00274734	6.05043	-1.5874e-05	6.30134	-0.000383359
						5.98624	0.00275549	6.05453	-1.72844e-05	6.30573	-0.000432544
						5.99034	0.00272481	6.05862	-1.95474e-05	6.31011	-0.000437852
						5.99443	0.00270571	6.06272	-2.17625e-05	6.3145	-0.000422557
						5.99853	0.00269008	6.06681	-2.0932e-05	6.31889	-0.000418875
						6.00262	0.00267769	6.07091	-1.96273e-05	6.32327	-0.000447809
						6.00672	0.00266215	6.075	-1.78467e-05	6.32766	-0.000476742
						6.01081	0.00264355	6.0791	-1.46942e-05	6.33204	-0.000478366
						6.01491	0.00259575	6.08319	-1.19655e-05	6.33643	-0.000479989
						6.019	0.00255097	6.08728	-9.70691e-06	6.34082	-0.00048055
						6.0231	0.00250897	6.09138	-8.43919e-06	6.3452	-0.000462271
						6.02719	0.00246979	6.09547	-8.55984e-06	6.34959	-0.000459045
						6.03129	0.00250476	6.09957	-8.5978e-06	6.35397	-0.000478929
						6.03538	0.00254999	6.10366	-8.34428e-06	6.35836	-0.000498813
						6.03948	0.00257196	6.10776	-6.17846e-06	6.36275	-0.000542318
						6.04357	0.00257182	6.11185	-4.15839e-06	6.36713	-0.000554543
						6.04767	0.00252568	6.11595	-2.34873e-06	6.37152	-0.000502276
						6.05176	0.00257883	6.12004	-1.14371e-06	6.3759	-0.000498722
						6.05586	0.00266738	6.12414	3.19234e-07	6.38029	-0.000502787
						6.05995	0.00278889	6.12823	1.70028e-06	6.38468	-0.000506852
						6.06405	0.00288745	6.13233	2.54208e-06	6.38906	-0.000493485
						6.06814	0.0029641	6.13642	2.88145e-06	6.39345	-0.000422022
						6.07224	0.00297867	6.14052	2.76539e-06	6.39783	-0.00042728
						6.07633	0.00278612	6.14461	1.21683e-06	6.40222	-0.000432537
						6.08042	0.00263975	6.14871	-1.40917e-06	6.40661	-0.000459833
						6.08452	0.00252933	6.1528	-4.99163e-06	6.41099	-0.00048017
						6.08861	0.00243642	6.1569	-8.77467e-06	6.41538	-0.000482777
						6.09271	0.00236037	6.16099	-1.17061e-05	6.41976	-0.000448554
						6.0968	0.00244763	6.16509	-1.45219e-05	6.42415	-0.00040393
						6.1009	0.00251607	6.16918	-1.72858e-05	6.42854	-0.000398226
						6.10499	0.00256615	6.17328	-1.98807e-05	6.43292	-0.00040389
						6.10909	0.00258452	6.17737	-1.71507e-05	6.43731	-0.000409554
						6.11318	0.00260568	6.18147	-1.2957e-05	6.44169	-0.000438218
						6.11728	0.00262294	6.18556	-9.03394e-06	6.44608	-0.000433794
						6.12137	0.00263625	6.18966	-5.42254e-06	6.45047	-0.000408994
						6.12547	0.00256214	6.19375	-2.66856e-06	6.45485	-0.000407012
						6.12956	0.0024887	6.19785	-2.20153e-06	6.45924	-0.000450972
						6.13366	0.00241617	6.20194	-1.16748e-06	6.46362	-0.000494932
						6.13775	0.00233249	6.20604	-5.0117e-08	6.46801	-0.000655783
						6.14185	0.00226493	6.21013	1.14591e-06	6.4724	-0.000693471
						6.14594	0.00221265	6.21423	2.40737e-06	6.47678	-0.000586329
						6.15004	0.00217151	6.21832	3.49877e-06	6.48117	-0.000573183
						6.15413	0.00212074	6.22242	4.31928e-06	6.48555	-0.000560037
						6.15823	0.0020607	6.22651	4.00741e-06	6.48994	-0.000556468
						6.16232	0.00195375	6.23061	3.79581e-06	6.49433	-0.000517115
						6.16642	0.00189102	6.2347	3.37641e-06	6.49871	-0.000475565
						6.17051	0.00184453	6.2388	2.71474e-06	6.5031	-0.000450896
						6.17461	0.00180411	6.24289	1.38489e-06	6.50748	-0.00044001
						6.1787	0.00176961	6.24699	-8.68155e-07	6.51187	-0.000457142
						6.1828	0.00181787	6.25108	-2.61644e-06	6.51626	-0.000474273
						6.18689	0.00186333	6.25518	-4.36998e-06	6.52064	-0.000494864
						6.19099	0.00190578	6.25927	-6.45138e-06	6.52503	-0.000453171
						6.19508	0.00191972	6.26337	-1.14038e-05	6.52941	-0.000416107
						6.19918	0.00186537	6.26746	-1.55668e-05	6.5338	-0.000399835
						6.20327	0.00181142	6.27156	-1.89814e-05	6.53819	-0.000405646
						6.20737	0.00181823	6.27565	-2.1387e-05	6.54257	-0.000411457
						6.21146	0.00183951	6.27974	-2.356e-05	6.54696	-0.000388929
						6.21556	0.00185484	6.28384	-2.61107e-05	6.55134	-0.000352877
						6.21965	0.00186437	6.28793	-2.91388e-05	6.55573	-0.000308593
						6.22375	0.0018285	6.29203	-3.3421e-05	6.56012	-0.000311854
						6.22784	0.00177386	6.29612	-3.65698e-05	6.5645	-0.000315116
						6.23194	0.00177531	6.30022	-3.66075e-05	6.56889	-0.000323711
						6.23603	0.00179833	6.30431	-3.18775e-05	6.57327	-0.000333218
						6.24013	0.00181313	6.30841	-2.66065e-05	6.57766	-0.000364593
						6.24422	0.00182007	6.3125	-2.13301e-05	6.58205	-0.00028823
						6.24832	0.00180663	6.3166	-1.63649e-05	6.58643	-0.000290414
						6.25241	0.00180256	6.32069	-1.34563e-05	6.59082	-0.000292598
						6.25651	0.00179486	6.32479	-1.25167e-05	6.5952	-0.000307531
						6.2606	0.00178371	6.32888	-1.32343e-05	6.59959	-0.000311256
						6.2647	0.00177837	6.33298	-1.36375e-05	6.60398	-0.00028542
						6.26879	0.00185835	6.33707	-1.36482e-05	6.60836	-0.000234021
						6.27288	0.00194287	6.34117	-1.2575e-05	6.61275	-0.000237985
						6.27698	0.00198183	6.34526	-1.04809e-05	6.61713	-0.000241949
						6.28107	0.00197758	6.34936	-8.27183e-06	6.62152	-0.000258284
						6.28517	0.00188327	6.35345	-6.3677e-06	6.62591	-0.000278411
						6.28926	0.00176884	6.35755	-4.76389e-06	6.63029	-0.000238964
						6.29336	0.00183717	6.36164	-3.48188e-06	6.63468	-0.00019588
						6.29745	0.00191822	6.36574	-2.41365e-06	6.63906	-0.000178579
						6.30155	0.00198819	6.36983	-6.98916e-07	6.64345	-0.000173011
						6.30564	0.00204737	6.37393	1.58482e-06	6.64784	-0.000170784
						6.30974	0.00200787	6.37802	3.86941e-06	6.65222	-0.000176486
						6.31383	0.0019947	6.38212	5.77166e-06	6.65661	-0.000182187
						6.31793	0.00199143	6.38621	7.22984e-06	6.66099	-0.000176396
						6.32202	0.00199741	6.39031	7.5756e-06	6.66538	-0.000182361
						6.32612	0.00201152	6.3944	7.4422e-06	6.66977	-0.000188326
						6.33021	0.002017	6.3985	9.95123e-06	6.67415	-0.000206815
						6.33431	0.00201428	6.40259	1.28357e-05	6.67854	-0.000206635
						6.3384	0.00198847	6.40669	1.566e-05	6.68292	-0.000201756
						6.3425	0.00196177	6.41078	1.84103e-05	6.68731	-0.000178294
						6.34659	0.00193416	6.41488	2.09602e-05	6.6917	-0.00016859
						6.35069	0.0018405	6.41897	2.32108e-05	6.69608	-0.000177386
						6.35478	0.00177895	6.42307	2.42875e-05	6.70047	-0.000186182
						6.35888	0.00171785	6.42716	2.51842e-05	6.70485	-0.000200581
						6.36297	0.00165714	6.43126	2.58662e-05	6.70924	-0.000204342
						6.36707	0.00163603	6.43535	2.59532e-05	6.71363	-0.00014522
						6.37116	0.00162737	6.43945	2.62747e-05	6.71801	-0.000141079
						6.37526	0.00163033	6.44354	2.65769e-05	6.7224	-0.000139811
						6.37935	0.00163211	6.44764	2.64603e-05	6.72678	-0.000138542
						6.38345	0.00163266	6.45173	2.27884e-05	6.73117	-0.000126468
						6.38754	0.00161417	6.45583	2.05373e-05	6.73556	-9.97426e-05
						6.39164	0.00162595	6.45992	1.91977e-05	6.73994	-4.17441e-05
						6.39573	0.00164688	6.46402	1.79999e-05	6.74433	-4.83473e-05
						6.39983	0.00163858	6.46811	1.69815e-05	6.74871	-5.49506e-05
						6.40392	0.0016027	6.4722	1.65833e-05	6.7531	-6.80508e-05
						6.40802	0.00157531	6.4763	1.64917e-05	6.75749	-7.95727e-05
						6.41211	0.00156656	6.48039	1.6699e-05	6.76187	-7.66763e-05
						6.41621	0.0015664	6.48449	1.72595e-05	6.76626	-7.90753e-06
						6.4203	0.0015743	6.48858	1.78208e-05	6.77064	5.26758e-07
						6.4244	0.0015898	6.49268	1.72824e-05	6.77503	-4.49564e-07
						6.42849	0.00174828	6.49677	1.54839e-05	6.77942	-1.42589e-06
						6.43259	0.00190135	6.50087	1.11452e-05	6.7838	-8.99252e-06
						6.43668	0.00204271	6.50496	9.31652e-06	6.78819	-7.74045e-06
						6.44078	0.00217277	6.50906	7.12468e-06	6.79257	7.78422e-05
						6.44487	0.00221247	6.51315	4.4553e-06	6.79696	7.5407e-05
						6.44897	0.00218164	6.51725	5.51687e-07	6.80135	7.29719e-05
						6.45306	0.00213587	6.52134	-2.60744e-06	6.80573	5.01212e-05
						6.45715	0.00206356	6.52544	-4.95706e-06	6.81012	3.04854e-05
						6.46125	0.00196616	6.52953	-4.54672e-06	6.8145	2.23829e-05
						6.46534	0.00185587	6.53363	-3.14581e-06	6.81889	6.37676e-05
						6.46944	0.00179758	6.53772	-3.11063e-06	6.82328	9.05672e-05
						6.47353	0.00183999	6.54182	-4.2296e-06	6.82766	8.69036e-05
						6.47763	0.00190116	6.54591	-4.92789e-06	6.83205	8.32399e-05
						6.48172	0.00196094	6.55001	-5.13327e-06	6.83643	4.36203e-05
						6.48582	0.00198575	6.5541	-4.23181e-06	6.84082	7.50152e-05
						6.48991	0.00197765	6.5582	-3.21658e-06	6.84521	0.000131881
						6.49401	0.00199365	6.56229	-2.07077e-06	6.84959	0.000133604
						6.4981	0.00202098	6.56639	-5.86335e-07	6.85398	0.000131907
						6.5022	0.00204467	6.57048	6.491e-07	6.85836	0.000130209
						6.50629	0.00206479	6.57458	1.65279e-06	6.86275	0.000101044
						6.51039	0.00203944	6.57867	2.3926e-06	6.86714	0.000103331
						6.51448	0.00201482	6.58277	1.67243e-06	6.87152	0.000172075
						6.51858	0.00199098	6.58686	2.30358e-07	6.87591	0.000193651
						6.52267	0.00193614	6.59096	1.48271e-07	6.88029	0.000198353
						6.52677	0.00191785	6.59505	4.05254e-07	6.88468	0.000187703
						6.53086	0.00190162	6.59915	6.60816e-07	6.88907	0.000177053
						6.53496	0.00188727	6.60324	6.38767e-07	6.89345	0.000182775
						6.53905	0.00188628	6.60734	4.10918e-07	6.89784	0.000218997
						6.54315	0.00191222	6.61143	5.08069e-07	6.90222	0.000217104
						6.54724	0.00196349	6.61553	5.59612e-07	6.90661	0.000215211
						6.55134	0.00201477	6.61962	6.47056e-07	6.911	0.000201679
						6.55543	0.00205748	6.62372	1.43024e-06	6.91538	0.000140518
						6.55953	0.00209212	6.62781	1.73619e-06	6.91977	8.48794e-05
						6.56362	0.00212341	6.63191	1.62572e-06	6.92415	0.000123294
						6.56772	0.00215152	6.636	1.51288e-06	6.92854	0.000133036
						6.57181	0.00216359	6.6401	1.02556e-06	6.93293	0.000131957
						6.57591	0.00217251	6.64419	5.21451e-07	6.93731	0.000130878
						6.58	0.00217843	6.64829	2.92055e-06	6.9417	9.06132e-05
						6.5841	0.00215709	6.65238	5.84331e-06	6.94608	0.000103931
						6.58819	0.00216678	6.65647	8.78563e-06	6.95047	0.000140902
						6.59229	0.00217497	6.66057	1.12422e-05	6.95486	0.000137923
						6.59638	0.00218168	6.66466	1.32583e-05	6.95924	0.000134944
						6.60048	0.00217302	6.66876	1.51356e-05	6.96363	0.000101033
						6.60457	0.00213362	6.67285	1.71619e-05	6.96801	6.11395e-05
						6.60867	0.0020851	6.67695	1.84834e-05	6.9724	7.59527e-05
						6.61276	0.0020691	6.68104	1.91609e-05	6.97679	9.83727e-05
						6.61686	0.00210643	6.68514	1.96318e-05	6.98117	0.000109401
						6.62095	0.00216207	6.68923	2.0616e-05	6.98556	9.96651e-05
						6.62505	0.00222339	6.69333	2.2346e-05	6.98994	8.99296e-05
						6.62914	0.00228371	6.69742	2.67505e-05	6.99433	4.50826e-05
						6.63324	0.00233992	6.70152	3.03428e-05	6.99872	5.23249e-05
						6.63733	0.00239204	6.70561	3.30603e-05	7.0031	6.94243e-05
						6.64143	0.00237366	6.70971	3.38537e-05	7.00749	0.000108038
						6.64552	0.0023168	6.7138	2.94148e-05	7.01187	0.000106308
						6.64961	0.0023	6.7179	2.41686e-05	7.01626	0.000104578
						6.65371	0.00228667	6.72199	1.7738e-05	7.02065	9.05069e-05
						6.6578	0.00227654	6.72609	1.30448e-05	7.02503	9.86105e-05
						6.6619	0.00229396	6.73018	1.23336e-05	7.02942	0.000132628
						6.66599	0.00232373	6.73428	1.26857e-05	7.0338	0.000155764
						6.67009	0.0023392	6.73837	1.29379e-05	7.03819	0.000158705
						6.67418	0.00234105	6.74247	1.30619e-05	7.04258	0.000154222
						6.67828	0.00230419	6.74656	1.26721e-05	7.04696	0.000149739
						6.68237	0.00222377	6.75066	1.0221e-05	7.05135	0.000148163
						6.68647	0.00217377	6.75475	6.42396e-06	7.05573	0.00015085
						6.69056	0.0021352	6.75885	3.00004e-06	7.06012	0.000164231
						6.69466	0.00210735	6.76294	-3.58704e-07	7.06451	0.000160721
						6.69875	0.0020906	6.76704	-3.55723e-06	7.06889	0.000157211
						6.70285	0.00208187	6.77113	-5.7372e-06	7.07328	0.000141941
						6.70694	0.00208071	6.77523	-7.73993e-06	7.07766	0.000170986
						6.71104	0.00208181	6.77932	-1.12403e-05	7.08205	0.000210273
						6.71513	0.0020805	6.78342	-1.59903e-05	7.08644	0.000238053
						6.71923	0.00207689	6.78751	-1.98483e-05	7.09082	0.000237586
						6.72332	0.00206517	6.79161	-2.00666e-05	7.09521	0.000228617
						6.72742	0.00207873	6.7957	-1.98027e-05	7.09959	0.000219648
						6.73151	0.00210219	6.7998	-1.89267e-05	7.10398	0.000202177
						6.73561	0.00208185	6.80389	-1.78359e-05	7.10837	0.000187898
						6.7397	0.00202027	6.80799	-1.64485e-05	7.11275	0.000198359
						6.7438	0.00197614	6.81208	-1.40545e-05	7.11714	0.000197713
						6.74789	0.00194683	6.81618	-1.21832e-05	7.12152	0.000154421
						6.75199	0.00192224	6.82027	-1.0883e-05	7.12591	0.000111129
						6.75608	0.00190209	6.82437	-1.09242e-05	7.1303	5.49817e-05
						6.76018	0.00188638	6.82846	-1.3897e-05	7.13468	3.72429e-05
						6.76427	0.00185225	6.83256	-1.50387e-05	7.13907	5.62622e-05
						6.76837	0.00180074	6.83665	-1.52821e-05	7.14345	5.0513e-05
						6.77246	0.00173997	6.84075	-1.44635e-05	7.14784	4.47639e-05
						6.77656	0.00168575	6.84484	-1.10032e-05	7.15223	3.03499e-05
						6.78065	0.00163376	6.84893	-8.35957e-06	7.15661	1.5936e-05
						6.78475	0.00158387	6.85303	-6.65231e-06	7.161	1.92089e-06
						6.78884	0.00154447	6.85712	-6.77789e-06	7.16538	3.96733e-05
						6.79294	0.00152493	6.86122	-6.44181e-06	7.16977	5.29888e-05
						6.79703	0.00151848	6.86531	-7.40134e-06	7.17416	4.77989e-05
						6.80113	0.00151259	6.86941	-9.76566e-06	7.17854	4.2609e-05
						6.80522	0.00150132	6.8735	-1.45614e-05	7.18293	-8.42607e-06
						6.80932	0.00148491	6.8776	-1.84128e-05	7.18731	-6.97668e-06
						6.81341	0.00144605	6.88169	-2.21844e-05	7.1917	1.88399e-05
						6.81751	0.00145466	6.88579	-2.59396e-05	7.19609	2.6617e-05
						6.8216	0.00146685	6.88988	-3.03925e-05	7.20047	8.28515e-06
						6.8257	0.00147568	6.89398	-3.69427e-05	7.20486	-1.00467e-05
						6.82979	0.00148128	6.89807	-3.92232e-05	7.20924	-9.65575e-06
						6.83389	0.00145624	6.90217	-4.02527e-05	7.21363	-9.26481e-06
						6.83798	0.00147374	6.90626	-4.13471e-05	7.21802	9.05117e-06
						6.84207	0.00151069	6.91036	-4.25723e-05	7.2224	1.01721e-05
						6.84617	0.00153619	6.91445	-4.43056e-05	7.22679	2.24229e-06
						6.85026	0.00155073	6.91855	-4.53362e-05	7.23117	-5.68756e-06
						6.85436	0.00152762	6.92264	-4.69686e-05	7.23556	-4.05089e-05
						6.85845	0.00144134	6.92674	-4.92081e-05	7.23995	-6.06789e-05
						6.86255	0.00139826	6.93083	-5.19109e-05	7.24433	-4.05815e-05
						6.86664	0.00136563	6.93493	-5.21351e-05	7.24872	-3.70055e-05
						6.87074	0.00131052	6.93902	-5.13976e-05	7.2531	-5.73305e-05
						6.87483	0.00123415	6.94312	-4.9889e-05	7.25749	-7.76555e-05
						6.87893	0.00116201	6.94721	-4.88519e-05	7.26188	-0.000116759
						6.88302	0.00109399	6.95131	-4.83779e-05	7.26626	-0.000181786
						6.88712	0.00105586	6.9554	-4.9169e-05	7.27065	-0.000175654
						6.89121	0.00102483	6.9595	-4.87785e-05	7.27503	-0.000175386
						6.89531	0.00100045	6.96359	-4.52918e-05	7.27942	-0.000208125
						6.8994	0.000992713	6.96769	-4.20055e-05	7.28381	-0.000240864
						6.9035	0.000992162	6.97178	-3.90079e-05	7.28819	-0.000265561
						6.90759	0.000990037	6.97588	-3.68603e-05	7.29258	-0.000281279
						6.91169	0.000986312	6.97997	-3.48604e-05	7.29696	-0.000252452
						6.91578	0.000958235	6.98407	-3.30385e-05	7.30135	-0.000240094
						6.91988	0.000907192	6.98816	-3.17835e-05	7.30574	-0.000256932
						6.92397	0.000843073	6.99226	-3.11215e-05	7.31012	-0.000273769
						6.92807	0.000775746	6.99635	-3.15728e-05	7.31451	-0.000300352
						6.93216	0.000731315	7.00045	-3.4182e-05	7.31889	-0.000284853
						6.93626	0.000744403	7.00454	-4.19122e-05	7.32328	-0.000279897
						6.94035	0.000793057	7.00864	-5.03038e-05	7.32767	-0.000281171
						6.94445	0.000838098	7.01273	-5.5859e-05	7.33205	-0.000282446
						6.94854	0.00087953	7.01683	-6.01075e-05	7.33644	-0.000322591
						6.95264	0.000913748	7.02092	-6.30087e-05	7.34082	-0.000351718
						6.95673	0.000931475	7.02502	-6.36846e-05	7.34521	-0.000380973
						6.96083	0.000933576	7.02911	-6.359e-05	7.3496	-0.000329798
						6.96492	0.000898128	7.03321	-6.30733e-05	7.35398	-0.000343692
						6.96902	0.000841823	7.0373	-6.26831e-05	7.35837	-0.000357586
						6.97311	0.000819906	7.04139	-6.2664e-05	7.36275	-0.000386667
						6.97721	0.000816771	7.04549	-6.46992e-05	7.36714	-0.000439324
						6.9813	0.00080055	7.04958	-6.37596e-05	7.37153	-0.000481413
						6.9854	0.000771794	7.05368	-6.27961e-05	7.37591	-0.000461106
						6.98949	0.000696658	7.05777	-6.18537e-05	7.3803	-0.000451859
						6.99359	0.000650591	7.06187	-6.08695e-05	7.38468	-0.000466908
						6.99768	0.000618173	7.06596	-5.92463e-05	7.38907	-0.000481958
						7.00178	0.000598556	7.07006	-5.68701e-05	7.39346	-0.0005038
						7.00587	0.000588584	7.07415	-5.45169e-05	7.39784	-0.000499566
						7.00997	0.000575422	7.07825	-5.21756e-05	7.40223	-0.000496872
						7.01406	0.000559162	7.08234	-4.97517e-05	7.40661	-0.000505445
						7.01816	0.000531541	7.08644	-4.7758e-05	7.411	-0.000514017
						7.02225	0.000516082	7.09053	-4.62445e-05	7.41539	-0.000571768
						7.02634	0.00058238	7.09463	-4.58126e-05	7.41977	-0.000585243
						7.03044	0.00065492	7.09872	-4.62584e-05	7.42416	-0.000651649
						7.03453	0.000720589	7.10282	-4.56707e-05	7.42854	-0.000654065
						7.03863	0.000780052	7.10691	-4.51274e-05	7.43293	-0.000656481
						7.04272	0.000940794	7.11101	-4.48725e-05	7.43732	-0.000674954
						7.04682	0.00101449	7.1151	-4.68483e-05	7.4417	-0.000711956
						7.05091	0.00100568	7.1192	-4.86981e-05	7.44609	-0.00073844
						7.05501	0.000943086	7.12329	-4.92889e-05	7.45047	-0.000800047
						7.0591	0.00089352	7.12739	-4.95472e-05	7.45486	-0.000778163
						7.0632	0.000853999	7.13148	-5.17671e-05	7.45925	-0.000782313
						7.06729	0.00081468	7.13558	-5.56956e-05	7.46363	-0.000786463
						7.07139	0.000775614	7.13967	-5.92012e-05	7.46802	-0.000805466
						7.07548	0.000766466	7.14377	-5.877e-05	7.4724	-0.000852618
						7.07958	0.000793049	7.14786	-5.70672e-05	7.47679	-0.00091453
						7.08367	0.000823088	7.15196	-5.52691e-05	7.48118	-0.000879539
						7.08777	0.000794843	7.15605	-5.3534e-05	7.48556	-0.0008869
						7.09186	0.000711872	7.16015	-5.21217e-05	7.48995	-0.000894262
						7.09596	0.000702273	7.16424	-5.10468e-05	7.49433	-0.000913767
						7.10005	0.00074786	7.16834	-5.02062e-05	7.49872	-0.000949401
						7.10415	0.000845217	7.17243	-4.65863e-05	7.50311	-0.000973765
						7.10824	0.000941312	7.17653	-4.2366e-05	7.50749	-0.000973541
						7.11234	0.00106236	7.18062	-3.86336e-05	7.51188	-0.000983083
						7.11643	0.00117716	7.18472	-3.54125e-05	7.51626	-0.000992625
						7.12053	0.00127106	7.18881	-3.31662e-05	7.52065	-0.0010302
						7.12462	0.00134524	7.19291	-3.28794e-05	7.52504	-0.00108066
						7.12872	0.00140201	7.197	-3.26314e-05	7.52942	-0.00113332
						7.13281	0.00145127	7.2011	-3.27277e-05	7.53381	-0.00108724
						7.13691	0.00149333	7.20519	-3.3194e-05	7.53819	-0.00108666
						7.141	0.00147976	7.20929	-3.42396e-05	7.54258	-0.0010924
						7.1451	0.00149988	7.21338	-3.46611e-05	7.54697	-0.00109815
						7.14919	0.0015196	7.21748	-3.48664e-05	7.55135	-0.00117659
						7.15329	0.00153522	7.22157	-3.46316e-05	7.55574	-0.00119312
						7.15738	0.00154698	7.22567	-3.19965e-05	7.56012	-0.00113692
						7.16148	0.00156309	7.22976	-2.91079e-05	7.56451	-0.00113057
						7.16557	0.00163363	7.23385	-2.63019e-05	7.5689	-0.00113268
						7.16967	0.0017029	7.23795	-2.35205e-05	7.57328	-0.0011348
						7.17376	0.0017567	7.24204	-2.03046e-05	7.57767	-0.00115417
						7.17786	0.00179583	7.24614	-1.73085e-05	7.58205	-0.0012037
						7.18195	0.00180695	7.25023	-1.47279e-05	7.58644	-0.00120642
						7.18605	0.00176819	7.25433	-1.41592e-05	7.59083	-0.00120185
						7.19014	0.00170381	7.25842	-1.32557e-05	7.59521	-0.0012069
						7.19424	0.001694	7.26252	-1.1669e-05	7.5996	-0.00121196
						7.19833	0.00185697	7.26661	-1.03319e-05	7.60398	-0.00126396
						7.20243	0.0020037	7.27071	-9.35394e-06	7.60837	-0.00132295
						7.20652	0.00213433	7.2748	-9.6793e-06	7.61276	-0.00127331
						7.21062	0.00220164	7.2789	-1.0246e-05	7.61714	-0.0012402
						7.21471	0.00224105	7.28299	-9.49558e-06	7.62153	-0.00122862
						7.2188	0.00231117	7.28709	-7.1618e-06	7.62591	-0.00124096
						7.2229	0.00244062	7.29118	-5.13703e-06	7.6303	-0.0012533
						7.22699	0.00263095	7.29528	-3.47941e-06	7.63469	-0.00124066
						7.23109	0.00287327	7.29937	-2.82915e-06	7.63907	-0.00119907
						7.23518	0.00308026	7.30347	-4.1123e-06	7.64346	-0.00116789
						7.23928	0.0032536	7.30756	-5.04177e-06	7.64784	-0.0011552
						7.24337	0.00336907	7.31166	-5.14685e-06	7.65223	-0.00115769
						7.24747	0.00331914	7.31575	-4.87017e-06	7.65662	-0.00116018
						7.25156	0.00334993	7.31985	-3.97872e-06	7.661	-0.00115547
						7.25566	0.00356759	7.32394	-3.22034e-06	7.66539	-0.00110682
						7.25975	0.00376402	7.32804	-2.66324e-06	7.66977	-0.00110502
						7.26385	0.00393967	7.33213	-2.47026e-06	7.67416	-0.00110681
						7.26794	0.00408463	7.33623	1.4977e-06	7.67855	-0.00110861
						7.27204	0.00423972	7.34032	6.06941e-06	7.68293	-0.00114501
						7.27613	0.00470931	7.34442	1.02769e-05	7.68732	-0.00117511
						7.28023	0.00515129	7.34851	1.4115e-05	7.6917	-0.00115362
						7.28432	0.0055663	7.35261	1.72408e-05	7.69609	-0.00111107
						7.28842	0.00601671	7.3567	1.80822e-05	7.70048	-0.00112123
						7.29251	0.00646095	7.3608	1.96849e-05	7.70486	-0.00113138
						7.29661	0.00678689	7.36489	2.14006e-05	7.70925	-0.00115452
						7.3007	0.00700088	7.36899	2.2859e-05	7.71363	-0.00118936
						7.3048	0.00705295	7.37308	2.40703e-05	7.71802	-0.00118766
						7.30889	0.00741981	7.37718	2.50618e-05	7.72241	-0.00109918
						7.31299	0.00806242	7.38127	2.60691e-05	7.72679	-0.00109421
						7.31708	0.0086194	7.38537	2.891e-05	7.73118	-0.00108925
						7.32118	0.00909406	7.38946	3.11822e-05	7.73556	-0.00107627
						7.32527	0.00932523	7.39356	3.2818e-05	7.73995	-0.00106958
						7.32937	0.00950969	7.39765	3.32742e-05	7.74434	-0.00105257
						7.33346	0.00966848	7.40175	3.38376e-05	7.74872	-0.000982751
						7.33756	0.00980348	7.40584	3.49932e-05	7.75311	-0.000991611
						7.34165	0.0100394	7.40994	3.68174e-05	7.75749	-0.00100047
						7.34575	0.0102832	7.41403	4.0088e-05	7.76188	-0.00102454
						7.34984	0.0105344	7.41812	4.36608e-05	7.76627	-0.0010152
						7.35394	0.0108435	7.42222	4.70664e-05	7.77065	-0.000955842
						7.35803	0.0110995	7.42631	5.03888e-05	7.77504	-0.000922223
						7.36213	0.0113052	7.43041	5.42959e-05	7.77942	-0.00090611
						7.36622	0.0114332	7.4345	5.80366e-05	7.78381	-0.000925548
						7.37032	0.0115415	7.4386	6.14607e-05	7.7882	-0.000944987
						7.37441	0.0116313	7.44269	6.4189e-05	7.79258	-0.000933468
						7.37851	0.0117412	7.44679	6.31574e-05	7.79697	-0.000894857
						7.3826	0.0121028	7.45088	6.35534e-05	7.80135	-0.000828412
						7.3867	0.0130888	7.45498	6.46667e-05	7.80574	-0.000838339
						7.39079	0.0140895	7.45907	6.60944e-05	7.81013	-0.000848266
						7.39489	0.0150651	7.46317	6.78034e-05	7.81451	-0.000870507
						7.39898	0.0158081	7.46726	6.95755e-05	7.8189	-0.00089819
						7.40308	0.0163316	7.47136	7.08848e-05	7.82328	-0.000869406
						7.40717	0.0167058	7.47545	7.17213e-05	7.82767	-0.000774138
						7.41126	0.017036	7.47955	7.18278e-05	7.83206	-0.000756927
						7.41536	0.0172593	7.48364	7.09362e-05	7.83644	-0.000757893
						7.41945	0.0173822	7.48774	6.8953e-05	7.84083	-0.00075886
						7.42355	0.017574	7.49183	6.48716e-05	7.84521	-0.000760583
						7.42764	0.0181755	7.49593	6.12386e-05	7.8496	-0.000756522
						7.43174	0.0187855	7.50002	5.95479e-05	7.85399	-0.000657964
						7.43583	0.019402	7.50412	5.82731e-05	7.85837	-0.000630574
						7.43993	0.0199582	7.50821	5.69222e-05	7.86276	-0.000603184
						7.44402	0.0204572	7.51231	5.55819e-05	7.86714	-0.000589236
						7.44812	0.0208287	7.5164	5.50486e-05	7.87153	-0.000576764
						7.45221	0.020988	7.5205	5.49028e-05	7.87592	-0.000564293
						7.45631	0.0211364	7.52459	5.51028e-05	7.8803	-0.000501267
						7.4604	0.021275	7.52869	5.54374e-05	7.88469	-0.000464905
						7.4645	0.0213417	7.53278	5.57266e-05	7.88907	-0.000452369
						7.46859	0.0216479	7.53688	5.58913e-05	7.89346	-0.000450189
						7.47269	0.0219278	7.54097	5.51922e-05	7.89785	-0.000448008
						7.47678	0.0221818	7.54507	5.37018e-05	7.90223	-0.000422228
						7.48088	0.0223649	7.54916	5.17913e-05	7.90662	-0.000343712
						7.48497	0.023087	7.55326	4.96933e-05	7.911	-0.00030694
						7.48907	0.0240094	7.55735	4.92083e-05	7.91539	-0.000300032
						7.49316	0.0247823	7.56145	4.90534e-05	7.91978	-0.000297158
						7.49726	0.0254131	7.56554	4.92574e-05	7.92416	-0.000294284
						7.50135	0.0259047	7.56964	5.03213e-05	7.92855	-0.000279131
						7.50545	0.0268395	7.57373	5.21079e-05	7.93293	-0.00020616
						7.50954	0.0278297	7.57783	5.36738e-05	7.93732	-0.000195983
						7.51364	0.028775	7.58192	5.49773e-05	7.94171	-0.00019471
						7.51773	0.0296651	7.58602	5.54341e-05	7.94609	-0.000201776
						7.52183	0.0304236	7.59011	5.38923e-05	7.95048	-0.000208843
						7.52592	0.0310583	7.59421	5.39895e-05	7.95486	-0.000178862
						7.53002	0.0316965	7.5983	5.44288e-05	7.95925	-0.000105845
						7.53411	0.0322709	7.6024	5.59032e-05	7.96364	-9.71504e-05
						7.53821	0.0327854	7.60649	5.81822e-05	7.96802	-9.97207e-05
						7.5423	0.0333886	7.61058	6.08973e-05	7.97241	-0.000102291
						7.5464	0.0344736	7.61468	6.43317e-05	7.97679	-0.000131169
						7.55049	0.0355244	7.61877	6.76559e-05	7.98118	-9.53274e-05
						7.55459	0.0364761	7.62287	7.02231e-05	7.98557	-5.53587e-05
						7.55868	0.0373338	7.62696	7.19933e-05	7.98995	-3.57263e-05
						7.56278	0.0379792	7.63106	7.22193e-05	7.99434	-3.31992e-05
						7.56687	0.0386106	7.63515	6.99175e-05	7.99872	-3.41815e-05
						7.57097	0.0391652	7.63925	6.76921e-05	8.00311	-3.51637e-05
						7.57506	0.0396477	7.64334	6.52899e-05	8.0075	-2.29364e-05
						7.57916	0.0401941	7.64744	6.2786e-05	8.01188	3.64549e-05
						7.58325	0.0410094	7.65153	6.08196e-05	8.01627	7.06526e-05
						7.58735	0.0419095	7.65563	5.94017e-05	8.02065	7.1164e-05
						7.59144	0.0427808	7.65972	5.90657e-05	8.02504	5.97146e-05
						7.59554	0.0436244	7.66382	6.21454e-05	8.02943	4.82653e-05
						7.59963	0.0444069	7.66791	6.76539e-05	8.03381	7.26915e-05
						7.60372	0.0451315	7.67201	7.25199e-05	8.0382	0.000159723
						7.60782	0.0457438	7.6761	7.67058e-05	8.04258	0.000204718
						7.61191	0.0463134	7.6802	7.9801e-05	8.04697	0.000203236
						7.61601	0.0468427	7.68429	8.15976e-05	8.05136	0.000201755
						7.6201	0.0473015	7.68839	8.37101e-05	8.05574	0.000196445
						7.6242	0.0481365	7.69248	8.61369e-05	8.06013	0.000172945
						7.62829	0.0491619	7.69658	8.89021e-05	8.06451	0.000226923
						7.63239	0.0501552	7.70067	9.22999e-05	8.0689	0.000241823
						7.63648	0.0509905	7.70477	9.57474e-05	8.07329	0.000256722
						7.64058	0.0516765	7.70886	9.93056e-05	8.07767	0.000259995
						7.64467	0.0521843	7.71296	0.000103522	8.08206	0.000257483
						7.64877	0.0526742	7.71705	0.000107503	8.08644	0.000254971
						7.65286	0.0534182	7.72115	0.000109757	8.09083	0.000313725
						7.65696	0.0542589	7.72524	0.000110592	8.09522	0.000374335
						7.66105	0.0549956	7.72934	0.000112337	8.0996	0.000376652
						7.66515	0.0556341	7.73343	0.000115342	8.10399	0.000370033
						7.66924	0.05633	7.73753	0.00011824	8.10837	0.000363414
						7.67334	0.0572707	7.74162	0.000121218	8.11276	0.000354132
						7.67743	0.0581948	7.74572	0.000124017	8.11715	0.000423986
						7.68153	0.0588673	7.74981	0.000126648	8.12153	0.000447014
						7.68562	0.0593016	7.75391	0.000129153	8.12592	0.000450206
						7.68972	0.0594004	7.758	0.000131506	8.1303	0.000419253
						7.69381	0.0599776	7.7621	0.000133563	8.13469	0.000388299
						7.69791	0.0607361	7.76619	0.000136589	8.13908	0.000386406
						7.702	0.0614582	7.77029	0.000139809	8.14346	0.000445872
						7.7061	0.0621455	7.77438	0.000143182	8.14785	0.000473844
						7.71019	0.0629406	7.77848	0.000146571	8.15223	0.000481485
						7.71429	0.0637491	7.78257	0.000150741	8.15662	0.000489127
						7.71838	0.0645694	7.78667	0.00015488	8.16101	0.000488686
						7.72248	0.0652522	7.79076	0.000158791	8.16539	0.000488246
						7.72657	0.0658048	7.79486	0.000162422	8.16978	0.000553351
						7.73067	0.0661231	7.79895	0.000165226	8.17416	0.000559722
						7.73476	0.0664763	7.80304	0.000167331	8.17855	0.000555618
						7.73886	0.0667878	7.80714	0.000169582	8.18294	0.000551513
						7.74295	0.0670598	7.81123	0.000171454	8.18732	0.000509537
						7.74705	0.0673572	7.81533	0.000173083	8.19171	0.000541097
						7.75114	0.0675192	7.81942	0.00017553	8.19609	0.00058418
						7.75524	0.0675524	7.82352	0.000177952	8.20048	0.000615158
						7.75933	0.0672439	7.82761	0.00018043	8.20487	0.000629847
						7.76343	0.0672022	7.83171	0.000183679	8.20925	0.000620113
						7.76752	0.0673572	7.8358	0.000186749	8.21364	0.000610379
						7.77162	0.0676981	7.8399	0.000189377	8.21802	0.000646656
						7.77571	0.0685786	7.84399	0.000191876	8.22241	0.000712405
						7.77981	0.069598	7.84809	0.000194042	8.2268	0.000774108
						7.7839	0.0705828	7.85218	0.000195766	8.23118	0.000796596
						7.78799	0.0715137	7.85628	0.000196079	8.23557	0.000789738
						7.79209	0.0722601	7.86037	0.00019637	8.23995	0.00078288
						7.79618	0.0728326	7.86447	0.000196564	8.24434	0.000767579
						7.80028	0.0733549	7.86856	0.000196094	8.24873	0.000777898
						7.80437	0.0738302	7.87266	0.000197059	8.25311	0.000788826
						7.80847	0.0742455	7.87675	0.000198077	8.2575	0.000782593
						7.81256	0.07475	7.88085	0.00019915	8.26188	0.000776359
						7.81666	0.0752748	7.88494	0.000200392	8.26627	0.000759901
						7.82075	0.0756801	7.88904	0.000201325	8.27066	0.00075071
						7.82485	0.075972	7.89313	0.000201824	8.27504	0.000762435
						7.82894	0.0760197	7.89723	0.00020084	8.27943	0.000769435
						7.83304	0.0761675	7.90132	0.000200106	8.28381	0.000765577
						7.83713	0.076728	7.90542	0.000200104	8.2882	0.000761718
						7.84123	0.0776771	7.90951	0.00020113	8.29259	0.000738671
						7.84532	0.0785989	7.91361	0.000203338	8.29697	0.000726923
						7.84942	0.0794982	7.9177	0.000205489	8.30136	0.000711022
						7.85351	0.0804884	7.9218	0.00020647	8.30574	0.000724778
						7.85761	0.08145	7.92589	0.000206343	8.31013	0.000730069
						7.8617	0.0823536	7.92999	0.000205319	8.31452	0.000720263
						7.8658	0.0832025	7.93408	0.000203482	8.3189	0.000710457
						7.86989	0.0839694	7.93818	0.000201447	8.32329	0.000703395
						7.87399	0.0847278	7.94227	0.000201027	8.32767	0.000689801
						7.87808	0.085417	7.94637	0.000201364	8.33206	0.000748358
						7.88218	0.086041	7.95046	0.000202444	8.33645	0.000744725
						7.88627	0.0866521	7.95456	0.000204466	8.34083	0.000741093
						7.89037	0.0874191	7.95865	0.000206782	8.34522	0.000733421
						7.89446	0.088249	7.96275	0.000208947	8.3496	0.000718712
						7.89856	0.0891379	7.96684	0.000210502	8.35399	0.000716185
						7.90265	0.0901072	7.97094	0.000211423	8.35838	0.000712018
						7.90675	0.0911514	7.97503	0.000211488	8.36276	0.000714473
						7.91084	0.0920295	7.97913	0.000212585	8.36715	0.000710955
						7.91494	0.09275	7.98322	0.000213684	8.37153	0.000707438
						7.91903	0.0931933	7.98731	0.000215052	8.37592	0.000703726
						7.92313	0.0934777	7.99141	0.000219117	8.38031	0.000678235
						7.92722	0.0937777	7.9955	0.000224665	8.38469	0.000733945
						7.93132	0.0940534	7.9996	0.000231161	8.38908	0.00073945
						7.93541	0.0943053	8.00369	0.00023959	8.39346	0.000739522
						7.93951	0.0942798	8.00779	0.000247787	8.39785	0.000718688
						7.9436	0.0945428	8.01188	0.00025491	8.40224	0.000697854
						7.9477	0.0957873	8.01598	0.000260939	8.40662	0.000704148
						7.95179	0.0969092	8.02007	0.000265336	8.41101	0.000743568
						7.95589	0.0979111	8.02417	0.00026842	8.41539	0.000778378
						7.95998	0.0985165	8.02826	0.000270627	8.41978	0.000766357
						7.96408	0.0984829	8.03236	0.000270812	8.42417	0.000754335
						7.96817	0.0988341	8.03645	0.000270385	8.42855	0.000724471
						7.97227	0.0995388	8.04055	0.000270068	8.43294	0.000686763
						7.97636	0.100099	8.04464	0.000270603	8.43732	0.000713477
						7.98045	0.100521	8.04874	0.000271257	8.44171	0.000719511
						7.98455	0.1007	8.05283	0.000271723	8.4461	0.000672928
						7.98864	0.100847	8.05693	0.000271966	8.45048	0.000626345
						7.99274	0.101163	8.06102	0.000271644	8.45487	0.000567102
						7.99683	0.101479	8.06512	0.000271024	8.45925	0.00055942
						8.00093	0.101752	8.06921	0.000270901	8.46364	0.000559845
						8.00502	0.101983	8.07331	0.000270241	8.46803	0.000547082
						8.00912	0.101825	8.0774	0.000268945	8.47241	0.000534319
						8.01321	0.102345	8.0815	0.000266172	8.4768	0.000466173
						8.01731	0.102819	8.08559	0.000264003	8.48118	0.000405587
						8.0214	0.103247	8.08969	0.000262252	8.48557	0.000362112
						8.0255	0.103496	8.09378	0.000260634	8.48996	0.000376843
						8.02959	0.103505	8.09788	0.000258909	8.49434	0.000376599
						8.03369	0.103568	8.10197	0.000256939	8.49873	0.000364258
						8.03778	0.103681	8.10607	0.000253495	8.50311	0.000351917
						8.04188	0.103733	8.11016	0.000249583	8.5075	0.000329843
						8.04597	0.103728	8.11426	0.00024831	8.51189	0.000287434
						8.05007	0.103559	8.11835	0.000247868	8.51627	0.000338205
						8.05416	0.10305	8.12245	0.000247287	8.52066	0.000332762
						8.05826	0.102456	8.12654	0.000246551	8.52504	0.000327319
						8.06235	0.102033	8.13064	0.000245575	8.52943	0.000295931
						8.06645	0.101664	8.13473	0.000244815	8.53382	0.000258976
						8.07054	0.101346	8.13883	0.000244368	8.5382	0.000206532
						8.07464	0.10112	8.14292	0.000245108	8.54259	0.000153873
						8.07873	0.10098	8.14702	0.00024622	8.54697	0.000149864
						8.08283	0.100879	8.15111	0.000246753	8.55136	0.000145856
						8.08692	0.100712	8.15521	0.000246773	8.55575	0.000128856
						8.09102	0.100482	8.1593	0.000246837	8.56013	4.93987e-05
						8.09511	0.100113	8.1634	0.000248028	8.56452	-2.19006e-05
						8.09921	0.0997613	8.16749	0.000249514	8.5689	1.44715e-05
						8.1033	0.0994262	8.17159	0.000251228	8.57329	1.30759e-05
						8.1074	0.0989004	8.17568	0.000252743	8.57768	1.16802e-05
						8.11149	0.098644	8.17977	0.000253918	8.58206	-1.08364e-05
[truncated: 4,472 more rows]

## Sheet: MALS_3_gbp1-f-trans_20210421_ -
3_gbp1-f-trans[20210421]
volume (mL)	Molar Mass 1	volume (mL)	Molar Mass 2	volume (mL)	Molar Mass 3	volume (mL)	LS	volume (mL)	UV	volume (mL)	RI
13.7244	141378	14.7318	69741.8	1.25546	9.40493e+06	-0.0671902	0.000332974	0.000908333	4.71556e-05	-0.172252	-0.170314
13.7408	141283	14.7399	69382.5	1.25955	2.40156e+06	-0.0630953	0.00056739	0.00500323	4.99385e-05	-0.167866	-0.0161168
13.7613	138937	14.7522	69159.5	1.26365	1.58589e+06	-0.0590004	0.000783768	0.00909812	5.23874e-05	-0.16348	0.000245458
13.7695	138850	14.7809	68265.6	1.26774	1.39742e+06	-0.0549055	0.000983166	0.013193	5.23018e-05	-0.159094	0.00253939
13.7981	135432	14.8096	67860.2	1.27184	1.25049e+06	-0.0508106	0.000984827	0.0172879	5.2883e-05	-0.154708	0.00426128
13.8104	133533	14.8423	67407.5	1.27593	1.22474e+06	-0.0467157	0.000935771	0.0213828	5.34677e-05	-0.150322	0.005108
13.8227	135100	14.8628	67061.7	1.28003	1.25029e+06	-0.0426208	0.000842508	0.0254777	5.40558e-05	-0.145936	0.00542992
13.8268	137705	14.871	66918	1.28412	1.44469e+06	-0.0385259	0.000758688	0.0295726	5.4875e-05	-0.14155	0.00541318
13.8309	139655	14.8996	66661.6	1.28822	3.53026e+06	-0.034431	0.000684212	0.0336675	5.59138e-05	-0.137164	0.00539644
13.8554	141254	14.9283	66725.7	2.80742	4.46426e+07	-0.0303361	0.000744595	0.0377624	5.7613e-05	-0.132778	0.00534401
13.8759	138519	14.957	66694.7	2.81152	2.14164e+07	-0.0262413	0.000815414	0.0418573	6.07493e-05	-0.128392	0.00509647
13.8882	135736	14.9856	66579.7	2.81561	1.74506e+07	-0.0221464	0.000858532	0.0459521	6.37862e-05	-0.124006	0.00481889
13.8964	133720	15.0143	66540.6	2.81971	1.65186e+07	-0.0180515	0.000875573	0.050047	6.66025e-05	-0.11962	0.0045605
13.9169	131267	15.043	66600.1	2.8238	1.56396e+07	-0.0139566	0.000830541	0.0541419	6.92092e-05	-0.115234	0.00440456
13.9455	130683	15.0716	66725.1	2.8279	1.45433e+07	-0.00986168	0.000785863	0.0582368	7.15543e-05	-0.110848	0.00432763
13.9742	130494	15.1003	67111.5	2.83199	1.16404e+07	-0.00576679	0.000650022	0.0623317	7.36511e-05	-0.106462	0.00427768
13.9988	129609	15.1044	67169.4	2.83609	9.01934e+06	-0.0016719	0.000508493	0.0664266	7.50206e-05	-0.102076	0.00421208
14.0029	129369	15.129	67552.5	2.84018	7.52792e+06	0.00242299	0.000367203	0.0705215	7.46119e-05	-0.0976899	0.00408187
14.0315	125655	15.1453	67072.9	2.84428	7.1056e+06	0.00651789	0.000226137	0.0746164	7.42824e-05	-0.0933039	0.00392372
14.0397	125222	15.1576	67150.4	2.84837	7.59035e+06	0.0106128	7.06302e-05	0.0787113	7.40281e-05	-0.0889179	0.00379803
		15.1863	67618.9	2.85247	9.2967e+06	0.0147077	-5.58286e-05	0.0828062	7.45002e-05	-0.0845319	0.00369
		15.2149	68000.4	2.85656	1.06328e+07	0.0188026	-0.000154943	0.0869011	7.49571e-05	-0.0801459	0.00358076
				2.86066	5.68234e+06	0.0228975	-0.000197712	0.090996	7.51469e-05	-0.0757599	0.00343232
				2.86475	3.76119e+06	0.0269923	-0.000152301	0.0950909	7.50831e-05	-0.0713739	0.00323683
				2.86885	3.57734e+06	0.0310872	-6.92128e-05	0.0991857	7.50306e-05	-0.0669879	0.00302527
				2.87294	3.845e+06	0.0351821	2.66744e-05	0.103281	7.48004e-05	-0.0626019	0.00282331
				2.88932	3.65107e+06	0.039277	5.86834e-05	0.107376	7.44014e-05	-0.0582159	0.00267016
				2.89751	3.71618e+06	0.0433719	3.05588e-05	0.11147	7.34002e-05	-0.0538299	0.00258203
				2.90161	3.85821e+06	0.0474668	-3.89206e-07	0.115565	7.22545e-05	-0.0494439	0.00249837
				2.9057	4.19142e+06	0.0515617	2.58704e-05	0.11966	7.04692e-05	-0.0450579	0.00234016
				2.9098	4.53076e+06	0.0556566	0.000105984	0.123755	6.99177e-05	-0.0406719	0.00221333
				2.91389	4.04487e+06	0.0597515	0.000178642	0.12785	6.93408e-05	-0.0362859	0.00212335
				2.91799	3.67449e+06	0.0638464	0.000244282	0.131945	6.87396e-05	-0.0318999	0.00202458
				2.92618	3.77214e+06	0.0679413	0.000257037	0.13604	6.75207e-05	-0.0275139	0.00199592
				2.93027	4.22546e+06	0.0720362	0.000194101	0.140135	6.57151e-05	-0.0231279	0.00193775
				2.93437	3.4612e+06	0.0761311	0.000190992	0.14423	6.11816e-05	-0.0187419	0.00179651
				2.93846	2.82716e+06	0.0802259	0.000205288	0.148324	5.88007e-05	-0.0143559	0.00168593
				2.94256	2.36251e+06	0.0843208	0.000211786	0.152419	5.98753e-05	-0.00996986	0.00162972
				2.94665	2.23818e+06	0.0884157	0.000210944	0.156514	6.10329e-05	-0.00558386	0.0015795
				2.95075	2.10571e+06	0.0925106	0.000179012	0.160609	6.14235e-05	-0.00119786	0.00157825
				2.95484	2.09976e+06	0.0966055	6.30945e-05	0.164704	6.1086e-05	0.00318814	0.00156736
				2.95894	2.21265e+06	0.1007	-6.67674e-05	0.168799	5.87518e-05	0.00757414	0.00155646
				2.96303	2.54068e+06	0.104795	-0.000209756	0.172894	5.47289e-05	0.0119601	0.00153662
				2.96713	3.11109e+06	0.10889	-0.00030337	0.176989	5.38403e-05	0.0163461	0.00153658
				2.97122	3.92082e+06	0.112985	-0.000313722	0.181084	5.47724e-05	0.0207321	0.00157228
				2.97531	4.53412e+06	0.11708	-0.000245693	0.185178	5.64991e-05	0.0251181	0.00160079
				2.97941	3.92169e+06	0.121175	-0.000205433	0.189273	5.74044e-05	0.0295041	0.0016111
				2.9835	3.63565e+06	0.12527	-0.000191314	0.193368	5.75297e-05	0.0338901	0.0016099
				2.9876	3.42072e+06	0.129365	-0.000262182	0.197463	5.73019e-05	0.0382761	0.0016087
				2.99169	3.51242e+06	0.13346	-0.000287974	0.201558	5.67386e-05	0.0426621	0.00160224
				2.99579	3.96243e+06	0.137554	-0.000307673	0.205653	5.19776e-05	0.0470481	0.00160134
				2.99988	4.40103e+06	0.141649	-0.000321635	0.209748	4.72582e-05	0.0514341	0.00162711
				3.00398	4.62567e+06	0.145744	-0.000260729	0.213843	4.18782e-05	0.0558201	0.00163004
				3.00807	3.31201e+06	0.149839	-0.000194601	0.217938	3.68775e-05	0.0602061	0.00161948
				3.01217	2.90694e+06	0.153934	-0.000123557	0.222033	3.2819e-05	0.0645921	0.00160893
				3.01626	2.75512e+06	0.158029	3.38352e-05	0.226127	2.92894e-05	0.0689781	0.00160767
				3.02036	2.51103e+06	0.162124	0.000210435	0.230222	2.60031e-05	0.0733641	0.00162849
				3.02445	2.40973e+06	0.166219	0.000290882	0.234317	2.29479e-05	0.0777501	0.00164858
				3.02855	2.60527e+06	0.170314	0.000280814	0.238412	2.0559e-05	0.0821361	0.00165867
				3.03264	3.59335e+06	0.174408	0.000425164	0.242507	2.00409e-05	0.0865221	0.00165702
				3.03674	7.71534e+06	0.178503	0.000530996	0.246602	1.98487e-05	0.0909081	0.00165537
				3.04083	6.17377e+07	0.182598	0.000600566	0.250697	1.99658e-05	0.0952941	0.00165281
				3.0654	3.37436e+07	0.186693	0.0005665	0.254792	2.0463e-05	0.0996801	0.00166434
				3.0695	9.95821e+06	0.190788	0.000508582	0.258887	2.09559e-05	0.104066	0.00164928
				3.07359	3.46248e+06	0.194883	0.000424154	0.262981	1.98756e-05	0.108452	0.00163421
				3.07769	1.84307e+06	0.198978	0.000635678	0.267076	1.73015e-05	0.112838	0.001598
				3.08178	1.39228e+06	0.203073	0.000842666	0.271171	2.0307e-05	0.117224	0.00154458
				3.08588	1.46335e+06	0.207168	0.00101484	0.275266	2.39797e-05	0.12161	0.00150271
				3.08997	1.54619e+06	0.211263	0.00115426	0.279361	2.77038e-05	0.125996	0.00147568
				3.09816	1.52052e+06	0.215357	0.00123228	0.283456	3.11858e-05	0.130382	0.00145075
				3.10226	1.51925e+06	0.219452	0.00127652	0.287551	3.4438e-05	0.134768	0.00143725
				3.11045	1.46536e+06	0.223547	0.00128897	0.291646	3.53141e-05	0.139154	0.00139191
				3.11454	1.48496e+06	0.227642	0.00108307	0.295741	3.60512e-05	0.14354	0.00133315
				3.11864	1.42785e+06	0.231737	0.000898638	0.299835	3.84728e-05	0.147926	0.00128236
				3.12273	1.49064e+06	0.235832	0.000892928	0.30393	4.16402e-05	0.152312	0.00125706
				3.12683	1.66514e+06	0.239927	0.000866056	0.308025	4.44816e-05	0.156698	0.00128891
				3.13092	1.71622e+06	0.244022	0.000819262	0.31212	4.70133e-05	0.161084	0.00127438
				3.13502	1.48034e+06	0.248117	0.000725959	0.316215	4.79081e-05	0.16547	0.00125985
				3.13911	1.42364e+06	0.252211	0.000581674	0.32031	5.04788e-05	0.169856	0.00122595
				3.14321	1.55898e+06	0.256306	0.000495786	0.324405	5.32075e-05	0.174242	0.00121041
				3.1473	1.73095e+06	0.260401	0.000464869	0.3285	5.55185e-05	0.178628	0.00122064
				3.1514	1.85158e+06	0.264496	0.000449016	0.332595	5.74329e-05	0.183014	0.00125655
				3.15549	1.97358e+06	0.268591	0.000469783	0.33669	5.64304e-05	0.1874	0.00128549
				3.15958	2.0923e+06	0.272686	0.000525024	0.340784	5.56121e-05	0.191786	0.00129501
				3.16368	2.28127e+06	0.276781	0.000713535	0.344879	5.46289e-05	0.196172	0.00130453
				3.16777	2.40748e+06	0.280876	0.000945823	0.348974	5.3489e-05	0.200558	0.0013134
				3.17187	2.58362e+06	0.284971	0.00111647	0.353069	5.06e-05	0.204944	0.00135676
				3.18006	2.33649e+06	0.289065	0.00122908	0.357164	4.94794e-05	0.20933	0.00140677
				3.18825	2.48164e+06	0.29316	0.00122974	0.361259	4.85762e-05	0.213716	0.00140585
				3.19644	2.58346e+06	0.297255	0.00111948	0.365354	4.78795e-05	0.218102	0.00140492
				3.20463	2.68452e+06	0.30135	0.00101986	0.369449	4.73233e-05	0.222488	0.00138137
				3.20872	2.86484e+06	0.305445	0.000917735	0.373544	4.64755e-05	0.226874	0.00137776
				3.21282	3.07887e+06	0.30954	0.000813246	0.377638	4.5351e-05	0.23126	0.00141777
				3.21691	3.28629e+06	0.313635	0.000795052	0.381733	4.28274e-05	0.235646	0.00143946
				3.22101	3.52597e+06	0.31773	0.000876722	0.385828	4.04395e-05	0.240032	0.00147542
				3.2251	3.77536e+06	0.321825	0.000987265	0.389923	3.81805e-05	0.244418	0.00149586
				3.2292	3.97871e+06	0.325919	0.00103594	0.394018	3.99741e-05	0.248804	0.0015022
				3.23329	4.1463e+06	0.330014	0.00102638	0.398113	4.29002e-05	0.25319	0.00151875
				3.23739	4.41512e+06	0.334109	0.00111705	0.402208	4.61442e-05	0.257576	0.00152086
				3.24148	4.60483e+06	0.338204	0.00121417	0.406303	4.79967e-05	0.261962	0.00154784
				3.24558	4.36533e+06	0.342299	0.00125698	0.410398	4.85282e-05	0.266348	0.00155332
				3.24967	4.08659e+06	0.346394	0.00124865	0.414492	4.78304e-05	0.270734	0.00154849
				3.25377	3.8934e+06	0.350489	0.00111928	0.418587	4.5157e-05	0.27512	0.00154367
				3.25786	3.87586e+06	0.354584	0.000990728	0.422682	4.20719e-05	0.279506	0.00153457
				3.26196	4.15947e+06	0.358679	0.000909874	0.426777	3.8596e-05	0.283892	0.00153185
				3.26605	4.39514e+06	0.362774	0.000907728	0.430872	3.55299e-05	0.288278	0.0015795
				3.27015	4.57373e+06	0.366868	0.000907727	0.434967	3.24123e-05	0.292664	0.00158457
				3.27424	4.77126e+06	0.370963	0.000895895	0.439062	2.9246e-05	0.29705	0.00158366
				3.27834	4.84861e+06	0.375058	0.000872928	0.443157	2.95763e-05	0.301436	0.00158275
				3.28243	4.76214e+06	0.379153	0.000789383	0.447252	3.08074e-05	0.305822	0.00155879
				3.28653	4.89731e+06	0.383248	0.000684073	0.451346	3.20368e-05	0.310208	0.00156139
				3.29062	4.46174e+06	0.387343	0.000588703	0.455441	3.28363e-05	0.314594	0.00157761
				3.29472	4.12381e+06	0.391438	0.000502689	0.459536	3.32276e-05	0.31898	0.00156722
				3.30291	4.05324e+06	0.395533	0.000436938	0.463631	2.91617e-05	0.323366	0.00155683
				3.307	4.17545e+06	0.399628	0.000387285	0.467726	2.46533e-05	0.327752	0.00152631
				3.3111	4.59054e+06	0.403722	0.000335418	0.471821	1.97249e-05	0.332138	0.00147609
				3.31519	5.08346e+06	0.407817	0.000281509	0.475916	1.46999e-05	0.336524	0.00148435
				3.31929	5.72048e+06	0.411912	0.000239996	0.480011	9.58333e-06	0.34091	0.00150835
				3.32338	6.57044e+06	0.416007	0.000272938	0.484106	3.82356e-06	0.345296	0.00149406
				3.32748	7.71615e+06	0.420102	0.000413088	0.488201	-1.1324e-06	0.349682	0.00147976
				3.33157	9.34954e+06	0.424197	0.000613503	0.492295	-5.7796e-06	0.354068	0.00144312
				3.33567	9.20345e+06	0.428292	0.00084864	0.49639	-1.01336e-05	0.358454	0.00143123
				3.33976	8.43215e+06	0.432387	0.000972702	0.500485	-1.38562e-05	0.36284	0.00145601
				3.34386	7.83775e+06	0.436482	0.000992233	0.50458	-1.72311e-05	0.367226	0.00146266
				3.34795	7.48513e+06	0.440576	0.00089091	0.508675	-2.20151e-05	0.371612	0.00146214
				3.35614	7.2048e+06	0.444671	0.000883928	0.51277	-2.81371e-05	0.375998	0.00146163
				3.36023	7.34086e+06	0.448766	0.000942478	0.516865	-3.22302e-05	0.380384	0.00143561
				3.36433	7.61375e+06	0.452861	0.000996695	0.52096	-3.55019e-05	0.38477	0.00143367
				3.36842	8.22152e+06	0.456956	0.00104681	0.525055	-3.83473e-05	0.389156	0.00143173
				3.37252	9.20729e+06	0.461051	0.00101461	0.529149	-4.09649e-05	0.393542	0.00142436
				3.37661	1.05588e+07	0.465146	0.000904938	0.533244	-4.33662e-05	0.397928	0.00141543
				3.38071	1.23521e+07	0.469241	0.000852874	0.537339	-4.39238e-05	0.402314	0.00140651
				3.3848	1.44171e+07	0.473336	0.000893312	0.541434	-4.06149e-05	0.4067	0.00137972
				3.3889	1.75202e+07	0.477431	0.000962072	0.545529	-3.86338e-05	0.411086	0.00138099
				3.39299	2.08232e+07	0.481525	0.000960366	0.549624	-3.79136e-05	0.415472	0.00138159
				3.39709	2.6185e+07	0.48562	0.000892326	0.553719	-3.9716e-05	0.419858	0.00138218
				3.40118	5.08587e+07	0.489715	0.0008347	0.557814	-4.19314e-05	0.424244	0.00139834
				3.44213	3.99592e+07	0.49381	0.000747419	0.561909	-4.4153e-05	0.42863	0.00138887
				3.44623	2.61285e+07	0.497905	0.000632241	0.566003	-4.63802e-05	0.433016	0.00137939
				3.45032	1.86384e+07	0.502	0.000528072	0.570098	-4.92439e-05	0.437402	0.00136427
				3.45442	1.56365e+07	0.506095	0.000423816	0.574193	-5.08441e-05	0.441788	0.00135881
				3.45851	1.42833e+07	0.51019	0.000319451	0.578288	-5.12436e-05	0.446174	0.00136439
				3.46261	1.19245e+07	0.514285	0.000297609	0.582383	-5.10097e-05	0.45056	0.00136711
				3.4667	1.37358e+07	0.518379	0.000276504	0.586478	-5.03251e-05	0.454946	0.0013443
				3.4708	1.12599e+07	0.522474	0.000256088	0.590573	-4.92129e-05	0.459332	0.00132149
				3.47489	9.81898e+06	0.526569	0.000222487	0.594668	-4.74945e-05	0.463718	0.00130513
				3.47899	8.86064e+06	0.530664	0.000167908	0.598763	-4.57787e-05	0.468104	0.00130517
				3.48308	9.83896e+06	0.534759	0.000222915	0.602858	-4.41534e-05	0.47249	0.00130148
				3.48718	1.23719e+07	0.538854	0.000247489	0.606952	-4.26142e-05	0.476876	0.00130216
				3.49127	1.94307e+07	0.542949	0.000243401	0.611047	-4.2456e-05	0.481262	0.00130283
				3.49537	2.05112e+07	0.547044	0.00017625	0.615142	-4.02786e-05	0.485648	0.00126011
				3.49946	1.5333e+07	0.551139	7.20438e-05	0.619237	-3.66373e-05	0.490034	0.00122392
				3.50356	2.07759e+07	0.555233	-2.85785e-05	0.623332	-3.30393e-05	0.49442	0.0012133
				3.50765	4.83619e+07	0.559328	-1.79947e-05	0.627427	-2.97564e-05	0.498806	0.00123277
				4.31025	7.11515e+06	0.563423	2.07216e-05	0.631522	-2.67728e-05	0.503192	0.00124103
				4.31434	3.14551e+06	0.567518	3.37232e-05	0.635617	-2.21156e-05	0.507578	0.00123481
				4.31844	2.40208e+06	0.571613	2.24897e-05	0.639712	-1.75844e-05	0.511964	0.00122858
				4.32253	2.15369e+06	0.575708	1.66856e-05	0.643806	-1.31729e-05	0.51635	0.0011628
				4.32663	2.40111e+06	0.579803	5.00654e-05	0.647901	-8.95203e-06	0.520736	0.00113217
				4.33072	2.20421e+06	0.583898	8.4086e-05	0.651996	-5.5541e-06	0.525122	0.00115231
				4.33482	2.05282e+06	0.587993	9.23192e-05	0.656091	-2.9375e-06	0.529508	0.00115574
				4.33891	1.99231e+06	0.592087	7.62888e-05	0.660186	-8.48158e-07	0.533894	0.00115331
				4.34301	1.96286e+06	0.596182	4.60425e-05	0.664281	1.14348e-06	0.53828	0.00115089
				4.3471	2.19644e+06	0.600277	-5.66944e-06	0.668376	1.12831e-06	0.542666	0.0010973
				4.3512	2.04308e+06	0.604372	-3.1597e-05	0.672471	1.42159e-06	0.547052	0.00105411
				4.35529	1.65887e+06	0.608467	-5.44476e-05	0.676566	2.61775e-06	0.551438	0.00108533
				4.35939	1.37148e+06	0.612562	-9.29503e-05	0.68066	3.21948e-06	0.555824	0.0011191
				4.36348	1.24086e+06	0.616657	-0.000146162	0.684755	3.2568e-06	0.56021	0.00110524
				4.36758	1.20953e+06	0.620752	-0.000175204	0.68885	2.06336e-06	0.564596	0.00109138
				4.37167	1.23994e+06	0.624847	-0.000174314	0.692945	1.19092e-06	0.568982	0.00106232
				4.37577	1.30446e+06	0.628942	-0.000156711	0.69704	6.234e-07	0.573368	0.00103844
				4.37986	1.55283e+06	0.633036	-0.000139447	0.701135	1.20109e-06	0.577754	0.00105607
				4.38396	2.12499e+06	0.637131	-0.0001225	0.70523	2.4153e-06	0.58214	0.0010535
				4.38805	2.83765e+06	0.641226	-7.10452e-05	0.709325	3.25055e-06	0.586526	0.00105092
				4.39215	3.1028e+06	0.645321	-2.45928e-05	0.71342	3.72597e-06	0.590912	0.00103514
				4.39624	3.36745e+06	0.649416	1.71786e-05	0.717514	1.8616e-06	0.595298	0.00102105
				4.40034	3.64259e+06	0.653511	1.64974e-07	0.721609	-1.02922e-07	0.599684	0.00100747
				4.40443	3.93931e+06	0.657606	0.000105813	0.725704	-1.55594e-06	0.60407	0.0010047
				4.40853	5.2862e+06	0.661701	0.00033656	0.729799	-2.52415e-06	0.608456	0.00101584
				4.41262	7.18745e+06	0.665796	0.00060954	0.733894	-2.32652e-06	0.612842	0.00101382
				4.41672	1.08102e+07	0.66989	0.000826535	0.737989	-9.18239e-07	0.617228	0.00101181
				4.42081	1.89792e+07	0.673985	0.000990826	0.742084	1.63984e-06	0.621614	0.000958955
				4.42491	3.50311e+07	0.67808	0.00107635	0.746179	4.15369e-06	0.626	0.000977056
				4.429	2.81529e+07	0.682175	0.00106931	0.750274	6.26105e-06	0.630386	0.000983459
				4.4331	2.46014e+07	0.68627	0.00109456	0.754369	7.9802e-06	0.634772	0.000990393
				5.26845	4.03496e+07	0.690365	0.00125221	0.758463	8.20383e-06	0.639158	0.000975999
				5.27255	1.21474e+07	0.69446	0.00141917	0.762558	9.61017e-06	0.643544	0.000961605
				5.27664	8.90928e+06	0.698555	0.00158412	0.766653	1.15219e-05	0.64793	0.000923031
				6.64024	1.2948e+07	0.70265	0.00163495	0.770748	1.39135e-05	0.652316	0.000925527
				6.64434	869248	0.706744	0.0015784	0.774843	1.69991e-05	0.656702	0.000928024
				6.64843	485428	0.710839	0.00140245	0.778938	2.03428e-05	0.661088	0.000939685
				6.65253	384000	0.714934	0.00122966	0.783033	2.28691e-05	0.665474	0.000936689
				6.65662	418630	0.719029	0.00118637	0.787128	2.46198e-05	0.66986	0.000933693
				6.66072	434408	0.723124	0.00116325	0.791223	2.46757e-05	0.674246	0.000900205
				6.66481	487873	0.727219	0.00115912	0.795317	2.42059e-05	0.678632	0.000895286
				6.66891	570267	0.731314	0.00114989	0.799412	2.3237e-05	0.683018	0.000905445
				6.6771	495953	0.735409	0.00113585	0.803507	1.93499e-05	0.687404	0.000921507
				6.68119	511718	0.739504	0.00110783	0.807602	1.4255e-05	0.69179	0.000925688
				6.68529	646438	0.743599	0.00104798	0.811697	1.39651e-05	0.696176	0.000915097
				6.68938	815308	0.747693	0.000958266	0.815792	1.63261e-05	0.700562	0.000904506
				6.69348	1.09517e+06	0.751788	0.000801832	0.819887	1.73297e-05	0.704948	0.000882022
				6.69757	1.73547e+06	0.755883	0.000743655	0.823982	1.70438e-05	0.709334	0.000887114
				6.70167	4.13468e+06	0.759978	0.000731866	0.828077	1.40338e-05	0.71372	0.000902868
				6.70576	7.62586e+06	0.764073	0.000726026	0.832171	1.22843e-05	0.718106	0.00090798
				6.70986	2.60428e+07	0.768168	0.00070694	0.836266	1.00646e-05	0.722492	0.000881064
				6.71805	9.42799e+06	0.772263	0.000675387	0.840361	7.39844e-06	0.726878	0.000854148
				6.72214	2.63819e+06	0.776358	0.000598701	0.844456	3.38633e-06	0.731264	0.000825899
				6.72624	1.10872e+06	0.780453	0.000518188	0.848551	8.92746e-07	0.73565	0.000827406
				6.73033	736758	0.784547	0.00043409	0.852646	-7.84418e-07	0.740036	0.000839007
				6.73443	650137	0.788642	0.000428336	0.856741	-2.20356e-06	0.744422	0.000833576
				6.73852	526517	0.792737	0.00041327	0.860836	-3.56179e-06	0.748808	0.000828145
				6.74262	666936	0.796832	0.000389391	0.864931	-4.86203e-06	0.753194	0.000791846
				6.74671	1.25733e+06	0.800927	0.000337704	0.869026	-6.18817e-06	0.75758	0.000791355
				6.75081	1.84919e+06	0.805022	0.00036797	0.87312	-7.15993e-06	0.761966	0.000790865
				6.7549	1.99886e+06	0.809117	0.000426605	0.877215	-9.07076e-06	0.766352	0.000796357
				6.759	2.05934e+06	0.813212	0.000511973	0.88131	-1.18711e-05	0.770738	0.000798621
				6.76719	2.14089e+06	0.817307	0.000592346	0.885405	-1.37222e-05	0.775124	0.000778905
				6.77128	3.01167e+06	0.821401	0.000657937	0.8895	-1.22406e-05	0.77951	0.000759188
				6.78356	5.64637e+07	0.825496	0.000709618	0.893595	-1.02446e-05	0.783896	0.000738031
				6.78766	2.57275e+07	0.829591	0.000675661	0.89769	-8.32571e-06	0.788282	0.000751812
				6.79175	1.03577e+08	0.833686	0.000641654	0.901785	-6.94411e-06	0.792668	0.000762938
				12.1724	6.38641e+07	0.837781	0.000682988	0.90588	-6.07355e-06	0.797054	0.000756872
				12.1765	6.6593e+07	0.841876	0.000920034	0.909974	-4.87286e-06	0.80144	0.000750806
				12.1847	8.1391e+06	0.845971	0.00115402	0.914069	-4.05835e-06	0.805826	0.000624157
				12.1888	1.63286e+06	0.850066	0.00137129	0.918164	-3.61053e-06	0.810212	0.000565295
				12.1929	921009	0.854161	0.00157277	0.922259	-3.1784e-06	0.814598	0.000610138
				12.197	851550	0.858255	0.00172364	0.926354	-3.54044e-06	0.818984	0.000680306
				12.2052	877981	0.86235	0.00195633	0.930449	-4.65586e-06	0.82337	0.000712259
				12.2093	1.01671e+06	0.866445	0.00213226	0.934544	-8.47785e-06	0.827756	0.000722319
				12.2134	851285	0.87054	0.00225478	0.938639	-7.97224e-06	0.832142	0.00071493
				12.2175	673124	0.874635	0.0022489	0.942734	-7.43064e-06	0.836528	0.000707541
				12.2216	626777	0.87873	0.00204282	0.946828	-6.98312e-06	0.840914	0.000741679
				12.2298	665742	0.882825	0.00186112	0.950923	-6.62479e-06	0.8453	0.000791749
				12.2339	686162	0.88692	0.00173697	0.955018	-4.48606e-06	0.849686	0.000790624
				12.238	696051	0.891015	0.00170533	0.959113	-1.72624e-06	0.854072	0.000789499
				12.2462	676568	0.89511	0.00168201	0.963208	-1.49765e-07	0.858458	0.000764176
				12.2543	714880	0.899204	0.00166656	0.967303	3.03804e-07	0.862844	0.000737435
				12.2584	741112	0.903299	0.00171079	0.971398	-1.88426e-06	0.86723	0.000751004
				12.2625	728125	0.907394	0.00176818	0.975493	-3.04791e-06	0.871616	0.000770247
				12.2666	673193	0.911489	0.00181019	0.979588	-3.33601e-06	0.876002	0.000762291
				12.2707	570008	0.915584	0.00183772	0.983682	-2.79132e-06	0.880388	0.000754336
				12.2748	531699	0.919679	0.00175908	0.987777	-1.45534e-06	0.884774	0.000737506
				12.2789	505072	0.923774	0.00165637	0.991872	2.21203e-07	0.88916	0.000716705
				12.2912	498886	0.927869	0.00153102	0.995967	3.48724e-06	0.893546	0.000703776
				12.2953	468467	0.931964	0.00136037	1.00006	6.92315e-06	0.897932	0.000717375
				12.2994	404874	0.936058	0.00115909	1.00416	8.59327e-06	0.902318	0.000718894
				12.3035	363302	0.940153	0.000928936	1.00825	8.58711e-06	0.906704	0.000714904
				12.3117	348962	0.944248	0.000692811	1.01235	1.24179e-05	0.91109	0.000710914
				12.3158	337424	0.948343	0.000496338	1.01644	1.70498e-05	0.915476	0.000676068
				12.3199	323838	0.952438	0.000364707	1.02054	2.17733e-05	0.919862	0.000649296
				12.324	311447	0.956533	0.000392576	1.02463	2.53672e-05	0.924248	0.000675313
				12.328	294331	0.960628	0.000472783	1.02873	2.78877e-05	0.928634	0.000682725
				12.3485	280387	0.964723	0.000550638	1.03282	2.67559e-05	0.93302	0.000678507
				12.3526	268136	0.968818	0.000600526	1.03692	2.49797e-05	0.937406	0.000674289
				12.369	254285	0.972912	0.000624119	1.04101	2.44623e-05	0.941792	0.000643167
				12.3731	248512	0.977007	0.000659755	1.04511	2.41578e-05	0.946178	0.000615398
				12.3813	242992	0.981102	0.000723975	1.0492	2.31561e-05	0.950564	0.000626276
				12.4059	241219	0.985197	0.000793663	1.0533	2.14936e-05	0.95495	0.000635647
				12.4099	238172	0.989292	0.000796709	1.05739	1.90133e-05	0.959336	0.000634354
				12.4263	232512	0.993387	0.000737002	1.06149	1.62881e-05	0.963722	0.00063306
				12.4304	223767	0.997482	0.000660701	1.06558	1.33304e-05	0.968108	0.000595264
				12.4386	225013	1.00158	0.000568823	1.06968	9.775e-06	0.972494	0.000584446
				12.4427	228294	1.00567	0.000414008	1.07377	5.70197e-06	0.97688	0.000601574
				12.455	223352	1.00977	0.000165412	1.07787	1.74146e-06	0.981266	0.000623227
				12.4714	220218	1.01386	5.87685e-05	1.08196	-1.40479e-06	0.985652	0.000633357
				12.4877	213660	1.01796	2.99313e-05	1.08605	-3.77789e-06	0.990038	0.000614204
				12.4959	210247	1.02205	0.000145388	1.09015	-3.19642e-06	0.994424	0.000595051
				12.5	208359	1.02615	0.000364998	1.09424	-3.15197e-06	0.99881	0.000585772
				12.5123	213669	1.03024	0.000553148	1.09834	-3.61719e-06	1.0032	0.00062513
				12.5205	219346	1.03434	0.000711642	1.10243	-5.53708e-06	1.00758	0.000637901
				12.5287	225444	1.03843	0.000781965	1.10653	-6.87501e-06	1.01197	0.000641454
				12.5328	229020	1.04253	0.000708253	1.11062	-8.22565e-06	1.01635	0.000635174
				12.541	223643	1.04662	0.000700382	1.11472	-9.58755e-06	1.02074	0.000628894
				12.5492	227819	1.05072	0.00077432	1.11881	-1.04712e-05	1.02513	0.000576902
				12.5574	230207	1.05481	0.000834998	1.12291	-1.11003e-05	1.02951	0.000633628
				12.5656	219038	1.05891	0.000883255	1.127	-1.14872e-05	1.0339	0.000659226
				12.5696	214804	1.063	0.000835388	1.1311	-1.07372e-05	1.03828	0.000671851
				12.586	205661	1.06709	0.000749709	1.13519	-8.00076e-06	1.04267	0.000654286
				12.5901	202479	1.07119	0.000722855	1.13929	-5.53167e-06	1.04706	0.000636721
				12.6024	209192	1.07528	0.000748841	1.14338	-3.31723e-06	1.05144	0.000602934
				12.6065	236566	1.07938	0.000794934	1.14748	-1.53502e-06	1.05583	0.00058355
				12.6106	278463	1.08347	0.000859989	1.15157	2.92447e-07	1.06021	0.000564165
				12.6147	289677	1.08757	0.000967858	1.15567	1.77188e-06	1.0646	0.000556386
				12.6188	269231	1.09166	0.00101823	1.15976	2.92147e-06	1.06899	0.000472203
				12.6229	255155	1.09576	0.00101446	1.16386	4.97962e-06	1.07337	0.00034994
				12.627	275608	1.09985	0.000868776	1.16795	7.04352e-06	1.07776	0.000371813
				12.6311	296305	1.10395	0.000760565	1.17205	8.68454e-06	1.08214	0.000422264
				12.6352	316315	1.10804	0.000754659	1.17614	9.92432e-06	1.08653	0.000522045
				12.6393	319889	1.11214	0.000809603	1.18024	5.25658e-06	1.09092	0.000510837
				12.6434	295100	1.11623	0.000827421	1.18433	-4.85607e-07	1.0953	0.000499628
				12.6475	275024	1.12033	0.000810296	1.18843	-2.20057e-06	1.09969	0.000473147
				12.6515	258460	1.12442	0.000749007	1.19252	-3.21223e-06	1.10407	0.000523443
				12.6556	247506	1.12852	0.000720942	1.19662	-3.5561e-06	1.10846	0.000588627
				12.6597	237833	1.13261	0.00072416	1.20071	-2.25955e-06	1.11285	0.000602146
				12.6638	229720	1.13671	0.000732693	1.20481	-6.66456e-07	1.11723	0.000593479
				12.6679	225008	1.1408	0.000746211	1.2089	1.20825e-06	1.12162	0.000584812
				12.672	219321	1.1449	0.000766266	1.213	1.92525e-06	1.126	0.00052132
				12.6761	214356	1.14899	0.000786085	1.21709	1.54361e-06	1.13039	0.000544062
				12.6802	206911	1.15309	0.000802493	1.22119	-1.40763e-06	1.13478	0.0005567
				12.6843	201368	1.15718	0.00081569	1.22528	-5.31933e-06	1.13916	0.000560592
				12.6884	195475	1.16128	0.000828681	1.22938	-4.6926e-06	1.14355	0.000530144
				12.6925	187313	1.16537	0.000818266	1.23347	-1.96384e-06	1.14793	0.000499695
				12.6966	178651	1.16947	0.000785819	1.23757	1.34398e-06	1.15232	0.000382119
				12.7007	175464	1.17356	0.000753767	1.24166	4.94584e-06	1.15671	0.000442532
				12.7212	169086	1.17766	0.000720388	1.24576	8.09684e-06	1.16109	0.000532773
				12.7293	165377	1.18175	0.000611397	1.24985	1.08197e-05	1.16548	0.000652657
				12.7457	166015	1.18585	0.000578225	1.25395	1.38167e-05	1.16986	0.000650922
				12.758	171823	1.18994	0.000554004	1.25804	1.77564e-05	1.17425	0.000649188
				12.7662	180985	1.19404	0.000522752	1.26214	2.18725e-05	1.17864	0.000641499
				12.7703	184394	1.19813	0.000484895	1.26623	2.5594e-05	1.18302	0.000648366
				12.7826	183304	1.20223	0.000442892	1.27032	2.89409e-05	1.18741	0.000683201
				12.7867	183187	1.20632	0.00039693	1.27442	3.13712e-05	1.19179	0.000697681
				12.8153	181323	1.21042	0.000316514	1.27851	3.49966e-05	1.19618	0.000694757
				12.8194	184938	1.21451	0.000240797	1.28261	4.07668e-05	1.20057	0.000691834
				12.8399	182953	1.21861	0.000218929	1.2867	4.73658e-05	1.20495	0.000677022
				12.844	183778	1.2227	0.000203162	1.2908	5.17764e-05	1.20934	0.000670597
				12.8727	189976	1.2268	0.000193137	1.29489	5.41093e-05	1.21372	0.000660099
				12.8768	190701	1.23089	0.000202426	1.29899	5.2694e-05	1.21811	0.00068714
				12.9013	197812	1.23499	0.000208522	1.30308	5.09533e-05	1.2225	0.000700931
				12.9095	221096	1.23908	0.000211553	1.30718	4.97109e-05	1.22688	0.000691406
				12.9136	242938	1.24318	0.000189154	1.31127	4.85024e-05	1.23127	0.00068188
				12.9177	277832	1.24727	0.000173077	1.31537	4.73264e-05	1.23565	0.000628906
				12.9218	309415	1.25137	0.000156816	1.31946	4.49824e-05	1.24004	0.000621463
				12.9259	331054	1.25546	0.000140381	1.32356	4.39755e-05	1.24443	0.000680367
				12.9341	314523	1.25955	0.000117641	1.32765	4.40378e-05	1.24881	0.000677759
				12.9382	300109	1.26365	2.88206e-05	1.33175	4.4007e-05	1.2532	0.000675151
				12.9423	287150	1.26774	-3.98945e-05	1.33584	4.38879e-05	1.25758	0.000664441
				12.9464	276559	1.27184	-7.69674e-05	1.33994	4.24644e-05	1.26197	0.000658606
				12.9505	268007	1.27593	-7.19927e-05	1.34403	4.47534e-05	1.26636	0.000678255
				12.9587	246762	1.28003	-2.2948e-06	1.34813	4.82468e-05	1.27074	0.000739734
				12.9628	236950	1.28412	0.000103832	1.35222	5.17257e-05	1.27513	0.000752311
				12.9669	233198	1.28822	0.000191241	1.35632	5.5191e-05	1.27951	0.000752507
				12.9832	225403	1.29231	0.000261031	1.36041	5.91441e-05	1.2839	0.000752704
				12.9914	221632	1.29641	0.000299199	1.36451	6.26801e-05	1.28829	0.000747797
				13.0119	212796	1.3005	0.000337644	1.3686	6.58189e-05	1.29267	0.000775958
				13.016	204235	1.3046	0.000362247	1.3727	6.93076e-05	1.29706	0.000870868
				13.0201	200690	1.30869	0.000373781	1.37679	7.57583e-05	1.30144	0.000885271
				13.0283	195307	1.31279	0.000437806	1.38089	8.1716e-05	1.30583	0.000887033
				13.0487	188719	1.31688	0.000491369	1.38498	8.72056e-05	1.31022	0.000887925
				13.0774	188763	1.32098	0.000535091	1.38908	9.09656e-05	1.3146	0.000882909
				13.0815	190628	1.32507	0.000520157	1.39317	9.12095e-05	1.31899	0.000877893
				13.0897	188138	1.32917	0.000508578	1.39727	9.06294e-05	1.32337	0.000915197
				13.102	182818	1.33326	0.000500156	1.40136	8.92664e-05	1.32776	0.000924297
				13.1061	182518	1.33736	0.000552834	1.40546	8.6189e-05	1.33215	0.000927465
				13.1225	174862	1.34145	0.000606615	1.40955	8.30735e-05	1.33653	0.000920806
				13.1347	174785	1.34555	0.000643423	1.41365	8.44609e-05	1.34092	0.000914146
				13.147	169868	1.34964	0.000664287	1.41774	8.65941e-05	1.3453	0.000937142
				13.1634	168103	1.35374	0.000701968	1.42184	8.94363e-05	1.34969	0.000949358
				13.1921	173373	1.35783	0.000742373	1.42593	9.17785e-05	1.35408	0.000940929
				13.1962	178659	1.36193	0.000785285	1.43003	9.36459e-05	1.35846	0.0009325
				13.2085	185950	1.36602	0.000777473	1.43412	9.46462e-05	1.36285	0.000912591
				13.2207	181046	1.37012	0.000721917	1.43822	9.47947e-05	1.36723	0.000917323
				13.2248	176896	1.37421	0.000568296	1.44231	9.44903e-05	1.37162	0.000937064
				13.2412	170811	1.37831	0.000533069	1.44641	9.37559e-05	1.37601	0.00096132
				13.2494	163928	1.3824	0.000512828	1.4505	9.10478e-05	1.38039	0.000961168
				13.2781	159465	1.3865	0.00049599	1.4546	8.86857e-05	1.38478	0.000961016
				13.2903	160392	1.39059	0.000458294	1.45869	8.8772e-05	1.38916	0.00094992
				13.3067	158571	1.39469	0.000401	1.46278	9.03273e-05	1.39355	0.000885452
				13.3231	159948	1.39878	0.000341949	1.46688	9.18877e-05	1.39794	0.000885032
				13.3272	159729	1.40288	0.000281145	1.47097	9.27848e-05	1.40232	0.000942408
				13.3313	160190	1.40697	0.000256106	1.47507	9.30522e-05	1.40671	0.000947373
				13.3354	161398	1.41107	0.000236114	1.47916	9.20532e-05	1.41109	0.00094533
				13.3436	166262	1.41516	0.000182264	1.48326	9.11629e-05	1.41548	0.000943288
				13.3559	164833	1.41926	9.65417e-05	1.48735	9.02503e-05	1.41987	0.000923778
				13.3641	162152	1.42335	-4.17709e-05	1.49145	8.93158e-05	1.42425	0.000928612
				13.3763	166089	1.42745	-3.91335e-05	1.49554	8.79813e-05	1.42864	0.000966749
				13.3845	164805	1.43154	3.19108e-05	1.49964	8.62685e-05	1.43302	0.000958452
				13.3927	164506	1.43564	8.6071e-05	1.50373	8.42455e-05	1.43741	0.000950155
				13.3968	165502	1.43973	0.00012438	1.50783	8.15764e-05	1.4418	0.000931577
				13.4091	164223	1.44383	0.000131537	1.51192	7.82936e-05	1.44618	0.000935702
				13.4255	162954	1.44792	0.000335137	1.51602	7.35713e-05	1.45057	0.00096871
				13.4541	160788	1.45201	0.000561908	1.52011	6.72777e-05	1.45495	0.00102298
				13.4623	159222	1.45611	0.000755838	1.52421	6.29241e-05	1.45934	0.00102718
				13.4828	157540	1.4602	0.000918852	1.5283	5.84462e-05	1.46373	0.00102715
				13.5115	157545	1.4643	0.000998107	1.5324	5.38506e-05	1.46811	0.00102712
				13.5319	159962	1.46839	0.000922943	1.53649	4.82868e-05	1.4725	0.00104288
				13.5401	159678	1.47249	0.000958677	1.54059	4.51271e-05	1.47688	0.00105584
				13.5688	153393	1.47658	0.00101375	1.54468	4.64756e-05	1.48127	0.00108439
				13.5975	150876	1.48068	0.000991784	1.54878	4.76404e-05	1.48566	0.00108192
				13.6261	151039	1.48477	0.000897307	1.55287	4.86309e-05	1.49004	0.00107945
				13.6343	148716	1.48887	0.000724507	1.55697	4.78177e-05	1.49443	0.0010563
				13.6548	145376	1.49296	0.000679876	1.56106	4.6998e-05	1.49881	0.00103557
				13.6835	145134	1.49706	0.000713702	1.56516	4.61728e-05	1.5032	0.00103453
				13.708	143671	1.50115	0.000771438	1.56925	4.4793e-05	1.50759	0.00105249
				13.7121	142537	1.50525	0.000851695	1.57335	4.75259e-05	1.51197	0.00104923
				13.7408	141283	1.50934	0.000902679	1.57744	5.30606e-05	1.51636	0.00104597
				13.7613	138937	1.51344	0.000926108	1.58154	5.77196e-05	1.52074	0.00102234
				13.7695	138850	1.51753	0.000878691	1.58563	6.15473e-05	1.52513	0.00100024
				13.7981	135432	1.52163	0.000830843	1.58973	6.31751e-05	1.52952	0.00097572
				13.8104	133533	1.52572	0.000782609	1.59382	6.68389e-05	1.5339	0.000987825
				13.8227	135100	1.52982	0.000722588	1.59792	6.99236e-05	1.53829	0.00102629
				13.8268	137705	1.53391	0.000646684	1.60201	7.24578e-05	1.54267	0.00104393
				13.8309	139655	1.53801	0.00064546	1.60611	7.40639e-05	1.54706	0.00106156
				13.8554	141254	1.5421	0.000629466	1.6102	7.55971e-05	1.55145	0.00106353
				13.8759	138519	1.5462	0.000599582	1.6143	7.50449e-05	1.55583	0.0010655
				13.8882	135736	1.55029	0.000520912	1.61839	7.63183e-05	1.56022	0.00109886
				13.8964	133720	1.55439	0.000424844	1.62249	7.81538e-05	1.5646	0.00109851
				13.9169	131267	1.55848	0.000338828	1.62658	7.95067e-05	1.56899	0.00109816
				13.9455	130683	1.56258	0.000250241	1.63068	8.04019e-05	1.57338	0.0010793
				13.9742	130494	1.56667	0.000159139	1.63477	8.39827e-05	1.57776	0.00107878
				13.9988	129609	1.57077	0.000225997	1.63887	8.74831e-05	1.58215	0.00107705
				14.0029	129369	1.57486	0.000328064	1.64296	9.02682e-05	1.58653	0.00112387
				14.0315	125655	1.57896	0.000463275	1.64706	9.23733e-05	1.59092	0.00112331
				14.0397	125222	1.58305	0.000669301	1.65115	9.37993e-05	1.59531	0.00112274
				14.0602	123112	1.58715	0.000883284	1.65524	9.45811e-05	1.59969	0.00110544
				14.0889	124042	1.59124	0.00104837	1.65934	9.3767e-05	1.60408	0.00109917
				14.1175	126552	1.59534	0.00116743	1.66343	9.66292e-05	1.60846	0.00109859
				14.1298	131150	1.59943	0.00111081	1.66753	9.95604e-05	1.61285	0.00113641
				14.1462	130562	1.60353	0.00090693	1.67162	0.000102102	1.61724	0.00117
				14.1503	129675	1.60762	0.000730348	1.67572	0.000104274	1.62162	0.00118657
				14.1748	126357	1.61172	0.000596711	1.67981	0.000103922	1.62601	0.0011862
				14.1871	125222	1.61581	0.000486724	1.68391	0.000106315	1.63039	0.00118583
				14.1912	125976	1.61991	0.000345199	1.688	0.000108445	1.63478	0.00119594
				14.2035	125986	1.624	0.000173904	1.6921	0.000110327	1.63917	0.00121343
				14.2117	124960	1.6281	0.00010383	1.69619	0.00011182	1.64355	0.00121128
				14.2199	125746	1.63219	8.40427e-05	1.70029	0.000112842	1.64794	0.00120913
				14.2322	124896	1.63629	8.828e-05	1.70438	0.000113416	1.65232	0.00120036
				14.2526	125372	1.64038	0.000115134	1.70848	0.00011392	1.65671	0.00117644
				14.2567	124846	1.64447	0.000141174	1.71257	0.000114357	1.6611	0.00117181
				14.2608	124002	1.64857	0.00016575	1.71667	0.000117298	1.66548	0.00122159
				14.2895	120449	1.65266	0.000188949	1.72076	0.000120606	1.66987	0.00123097
				14.3182	117265	1.65676	0.000264161	1.72486	0.000123959	1.67425	0.00122608
				14.3223	116734	1.66085	0.000342266	1.72895	0.000127353	1.67864	0.00122119
				14.3427	117111	1.66495	0.000423094	1.73305	0.000130585	1.68303	0.00118354
				14.3509	117711	1.66904	0.000558046	1.73714	0.000132351	1.68741	0.00115199
				14.3632	116402	1.67314	0.000694599	1.74124	0.000132725	1.6918	0.00114019
				14.3796	114195	1.67723	0.00079737	1.74533	0.000129046	1.69618	0.00115824
				14.3919	112902	1.68133	0.000868339	1.74943	0.000131004	1.70057	0.00115627
				14.4083	110051	1.68542	0.000911288	1.75352	0.000132623	1.70496	0.0011543
				14.4164	108217	1.68952	0.000927858	1.75762	0.00013392	1.70934	0.00114304
				14.4246	105253	1.69361	0.000913429	1.76171	0.00013355	1.71373	0.00111672
				14.4369	104360	1.69771	0.000990038	1.76581	0.00013439	1.71811	0.00113966
				14.4533	101548	1.7018	0.00110402	1.7699	0.000134553	1.7225	0.00114225
				14.4615	101865	1.7059	0.00118157	1.774	0.000134073	1.72689	0.00113719
				14.4656	101686	1.70999	0.00122486	1.77809	0.000133319	1.73127	0.00113213
				14.4902	97356.1	1.71409	0.00125928	1.78219	0.000133823	1.73566	0.00108083
				14.4942	96075.1	1.71818	0.00117396	1.78628	0.000135523	1.74004	0.00105151
				14.5024	94086.3	1.72228	0.00107009	1.79038	0.000137122	1.74443	0.001044
				14.5188	91672.3	1.72637	0.000953117	1.79447	0.00013862	1.74882	0.00104416
				14.5229	91462.2	1.73047	0.000823831	1.79857	0.000139295	1.7532	0.00104431
				14.5393	88047.7	1.73456	0.000691915	1.80266	0.000137422	1.75759	0.0010299
				14.5516	86104.2	1.73866	0.000637116	1.80676	0.000131008	1.76197	0.00100022
				14.5557	85227.4	1.74275	0.000609898	1.81085	0.000127341	1.76636	0.000956806
				14.572	82014.3	1.74685	0.000586649	1.81495	0.000124527	1.77075	0.000949373
				14.5802	80491.4	1.75094	0.00056713	1.81904	0.000121992	1.77513	0.000957413
				14.5884	79371	1.75504	0.000587251	1.82314	0.000119178	1.77952	0.000946789
				14.6089	77627.2	1.75913	0.000588665	1.82723	0.000116099	1.7839	0.000936166
				14.6212	76747.9	1.76323	0.000572479	1.83133	0.000112224	1.78829	0.000899151
				14.6376	74743.4	1.76732	0.000492362	1.83542	0.000110769	1.79268	0.000903068
				14.6458	74148.3	1.77142	0.000488418	1.83951	0.000109359	1.79706	0.000904889
				14.6662	73299.7	1.77551	0.000490631	1.84361	0.000107993	1.80145	0.000902579
				14.6908	71787.9	1.77961	0.000498644	1.8477	0.00010587	1.80583	0.000900268
				14.6949	71576.5	1.7837	0.000508017	1.8518	0.000103155	1.81022	0.000893825
				14.7236	70036.6	1.7878	0.000536311	1.85589	0.000100082	1.81461	0.000881591
				14.7399	69382.5	1.79189	0.000566833	1.85999	9.92152e-05	1.81899	0.000857285
				14.7522	69159.5	1.79599	0.000651112	1.86408	9.89446e-05	1.82338	0.000855844
				14.7809	68265.6	1.80008	0.000755361	1.86818	9.80575e-05	1.82776	0.000872902
				14.8096	67860.2	1.80418	0.000868534	1.87227	9.65853e-05	1.83215	0.000878386
				14.8423	67407.5	1.80827	0.000851254	1.87637	9.38851e-05	1.83654	0.000855393
				14.8628	67061.7	1.81237	0.000711168	1.88046	9.40519e-05	1.84092	0.0008324
				14.871	66918	1.81646	0.000523705	1.88456	9.75514e-05	1.84531	0.000800602
				14.8996	66661.6	1.82056	0.00036731	1.88865	0.000101211	1.84969	0.000816923
				14.9283	66725.7	1.82465	0.000221464	1.89275	0.000103422	1.85408	0.000825111
				14.957	66694.7	1.82874	8.5549e-05	1.89684	0.00010426	1.85847	0.000828834
				14.9856	66579.7	1.83284	2.79012e-05	1.90094	0.000105591	1.86285	0.000811147
				15.0143	66540.6	1.83693	5.86197e-05	1.90503	0.000106801	1.86724	0.00079346
				15.043	66600.1	1.84103	9.31493e-05	1.90913	0.000107894	1.87162	0.000759091
				15.0716	66725.1	1.84512	0.000131289	1.91322	0.000107389	1.87601	0.000760724
				15.1003	67111.5	1.84922	0.000145878	1.91732	0.000105365	1.8804	0.000752373
				15.1044	67169.4	1.85331	0.000138295	1.92141	0.000100098	1.88478	0.000744021
				15.129	67552.5	1.85741	8.48666e-05	1.92551	9.73194e-05	1.88917	0.000723445
				15.1453	67072.9	1.8615	-1.92191e-05	1.9296	9.65573e-05	1.89355	0.00069978
				15.1576	67150.4	1.8656	-0.000184084	1.9337	9.77096e-05	1.89794	0.000658894
				15.1863	67618.9	1.86969	-0.000329919	1.93779	9.9694e-05	1.90233	0.000603402
				15.2149	68000.4	1.87379	-0.000325917	1.94189	0.000101953	1.90671	0.000612005
				15.2436	68375.7	1.87788	-0.000288111	1.94598	0.000103987	1.9111	0.000616449
				15.2723	68337	1.88198	-0.000197231	1.95008	0.000105805	1.91548	0.00059909
				15.305	68157.5	1.88607	-8.57692e-05	1.95417	0.000107236	1.91987	0.00058173
				15.3337	68217.4	1.89017	-3.00947e-05	1.95827	0.000106584	1.92426	0.00053648
				15.3624	68936.3	1.89426	-2.69127e-05	1.96236	0.000105292	1.92864	0.000500859
				15.391	69454.9	1.89836	-2.81273e-05	1.96646	0.000103394	1.93303	0.000501095
				15.3951	70279	1.90245	-3.34361e-05	1.97055	0.000100038	1.93741	0.000507696
				15.4197	70362.9	1.90655	-0.00013074	1.97465	9.42319e-05	1.9418	0.000495862
				15.4361	71995.3	1.91064	-0.000260251	1.97874	9.33684e-05	1.94619	0.000484028
				15.4484	71864.5	1.91474	-0.000378569	1.98284	9.33629e-05	1.95057	0.000467275
				15.4688	72513.6	1.91883	-0.000285518	1.98693	9.3341e-05	1.95496	0.000472427
				15.477	74674.2	1.92293	-0.000115574	1.99103	9.33037e-05	1.95934	0.000510097
				15.4811	74184.2	1.92702	0.000391262	1.99512	9.30249e-05	1.96373	0.00049203
				15.5057	71734.8	1.93112	0.000946777	1.99922	9.48889e-05	1.96812	0.000473963
				15.5262	69427.5	1.93521	0.00121205	2.00331	9.75751e-05	1.9725	0.000433787
				15.5343	68588.6	1.93931	0.00120409	2.00741	9.97187e-05	1.97689	0.000377831
				15.563	67338.1	1.9434	0.00105661	2.0115	0.000101348	1.98127	0.000391446
				15.5671	67098.5	1.9475	0.000829998	2.0156	0.000102021	1.98566	0.00038259
				15.5712	68000.6	1.95159	0.000606046	2.01969	0.000101353	1.99005	0.000373734
				15.5835	69695.9	1.95569	0.000384781	2.02379	0.000100297	1.99443	0.000350339
				15.5876	69157.7	1.95978	0.000243228	2.02788	9.88728e-05	1.99882	0.000312272
				15.5917	69309.4	1.96388	0.000465403	2.03197	9.63683e-05	2.0032	0.000277859
				15.5958	70132.7	1.96797	0.000777821	2.03607	9.43011e-05	2.00759	0.000234306
				15.6203	69945.7	1.97207	0.000952906	2.04016	9.2121e-05	2.01198	0.000244685
				15.649	70036.1	1.97616	0.000998736	2.04426	8.98336e-05	2.01636	0.000245861
				15.6736	72051.5	1.98026	0.000888305	2.04835	8.60066e-05	2.02075	0.000210748
				15.6777	72608.9	1.98435	0.000797593	2.05245	8.19735e-05	2.02513	0.000175635
				15.7063	73310.3	1.98845	0.000902745	2.05654	7.83548e-05	2.02952	0.000164166
				15.735	72485.6	1.99254	0.00103781	2.06064	7.49274e-05	2.03391	0.000138917
				15.7555	74803.2	1.99664	0.00117038	2.06473	7.2587e-05	2.03829	0.000168598
				15.7678	76567.5	2.00073	0.00130065	2.06883	7.01718e-05	2.04268	0.000160579
				15.7923	77252.7	2.00483	0.00145739	2.07292	6.76864e-05	2.04706	0.000152559
				15.7964	79215.5	2.00892	0.0016125	2.07702	6.45292e-05	2.05145	0.000124604
				15.8005	81263.1	2.01302	0.00168559	2.08111	6.26488e-05	2.05584	0.000100104
				15.8046	83196.9	2.01711	0.00168148	2.08521	6.19813e-05	2.06022	0.000104885
				15.8128	86047.8	2.0212	0.00147632	2.0893	6.14565e-05	2.06461	0.000120903
				15.8169	85512.9	2.0253	0.00119786	2.0934	6.14968e-05	2.06899	0.00011927
				15.821	86055.2	2.02939	0.0009764	2.09749	6.17334e-05	2.07338	0.000117638
				15.8251	86190.9	2.03349	0.000785184	2.10159	6.21566e-05	2.07777	7.21194e-05
				15.8374	88841.4	2.03758	0.000622461	2.10568	6.29689e-05	2.08215	2.48971e-05
				15.8538	89427.2	2.04168	0.000481351	2.10978	6.4027e-05	2.08654	1.18791e-05
				15.8619	94754.6	2.04577	0.000358925	2.11387	6.50034e-05	2.09092	3.35689e-05
				15.866	99264.2	2.04987	0.000416447	2.11797	6.59023e-05	2.09531	4.25973e-05
				15.8701	103212	2.05396	0.000437839	2.12206	6.58544e-05	2.0997	2.33903e-05
				15.8742	106911	2.05806	0.000425177	2.12616	6.63984e-05	2.10408	4.18339e-06
				15.8824	110974	2.06215	0.000340654	2.13025	6.68348e-05	2.10847	-5.64585e-06
				15.9111	109885	2.06625	0.000303497	2.13435	6.71697e-05	2.11285	-2.77302e-05
				15.9356	108510	2.07034	0.000261852	2.13844	6.42644e-05	2.11724	-2.1782e-05
				15.9397	107160	2.07444	0.000215969	2.14254	6.42367e-05	2.12163	-1.95278e-05
				15.9561	110199	2.07853	0.00014777	2.14663	6.71473e-05	2.12601	-5.60804e-05
				15.9602	117789	2.08263	0.000123256	2.15073	6.97029e-05	2.1304	-9.2633e-05
				15.9643	129566	2.08672	0.000116387	2.15482	7.19237e-05	2.13478	-0.000140099
				15.9684	144594	2.09082	5.74745e-05	2.15892	7.35612e-05	2.13917	-0.000143349
				15.9725	151059	2.09491	-5.03778e-05	2.16301	7.21005e-05	2.14356	-0.000103438
				15.9766	148288	2.09901	-0.000118644	2.16711	7.00143e-05	2.14794	-0.000109696
				15.9848	143569	2.1031	-0.000150459	2.1712	6.73343e-05	2.15233	-0.000115955
				15.993	138693	2.1072	-0.000147931	2.1753	6.24788e-05	2.15671	-0.000133652
				15.9971	137252	2.11129	3.2868e-07	2.17939	5.93845e-05	2.1611	-0.000122756
				16.0094	133957	2.11539	9.74651e-05	2.18349	5.66434e-05	2.16549	-0.00011186
				16.0216	134717	2.11948	0.000146537	2.18758	5.39557e-05	2.16987	-8.23974e-05
				16.0257	134093	2.12358	0.000158146	2.19168	5.13186e-05	2.17426	-8.79122e-05
				16.0298	129486	2.12767	0.00013441	2.19577	5.05355e-05	2.17864	-9.3427e-05
				16.038	123228	2.13177	6.21137e-05	2.19987	4.9397e-05	2.18303	-0.000109292
				16.0544	126397	2.13586	0.000121298	2.20396	4.79224e-05	2.18742	-0.000113484
				16.0749	132980	2.13996	0.000233943	2.20806	4.54204e-05	2.1918	-0.000116564
				16.079	137148	2.14405	0.000396915	2.21215	4.57774e-05	2.19619	-7.81545e-05
				16.0831	139639	2.14815	0.000573273	2.21625	4.67551e-05	2.20057	-7.59792e-05
				16.0913	136503	2.15224	0.000746586	2.22034	4.79328e-05	2.20496	-7.79362e-05
				16.1035	133576	2.15634	0.000917044	2.22443	4.83713e-05	2.20935	-7.98933e-05
				16.1117	130830	2.16043	0.00107914	2.22853	4.81086e-05	2.21373	-9.13681e-05
				16.1158	128600	2.16453	0.00123055	2.23262	4.68568e-05	2.21812	-0.000119334
				16.124	124342	2.16862	0.00137191	2.23672	4.75947e-05	2.2225	-0.000117428
				16.1322	125847	2.17272	0.00142437	2.24081	5.02203e-05	2.22689	-0.000119118
				16.1363	125331	2.17681	0.001449	2.24491	5.16493e-05	2.23128	-0.000120808
				16.1404	124321	2.18091	0.00144611	2.249	5.19422e-05	2.23566	-0.000133498
				16.1568	128888	2.185	0.00141732	2.2531	4.98317e-05	2.24005	-0.000188972
				16.1609	134526	2.1891	0.00133062	2.25719	4.723e-05	2.24443	-0.000214509
				16.1691	137200	2.19319	0.00123294	2.26129	4.4162e-05	2.24882	-0.00023418
				16.1977	137820	2.19729	0.00118786	2.26538	3.95422e-05	2.25321	-0.000230861
				16.2141	140356	2.20138	0.00116479	2.26948	3.56664e-05	2.25759	-0.000245189
				16.2223	138226	2.20548	0.00114799	2.27357	3.52761e-05	2.26198	-0.000259516
				16.2264	135810	2.20957	0.00108069	2.27767	3.54949e-05	2.26636	-0.000298592
				16.2305	134072	2.21366	0.000965866	2.28176	3.56738e-05	2.27075	-0.000325475
				16.2469	128879	2.21776	0.000777921	2.28586	3.58159e-05	2.27514	-0.000302466
				16.2591	123857	2.22185	0.000612771	2.28995	3.53022e-05	2.27952	-0.000291302
				16.2673	125881	2.22595	0.000451641	2.29405	3.38109e-05	2.28391	-0.00030397
				16.2755	130672	2.23004	0.000294296	2.29814	3.27052e-05	2.28829	-0.000316638
				16.2878	136112	2.23414	0.00020786	2.30224	3.08955e-05	2.29268	-0.000350669
				16.2919	139809	2.23823	0.00014248	2.30633	2.84175e-05	2.29707	-0.000379182
				16.3042	138506	2.24233	8.87771e-05	2.31043	2.41832e-05	2.30145	-0.000377839
				16.3124	141858	2.24642	4.60633e-05	2.31452	1.99636e-05	2.30584	-0.000362809
				16.3165	145075	2.25052	-1.33904e-05	2.31862	1.75776e-05	2.31022	-0.000360934
				16.3247	149615	2.25461	-8.86069e-05	2.32271	1.57254e-05	2.31461	-0.000379851
				16.3288	156386	2.25871	-0.000202213	2.32681	1.51862e-05	2.319	-0.000398769
				16.3329	168492	2.2628	-0.000225776	2.3309	1.37365e-05	2.32338	-0.000415091
				16.3369	179716	2.2669	-8.55001e-05	2.335	1.14222e-05	2.32777	-0.000397947
				16.341	193808	2.27099	2.16462e-05	2.33909	7.2894e-06	2.33215	-0.000374494
				16.3451	201579	2.27509	9.7588e-05	2.34319	5.28973e-06	2.33654	-0.000369253
				16.3492	205810	2.27918	0.000107904	2.34728	4.10845e-06	2.34093	-0.000385149
				16.3656	213653	2.28328	0.000141219	2.35138	3.36303e-06	2.34531	-0.000401045
				16.3697	221060	2.28737	0.000140406	2.35547	2.62951e-06	2.3497	-0.000386983
				16.3738	222544	2.29147	0.000107402	2.35957	1.90993e-06	2.35408	-0.000380804
				16.3943	230256	2.29556	6.18913e-08	2.36366	7.30928e-07	2.35847	-0.000333391
				16.3984	237634	2.29966	-0.000120056	2.36776	-4.81072e-07	2.36286	-0.000334678
				16.4025	247005	2.30375	-0.000242125	2.37185	-6.14587e-07	2.36724	-0.000335964
				16.4066	259172	2.30785	-0.000194375	2.37595	-3.79547e-07	2.37163	-0.000353068
				16.4107	269326	2.31194	-0.000149191	2.38004	2.05438e-07	2.37601	-0.000379701
				16.4148	280541	2.31604	-0.000107141	2.38414	1.70222e-06	2.3804	-0.000374825
				16.4188	289556	2.32013	-6.80275e-05	2.38823	3.42169e-06	2.38479	-0.000326367
				16.4229	300720	2.32423	-6.93653e-05	2.39233	4.95526e-06	2.38917	-0.000331931
				16.427	311164	2.32832	-0.000108719	2.39642	6.31291e-06	2.39356	-0.000337495
				16.4311	316645	2.33242	-0.000222432	2.40052	6.60056e-06	2.39794	-0.000355723
				16.4475	324264	2.33651	-0.000369292	2.40461	4.76538e-06	2.40233	-0.000376503
				16.4557	342309	2.34061	-0.000430989	2.40871	3.12993e-06	2.40672	-0.000338304
				16.4598	362693	2.3447	-0.000454653	2.4128	4.21219e-06	2.4111	-0.000308095
				16.4639	379231	2.3488	-0.000463517	2.41689	5.34798e-06	2.41549	-0.000302524
				16.468	403317	2.35289	-0.000458483	2.42099	6.53542e-06	2.41987	-0.000311684
				16.4721	439288	2.35699	-0.000454236	2.42508	7.87319e-06	2.42426	-0.000320843
				16.4762	492220	2.36108	-0.000450693	2.42918	9.35397e-06	2.42865	-0.000314985
				16.4803	505922	2.36518	-0.000474164	2.43327	1.12725e-05	2.43303	-0.000295047
				16.4844	478392	2.36927	-0.000535671	2.43737	1.30276e-05	2.43742	-0.000270653
				16.4885	478487	2.37337	-0.000543078	2.44146	1.4626e-05	2.4418	-0.000258624
				16.4966	487229	2.37746	-0.000466085	2.44556	1.60014e-05	2.44619	-0.000282501
				16.513	473628	2.38156	-0.00043325	2.44965	1.66081e-05	2.45058	-0.000306377
				16.5171	464766	2.38565	-0.000441977	2.45375	1.74959e-05	2.45496	-0.000328714
				16.5253	469178	2.38975	-0.000364417	2.45784	1.80453e-05	2.45935	-0.000295017
				16.5335	496642	2.39384	2.88499e-05	2.46194	1.82732e-05	2.46373	-0.000298685
				16.5417	502203	2.39793	0.000401703	2.46603	1.74854e-05	2.46812	-0.000302352
				16.5458	527445	2.40203	0.000722159	2.47013	1.8661e-05	2.47251	-0.000334468
				16.5499	561504	2.40612	0.000993303	2.47422	2.33198e-05	2.47689	-0.00038431
				16.554	592632	2.41022	0.00104089	2.47832	2.69451e-05	2.48128	-0.000386699
				16.5581	607955	2.41431	0.000891175	2.48241	2.95893e-05	2.48566	-0.000344411
				16.5704	591201	2.41841	0.000719055	2.48651	3.0189e-05	2.49005	-0.000342401
				16.5745	579354	2.4225	0.000581357	2.4906	2.79421e-05	2.49444	-0.000347022
				16.5785	574254	2.4266	0.000444891	2.4947	2.54096e-05	2.49882	-0.000351642
				16.5826	623354	2.43069	0.00030956	2.49879	2.14012e-05	2.50321	-0.000398366
				16.5867	668015	2.43479	0.000135969	2.50289	1.7074e-05	2.50759	-0.000431617
				16.5908	659366	2.43888	4.67506e-05	2.50698	1.24431e-05	2.51198	-0.00043956
				16.599	672667	2.44298	-9.17718e-06	2.51108	6.89439e-06	2.51637	-0.000423698
				16.6031	671491	2.44707	-6.80402e-05	2.51517	3.64842e-06	2.52075	-0.000418654
				16.6072	693589	2.45117	-0.000129541	2.51927	2.39425e-06	2.52514	-0.000424835
				16.6113	715884	2.45526	-7.93977e-05	2.52336	4.94276e-06	2.52952	-0.000431015
				16.6277	756853	2.45936	7.45886e-05	2.52746	6.95846e-06	2.53391	-0.000413131
				16.6318	820393	2.46345	0.000245633	2.53155	8.46564e-06	2.5383	-0.000389122
				16.6359	934159	2.46755	0.000393719	2.53565	8.71916e-06	2.54268	-0.000358162
				16.64	975714	2.47164	0.000520157	2.53974	1.01766e-05	2.54707	-0.000342453
				16.6441	943745	2.47574	0.000460974	2.54384	1.13165e-05	2.55145	-0.000339727
				16.6482	881309	2.47983	0.000287871	2.54793	1.21551e-05	2.55584	-0.000363641
				16.6523	1.08234e+06	2.48393	0.000114882	2.55203	1.23551e-05	2.56023	-0.000387556
				16.6564	1.64702e+06	2.48802	-5.66677e-06	2.55612	1.24502e-05	2.56461	-0.000357252
				16.6604	2.59313e+06	2.49212	-0.000100539	2.56022	1.15916e-05	2.569	-0.000309508
				16.6645	4.03899e+06	2.49621	-0.000171242	2.56431	9.82821e-06	2.57338	-0.000285387
				16.6686	5.3457e+06	2.50031	-9.5125e-05	2.56841	7.85637e-06	2.57777	-0.000291097
				16.6727	6.10073e+06	2.5044	-6.35172e-05	2.5725	5.89175e-06	2.58216	-0.000296807
				16.6768	5.60081e+06	2.5085	-7.38914e-05	2.5766	5.74948e-06	2.58654	-0.00032176
				16.6809	5.13361e+06	2.51259	-0.000187702	2.58069	6.53439e-06	2.59093	-0.000281939
				16.685	5.00878e+06	2.51669	-0.000297517	2.58479	8.19625e-06	2.59531	-0.000248225
				16.6891	5.05407e+06	2.52078	-0.000244354	2.58888	9.30327e-06	2.5997	-0.00024942
				16.6932	4.7368e+06	2.52488	-0.000109551	2.59298	9.88386e-06	2.60409	-0.000250616
				16.6973	4.16054e+06	2.52897	5.20465e-05	2.59707	7.87397e-06	2.60847	-0.000272739
				16.7014	3.75178e+06	2.53307	0.00017299	2.60116	1.52558e-06	2.61286	-0.00027038
				16.7055	3.42205e+06	2.53716	0.000255664	2.60526	-4.74697e-06	2.61724	-0.000261258
				16.7096	3.14711e+06	2.54126	0.00026226	2.60935	-1.09469e-05	2.62163	-0.000252136
				16.7137	3.04239e+06	2.54535	0.000256511	2.61345	-1.48089e-05	2.62602	-0.000260707
				16.7178	2.8176e+06	2.54945	0.000273263	2.61754	-1.28215e-05	2.6304	-0.000269278
				16.7219	2.97181e+06	2.55354	0.000272563	2.62164	-1.12506e-05	2.63479	-0.000293993
				16.726	2.92756e+06	2.55764	0.000255436	2.62573	-1.00749e-05	2.63917	-0.000302952
				16.7301	2.98753e+06	2.56173	0.000141188	2.62983	-9.80575e-06	2.64356	-0.000297826
				16.7342	3.10961e+06	2.56583	8.61976e-06	2.63392	-1.29752e-05	2.64795	-0.00026234
				16.7382	3.15903e+06	2.56992	-6.06115e-05	2.63802	-1.24482e-05	2.65233	-0.000265495
				16.7423	3.0976e+06	2.57402	-0.00012313	2.64211	-1.01706e-05	2.65672	-0.000268651
				16.7464	2.84389e+06	2.57811	-0.00017933	2.64621	-8.43379e-06	2.6611	-0.000279699
				16.7505	2.57133e+06	2.58221	-0.000219316	2.6503	-7.21034e-06	2.66549	-0.000279743
				16.7546	2.33817e+06	2.5863	-0.000273457	2.6544	-7.64104e-06	2.66988	-0.000250254
				16.7587	2.3012e+06	2.59039	-0.0003409	2.65849	-8.04268e-06	2.67426	-0.000213418
				16.7669	2.40147e+06	2.59449	-0.000440535	2.66259	-9.02074e-06	2.67865	-0.000201817
				16.771	2.91636e+06	2.59858	-0.000473073	2.66668	-1.0546e-05	2.68303	-0.000201764
				16.7751	3.41092e+06	2.60268	-0.00051498	2.67078	-1.32971e-05	2.68742	-0.000201711
				16.7792	3.46344e+06	2.60677	-0.000565695	2.67487	-1.56015e-05	2.69181	-0.000211504
				16.7833	3.16276e+06	2.61087	-0.000571684	2.67897	-1.84119e-05	2.69619	-0.000195117
				16.7874	3.10235e+06	2.61496	-0.000520152	2.68306	-2.17025e-05	2.70058	-0.000149905
				16.7915	3.2574e+06	2.61906	-0.000468422	2.68716	-2.7292e-05	2.70496	-0.000103696
				16.7956	3.27076e+06	2.62315	-0.000416505	2.69125	-2.94671e-05	2.70935	-0.000110983
				16.7997	2.89375e+06	2.62725	-0.000353153	2.69535	-2.97042e-05	2.71374	-0.000118271
				16.8038	2.50853e+06	2.63134	-0.000271173	2.69944	-2.81015e-05	2.71812	-0.000135405
				16.8079	2.31933e+06	2.63544	-0.000162033	2.70354	-2.59401e-05	2.72251	-0.000136609
				16.812	2.19562e+06	2.63953	-2.78097e-05	2.70763	-2.46459e-05	2.72689	-6.75617e-05
				16.8161	2.25175e+06	2.64363	0.000159629	2.71173	-2.41754e-05	2.73128	-5.01959e-05
				16.8201	2.59037e+06	2.64772	0.000365551	2.71582	-2.46372e-05	2.73567	-5.02877e-05
				16.8242	3.00716e+06	2.65182	0.00051681	2.71992	-2.4714e-05	2.74005	-5.03795e-05
				16.8283	2.79498e+06	2.65591	0.000616529	2.72401	-2.44252e-05	2.74444	-6.9963e-05
				16.8324	2.12097e+06	2.66001	0.000689765	2.72811	-2.40908e-05	2.74882	-5.49413e-05
				16.8365	2.04056e+06	2.6641	0.000702574	2.7322	-2.37137e-05	2.75321	-2.77949e-05
				16.8447	2.18626e+06	2.6682	0.000690191	2.7363	-2.2338e-05	2.7576	-1.32956e-05
				16.8488	2.40602e+06	2.67229	0.000654099	2.74039	-2.08192e-05	2.76198	-2.36875e-05
				16.8529	2.94716e+06	2.67639	0.000624313	2.74449	-2.04797e-05	2.76637	-3.40795e-05
				16.857	2.8408e+06	2.68048	0.000652178	2.74858	-2.12628e-05	2.77075	-6.09151e-05
				16.8611	2.3906e+06	2.68458	0.000674808	2.75268	-1.97287e-05	2.77514	-6.11068e-05
				16.8652	2.18652e+06	2.68867	0.00069251	2.75677	-1.59929e-05	2.77953	-2.61707e-05
				16.8693	2.13173e+06	2.69277	0.000617518	2.76087	-1.22352e-05	2.78391	-6.78567e-06
				16.8775	2.04217e+06	2.69686	0.000531814	2.76496	-8.60846e-06	2.7883	1.80933e-07
				16.8816	1.95646e+06	2.70096	0.000472489	2.76906	-5.18082e-06	2.79268	-1.13749e-05
				16.8857	1.78068e+06	2.70505	0.000414621	2.77315	-1.94331e-06	2.79707	-2.29308e-05
				16.8898	1.67688e+06	2.70915	0.000358139	2.77725	-2.18775e-06	2.80146	-4.18785e-05
				16.8939	1.59174e+06	2.71324	0.000288691	2.78134	-2.65099e-06	2.80584	9.93902e-06
				16.902	1.73655e+06	2.71734	0.000232188	2.78544	-3.32377e-06	2.81023	5.0301e-05
				16.9061	2.12614e+06	2.72143	0.000194129	2.78953	-4.6871e-06	2.81461	6.83722e-05
				16.9102	2.29745e+06	2.72553	0.000210401	2.79362	-5.68283e-06	2.819	7.46625e-05
				16.9143	2.39216e+06	2.72962	0.000239379	2.79772	-7.37028e-06	2.82339	8.09528e-05
				16.9184	2.5502e+06	2.73372	0.000270487	2.80181	-9.71536e-06	2.82777	9.16685e-05
				16.9225	2.79511e+06	2.73781	0.000267975	2.80591	-1.14322e-05	2.83216	0.000122467
				16.9266	3.11975e+06	2.74191	0.000233771	2.81	-1.11107e-05	2.83654	0.000144618
				16.9348	2.51496e+06	2.746	0.000134103	2.8141	-1.00003e-05	2.84093	0.000154526
				16.9389	2.04602e+06	2.7501	3.40371e-05	2.81819	-9.29842e-06	2.84532	0.000139347
				16.943	1.9561e+06	2.75419	-5.41167e-05	2.82229	-8.98353e-06	2.8497	0.000124169
				16.9471	1.87033e+06	2.75829	-0.000139268	2.82638	-8.72688e-06	2.85409	0.000134404
				16.9512	1.91754e+06	2.76238	-0.000221588	2.83048	-8.52509e-06	2.85847	0.000174557
				16.9553	2.03345e+06	2.76648	-0.000272182	2.83457	-9.9405e-06	2.86286	0.000241504
				16.9635	1.80609e+06	2.77057	-0.000292894	2.83867	-1.16285e-05	2.86725	0.000245037
				16.9676	1.67811e+06	2.77467	-0.000294779	2.84276	-1.35766e-05	2.87163	0.000245385
				16.9717	1.72466e+06	2.77876	-0.000258902	2.84686	-1.63284e-05	2.87602	0.000245734
				16.9758	1.87657e+06	2.78285	-0.000163198	2.85095	-1.62835e-05	2.8804	0.000251526
				16.9798	2.00676e+06	2.78695	-6.25688e-05	2.85505	-1.53841e-05	2.88479	0.000259522
				16.9839	1.8442e+06	2.79104	-1.47114e-06	2.85914	-1.44523e-05	2.88918	0.000278161
				16.988	1.55373e+06	2.79514	2.24121e-05	2.86324	-1.34904e-05	2.89356	0.000284964
				16.9921	1.34527e+06	2.79923	-3.20251e-05	2.86733	-1.16096e-05	2.89795	0.000283973
				16.9962	1.28866e+06	2.80333	-8.80031e-05	2.87143	-9.43618e-06	2.90233	0.000282982
				17.0003	1.25428e+06	2.80742	-0.000145406	2.87552	-7.17513e-06	2.90672	0.000290219
				17.0044	1.28522e+06	2.81152	-0.000293348	2.87962	-4.92686e-06	2.91111	0.000307835
				17.0085	1.45972e+06	2.81561	-0.000404756	2.88371	-2.68948e-06	2.91549	0.000359876
				17.0126	1.36159e+06	2.81971	-0.000443867	2.88781	-2.54563e-07	2.91988	0.000355556
				17.0167	1.1525e+06	2.8238	-0.000480615	2.8919	2.3427e-06	2.92426	0.000351236
				17.0208	1.16766e+06	2.8279	-0.000515218	2.896	4.22484e-06	2.92865	0.000335755
				17.029	1.42429e+06	2.83199	-0.000535473	2.90009	5.42813e-06	2.93304	0.000343337
				17.0331	1.97891e+06	2.83609	-0.000372178	2.90419	6.20179e-06	2.93742	0.000350918
				17.0372	2.31257e+06	2.84018	-0.000201048	2.90828	6.56799e-06	2.94181	0.00037955
				17.0413	2.43248e+06	2.84428	-2.25235e-05	2.91238	3.85145e-06	2.94619	0.000404891
				17.0454	2.5186e+06	2.84837	0.000110788	2.91647	-2.15786e-06	2.95058	0.000417916
				17.0495	2.59948e+06	2.85247	0.000201554	2.92057	-8.36237e-06	2.95497	0.000422819
				17.0536	2.95359e+06	2.85656	0.000216461	2.92466	-1.29197e-05	2.95935	0.000423659
				17.0576	5.01643e+06	2.86066	8.72672e-05	2.92876	-1.66881e-05	2.96374	0.0004245
				17.0617	7.24607e+06	2.86475	-4.84793e-05	2.93285	-1.97078e-05	2.96812	0.000448984
				17.0658	5.11087e+06	2.86885	-0.000192525	2.93695	-1.88843e-05	2.97251	0.000454902
				17.0699	3.72884e+06	2.87294	-0.000344384	2.94104	-1.80879e-05	2.9769	0.000442592
				17.074	3.87074e+06	2.87704	-0.000494372	2.94514	-1.73522e-05	2.98128	0.000430282
				17.0781	4.30347e+06	2.88113	-0.000583108	2.94923	-1.66757e-05	2.98567	0.000431967
				17.0822	4.44166e+06	2.88523	-0.000646336	2.95333	-1.72348e-05	2.99005	0.000436272
				17.0863	4.77398e+06	2.88932	-0.000719181	2.95742	-1.83648e-05	2.99444	0.000443266
				17.0904	6.06969e+06	2.89342	-0.000801121	2.96152	-1.97328e-05	2.99883	0.000443717
				17.0945	7.07414e+06	2.89751	-0.000918378	2.96561	-2.11244e-05	3.00321	0.000444168
				17.0986	7.37796e+06	2.90161	-0.00104306	2.96971	-2.19329e-05	3.0076	0.000427612
				17.1068	8.20223e+06	2.9057	-0.00114758	2.9738	-2.2187e-05	3.01198	0.00040153
				17.1109	1.17997e+07	2.9098	-0.00121191	2.9779	-2.2382e-05	3.01637	0.000412244
				17.1273	4.80983e+07	2.91389	-0.00120056	2.98199	-2.28293e-05	3.02076	0.000439668
				17.1314	3.89009e+07	2.91799	-0.00114018	2.98608	-2.35162e-05	3.02514	0.000446852
				17.1355	1.17192e+08	2.92208	-0.00112018	2.99018	-2.43639e-05	3.02953	0.000418385
				17.1518	1.0863e+07	2.92618	-0.0011382	2.99427	-2.5364e-05	3.03391	0.000389918
				17.1559	1.02966e+07	2.93027	-0.00118093	2.99837	-2.84226e-05	3.0383	0.000369533
				17.16	1.60493e+07	2.93437	-0.000893172	3.00246	-2.97068e-05	3.04269	0.000386246
				18.0814	7.06612e+06	2.93846	-0.000652412	3.00656	-3.01104e-05	3.04707	0.00042286
				18.0855	5.76194e+06	2.94256	-0.000455917	3.01065	-2.85669e-05	3.05146	0.000420852
				18.0896	6.68376e+06	2.94665	-0.000334557	3.01475	-2.6839e-05	3.05584	0.000418844
				18.0937	1.16736e+07	2.95075	-0.00046357	3.01884	-2.49373e-05	3.06023	0.000402988
				18.0978	1.02058e+08	2.95484	-0.000545216	3.02294	-2.29231e-05	3.06462	0.000390623
				18.1059	6.41698e+06	2.95894	-0.000609358	3.02703	-1.65605e-05	3.069	0.000397818
				18.11	2.78945e+06	2.96303	-0.000657	3.03113	-9.402e-06	3.07339	0.000438074
				18.1141	2.3626e+06	2.96713	-0.000691634	3.03522	-2.64575e-06	3.07777	0.000435952
				18.1264	2.43373e+06	2.97122	-0.000741255	3.03932	3.72838e-06	3.08216	0.00043383
				18.1305	2.59338e+06	2.97531	-0.000805038	3.04341	8.27692e-06	3.08655	0.000414162
				18.1346	2.68741e+06	2.97941	-0.00091548	3.04751	6.44253e-06	3.09093	0.000396687
				18.1387	3.19945e+06	2.9835	-0.000947859	3.0516	6.42305e-06	3.09532	0.000400034
				18.1428	2.79575e+06	2.9876	-0.000936653	3.0557	1.03505e-05	3.0997	0.000446809
				18.1469	2.65324e+06	2.99169	-0.000920007	3.05979	1.41641e-05	3.10409	0.000445035
				18.1592	2.75708e+06	2.99579	-0.000852542	3.06389	1.7706e-05	3.10848	0.000443262
				18.1633	2.84579e+06	2.99988	-0.000806269	3.06798	2.09896e-05	3.11286	0.000429795
				18.1674	3.10683e+06	3.00398	-0.000779995	3.07208	1.95794e-05	3.11725	0.000425909
				18.1715	3.654e+06	3.00807	-0.000837727	3.07617	1.97551e-05	3.12163	0.000423298
				18.1756	4.51878e+06	3.01217	-0.000999565	3.08027	2.05087e-05	3.12602	0.000430808
				18.1796	6.62944e+06	3.01626	-0.00109857	3.08436	2.12968e-05	3.13041	0.000427022
				18.2288	1.82195e+06	3.02036	-0.00112247	3.08846	2.09262e-05	3.13479	0.000423236
				18.2329	918058	3.02445	-0.00112995	3.09255	1.9456e-05	3.13918	0.000406089
				18.237	729239	3.02855	-0.00112196	3.09665	1.71594e-05	3.14356	0.000390905
				18.2411	635426	3.03264	-0.00103577	3.10074	1.4077e-05	3.14795	0.000385304
				18.2452	1.32664e+06	3.03674	-0.000956334	3.10484	1.13608e-05	3.15234	0.000382002
				18.2575	1.25632e+06	3.04083	-0.000883319	3.10893	1.03059e-05	3.15672	0.000378083
				18.2615	516644	3.04493	-0.00081888	3.11303	1.00699e-05	3.16111	0.000374165
				18.2656	589468	3.04902	-0.000822984	3.11712	1.02325e-05	3.16549	0.000358309
				18.2697	706860	3.05312	-0.00081439	3.12122	1.02808e-05	3.16988	0.000342979
				18.2738	771306	3.05721	-0.000812646	3.12531	1.02207e-05	3.17427	0.000307341
				18.2779	851323	3.06131	-0.000817331	3.12941	1.04237e-05	3.17865	0.000360416
				18.282	955811	3.0654	-0.000780074	3.1335	9.84444e-06	3.18304	0.000367392
				18.2861	1.02472e+06	3.0695	-0.000775586	3.1376	8.52229e-06	3.18742	0.000369749
				18.2943	897124	3.07359	-0.000801929	3.14169	8.27935e-06	3.19181	0.000369164
				18.2984	827833	3.07769	-0.000888399	3.14579	1.02273e-05	3.1962	0.000368579
				18.3066	854476	3.08178	-0.000953279	3.14988	1.31197e-05	3.20058	0.000366816
				18.3107	837220	3.08588	-0.000999802	3.15398	1.53289e-05	3.20497	0.000382901
				18.3148	885075	3.08997	-0.00105129	3.15807	1.68896e-05	3.20935	0.00038753
				18.3189	1.11138e+06	3.09407	-0.00110742	3.16217	1.70741e-05	3.21374	0.000383033
				18.323	2.17099e+07	3.09816	-0.00119013	3.16626	1.71563e-05	3.21813	0.000378536
				18.3312	2.19933e+06	3.10226	-0.00124804	3.17035	1.72429e-05	3.22251	0.000365149
				18.3353	911214	3.10635	-0.00123141	3.17445	1.62762e-05	3.2269	0.00035137
				18.3394	730357	3.11045	-0.00120304	3.17854	1.43092e-05	3.23128	0.000349522
				18.3434	1.09018e+06	3.11454	-0.0011636	3.18264	1.42602e-05	3.23567	0.000352141
				18.3475	4.29186e+06	3.11864	-0.00107211	3.18673	1.44252e-05	3.24006	0.000344419
				18.3803	1.506e+06	3.12273	-0.00102117	3.19083	1.46158e-05	3.24444	0.000336697
				18.3844	877185	3.12683	-0.00100843	3.19492	1.47428e-05	3.24883	0.000341962
				18.3885	1.05508e+06	3.13092	-0.000990017	3.19902	1.48091e-05	3.25321	0.000346148
				18.3926	3.57253e+06	3.13502	-0.000989933	3.20311	1.49795e-05	3.2576	0.000372163
				18.5113	381126	3.13911	-0.00100708	3.20721	1.68176e-05	3.26199	0.000375492
				18.5154	273353	3.14321	-0.00110365	3.2113	1.94039e-05	3.26637	0.000371161
				18.5195	291242	3.1473	-0.0011664	3.2154	2.27007e-05	3.27076	0.000366829
				18.5236	437442	3.1514	-0.00121787	3.21949	2.64431e-05	3.27514	0.000365472
				18.5277	545128	3.15549	-0.00128107	3.22359	2.98013e-05	3.27953	0.000379595
				18.5318	734245	3.15958	-0.00135533	3.22768	3.27975e-05	3.28392	0.000422342
				18.5359	1.83763e+06	3.16368	-0.00142058	3.23178	3.47438e-05	3.2883	0.00042653
				18.54	1.57565e+06	3.16777	-0.00143076	3.23587	3.4277e-05	3.29269	0.000422883
				18.5441	320305	3.17187	-0.00142323	3.23997	3.26835e-05	3.29707	0.000419237
				18.5482	352123	3.17596	-0.00141034	3.24406	3.00172e-05	3.30146	0.000406688
				18.5523	311194	3.18006	-0.00139809	3.24816	2.46639e-05	3.30585	0.000411223
				18.5564	326931	3.18415	-0.00141047	3.25225	2.22104e-05	3.31023	0.000419059
				18.5605	374429	3.18825	-0.00144606	3.25635	2.38277e-05	3.31462	0.000426639
				18.5646	333180	3.19234	-0.00141586	3.26044	2.57265e-05	3.319	0.0004235
				18.5687	290517	3.19644	-0.00137202	3.26454	2.73114e-05	3.32339	0.000420361
				18.5728	349410	3.20053	-0.00133877	3.26863	2.85984e-05	3.32778	0.000410635
				18.5769	409387	3.20463	-0.00131546	3.27273	2.97277e-05	3.33216	0.00040267
				18.5809	446608	3.20872	-0.00137543	3.27682	3.00514e-05	3.33655	0.000437213
				18.585	483004	3.21282	-0.00139083	3.28092	2.96095e-05	3.34093	0.000469091
				18.5891	531856	3.21691	-0.00138768	3.28501	2.6678e-05	3.34532	0.0004818
				18.5932	554618	3.22101	-0.00138061	3.28911	2.31939e-05	3.34971	0.000494508
				18.6014	566699	3.2251	-0.00141395	3.2932	2.01973e-05	3.35409	0.000499413
				18.6096	546661	3.2292	-0.00148533	3.2973	1.8368e-05	3.35848	0.000504318
				18.6137	582066	3.23329	-0.00153363	3.30139	1.60084e-05	3.36286	0.000523093
				18.6178	702831	3.23739	-0.00157339	3.30549	1.31451e-05	3.36725	0.000544894
				18.6219	1.08826e+06	3.24148	-0.00160511	3.30958	8.76968e-06	3.37164	0.000550079
				20.1943	868424	3.24558	-0.00149873	3.31368	8.25007e-06	3.37602	0.000550037
				20.1984	31130.5	3.24967	-0.00135236	3.31777	8.87884e-06	3.38041	0.000549995
				20.2025	17281.4	3.25377	-0.00120773	3.32187	9.99083e-06	3.38479	0.000563158
				20.2066	12717.7	3.25786	-0.00111592	3.32596	1.15611e-05	3.38918	0.000572842
				20.2107	9865.83	3.26196	-0.00107383	3.33006	1.33626e-05	3.39357	0.000615302
				20.2148	7699.48	3.26605	-0.00101818	3.33415	1.38454e-05	3.39795	0.000636663
				20.2189	6682.46	3.27015	-0.000972743	3.33825	1.30761e-05	3.40234	0.000641492
				20.223	6119.84	3.27424	-0.000936943	3.34234	9.57776e-06	3.40672	0.000642525
				20.2271	5441.41	3.27834	-0.00093594	3.34644	6.06125e-06	3.41111	0.000643558
				20.2312	4719.82	3.28243	-0.00106721	3.35053	4.21965e-06	3.4155	0.000677474
				20.2353	4140.28	3.28653	-0.00124225	3.35463	2.9475e-06	3.41988	0.000773116
				20.2394	3805.63	3.29062	-0.00126483	3.35872	2.21445e-06	3.42427	0.00077218
				20.2435	3656.3	3.29472	-0.00110028	3.36281	7.9405e-07	3.42865	0.000771243
				20.2476	3543.77	3.29881	-0.000933358	3.36691	-1.27802e-06	3.43304	0.000764243
				20.2517	3388.99	3.30291	-0.000819884	3.371	-4.90065e-06	3.43743	0.000753683
				20.2558	3202.92	3.307	-0.000756698	3.3751	-1.12638e-05	3.44181	0.000808384
				20.2599	2378.25	3.3111	-0.000862441	3.37919	-1.64393e-05	3.4462	0.000845853
				20.264	1778.05	3.31519	-0.000974713	3.38329	-2.04856e-05	3.45058	0.000849564
				20.268	1338.37	3.31929	-0.00106569	3.38738	-2.15985e-05	3.45497	0.000851476
				20.2762	1392.58	3.32338	-0.00115846	3.39148	-2.2392e-05	3.45936	0.000853388
				20.2803	1457.19	3.32748	-0.00125294	3.39557	-2.28819e-05	3.46374	0.000872097
				20.2844	1483.26	3.33157	-0.00131265	3.39967	-2.26336e-05	3.46813	0.000901295
				20.2885	1471.81	3.33567	-0.0013765	3.40376	-2.18585e-05	3.47251	0.000948473
				20.2926	1337.81	3.33976	-0.00144429	3.40786	-2.12263e-05	3.4769	0.000946392
				20.2967	1183.26	3.34386	-0.00153006	3.41195	-2.07302e-05	3.48129	0.00094431
				20.3008	1297.97	3.34795	-0.00145966	3.41605	-2.17679e-05	3.48567	0.000939176
				20.3049	1456.1	3.35204	-0.00141197	3.42014	-2.23675e-05	3.49006	0.000939433
				20.309	1667.33	3.35614	-0.00138575	3.42424	-2.30166e-05	3.49444	0.000959883
				20.3131	1862.53	3.36023	-0.00141726	3.42833	-2.37126e-05	3.49883	0.000986083
				20.3172	2007.46	3.36433	-0.00136249	3.43243	-2.37603e-05	3.50322	0.000995556
				20.3213	1661.32	3.36842	-0.00132115	3.43652	-2.35438e-05	3.5076	0.000987031
				20.3254	1342.56	3.37252	-0.00129244	3.44062	-2.32533e-05	3.51199	0.000978506
				20.3295	1070.56	3.37661	-0.00133989	3.44471	-2.28933e-05	3.51637	0.00100059
				20.3336	835.535	3.38071	-0.00147299	3.44881	-1.83043e-05	3.52076	0.00104633
				20.3377	774.519	3.3848	-0.00152144	3.4529	-1.49708e-05	3.52515	0.00107981
				20.3418	734.864	3.3889	-0.00154868	3.457	-1.2831e-05	3.52953	0.00109399
				20.3458	691.969	3.39299	-0.00157714	3.46109	-1.29578e-05	3.53392	0.00109394
				20.3499	643.372	3.39709	-0.00160674	3.46519	-1.60026e-05	3.5383	0.00109389
				20.354	590.083	3.40118	-0.00164323	3.46928	-1.62643e-05	3.54269	0.00108095
				20.3581	608.136	3.40528	-0.00164794	3.47338	-1.67695e-05	3.54708	0.0011159
				20.3622	632.542	3.40937	-0.00152814	3.47747	-1.75057e-05	3.55146	0.00116219
				20.3663	666.523	3.41347	-0.00110232	3.48157	-1.88778e-05	3.55585	0.00118482
				20.3704	762.078	3.41756	-0.000748102	3.48566	-1.55346e-05	3.56023	0.00120745
				20.3745	852.065	3.42166	-0.000461298	3.48976	-1.21217e-05	3.56462	0.0012139
				20.3786	921.562	3.42575	-0.000420017	3.49385	-9.13583e-06	3.56901	0.00122228
				20.3827	871.063	3.42985	-0.000495194	3.49795	-6.55534e-06	3.57339	0.00122338
				20.3868	894.55	3.43394	-0.000528199	3.50204	-3.9979e-06	3.57778	0.00129392
				20.3909	1059.79	3.43804	-0.000596942	3.50614	-7.02148e-07	3.58216	0.00129232
				20.395	1217.33	3.44213	-0.000699288	3.51023	2.81665e-06	3.58655	0.00129072
				20.3991	1384.48	3.44623	-0.000696505	3.51433	4.23597e-06	3.59094	0.00127599
				20.4032	1320.08	3.45032	-0.000687616	3.51842	3.66309e-06	3.59532	0.00128381
				20.4073	1191.35	3.45442	-0.000685138	3.52252	2.88861e-06	3.59971	0.00130663
				20.4114	1133.99	3.45851	-0.000688529	3.52661	1.92133e-06	3.60409	0.00138181
				20.4196	1262.11	3.46261	-0.000939838	3.53071	-6.2982e-07	3.60848	0.00140729
				20.4237	1367.05	3.4667	-0.00112487	3.5348	-3.0958e-06	3.61287	0.00140949
				20.4277	1439.54	3.4708	-0.00102678	3.5389	-5.48092e-06	3.61725	0.00141169
				20.4359	1401.82	3.47489	-0.000927661	3.54299	-7.13401e-06	3.62164	0.00141435
				20.44	1346.84	3.47899	-0.000830457	3.54709	-7.91383e-06	3.62602	0.00142831
				20.4441	1283.31	3.48308	-0.000743062	3.55118	-8.58247e-06	3.63041	0.00148522
				20.4482	1239.33	3.48718	-0.000664899	3.55527	-1.07904e-05	3.6348	0.0014809
				20.4523	1329.17	3.49127	-0.000593269	3.55937	-1.44595e-05	3.63918	0.00147659
				20.4564	1441.73	3.49537	-0.000636558	3.56346	-1.87459e-05	3.64357	0.00146416
				20.4605	1519.95	3.49946	-0.000661767	3.56756	-1.97844e-05	3.64795	0.0014434
				20.4646	1583.43	3.50356	-0.000658723	3.57165	-2.06587e-05	3.65234	0.00147835
				20.4728	1452.75	3.50765	-0.000649777	3.57575	-2.14796e-05	3.65673	0.00153774
				20.4769	1868.5	3.51175	-0.000652149	3.57984	-2.22496e-05	3.66111	0.00153739
				20.481	2184.18	3.51584	-0.000665198	3.58394	-2.04504e-05	3.6655	0.00153704
				20.4851	2375.7	3.51994	-0.00068338	3.58803	-1.89725e-05	3.66988	0.00152943
				20.4892	2874.28	3.52403	-0.000830746	3.59213	-1.77998e-05	3.67427	0.00153591
				20.4933	3659.2	3.52813	-0.00091277	3.59622	-1.74097e-05	3.67866	0.00154478
				20.4974	4685.24	3.53222	-0.000936207	3.60032	-1.86441e-05	3.68304	0.00159279
				20.5015	5223.98	3.53632	-0.000937079	3.60441	-2.12215e-05	3.68743	0.00159995
				20.5055	5150.31	3.54041	-0.000916716	3.60851	-2.25518e-05	3.69181	0.00160194
				20.5096	4639.43	3.5445	-0.000804957	3.6126	-2.21939e-05	3.6962	0.00158676
				20.5137	3922.99	3.5486	-0.000695075	3.6167	-2.1063e-05	3.70059	0.00157158
				20.5178	3214.36	3.55269	-0.000650336	3.62079	-1.97653e-05	3.70497	0.00153443
				20.5219	2950.29	3.55679	-0.000666882	3.62489	-1.8418e-05	3.70936	0.00159595
				20.526	2793.15	3.56088	-0.000651786	3.62898	-1.70238e-05	3.71374	0.00161679
				20.5301	2710.91	3.56498	-0.000660019	3.63308	-1.60708e-05	3.71813	0.00162279
				20.5383	2663.76	3.56907	-0.000690184	3.63717	-1.55353e-05	3.72252	0.00162137
				20.5588	2366.36	3.57317	-0.000756606	3.64127	-1.63776e-05	3.7269	0.00161995
				20.5629	2106.43	3.57726	-0.0007095	3.64536	-2.10081e-05	3.73129	0.00162794
				20.567	1883.01	3.58136	-0.000681355	3.64946	-2.59041e-05	3.73567	0.00168263
				20.5711	1708.05	3.58545	-0.000671082	3.65355	-3.02394e-05	3.74006	0.0017101
				20.5752	1589.44	3.58955	-0.000704465	3.65765	-3.2633e-05	3.74445	0.00170023
				20.5793	1508.48	3.59364	-0.000803522	3.66174	-3.36867e-05	3.74883	0.00169036
				20.5834	1449.21	3.59774	-0.000906968	3.66584	-3.45275e-05	3.75322	0.00169809
				20.5874	1397.49	3.60183	-0.00101459	3.66993	-3.51662e-05	3.7576	0.00173191
				20.5915	1351.38	3.60593	-0.00110451	3.67403	-3.20352e-05	3.76199	0.00175559
				20.5956	1318.65	3.61002	-0.00118699	3.67812	-2.94528e-05	3.76638	0.00176661
				20.6079	1360.02	3.61412	-0.00126578	3.68222	-2.73941e-05	3.77076	0.00175168
				20.612	1425.61	3.61821	-0.00134107	3.68631	-2.65387e-05	3.77515	0.00173675
				20.6161	1510.55	3.62231	-0.00135701	3.69041	-2.80422e-05	3.77953	0.00175326
				20.6202	1609.08	3.6264	-0.00134992	3.6945	-2.61363e-05	3.78392	0.00177637
				20.6243	1673.31	3.6305	-0.00137663	3.6986	-2.44791e-05	3.78831	0.00179959
				20.6284	1636.76	3.63459	-0.00143516	3.70269	-2.30583e-05	3.79269	0.00180876
				20.6366	1540.56	3.63869	-0.00149845	3.70679	-2.23795e-05	3.79708	0.00180575
				20.6407	1488.53	3.64278	-0.00156618	3.71088	-2.31415e-05	3.80146	0.00180273
				20.6448	1414.05	3.64688	-0.00164214	3.71498	-2.17423e-05	3.80585	0.00179198
				20.6489	1359.66	3.65097	-0.00169131	3.71907	-2.0101e-05	3.81024	0.00179627
				20.653	1438.29	3.65507	-0.0017348	3.72317	-1.84827e-05	3.81462	0.00183894
				20.6571	1874.32	3.65916	-0.00178238	3.72726	-1.70125e-05	3.81901	0.00184215
				20.6612	2862.37	3.66326	-0.0018338	3.73136	-1.56831e-05	3.82339	0.0018375
				20.6652	3802.75	3.66735	-0.00188704	3.73545	-1.50195e-05	3.82778	0.00183285
				20.6693	4245.86	3.67145	-0.00194199	3.73955	-1.41285e-05	3.83217	0.00181579
				20.6734	4056.75	3.67554	-0.00200531	3.74364	-1.3198e-05	3.83655	0.00181548
				20.6775	4493.41	3.67964	-0.00207654	3.74773	-1.2231e-05	3.84094	0.00188182
				20.6816	4857.64	3.68373	-0.00217027	3.75183	-1.00955e-05	3.84532	0.00187553
				20.6857	5122.93	3.68783	-0.00227911	3.75592	-7.65522e-06	3.84971	0.00186923
				20.6898	4798.48	3.69192	-0.00235012	3.76002	-5.98491e-06	3.8541	0.00184853
				20.6939	4583.55	3.69602	-0.00237819	3.76411	-5.04565e-06	3.85848	0.00187683
				20.698	4449.56	3.70011	-0.00238826	3.76821	-5.65826e-06	3.86287	0.00190604
				20.7103	4950.05	3.70421	-0.00240924	3.7723	-8.75552e-06	3.86725	0.00193529
				20.7144	5608.55	3.7083	-0.00244048	3.7764	-9.16732e-06	3.87164	0.0019369
				20.7185	6167.41	3.7124	-0.00238617	3.78049	-7.93376e-06	3.87603	0.00192987
				20.7308	6505.87	3.71649	-0.0023325	3.78459	-5.13794e-06	3.88041	0.00192284
				20.739	6450.97	3.72059	-0.00228749	3.78868	-5.58767e-07	3.8848	0.00193517
				20.7431	6293.26	3.72468	-0.00225065	3.79278	3.79736e-06	3.88918	0.0019419
				20.7471	6008.83	3.72877	-0.00218663	3.79687	4.61155e-06	3.89357	0.00195522
				20.7512	5529.59	3.73287	-0.00210082	3.80097	4.98876e-06	3.89796	0.00196796
				20.7553	4943.22	3.73696	-0.00200763	3.80506	6.44064e-06	3.90234	0.00197307
				20.7594	4603.81	3.74106	-0.00192026	3.80916	7.64023e-06	3.90673	0.00197819
				20.7635	4206.59	3.74515	-0.00183832	3.81325	8.59955e-06	3.91111	0.00198403
				20.7676	3804.5	3.74925	-0.00176214	3.81735	9.21054e-06	3.9155	0.00198986
				20.7717	3452.94	3.75334	-0.00172296	3.82144	8.62529e-06	3.91989	0.00200866
				20.7758	3286.66	3.75744	-0.00174091	3.82554	6.90429e-06	3.92427	0.00210327
				20.7799	3123.1	3.76153	-0.00154435	3.82963	2.47732e-06	3.92866	0.0020958
				20.784	2913.78	3.76563	-0.00116279	3.83373	-3.33138e-06	3.93304	0.00208833
				20.7881	2709.21	3.76972	-0.000851915	3.83782	-8.68696e-06	3.93743	0.00207195
				20.7922	2660.82	3.77382	-0.000607564	3.84192	-1.36879e-05	3.94182	0.00207954
				20.7963	2655.23	3.77791	-0.000641144	3.84601	-1.83525e-05	3.9462	0.00213483
				20.8086	2531.89	3.78201	-0.000659535	3.85011	-1.7828e-05	3.95059	0.00215487
				20.8127	2449.72	3.7861	-0.000667708	3.8542	-1.56056e-05	3.95497	0.00216292
				20.8168	2212.39	3.7902	-0.00067624	3.8583	-1.28807e-05	3.95936	0.00215967
				20.825	2317.43	3.79429	-0.000685112	3.86239	-9.6806e-06	3.96375	0.00215643
				20.829	2415.56	3.79839	-0.000612031	3.86649	-6.45658e-06	3.96813	0.00215978
				20.8331	2579.55	3.80248	-0.000509772	3.87058	-3.87695e-06	3.97252	0.00222179
				20.8372	3198.24	3.80658	-0.000430495	3.87468	-1.90919e-06	3.9769	0.00222776
				20.8413	3914.47	3.81067	-0.000372941	3.87877	-2.35752e-06	3.98129	0.00222185
				20.8454	4512.01	3.81477	-0.000433718	3.88287	-2.09368e-06	3.98568	0.00221594
				20.8495	5031.62	3.81886	-0.000444252	3.88696	-2.07397e-06	3.99006	0.00220209
				20.8536	4692.7	3.82296	-0.000437872	3.89106	-2.28523e-06	3.99445	0.00220761
				20.8577	4444.07	3.82705	-0.000415571	3.89515	-4.99861e-06	3.99883	0.00222274
				20.8618	4200.95	3.83115	-0.000392603	3.89925	-7.77297e-06	4.00322	0.00221676
				20.8659	3988.46	3.83524	-0.000369077	3.90334	-1.00461e-05	4.00761	0.00221077
				20.87	3773.25	3.83934	-0.000337638	3.90744	-1.212e-05	4.01199	0.00218424
				20.8741	3580.34	3.84343	-0.00028529	3.91153	-1.40935e-05	4.01638	0.00214588
				20.8782	3400.1	3.84753	-0.000240703	3.91563	-1.59712e-05	4.02076	0.00216317
				20.8823	3399.17	3.85162	-0.000203438	3.91972	-1.85542e-05	4.02515	0.00221328
				20.8864	3469.47	3.85572	-0.000185016	3.92382	-1.94861e-05	4.02954	0.00224234
				20.8905	3578.18	3.85981	-0.000123531	3.92791	-1.96569e-05	4.03392	0.00225426
				20.8946	3808.8	3.86391	-6.56561e-05	3.932	-1.96083e-05	4.03831	0.00224524
				20.8987	3983	3.868	-1.12587e-05	3.9361	-1.88465e-05	4.04269	0.00223621
				20.9028	4101.36	3.8721	1.94951e-05	3.94019	-1.85929e-05	4.04708	0.00225726
				20.9068	4529.65	3.87619	2.79914e-05	3.94429	-1.88221e-05	4.05147	0.00228751
				20.9109	6005.8	3.88029	-4.77472e-05	3.94838	-2.01891e-05	4.05585	0.00231114
				20.915	7187.49	3.88438	-0.000144977	3.95248	-2.41053e-05	4.06024	0.00232098
				20.9191	7866.03	3.88848	-0.00013818	3.95657	-2.57998e-05	4.06462	0.00231144
				20.9232	8293.11	3.89257	-8.52694e-05	3.96067	-2.81559e-05	4.06901	0.0023019
				20.9273	8728.29	3.89667	-1.26639e-05	3.96476	-3.11404e-05	4.0734	0.00230284
				20.9314	9111.64	3.90076	6.66153e-05	3.96886	-3.56785e-05	4.07778	0.00232259
				20.9396	8997.25	3.90486	3.19702e-05	3.97295	-3.9582e-05	4.08217	0.0023671
				20.9437	8438.21	3.90895	-0.000109893	3.97705	-4.09578e-05	4.08655	0.00237753
				20.9478	7938.09	3.91305	-0.000225779	3.98114	-4.00364e-05	4.09094	0.00237898
				20.956	8338.35	3.91714	-0.000351998	3.98524	-3.84454e-05	4.09533	0.00238044
				20.9601	8472.53	3.92123	-0.000487942	3.98933	-3.72415e-05	4.09971	0.00240527
				20.9683	8891.69	3.92533	-0.000675065	3.99343	-3.64061e-05	4.1041	0.00243144
				20.9724	9366.26	3.92942	-0.000878887	3.99752	-3.62855e-05	4.10848	0.00245429
				20.9765	9953.5	3.93352	-0.00102598	4.00162	-3.65666e-05	4.11287	0.00246294
				20.9806	10776.2	3.93761	-0.00111874	4.00571	-3.743e-05	4.11726	0.00245385
				20.9847	11440.4	3.94171	-0.0011442	4.00981	-3.88464e-05	4.12164	0.00244476
				20.9887	12090	3.9458	-0.00114708	4.0139	-4.19975e-05	4.12603	0.00244463
				20.9928	11210	3.9499	-0.00112878	4.018	-4.29687e-05	4.13041	0.0024473
				20.9969	10202.6	3.95399	-0.00114468	4.02209	-4.30998e-05	4.1348	0.00243986
				21.001	9238.49	3.95809	-0.00119273	4.02619	-4.28495e-05	4.13919	0.00243242
				21.0051	8343.46	3.96218	-0.00130746	4.03028	-4.32772e-05	4.14357	0.00240845
				21.0092	7580.04	3.96628	-0.00140876	4.03438	-4.43486e-05	4.14796	0.00240754
				21.0133	7512.26	3.97037	-0.00147186	4.03847	-4.21321e-05	4.15234	0.00240664
				21.0174	7676.72	3.97447	-0.0015187	4.04257	-3.82001e-05	4.15673	0.00240055
				21.0256	7350.88	3.97856	-0.00156669	4.04666	-3.41556e-05	4.16112	0.00244185
				21.0297	6499.62	3.98266	-0.00161564	4.05076	-3.04073e-05	4.1655	0.00244328
				21.0338	5971.92	3.98675	-0.00170316	4.05485	-2.69423e-05	4.16989	0.00244317
				21.0543	5871.29	3.99085	-0.00182708	4.05895	-2.68728e-05	4.17427	0.00244306
				21.0584	5791.22	3.99494	-0.0019439	4.06304	-2.75071e-05	4.17866	0.00245004
				21.0625	5720.36	3.99904	-0.00193442	4.06714	-2.75315e-05	4.18305	0.00245972
				21.0665	5268.09	4.00313	-0.0018707	4.07123	-2.73736e-05	4.18743	0.00248042
				21.0706	5416.55	4.00723	-0.00179339	4.07533	-2.76367e-05	4.19182	0.00248407
				21.0747	5881.76	4.01132	-0.00171576	4.07942	-2.82983e-05	4.1962	0.00246668
				21.0788	6114.94	4.01542	-0.001644	4.08352	-2.90199e-05	4.20059	0.0024493
				21.0829	6249.17	4.01951	-0.00157783	4.08761	-2.91925e-05	4.20498	0.0024273
				21.087	5988.99	4.02361	-0.00165388	4.09171	-2.55157e-05	4.20936	0.00242907
				21.0911	5731.61	4.0277	-0.00172825	4.0958	-2.1712e-05	4.21375	0.00244805
				21.0993	6433.53	4.0318	-0.00177504	4.0999	-1.75873e-05	4.21813	0.00245061
				21.1034	7609.01	4.03589	-0.00179092	4.10399	-1.25517e-05	4.22252	0.00243694
				21.1075	8054.84	4.03999	-0.00181329	4.10809	-6.45153e-06	4.22691	0.00242327
				21.1116	6037.92	4.04408	-0.00184172	4.11218	-6.50716e-07	4.23129	0.00240075
				21.1157	6080.91	4.04818	-0.00181674	4.11628	4.81556e-06	4.23568	0.00242035
				21.1198	6411.47	4.05227	-0.00144733	4.12037	9.96526e-06	4.24006	0.00243494
				21.128	6669.48	4.05637	-0.00112471	4.12446	1.13319e-05	4.24445	0.0024378
				21.1321	6994.68	4.06046	-0.000846154	4.12856	1.13263e-05	4.24884	0.00242817
				21.1362	7652.55	4.06456	-0.00069972	4.13265	1.00177e-05	4.25322	0.00241854
				21.1403	9982.76	4.06865	-0.000654491	4.13675	9.18537e-06	4.25761	0.00240704
				21.1444	123998	4.07275	-0.000645404	4.14084	8.30333e-06	4.26199	0.00238997
				21.1648	13166.2	4.07684	-0.000677409	4.14494	7.37409e-06	4.26638	0.00239474
				21.1853	38007.7	4.08094	-0.000748139	4.14903	5.89504e-06	4.27077	0.00239701
				21.1894	8414.99	4.08503	-0.000897254	4.15313	5.50663e-06	4.27515	0.00238025
				21.1935	6999.72	4.08913	-0.00097129	4.15722	5.22147e-06	4.27954	0.00236349
				21.1976	7661.27	4.09322	-0.00101117	4.16132	4.56882e-06	4.28392	0.00235553
				21.2017	7193.28	4.09732	-0.00101897	4.16541	3.56722e-06	4.28831	0.00233816
				21.2058	6101.59	4.10141	-0.00100364	4.16951	-8.956e-10	4.2927	0.00234732
				21.2099	4045.51	4.10551	-0.000936664	4.1736	1.46723e-07	4.29708	0.00234611
				21.214	2763.91	4.1096	-0.000717777	4.1777	-5.60748e-07	4.30147	0.0023449
				21.2181	2287.08	4.11369	-0.000518574	4.18179	-2.08008e-06	4.30585	0.0022874
				21.2222	2347.33	4.11779	-0.00033793	4.18589	-5.32917e-06	4.31024	0.00227182
				21.2262	2537.12	4.12188	-0.000295568	4.18998	-8.51088e-06	4.31463	0.00223944
				21.2303	2621.75	4.12598	-0.000400434	4.19408	-9.50715e-06	4.31901	0.00226459
				21.2385	2139.14	4.13007	-0.000531601	4.19817	-9.63541e-06	4.3234	0.00226319
				21.2426	1653.78	4.13417	-0.000687521	4.20227	-9.94846e-06	4.32778	0.00226178
				21.2467	1429.75	4.13826	-0.000710901	4.20636	-1.04366e-05	4.33217	0.00223746
				21.2549	1571.2	4.14236	-0.000667039	4.21046	-1.15001e-05	4.33656	0.00222752
				21.259	1654.15	4.14645	-0.000559861	4.21455	-1.35103e-05	4.34094	0.00223006
				21.2795	1629.91	4.15055	-0.000421538	4.21865	-1.46295e-05	4.34533	0.00226465
				21.2877	1686.71	4.15464	-0.000278998	4.22274	-1.56708e-05	4.34971	0.00227928
				21.2918	1775.32	4.15874	-0.000238766	4.22684	-1.72012e-05	4.3541	0.0022607
				21.2959	1632.55	4.16283	-0.000294845	4.23093	-1.91957e-05	4.35849	0.00224211
				21.3	1670.43	4.16693	-0.000433583	4.23503	-1.89648e-05	4.36287	0.00222518
				21.3041	2339.92	4.17102	-0.000574607	4.23912	-1.77253e-05	4.36726	0.00221721
				21.3081	4093.39	4.17512	-0.000717774	4.24322	-1.62361e-05	4.37164	0.00223962
				21.3122	5050.35	4.17921	-0.000883267	4.24731	-1.46737e-05	4.37603	0.00224692
				21.3163	4504.57	4.18331	-0.00109593	4.25141	-1.33997e-05	4.38042	0.00221146
				21.3204	3859.04	4.1874	-0.00128616	4.2555	-1.24013e-05	4.3848	0.00217601
				21.3245	3425.81	4.1915	-0.00145528	4.2596	-1.3264e-05	4.38919	0.00216577
				21.3286	3681.9	4.19559	-0.00155414	4.26369	-1.66007e-05	4.39357	0.00216643
				21.3327	4458.01	4.19969	-0.00150517	4.26779	-2.17777e-05	4.39796	0.00217291
				21.3368	4834.33	4.20378	-0.00140199	4.27188	-2.65714e-05	4.40235	0.0021752
				21.3409	4764.06	4.20788	-0.0013675	4.27598	-3.17262e-05	4.40673	0.00216297
				21.345	4879.38	4.21197	-0.0013977	4.28007	-3.72255e-05	4.41112	0.00215073
				21.3532	4788.13	4.21607	-0.00146683	4.28417	-4.25399e-05	4.4155	0.00215995
				21.3573	3955.87	4.22016	-0.00151927	4.28826	-4.76787e-05	4.41989	0.00216548
[truncated: 5,422 more rows]

## Sheet: MALS_3-gbp1f-trans-nb74_2021011
3-gbp1f-trans-nb74[20210118_gbp5_gbp1farn]
[truncated: 6,471 more rows]
