# Supplementary material for: Structural basis of antimicrobial membrane coat assembly by human GBP1
Source: Nat Struct Mol Biol. 2024 Oct 11;32(1):172–84. doi: 10.1038/s41594-024-01400-9 (PMC11746146; doi:10.1038/s41594-024-01400-9)
Supplement: Supplementary file 18 — Source data of optical tweezer experiments, SEC–MALS runs and GTPase assays. [file 41594_2024_1400_MOESM18_ESM.xlsx]

## Sheet: GTPase_assay
BSA	GBP1-NF	GBP1-f (vivo)+Nb74	GBP1-R48A	GBP1-R48A-f (vivo)
108010	91042	1703	104104	103525
100259	93290	1371	104837	105092
102391	91975	1874	104755	101561

## Sheet: dual_trap_assay
Inter	GBP-1 + GTP	GBP-1 - APO	GTP	GBP-1 + GDP	GBP-1 - R48A + GTP	GBP-1 in mimic state buffer + GTP
	19.9846	0.430434	0.535714	0.35942	0.428571	0.877804
	8.75839	0.691305	0.535714	0.460079	0.622222	0.840653
	4.00003	0.589286	0.732145	0.94697	0.57931	0.643126
	7.77031	0.413334	0.771427	0.461148	0.955357	2.20987
	5.67119	0.476174	0.857143	0.531116	0.666666	1.13191
	18.9992		0.666666	0.625	2.01786
	21.3136		0.672541	0.685096	0.938596
Average	12.3568	0.520107	0.681621	0.581261	0.88694	1.14067
Std.	6.87694	0.105324	0.109746	0.180189	0.494203	0.556764
Bead	GBP-1 + GTP	GBP-1 - APO	GTP	GBP-1 + GDP	GBP-1 - R48A + GTP	GBP-1 in mimic state buffer + GTP
	1.15276	1.11531	1.06341	1.0217	1.08138	1.21262
	1.24248	1.03795	1.06341	0.788327	1.03571	1.32593
	1.01542	0.858118	0.943587	0.807349	1.20456	0.964932
	1.98596	1.10678	0.835876	1.08219	1.00238	0.753422
	1.48474	1.06815	0.844081	1.19924	1.09724
	1.55998		1.03888	1.29279	1.12083
	0.808885		0.851637		1.12882
Average	1.32146	1.03726	0.948698	1.03193	1.09585	1.06423
Std.	0.36178	0.0937779	0.0982508	0.186392	0.0610559	0.221907

## Sheet: 3_GBP1-R48A-GTPtrans_20200507_g
3_GBP1-R48A-GTPtrans[20200507_ggt_r48a]
volume (mL)	Molar Mass 1	volume (mL)	Molar Mass 2	volume (mL)	LS	volume (mL)	UV	volume (mL)	RI
14.3505	66132.1	-0.0144149	55891.1	-0.0676485	0.000156361	0.00045	1.24025e-05	-0.173352	-1
14.3546	66096.2	-0.01032	30856.7	-0.0635536	0.000243877	0.00454489	1.31046e-05	-0.168966	-0.157463
14.375	65658.2	-0.00622512	28618.4	-0.0594587	0.000281271	0.00863978	1.38233e-05	-0.16458	0.00136441
14.3996	65302.9	0.00196466	29306.9	-0.0553638	0.000271481	0.0127347	1.4407e-05	-0.160194	0.0022691
14.4242	65016.4	0.00605955	29829.3	-0.0512689	0.000261006	0.0168296	1.48058e-05	-0.155808	0.00285511
14.4487	64714	0.0101544	33536.7	-0.047174	0.000249888	0.0209245	1.5029e-05	-0.151422	0.00301252
14.4733	64465.2	0.0142493	50011.4	-0.0430792	0.000233798	0.0250194	1.49539e-05	-0.147036	0.00316993
14.4979	64300.5	0.0183442	278607	-0.0389843	0.000264864	0.0291142	1.53115e-05	-0.14265	0.00328373
14.5184	64211.4	0.546585	37152.7	-0.0348894	0.00029319	0.0332091	1.58917e-05	-0.138264	0.00327876
14.5429	64143.8	0.55068	13891.5	-0.0307945	0.000318935	0.037304	1.63813e-05	-0.133878	0.00324525
14.5511	64107.7	0.554775	6148.53	-0.0266996	0.000329137	0.0413989	1.67849e-05	-0.129492	0.00321022
14.5552	64133.3	0.55887	5484.26	-0.0226047	0.000362036	0.0454938	1.6806e-05	-0.125106	0.00314625
14.5675	64135.2	0.562965	5955.99	-0.0185098	0.000446022	0.0495887	1.71419e-05	-0.12072	0.00306524
14.5921	64247.3	0.56706	6577.25	-0.0144149	0.000550133	0.0536836	1.73251e-05	-0.116334	0.00301411
14.6166	64401.8	0.571155	6835.94	-0.01032	0.00067319	0.0577785	1.73633e-05	-0.111948	0.00296757
14.6412	64579.4	0.57525	8332.03	-0.00622512	0.000770066	0.0618734	1.72233e-05	-0.107562	0.00291333
14.6658	64816.2	0.579344	10635.1	-0.00213023	0.000842296	0.0659683	1.76136e-05	-0.103176	0.0028809
14.6862	65032.5	0.583439	12817.5	0.00196466	0.000856905	0.0700632	1.8121e-05	-0.0987899	0.00284512
14.7108	65365.9	0.587534	15570.6	0.00605955	0.000838325	0.0741581	1.83583e-05	-0.0944039	0.00277437
14.7354	65746.7	0.591629	20802.6	0.0101544	0.000815414	0.078253	1.83392e-05	-0.0900179	0.00269445
14.76	66071	0.595724	18156.2	0.0142493	0.000724304	0.0823478	1.78822e-05	-0.0856319	0.00263077
14.7845	66395.5	0.599819	14434.3	0.0183442	0.000637646	0.0864427	1.74814e-05	-0.0812459	0.00258154
14.7927	66576.1	0.603914	15535.3	0.0224391	0.000566293	0.0905376	1.7134e-05	-0.0768599	0.00254087
14.8091	66790.4	0.608009	21814.1	0.026534	0.000535624	0.0946325	1.62152e-05	-0.0724739	0.00250425
14.8296	67078	0.75952	26974.8	0.0306289	0.000505153	0.0987274	1.41898e-05	-0.0680879	0.00245271
14.8541	67295	0.763615	11364.6	0.0347238	0.000474867	0.102822	1.23555e-05	-0.0637019	0.0023832
		0.76771	9536.89	0.0388187	0.000441612	0.106917	1.07029e-05	-0.0593159	0.00232805
		0.771804	9832.58	0.0429136	0.000407525	0.111012	9.48692e-06	-0.0549299	0.00229266
		0.775899	11204.9	0.0470085	0.000392384	0.115107	8.42212e-06	-0.0505439	0.00225978
		0.779994	13874.7	0.0511034	0.000389126	0.119202	7.40667e-06	-0.0461579	0.00222346
		0.784089	17131.2	0.0551983	0.000388898	0.123297	6.43806e-06	-0.0417719	0.00216386
		0.788184	24364.8	0.0592932	0.000385809	0.127392	4.77851e-06	-0.0373859	0.00209466
		0.792279	38556	0.063388	0.000380027	0.131487	3.41467e-06	-0.0329999	0.00204088
		0.796374	100685	0.0674829	0.000340556	0.135581	1.94085e-06	-0.0286139	0.0020068
		0.92741	517871	0.0715778	0.00031217	0.139676	3.62599e-07	-0.0242279	0.00199428
		0.931505	328960	0.0756727	0.000288363	0.143771	-1.2722e-06	-0.0198419	0.00197572
		1.29595	41887.8	0.0797676	0.000268868	0.147866	-2.01862e-06	-0.0154559	0.00193684
		1.30005	51975.4	0.0838625	0.000273197	0.151961	-1.50798e-06	-0.0110699	0.00189328
		1.30414	49907.7	0.0879574	0.000291936	0.156056	-8.62046e-07	-0.00668386	0.00186019
		1.30824	48996.3	0.0920523	0.000314658	0.160151	-1.93685e-07	-0.00229786	0.0018438
		1.31643	50089.8	0.0961472	0.000326926	0.164246	4.95969e-07	0.00208814	0.0018542
		1.32461	49019.8	0.100242	0.000329353	0.168341	-4.0187e-09	0.00647414	0.00186865
		1.32871	47354.7	0.104337	0.000336267	0.172435	-3.88462e-07	0.0108601	0.00184392
		1.3328	45949.9	0.108432	0.000369897	0.17653	-4.4226e-09	0.0152461	0.00182485
		1.34099	45709.4	0.112527	0.00040317	0.180625	5.91332e-07	0.0196321	0.00183663
		1.34509	50323.8	0.116622	0.000410211	0.18472	1.04977e-06	0.0240181	0.00184828
		1.34918	53196.1	0.120717	0.000392557	0.188815	1.37783e-06	0.0284041	0.0018751
		1.35328	57919	0.124811	0.000384348	0.19291	1.33351e-06	0.0327901	0.00189413
		1.35737	36485.7	0.128906	0.000384769	0.197005	1.19285e-06	0.0371761	0.00187671
		1.36147	30241.5	0.133001	0.000383351	0.2011	9.98531e-07	0.0415621	0.0018597
		1.36556	81179.4	0.137096	0.0003802	0.205195	7.53264e-07	0.0459481	0.00185613
		1.37375	73841.5	0.141191	0.000372567	0.20929	5.95716e-07	0.0503341	0.00184986
		1.37785	20511.8	0.145286	0.000340626	0.213384	5.21457e-07	0.0547201	0.00186011
		1.38194	60387.4	0.149381	0.000312396	0.217479	3.80446e-07	0.0591061	0.00187594
		1.4147	842343	0.153476	0.000285667	0.221574	1.58029e-06	0.0634921	0.00186135
		1.45975	429856	0.157571	0.000260352	0.225669	3.16749e-06	0.0678781	0.00182907
		1.46384	16356.9	0.161665	0.000269035	0.229764	4.60176e-06	0.0722641	0.00180201
		1.46794	9049.41	0.16576	0.000277955	0.233859	5.89084e-06	0.0766501	0.0017861
		1.47203	7356.33	0.169855	0.000284022	0.237954	6.79497e-06	0.0810361	0.00178532
		1.47613	7507.7	0.17395	0.000287405	0.242049	7.51633e-06	0.0854221	0.00178577
		1.48022	9027.46	0.178045	0.000264931	0.246144	8.06416e-06	0.0898081	0.00176979
		1.48432	24632.7	0.18214	0.000255973	0.250238	8.22215e-06	0.0941941	0.00175306
		1.51298	20174.4	0.186235	0.000252644	0.254333	9.40424e-06	0.0985801	0.00174535
		1.51707	6910.98	0.19033	0.00024876	0.258428	1.10877e-05	0.102966	0.00173712
		1.52117	4853.24	0.194425	0.000244354	0.262523	1.29173e-05	0.107352	0.00173491
		1.52526	4407.71	0.198519	0.000233602	0.266618	1.48855e-05	0.111738	0.00173393
		1.52936	6753.22	0.202614	0.000212229	0.270713	1.72584e-05	0.116124	0.00171999
		1.91428	1759.6	0.206709	0.000187273	0.274808	1.92574e-05	0.12051	0.00169077
		1.91837	1666.77	0.210804	0.000158944	0.278903	2.09016e-05	0.124896	0.00165796
		1.92247	40521.1	0.214899	0.000138136	0.282998	2.18082e-05	0.129282	0.00165644
		2.33196	108019	0.218994	0.000124406	0.287092	2.23433e-05	0.133668	0.00166974
		2.33605	5093.09	0.223089	0.000116092	0.291187	2.25687e-05	0.138054	0.00167264
		2.34015	6013.02	0.227184	0.000106751	0.295282	2.25e-05	0.14244	0.00165677
		2.34424	49285.2	0.231279	9.6443e-05	0.299377	2.16477e-05	0.146826	0.00162813
		2.34834	31483.3	0.235374	0.00010198	0.303472	2.04762e-05	0.151212	0.00160409
		2.35243	1704.62	0.239468	0.000105788	0.307567	1.9868e-05	0.155598	0.001596
		2.35653	2729.64	0.243563	0.00010797	0.311662	1.94179e-05	0.159984	0.00160135
		2.36062	6037.91	0.247658	9.76618e-05	0.315757	1.90802e-05	0.16437	0.00161312
		2.36472	9132.79	0.251753	8.38055e-05	0.319852	1.88497e-05	0.168756	0.00160572
		2.36881	12094.7	0.255848	8.93073e-05	0.323946	1.87678e-05	0.173142	0.00157455
		2.377	9920.65	0.259943	9.63255e-05	0.328041	1.84176e-05	0.177528	0.00156155
		2.3811	7275.43	0.264038	0.000104771	0.332136	1.78126e-05	0.181914	0.00156959
		2.38519	5851.06	0.268133	0.000113522	0.336231	1.60445e-05	0.1863	0.00158388
		2.38929	5241.2	0.272228	0.000119612	0.340326	1.3814e-05	0.190686	0.00160359
		2.39338	5243.58	0.276322	0.000123198	0.344421	1.18987e-05	0.195072	0.00161591
		2.40157	4623.5	0.280417	0.000153153	0.348516	1.04338e-05	0.199458	0.00161214
		2.40567	4119.22	0.284512	0.000180446	0.352611	9.35849e-06	0.203844	0.00160224
		2.40976	3564.51	0.288607	0.000205232	0.356706	8.46526e-06	0.20823	0.00159718
		2.41386	2900	0.292702	0.000216646	0.360801	7.63187e-06	0.212616	0.00160852
		2.41795	3223.46	0.296797	0.000182903	0.364895	6.8553e-06	0.217002	0.00164544
		2.42205	3332.55	0.300892	0.000163221	0.36899	6.01826e-06	0.221388	0.00165223
		2.42614	2883.79	0.304987	0.000145491	0.373085	5.11523e-06	0.225774	0.00163088
		2.43024	2159.48	0.309082	0.000129598	0.37718	4.14953e-06	0.23016	0.001613
		2.43433	2064.87	0.313176	0.000121005	0.381275	2.73785e-06	0.234546	0.00160966
		2.43843	2204.07	0.317271	0.000110384	0.38537	9.97627e-07	0.238932	0.00162472
		2.44252	2202.42	0.321366	9.78551e-05	0.389465	-6.78674e-07	0.243318	0.00164008
		2.44662	2020.5	0.325461	8.72913e-05	0.39356	-1.87874e-06	0.247704	0.00163007
		2.45071	1979.21	0.329556	0.000100128	0.397655	-2.79668e-06	0.25209	0.00159444
		2.45481	1898.56	0.333651	0.000115213	0.401749	-3.56915e-06	0.256476	0.00157708
		2.4589	1718.19	0.337746	0.000124619	0.405844	-4.2035e-06	0.260862	0.00156579
		2.46299	1910.06	0.341841	0.000128679	0.409939	-4.2447e-06	0.265248	0.00157599
		2.46709	2108.34	0.345936	0.000133614	0.414034	-4.071e-06	0.269634	0.00160011
		2.47118	2689.98	0.350031	0.000128149	0.418129	-3.77437e-06	0.27402	0.00159479
		2.47528	5497.24	0.354125	0.000112893	0.422224	-3.64608e-06	0.278406	0.0015826
		2.47937	8942.19	0.35822	7.99142e-05	0.426319	-3.67762e-06	0.282792	0.00159312
		2.48347	11141.5	0.362315	6.91757e-05	0.430414	-4.06974e-06	0.287178	0.00159949
		2.48756	9856.27	0.36641	8.59277e-05	0.434509	-4.503e-06	0.291564	0.00161329
		2.49166	8195.19	0.370505	0.000141813	0.438603	-4.97533e-06	0.29595	0.00164725
		2.49575	6515.29	0.3746	0.000194886	0.442698	-5.78703e-06	0.300336	0.00166238
		2.49985	4235.31	0.378695	0.00026136	0.446793	-6.16622e-06	0.304722	0.00164694
		2.50394	2937.44	0.38279	0.000336047	0.450888	-5.68343e-06	0.309108	0.00163211
		2.50804	2441.39	0.386885	0.000403258	0.454983	-4.22983e-06	0.313494	0.00164124
		2.51213	3274.74	0.390979	0.00046343	0.459078	-2.99562e-06	0.31788	0.00165619
		2.51623	4825.4	0.395074	0.000510896	0.463173	-1.96971e-06	0.322266	0.00167735
		2.52032	7653.54	0.399169	0.00052626	0.467268	-1.56585e-06	0.326652	0.00169388
		2.52442	12844.3	0.403264	0.000527587	0.471363	-1.80814e-06	0.331038	0.00170148
		2.52851	30119.4	0.407359	0.000519753	0.475458	-1.97694e-06	0.335424	0.00168118
		2.5408	677913	0.411454	0.000503312	0.479552	-2.07596e-06	0.33981	0.00166072
		2.56127	36593.5	0.415549	0.000467472	0.483647	-2.17472e-06	0.344196	0.00166552
		2.56537	4738.55	0.419644	0.00044351	0.487742	-2.14099e-06	0.348582	0.00167258
		2.56946	1898.6	0.423739	0.000422225	0.491837	-2.17484e-06	0.352968	0.00167475
		2.57356	1411.67	0.427833	0.000402704	0.495932	-2.27285e-06	0.357354	0.00167482
		2.57765	1197.98	0.431928	0.000384844	0.500027	-2.60626e-06	0.36174	0.00167613
		2.58584	1232.36	0.436023	0.00037206	0.504122	-2.87079e-06	0.366126	0.00166254
		2.58994	1088.97	0.440118	0.000372209	0.508217	-2.91909e-06	0.370512	0.0016716
		2.59813	3278.97	0.444213	0.000366344	0.512312	-2.85161e-06	0.374898	0.00170193
		2.60222	5680.47	0.448308	0.000354809	0.516406	-2.72845e-06	0.379284	0.00171365
		2.60632	2797.94	0.452403	0.000329774	0.520501	-2.55241e-06	0.38367	0.00170421
		2.61041	3063.84	0.456498	0.000302796	0.524596	-2.36603e-06	0.388056	0.00169285
		2.61451	12553.1	0.460593	0.000290149	0.528691	-2.16982e-06	0.392442	0.0017008
		2.6186	20972.8	0.464687	0.000278111	0.532786	-2.24202e-06	0.396828	0.00172137
		2.6227	5991.42	0.468782	0.000266624	0.536881	-3.23952e-06	0.401214	0.00174448
		2.62679	2694.48	0.472877	0.000225671	0.540976	-3.56931e-06	0.4056	0.00176375
		2.63089	3943.15	0.476972	0.000203167	0.545071	-3.54783e-06	0.409986	0.00175023
		2.63498	7336.86	0.481067	0.000227124	0.549166	-3.19282e-06	0.414372	0.00172038
		2.63908	9303.08	0.485162	0.000285214	0.55326	-1.71119e-06	0.418758	0.0017228
		2.64317	4460.58	0.489257	0.000325158	0.557355	-3.63764e-07	0.423144	0.00174163
		2.64727	6057.85	0.493352	0.000348025	0.56145	8.55283e-07	0.42753	0.0017583
		2.65136	8588.85	0.497447	0.0003378	0.565545	1.27419e-06	0.431916	0.00174883
		2.65545	10350.1	0.501542	0.000308572	0.56964	-4.27097e-07	0.436302	0.00172079
		2.65955	9598.5	0.505636	0.00027812	0.573735	-9.73227e-07	0.440688	0.00171512
		2.66364	7619.75	0.509731	0.000246515	0.57783	-1.19542e-06	0.445074	0.00170289
		2.66774	6070.31	0.513826	0.000192873	0.581925	-1.10964e-06	0.44946	0.00170171
		2.67183	5539.41	0.517921	0.000162643	0.58602	-6.37254e-07	0.453846	0.00173147
		2.67593	6217.03	0.522016	0.00013391	0.590114	-2.33064e-08	0.458232	0.00174174
		2.68002	5489.2	0.526111	0.000106575	0.594209	5.93199e-07	0.462618	0.00172637
		2.68412	5981.14	0.530206	5.26027e-05	0.598304	1.21213e-06	0.467004	0.0017191
		2.68821	6655.81	0.534301	5.9954e-05	0.602399	1.87061e-06	0.47139	0.00172396
		2.69231	6872.56	0.538396	7.17456e-05	0.606494	2.56665e-06	0.475776	0.00172549
		2.6964	6676.29	0.54249	8.30851e-05	0.610589	2.78975e-06	0.480162	0.00175412
		2.7005	6797.97	0.546585	8.77578e-05	0.614684	4.18423e-06	0.484548	0.00177122
		2.70459	7917.42	0.55068	8.61724e-05	0.618779	6.10646e-06	0.488934	0.00174104
		2.70869	9676.39	0.554775	0.00011435	0.622874	8.14383e-06	0.49332	0.0017164
		2.71278	14531.4	0.55887	0.000165485	0.626969	9.68331e-06	0.497706	0.00171602
		2.71688	21508.5	0.562965	0.000215428	0.631063	1.07501e-05	0.502092	0.00171259
		2.72097	21082.2	0.56706	0.000237612	0.635158	1.17763e-05	0.506478	0.00172497
		2.72507	20468.1	0.571155	0.000233667	0.639253	1.27085e-05	0.510864	0.00174215
		2.72916	20432.7	0.57525	0.000238232	0.643348	1.35515e-05	0.51525	0.00172118
		2.73735	22079.2	0.579344	0.000245789	0.647443	1.34615e-05	0.519636	0.00169336
		2.74145	26638.1	0.583439	0.0002472	0.651538	1.33059e-05	0.524022	0.00168897
		2.74554	30082.8	0.587534	0.00024284	0.655633	1.30876e-05	0.528408	0.0016934
		2.74964	32211.3	0.591629	0.000217104	0.659728	1.25371e-05	0.532794	0.00158442
		2.75373	29503.8	0.595724	0.000199377	0.663823	1.2028e-05	0.53718	0.0015647
		2.75783	27870.4	0.599819	0.00018541	0.667917	1.15582e-05	0.541566	0.00156122
		2.76192	26767.9	0.603914	0.00017197	0.672012	1.04485e-05	0.545952	0.00156143
		2.76602	25483.2	0.608009	0.000159029	0.676107	9.67214e-06	0.550338	0.00160227
		2.77011	24040.6	0.612104	0.000143558	0.680202	9.56226e-06	0.554724	0.00156759
		2.77421	22239	0.616199	0.000122705	0.684297	9.78799e-06	0.55911	0.0014779
		2.7783	20608.2	0.620293	0.000101278	0.688392	9.74165e-06	0.563496	0.00137676
		2.7824	18738.8	0.624388	7.25174e-05	0.692487	9.43676e-06	0.567882	0.00135532
		2.78649	16273.8	0.628483	1.99194e-05	0.696582	9.49107e-06	0.572268	0.00133857
		2.79059	14900.4	0.632578	-2.30259e-07	0.700677	9.61856e-06	0.576654	0.0013441
		2.79468	14074.8	0.636673	-8.92153e-06	0.704771	9.8158e-06	0.58104	0.00134408
		2.79878	13637.9	0.640768	-6.82611e-06	0.708866	9.45095e-06	0.585426	0.00135516
		2.80697	13916.3	0.644863	-9.47909e-07	0.712961	9.69321e-06	0.589812	0.00135884
		2.81106	13478.8	0.648958	2.76809e-06	0.717056	1.0027e-05	0.594198	0.00135991
		2.81516	12572.3	0.653053	4.45329e-06	0.721151	9.91357e-06	0.598584	0.0013444
		2.81925	11506.7	0.657147	-4.01684e-06	0.725246	9.37548e-06	0.60297	0.00126451
		2.82335	10791	0.661242	-2.55444e-05	0.729341	9.2933e-06	0.607356	0.00121121
		2.82744	9983.65	0.665337	-4.51184e-05	0.733436	9.64434e-06	0.611742	0.0011633
		2.83154	8352.58	0.669432	-6.28655e-05	0.737531	1.01799e-05	0.616128	0.00106595
		2.83563	7594.98	0.673527	-7.71507e-05	0.741626	1.15325e-05	0.620514	0.00105075
		2.84382	7900.17	0.677622	-9.02824e-05	0.74572	1.28452e-05	0.6249	0.00100584
		2.84791	8582.4	0.681717	-0.000102343	0.749815	1.41199e-05	0.629286	0.000927674
		2.85201	8857.62	0.685812	-7.45119e-05	0.75391	1.50894e-05	0.633672	0.000947628
		2.8561	8294.41	0.689907	-2.91449e-05	0.758005	1.51577e-05	0.638058	0.0009768
		2.8602	7097.97	0.694001	1.45212e-05	0.7621	1.46806e-05	0.642444	0.000992371
		2.86429	5789.15	0.698096	4.698e-05	0.766195	1.36858e-05	0.64683	0.000996053
		2.86839	5539.5	0.702191	6.88709e-05	0.77029	1.15305e-05	0.651216	0.000978688
		2.87248	5524.45	0.706286	6.97067e-05	0.774385	9.46062e-06	0.655602	0.000977255
		2.87658	5812.83	0.710381	4.32534e-05	0.77848	7.42971e-06	0.659988	0.000978849
		2.88067	6221.35	0.714476	6.70769e-05	0.782574	5.43549e-06	0.664374	0.00100039
		2.88477	6795.28	0.718571	7.96867e-05	0.786669	3.00092e-06	0.66876	0.00103304
		2.88886	7286.58	0.722666	8.17424e-05	0.790764	2.35964e-06	0.673146	0.00101799
		2.89296	7679.71	0.726761	6.83487e-05	0.794859	2.08646e-06	0.677532	0.000998809
		2.89705	7060.25	0.730855	5.87185e-05	0.798954	2.02062e-06	0.681918	0.000985253
		2.90115	6494.5	0.73495	6.52618e-05	0.803049	2.15151e-06	0.686304	0.000968247
		2.90524	7332.78	0.739045	0.000105678	0.807144	3.08198e-06	0.69069	0.00098462
		2.90934	6990.63	0.74314	0.000146505	0.811239	4.07414e-06	0.695076	0.00101884
		2.91343	4527.66	0.747235	0.000187723	0.815334	5.05897e-06	0.699462	0.00102258
		2.91753	5907.73	0.75133	0.000222209	0.819428	6.03685e-06	0.703848	0.0010072
		2.92162	26115.6	0.755425	0.000250352	0.823523	7.65751e-06	0.708234	0.00100559
		2.92572	44517.6	0.75952	0.000263823	0.827618	9.27615e-06	0.71262	0.00101839
		3.03628	41751	0.763615	0.000276167	0.831713	1.08933e-05	0.717006	0.001053
		3.04037	45644.5	0.76771	0.000287454	0.835808	1.23111e-05	0.721392	0.00108621
		3.17551	18203.9	0.771804	0.000283693	0.839903	1.31252e-05	0.725778	0.00107448
		3.1796	13222.3	0.775899	0.000247878	0.843998	1.33662e-05	0.730164	0.00105018
		3.1837	21039.3	0.779994	0.000221888	0.848093	1.30058e-05	0.73455	0.00105078
		3.18779	21539	0.784089	0.000217374	0.852188	1.33181e-05	0.738936	0.00106997
		3.19189	19628.5	0.788184	0.00020869	0.856282	1.33753e-05	0.743322	0.00108868
		3.19598	17648.1	0.792279	0.000196081	0.860377	1.31893e-05	0.747708	0.0010978
		3.20008	15106.6	0.796374	0.000172989	0.864472	1.23676e-05	0.752094	0.00108722
		3.20417	12704.5	0.800469	0.00014144	0.868567	1.07334e-05	0.75648	0.00107121
		3.20827	15480.1	0.804564	0.000131905	0.872662	1.00997e-05	0.760866	0.00104707
		3.4171	423612	0.808658	0.000129659	0.876757	1.0003e-05	0.765252	0.00102981
		3.4212	1.60042e+06	0.812753	0.000125344	0.880852	1.06047e-05	0.769638	0.00105562
		5.68158	1.21802e+07	0.816848	0.000119097	0.884947	1.18684e-05	0.774024	0.0010914
		5.70205	850777	0.820943	9.14648e-05	0.889042	1.29277e-05	0.77841	0.00109398
		5.70615	440878	0.825038	6.735e-05	0.893137	1.37927e-05	0.782796	0.00108322
		5.71024	405017	0.829133	4.78624e-05	0.897231	1.41857e-05	0.787182	0.00108846
		5.71434	444369	0.833228	3.27283e-05	0.901326	1.44598e-05	0.791568	0.00110107
		5.71843	506556	0.837323	2.38174e-05	0.905421	1.48101e-05	0.795954	0.00112599
		5.72662	386171	0.841418	1.71202e-05	0.909516	1.52325e-05	0.80034	0.00117163
		5.73072	317572	0.845512	7.62007e-06	0.913611	1.46311e-05	0.804726	0.00119089
		5.73481	342502	0.849607	-4.52883e-06	0.917706	1.36584e-05	0.809112	0.00117172
		5.73891	425918	0.853702	-2.40473e-05	0.921801	1.26357e-05	0.813498	0.00116618
		5.743	509404	0.857797	-3.52706e-05	0.925896	1.17543e-05	0.817884	0.00117587
		5.7471	488208	0.861892	-4.57186e-05	0.929991	1.08563e-05	0.82227	0.00119996
		5.75119	412681	0.865987	-5.88427e-05	0.934085	1.0216e-05	0.826656	0.00123204
		5.75529	299907	0.870082	-7.44806e-05	0.93818	9.61769e-06	0.831042	0.00124276
		5.75938	259052	0.874177	-8.92578e-05	0.942275	9.05973e-06	0.835428	0.0012213
		5.76348	269626	0.878272	-0.000103221	0.94637	8.73288e-06	0.839814	0.00120802
		5.76757	268629	0.882367	-0.000117069	0.950465	8.79497e-06	0.8442	0.00120764
		5.77167	244263	0.886461	-0.000132443	0.95456	9.04722e-06	0.848586	0.0012321
		5.77576	215173	0.890556	-0.000129668	0.958655	9.41897e-06	0.852972	0.00126266
		5.77986	190961	0.894651	-0.000104851	0.96275	9.87375e-06	0.857358	0.00124935
		5.78395	171599	0.898746	-7.82897e-05	0.966845	1.04011e-05	0.861744	0.00123487
		5.78805	157863	0.902841	-5.07577e-05	0.970939	1.0994e-05	0.86613	0.00124091
		5.79214	165833	0.906936	-2.2305e-05	0.975034	1.14222e-05	0.870516	0.00123878
		5.79624	181430	0.911031	1.54789e-05	0.979129	1.16939e-05	0.874902	0.00126306
		5.80033	185080	0.915126	5.27755e-05	0.983224	1.19097e-05	0.879288	0.00130736
		5.80443	184519	0.919221	6.19778e-05	0.987319	1.20727e-05	0.883674	0.00131047
		5.80852	160163	0.923315	4.47254e-05	0.991414	1.08472e-05	0.88806	0.00129809
		5.81262	134199	0.92741	4.12295e-05	0.995509	1.00366e-05	0.892446	0.00129998
		5.81671	123787	0.931505	2.37128e-05	0.999604	9.95965e-06	0.896832	0.00130569
		5.82081	123133	0.9356	-6.99763e-06	1.0037	1.02683e-05	0.901218	0.00131604
		5.8249	126068	0.939695	-5.83103e-05	1.00779	1.07878e-05	0.905604	0.0013471
		5.83309	121689	0.94379	-0.000120678	1.01189	1.10431e-05	0.90999	0.00136412
		5.83719	65252.7	0.947885	-0.0001983	1.01598	1.10473e-05	0.914376	0.00134537
		5.84128	32673.6	0.95198	-0.000232092	1.02008	1.10279e-05	0.918762	0.00134193
		5.85357	31835.8	0.956075	-0.000260209	1.02417	1.03829e-05	0.923148	0.00135624
		5.86176	30459.5	0.960169	-0.000288992	1.02827	9.52085e-06	0.927534	0.00136126
		5.86585	29094.5	0.964264	-0.000318395	1.03236	9.46996e-06	0.93192	0.00136246
		5.86995	32736.6	0.968359	-0.000319926	1.03646	9.56868e-06	0.936306	0.00136224
		5.87404	40258.3	0.972454	-0.000312217	1.04055	9.80933e-06	0.940692	0.00135009
		5.87814	54151.6	0.976549	-0.000303131	1.04465	1.10313e-05	0.945078	0.00134993
		5.88223	78174.9	0.980644	-0.000296416	1.04874	1.21404e-05	0.949464	0.00136155
		5.88632	87270.3	0.984739	-0.000291927	1.05284	1.3142e-05	0.95385	0.00137828
		5.89042	61265.3	0.988834	-0.000306034	1.05693	1.32966e-05	0.958236	0.00141411
		5.89451	51204.8	0.992929	-0.000319937	1.06103	1.21378e-05	0.962622	0.00143546
		5.89861	51638	0.997023	-0.000333669	1.06512	1.23323e-05	0.967008	0.00143749
		5.91089	52327	1.00112	-0.000362506	1.06922	1.32952e-05	0.971394	0.00143071
		5.91908	50969.6	1.00521	-0.000384267	1.07331	1.46344e-05	0.97578	0.00143858
		5.92727	51807.6	1.00931	-0.000372091	1.07741	1.60221e-05	0.980166	0.0014713
		5.93137	48959.4	1.0134	-0.000345082	1.0815	1.73012e-05	0.984552	0.00149714
		5.93546	45066	1.0175	-0.000304102	1.0856	1.84771e-05	0.988938	0.00150487
		5.93956	40132	1.02159	-0.000257921	1.08969	1.93813e-05	0.993324	0.00150218
		5.94365	36379.8	1.02569	-0.000235935	1.09379	2.12709e-05	0.99771	0.00150109
		5.94775	34650.1	1.02978	-0.000236726	1.09788	2.32731e-05	1.0021	0.00149874
		5.95184	32905.4	1.03388	-0.000255735	1.10198	2.5281e-05	1.00648	0.00149245
		5.95594	31867.3	1.03797	-0.000180073	1.10607	2.71914e-05	1.01087	0.0015074
		5.96003	30846.8	1.04207	-0.000112902	1.11017	2.90091e-05	1.01525	0.0015193
		5.96822	28396.2	1.04616	-5.37248e-05	1.11426	2.9168e-05	1.01964	0.00150469
		5.97232	27120.7	1.05026	-2.452e-05	1.11836	2.89924e-05	1.02403	0.00149586
		5.97641	26601.7	1.05435	-6.87588e-05	1.12245	2.84994e-05	1.02841	0.0014885
		5.98051	27398.7	1.05845	-0.000113551	1.12655	2.6577e-05	1.0328	0.0015087
		5.9846	28391.1	1.06254	-0.000134983	1.13064	2.46516e-05	1.03718	0.00155547
		5.99279	26833.3	1.06664	-0.000144881	1.13474	2.27234e-05	1.04157	0.0015622
		5.99689	24215.3	1.07073	-0.000149153	1.13883	1.94385e-05	1.04596	0.00155421
		6.00098	23071	1.07483	-0.000148144	1.14292	1.6974e-05	1.05034	0.00156104
		6.00508	23831.8	1.07892	-0.000138387	1.14702	1.47423e-05	1.05473	0.00155816
		6.00917	25375.6	1.08302	-0.000141519	1.15111	1.26658e-05	1.05911	0.00154492
		6.01327	28200.3	1.08711	-0.000156773	1.15521	1.07368e-05	1.0635	0.0015787
		6.01736	32512.9	1.09121	-0.000161055	1.1593	9.97334e-06	1.06789	0.00160531
		6.02146	36381	1.0953	-0.00016799	1.1634	1.04324e-05	1.07227	0.00158627
		6.02555	37858	1.0994	-0.000177418	1.16749	1.07695e-05	1.07666	0.00157668
		6.02965	41576.3	1.10349	-0.000185945	1.17159	1.09913e-05	1.08104	0.00157263
		6.03374	44041.5	1.10759	-0.000193625	1.17568	1.06139e-05	1.08543	0.00155984
		6.03784	42173.4	1.11168	-0.000205626	1.17978	1.01939e-05	1.08982	0.00156489
		6.04193	39043.2	1.11578	-0.000221709	1.18387	9.73394e-06	1.0942	0.0015819
		6.04603	34964.1	1.11987	-0.000255823	1.18797	9.91499e-06	1.09859	0.00156802
		6.05012	30797	1.12397	-0.000292366	1.19206	1.04213e-05	1.10297	0.00155143
		6.05422	29715.7	1.12806	-0.000290874	1.19616	1.12364e-05	1.10736	0.00155498
		6.05831	30307	1.13215	-0.000292535	1.20025	1.20527e-05	1.11175	0.00156708
		6.0665	28946.1	1.13625	-0.000297163	1.20435	1.28701e-05	1.11613	0.00158903
		6.0706	27943.4	1.14034	-0.000318788	1.20844	1.31139e-05	1.12052	0.00161512
		6.07469	28867.4	1.14444	-0.00034295	1.21254	1.26066e-05	1.1249	0.00161867
		6.07878	34323	1.14853	-0.000351026	1.21663	1.19322e-05	1.12929	0.00160685
		6.08288	60032.1	1.15263	-0.000351747	1.22073	1.10983e-05	1.13368	0.00160662
		6.11564	1.00153e+06	1.15672	-0.000349416	1.22482	9.3775e-06	1.13806	0.0016165
		6.11973	159083	1.16082	-0.0003676	1.22892	8.738e-06	1.14245	0.00164464
		6.12383	127413	1.16491	-0.000405094	1.23301	8.63525e-06	1.14683	0.00166497
		6.12792	141684	1.16901	-0.000421346	1.23711	8.79719e-06	1.15122	0.00166226
		6.13202	128846	1.1731	-0.000433117	1.2412	9.21027e-06	1.15561	0.00166038
		6.13611	101184	1.1772	-0.000440666	1.2453	9.76747e-06	1.15999	0.0016624
		6.14021	96188	1.18129	-0.00044934	1.24939	1.01932e-05	1.16438	0.00165965
		6.1443	116465	1.18539	-0.000459082	1.25349	1.04944e-05	1.16876	0.00166523
		6.25077	94136.8	1.18948	-0.000480395	1.25758	1.03519e-05	1.17315	0.00168645
		6.25487	55109.2	1.19358	-0.000500846	1.26168	1.03061e-05	1.17754	0.00167421
		6.25896	44847.5	1.19767	-0.000520483	1.26577	1.07291e-05	1.18192	0.00165627
		6.26305	43577.9	1.20177	-0.000543887	1.26987	1.20126e-05	1.18631	0.0016676
		6.26715	48027.2	1.20586	-0.00054494	1.27396	1.33021e-05	1.19069	0.00167942
		6.27124	53094	1.20996	-0.000545617	1.27806	1.45977e-05	1.19508	0.0016964
		6.27534	57900.6	1.21405	-0.000545932	1.28215	1.54272e-05	1.19947	0.00172214
		6.27943	60970.7	1.21815	-0.00050295	1.28625	1.62665e-05	1.20385	0.00171493
		6.28762	58326.1	1.22224	-0.000456881	1.29034	1.71153e-05	1.20824	0.00169554
		6.29172	62660.2	1.22634	-0.000412983	1.29444	1.80111e-05	1.21262	0.00169717
		6.29581	75781.3	1.23043	-0.000373665	1.29853	1.74441e-05	1.21701	0.00169856
		6.29991	82669.4	1.23453	-0.000338694	1.30263	1.7711e-05	1.2214	0.00172273
		6.304	84127.7	1.23862	-0.000311867	1.30672	1.79973e-05	1.22578	0.0017448
		6.3081	79439.5	1.24272	-0.000297736	1.31082	1.83022e-05	1.23017	0.00174352
		6.31219	71508.2	1.24681	-0.000295556	1.31491	1.83798e-05	1.23455	0.0017438
		6.31629	87217.9	1.25091	-0.000311932	1.31901	1.78651e-05	1.23894	0.00173005
		6.32038	411781	1.255	-0.000329775	1.3231	1.81065e-05	1.24333	0.00170799
		6.32857	670912	1.2591	-0.000349006	1.3272	1.84538e-05	1.24771	0.001723
		6.33267	33094.1	1.26319	-0.000352497	1.33129	1.88779e-05	1.2521	0.00175268
		6.33676	46803.5	1.26729	-0.000361589	1.33538	1.8638e-05	1.25648	0.00174586
		6.34086	65917.1	1.27138	-0.00037595	1.33948	1.77676e-05	1.26087	0.00173372
		6.34495	82247.7	1.27548	-0.00037223	1.34357	1.73322e-05	1.26526	0.00173872
		6.34905	112026	1.27957	-0.000352765	1.34767	1.66312e-05	1.26964	0.00175017
		6.35314	136517	1.28367	-0.000318482	1.35176	1.56784e-05	1.27403	0.00177294
		6.35724	126603	1.28776	-0.00023535	1.35586	1.40333e-05	1.27841	0.00179833
		6.36543	122368	1.29186	4.03398e-05	1.35995	1.42555e-05	1.2828	0.00180577
		6.36952	139830	1.29595	0.000258928	1.36405	1.42703e-05	1.28719	0.00179671
		6.37362	174055	1.30005	0.000423743	1.36814	1.40878e-05	1.29157	0.00179007
		6.37771	199917	1.30414	0.000450003	1.37224	1.32227e-05	1.29596	0.00179212
		6.38181	212888	1.30824	0.000462358	1.37633	1.26038e-05	1.30034	0.00182251
		6.3859	222866	1.31233	0.000461623	1.38043	1.26332e-05	1.30473	0.00185441
		6.39	209144	1.31643	0.00043011	1.38452	1.29019e-05	1.30912	0.0018386
		6.39409	191668	1.32052	0.000397795	1.38862	1.33977e-05	1.3135	0.00180795
		6.39819	189246	1.32461	0.00036471	1.39271	1.40714e-05	1.31789	0.00179657
		6.40228	183062	1.32871	0.000310893	1.39681	1.48378e-05	1.32227	0.0017815
		6.40638	175430	1.3328	0.000260391	1.4009	1.55421e-05	1.32666	0.00177713
		6.41047	194964	1.3369	0.000208096	1.405	1.61875e-05	1.33105	0.00179269
		6.41457	183766	1.34099	0.000154124	1.40909	1.65128e-05	1.33543	0.00179256
		6.41866	121000	1.34509	0.000106997	1.41319	1.66193e-05	1.33982	0.00178525
		6.42276	98734.6	1.34918	8.4099e-05	1.41728	1.65184e-05	1.3442	0.00178875
		6.42685	105660	1.35328	6.51785e-05	1.42138	1.57403e-05	1.34859	0.00181064
		6.43095	119898	1.35737	3.82154e-05	1.42547	1.5345e-05	1.35298	0.00183467
		6.43504	132129	1.36147	3.68305e-06	1.42957	1.49696e-05	1.35736	0.00187296
		6.43914	135822	1.36556	-2.25092e-05	1.43366	1.46136e-05	1.36175	0.00188851
		6.44323	123358	1.36966	-4.69659e-05	1.43776	1.38355e-05	1.36613	0.00187365
		6.44733	108008	1.37375	-7.91505e-05	1.44185	1.29555e-05	1.37052	0.00187056
		6.45142	111545	1.37785	-0.000118617	1.44595	1.1979e-05	1.37491	0.0018859
		6.45551	123033	1.38194	-0.000163032	1.45004	1.06609e-05	1.37929	0.00191169
		6.45961	137293	1.38604	-0.000216265	1.45414	9.04738e-06	1.38368	0.00192606
		6.4678	138115	1.39013	-0.000243972	1.45823	7.52888e-06	1.38806	0.00191878
		6.47189	137853	1.39423	-0.000236791	1.46233	6.00746e-06	1.39245	0.0019119
		6.47599	128730	1.39832	-0.000219745	1.46642	4.48327e-06	1.39684	0.00190771
		6.48008	557511	1.40242	-0.00019341	1.47052	3.1255e-06	1.40122	0.00190474
		6.48827	320675	1.40651	-0.000168545	1.47461	2.17148e-06	1.40561	0.0019019
		6.49237	219989	1.41061	-0.000149328	1.47871	1.45855e-06	1.40999	0.001902
		6.49646	169538	1.4147	-0.000135433	1.4828	8.09931e-07	1.41438	0.00190889
		6.50056	132874	1.4188	-0.000130795	1.4869	2.22298e-07	1.41877	0.00191128
		6.50465	141161	1.42289	-0.000147666	1.49099	3.28689e-07	1.42315	0.00191958
		6.50875	231484	1.42699	-0.000165321	1.49509	7.03479e-07	1.42754	0.00192179
		6.51284	931215	1.43108	-0.000183715	1.49918	1.33312e-06	1.43192	0.00193694
		6.52922	1.07914e+06	1.43518	-0.000207956	1.50328	1.86995e-06	1.43631	0.00197708
		6.53332	3.33721e+06	1.43927	-0.000211343	1.50737	2.31851e-06	1.4407	0.0019913
		6.55379	2.37719e+06	1.44337	-0.000203897	1.51147	2.49457e-06	1.44508	0.00197168
		6.55789	2.60637e+06	1.44746	-0.000192385	1.51556	3.20386e-06	1.44947	0.0019584
		6.56198	1.23231e+07	1.45156	-0.000181214	1.51966	3.93953e-06	1.45385	0.00196425
		6.57017	5.42571e+07	1.45565	-0.000170364	1.52375	4.69997e-06	1.45824	0.00198123
		6.57427	4.92173e+06	1.45975	-0.000145718	1.52784	5.0416e-06	1.46263	0.0020133
		6.57836	2.01616e+06	1.46384	-0.00012333	1.53194	4.58687e-06	1.46701	0.00203065
		6.58246	1.23211e+06	1.46794	-0.000103064	1.53603	4.1977e-06	1.4714	0.00202013
		6.59065	1.46802e+06	1.47203	-0.0001359	1.54013	3.87065e-06	1.47578	0.0020238
		6.59474	1.40577e+06	1.47613	-0.000164932	1.54422	3.32907e-06	1.48017	0.00201649
		6.59884	1.96442e+06	1.48022	-0.000192669	1.54832	2.18904e-06	1.48456	0.00202127
		6.60293	1.18459e+06	1.48432	-0.000219189	1.55241	9.31457e-07	1.48894	0.00206329
		6.60703	473540	1.48841	-0.000228446	1.55651	2.41803e-07	1.49333	0.00206587
		6.61112	430731	1.49251	-0.000213825	1.5606	9.19252e-07	1.49771	0.00203838
		6.61522	918639	1.4966	-0.000189939	1.5647	1.89789e-06	1.5021	0.00203802
		6.6275	7.05371e+06	1.5007	-0.000169419	1.56879	3.16252e-06	1.50649	0.00205243
		6.6316	1.04908e+06	1.50479	-0.000152068	1.57289	4.64123e-06	1.51087	0.00206753
		6.63569	821360	1.50889	-0.000149781	1.57698	5.60742e-06	1.51526	0.00210096
		6.63979	1.02648e+06	1.51298	-0.000132022	1.58108	6.08706e-06	1.51964	0.0021325
		6.64388	1.3252e+07	1.51707	-0.000112083	1.58517	5.31312e-06	1.52403	0.00212912
		6.66026	615181	1.52117	-9.64101e-05	1.58927	3.72498e-06	1.52842	0.00210871
		6.66435	875142	1.52526	-8.47639e-05	1.59336	2.45769e-06	1.5328	0.00210054
		6.68073	1.79725e+06	1.52936	-8.32458e-05	1.59746	1.28851e-06	1.53719	0.00211454
		6.68483	384172	1.53345	-9.25246e-05	1.60155	2.11691e-07	1.54157	0.00214939
		6.68892	325934	1.53755	-0.000111626	1.60565	-6.09701e-07	1.54596	0.0021659
		6.69302	462327	1.54164	-0.000135402	1.60974	9.55427e-08	1.55035	0.00216829
		6.69711	741883	1.54574	-0.000163566	1.61384	9.96288e-07	1.55473	0.00216487
		6.70121	862835	1.54983	-0.000206464	1.61793	1.90867e-06	1.55912	0.00215106
		6.7053	780378	1.55393	-0.000235179	1.62203	2.83211e-06	1.5635	0.00215819
		6.7094	534080	1.55802	-0.000257237	1.62612	3.46861e-06	1.56789	0.00217882
		6.71349	345923	1.56212	-0.000272981	1.63022	3.83293e-06	1.57228	0.00218616
		6.71759	342100	1.56621	-0.000252734	1.63431	3.57168e-06	1.57666	0.0021713
		6.72168	571741	1.57031	-0.000227621	1.63841	1.67757e-06	1.58105	0.0021684
		6.72578	728072	1.5744	-0.000205667	1.6425	4.51424e-08	1.58543	0.00217075
		6.72987	482083	1.5785	-0.000186719	1.6466	-7.7688e-08	1.58982	0.00219084
		6.73397	389719	1.58259	-0.000184097	1.65069	4.32622e-07	1.59421	0.00223215
		6.73806	348453	1.58669	-0.000196839	1.65479	1.54459e-06	1.59859	0.00225139
		6.74216	319048	1.59078	-0.000199342	1.65888	3.14101e-06	1.60298	0.00225747
		6.74625	522676	1.59488	-0.000157137	1.66298	4.79884e-06	1.60736	0.00225518
		6.75035	1.5586e+06	1.59897	-0.000125542	1.66707	6.47511e-06	1.61175	0.00226512
		6.75444	2.33095e+06	1.60307	-0.000103926	1.67117	8.02996e-06	1.61614	0.00228759
		6.75854	1.27346e+06	1.60716	-0.000126786	1.67526	9.46977e-06	1.62052	0.00230793
		6.76263	704853	1.61126	-0.000152424	1.67936	1.12845e-05	1.62491	0.00232052
		6.76673	520860	1.61535	-0.000178175	1.68345	1.3126e-05	1.62929	0.00231848
		6.77082	936399	1.61945	-0.000166141	1.68755	1.49928e-05	1.63368	0.00232509
		13.9246	3.40407e+06	1.62354	-0.000160937	1.69164	1.64543e-05	1.63807	0.00233644
		13.9287	1.82857e+06	1.62764	-0.000162165	1.69574	1.7531e-05	1.64245	0.00234592
		13.9328	1.47814e+06	1.63173	-0.000177761	1.69983	1.77853e-05	1.64684	0.00236337
		13.9369	1.12391e+06	1.63583	-0.000195206	1.70393	1.69842e-05	1.65122	0.00238363
		13.941	855474	1.63992	-0.000202686	1.70802	1.71417e-05	1.65561	0.00236648
		13.9451	700196	1.64402	-0.000202551	1.71211	1.78435e-05	1.66	0.00233774
		13.9492	548836	1.64811	-0.000200076	1.71621	1.84826e-05	1.66438	0.00233292
		13.9533	448038	1.65221	-0.000200267	1.7203	1.90628e-05	1.66877	0.00234221
		13.9574	407684	1.6563	-0.000202968	1.7244	1.90236e-05	1.67315	0.00237283
		13.9615	366873	1.6604	-0.000181432	1.72849	1.90008e-05	1.67754	0.00239732
		13.9655	322653	1.66449	-0.00016003	1.73259	1.89944e-05	1.68193	0.00239669
		13.9696	284856	1.66859	-0.000139562	1.73668	1.88896e-05	1.68631	0.00239788
		13.9737	253761	1.67268	-0.000121212	1.74078	1.91625e-05	1.6907	0.00241857
		13.9778	231610	1.67678	-0.000104856	1.74487	1.97946e-05	1.69508	0.00244394
		13.9819	218518	1.68087	-0.00010243	1.74897	2.05781e-05	1.69947	0.00247289
		13.986	209499	1.68497	-8.67862e-05	1.75306	2.12328e-05	1.70386	0.00249452
		13.9901	198689	1.68906	-7.00072e-05	1.75716	2.1765e-05	1.70824	0.0024825
		13.9942	187351	1.69316	-5.21526e-05	1.76125	2.19835e-05	1.71263	0.00248899
		13.9983	175609	1.69725	-3.39231e-05	1.76535	2.19782e-05	1.71701	0.0025168
		14.0024	163313	1.70134	-1.76001e-05	1.76944	2.13451e-05	1.7214	0.00252319
		14.0065	155235	1.70544	-3.07171e-06	1.77354	1.92521e-05	1.72579	0.00255098
		14.0106	150111	1.70953	1.09461e-06	1.77763	1.78059e-05	1.73017	0.00257339
		14.0147	143340	1.71363	-1.25111e-05	1.78173	1.82172e-05	1.73456	0.00256299
		14.0188	136933	1.71772	-4.47834e-06	1.78582	1.90661e-05	1.73894	0.00255585
		14.0229	130920	1.72182	8.77655e-06	1.78992	2.0137e-05	1.74333	0.00255412
		14.027	124394	1.72591	1.88517e-05	1.79401	2.14187e-05	1.74772	0.00254672
		14.0311	119475	1.73001	2.59431e-05	1.79811	2.27998e-05	1.7521	0.00256395
		14.0352	115954	1.7341	-1.76375e-05	1.8022	2.42008e-05	1.75649	0.00259853
		14.0393	113017	1.7382	-4.28171e-05	1.8063	2.62523e-05	1.76087	0.00259411
		14.0434	109556	1.74229	-6.58085e-05	1.81039	2.85213e-05	1.76526	0.00259864
		14.0474	106028	1.74639	-8.78495e-05	1.81449	3.06358e-05	1.76965	0.00261557
		14.0556	100724	1.75048	-0.000108995	1.81858	3.26039e-05	1.77403	0.00262937
		14.0597	98197.3	1.75458	-0.000111005	1.82268	3.43175e-05	1.77842	0.0026751
		14.0638	96910.5	1.75867	-9.57326e-05	1.82677	3.57896e-05	1.7828	0.0027122
		14.0679	95691.8	1.76277	-7.78909e-05	1.83087	3.82574e-05	1.78719	0.00271509
		14.0802	90328.5	1.76686	-7.32759e-05	1.83496	4.06047e-05	1.79158	0.00271015
		14.0843	88573.9	1.77096	-8.11088e-05	1.83906	4.28381e-05	1.79596	0.0027091
		14.0884	87234.7	1.77505	-8.90321e-05	1.84315	4.4765e-05	1.80035	0.00272425
		14.0966	84876.7	1.77915	-9.70406e-05	1.84725	4.52156e-05	1.80473	0.00276333
		14.1089	82472.7	1.78324	-0.000109991	1.85134	4.56385e-05	1.80912	0.00279781
		14.113	82083.7	1.78734	-0.000114826	1.85544	4.60351e-05	1.81351	0.00280709
		14.1293	79341.5	1.79143	-0.000108171	1.85953	4.61248e-05	1.81789	0.00280431
		14.1375	78187	1.79553	-0.000101389	1.86363	4.59978e-05	1.82228	0.00280686
		14.1539	76585	1.79962	-9.44871e-05	1.86772	4.59102e-05	1.82666	0.00282036
		14.1621	75448.8	1.80372	-8.59519e-05	1.87182	4.58599e-05	1.83105	0.00284292
		14.1744	74058.6	1.80781	-9.04939e-05	1.87591	4.53742e-05	1.83544	0.00285946
		14.1867	72858.1	1.81191	-0.000107415	1.88001	4.47382e-05	1.83982	0.0028495
		14.2031	71529.1	1.816	-0.000153313	1.8841	4.39596e-05	1.84421	0.00284167
		14.2071	71538.3	1.8201	-0.00017295	1.8882	4.22936e-05	1.84859	0.00284837
		14.2112	71487.8	1.82419	-0.0001684	1.89229	4.22702e-05	1.85298	0.00287004
		14.2317	70304	1.82829	-0.000161067	1.89639	4.23759e-05	1.85737	0.00291292
		14.2563	69011.6	1.83238	-0.000152288	1.90048	4.22412e-05	1.86175	0.00294331
		14.2604	68821.7	1.83648	-0.000145446	1.90457	4.18788e-05	1.86614	0.00295349
		14.2809	68050.7	1.84057	-0.00014044	1.90867	4.0918e-05	1.87052	0.00284546
		14.3054	67281.7	1.84467	-0.00014633	1.91276	4.00573e-05	1.87491	0.00286408
		14.33	66674.6	1.84876	-0.000155437	1.91686	3.92915e-05	1.8793	0.00289357
		14.3382	66458.8	1.85286	-0.000176699	1.92095	3.82396e-05	1.88368	0.00286721
		14.3546	66096.2	1.85695	-0.000178116	1.92505	3.78678e-05	1.88807	0.00295862
		14.375	65658.2	1.86105	-0.000171807	1.92914	3.74676e-05	1.89245	0.00297179
		14.3996	65302.9	1.86514	-0.000164998	1.93324	3.70406e-05	1.89684	0.00286095
		14.4242	65016.4	1.86924	-0.000157727	1.93733	3.6159e-05	1.90123	0.00270202
		14.4487	64714	1.87333	-0.000148099	1.94143	3.61462e-05	1.90561	0.00261128
		14.4733	64465.2	1.87743	-0.000132562	1.94552	3.61016e-05	1.91	0.00258452
		14.4979	64300.5	1.88152	-0.00011611	1.94962	3.60264e-05	1.91438	0.00260584
		14.5184	64211.4	1.88562	-0.000107521	1.95371	3.59319e-05	1.91877	0.00261409
		14.5429	64143.8	1.88971	-0.000106331	1.95781	3.54418e-05	1.92316	0.00260891
		14.5511	64107.7	1.8938	-0.000109847	1.9619	3.47651e-05	1.92754	0.00259804
		14.5552	64133.3	1.8979	-0.000117792	1.966	3.62088e-05	1.93193	0.00259106
		14.5675	64135.2	1.90199	-9.88478e-05	1.97009	3.79341e-05	1.93631	0.00260559
		14.5921	64247.3	1.90609	-6.93206e-05	1.97419	3.98503e-05	1.9407	0.00262205
		14.6166	64401.8	1.91018	-4.28902e-05	1.97828	4.18448e-05	1.94509	0.0026137
		14.6412	64579.4	1.91428	-1.938e-05	1.98238	4.38049e-05	1.94947	0.0026057
		14.6658	64816.2	1.91837	-1.27506e-06	1.98647	4.57321e-05	1.95386	0.00262247
		14.6862	65032.5	1.92247	-1.96656e-05	1.99057	4.52378e-05	1.95824	0.00264534
		14.7108	65365.9	1.92656	-7.7286e-05	1.99466	4.3879e-05	1.96263	0.00268022
		14.7354	65746.7	1.93066	-0.000133878	1.99876	4.31304e-05	1.96702	0.00271815
		14.76	66071	1.93475	-0.000180661	2.00285	4.27166e-05	1.9714	0.00272673
		14.7845	66395.5	1.93885	-0.00020357	2.00695	4.26208e-05	1.97579	0.00272161
		14.7927	66576.1	1.94294	-0.000198048	2.01104	4.28079e-05	1.98017	0.0027258
		14.8091	66790.4	1.94704	-0.000184943	2.01514	4.30284e-05	1.98456	0.00274479
		14.8296	67078	1.95113	-0.000149041	2.01923	4.32804e-05	1.98895	0.0027577
		14.8541	67295	1.95523	-0.000128671	2.02333	4.26106e-05	1.99333	0.00278739
		14.8787	67524.4	1.95932	-0.000122936	2.02742	4.26868e-05	1.99772	0.0028133
		14.9033	67438.9	1.96342	-0.000146087	2.03152	4.3085e-05	2.0021	0.00280804
		14.9278	67350.3	1.96751	-0.000165733	2.03561	4.29728e-05	2.00649	0.00281631
		14.9524	67355.3	1.97161	-0.000155332	2.03971	4.23757e-05	2.01088	0.00282846
		14.9729	66959	1.9757	-0.000144711	2.0438	4.2219e-05	2.01526	0.00284578
		14.9934	66486.3	1.9798	-0.000133891	2.0479	4.22635e-05	2.01965	0.00287011
		14.9975	66346.3	1.98389	-0.000123542	2.05199	4.2499e-05	2.02403	0.00287689
		15.022	65635.7	1.98799	-0.000118605	2.05609	4.26759e-05	2.02842	0.00286293
		15.0466	65000.4	1.99208	-0.00011874	2.06018	4.27971e-05	2.03281	0.00284131
		15.0712	64440.9	1.99618	-0.000145298	2.06428	4.25965e-05	2.03719	0.00283168
		15.0875	64051.2	2.00027	-0.000169503	2.06837	4.17419e-05	2.04158	0.00284603
		15.0957	63804.3	2.00437	-0.00019211	2.07247	4.02662e-05	2.04596	0.00287244
		15.1203	63230	2.00846	-0.000219544	2.07656	3.97181e-05	2.05035	0.00287537
		15.1408	62925.7	2.01256	-0.000251526	2.08066	3.96217e-05	2.05474	0.00287002
		15.1654	62853.8	2.01665	-0.000269746	2.08475	3.97117e-05	2.05912	0.0028803
		15.1899	63096.6	2.02075	-0.000285289	2.08885	3.99788e-05	2.06351	0.00289713
		15.2145	62947.8	2.02484	-0.000301167	2.09294	4.07742e-05	2.06789	0.00293056
		15.2391	62779.2	2.02894	-0.000317352	2.09703	4.10299e-05	2.07228	0.00297541
		15.2636	62093.5	2.03303	-0.000318434	2.10113	4.07733e-05	2.07667	0.002985
		15.2718	61826.7	2.03713	-0.000271748	2.10522	3.9309e-05	2.08105	0.00296345
		15.2841	61855.8	2.04122	-0.00021976	2.10932	3.73681e-05	2.08544	0.00294961
		15.3087	63358.4	2.04532	-0.000168199	2.11341	3.8855e-05	2.08982	0.00294983
		15.3332	63563.7	2.04941	-0.000148811	2.11751	4.02349e-05	2.09421	0.00296775
		15.3578	63384.1	2.05351	-0.000159709	2.1216	4.15127e-05	2.0986	0.00299246
		15.3824	63159.7	2.0576	-0.000193938	2.1257	4.24578e-05	2.10298	0.00299897
		15.4069	63022.7	2.0617	-0.000209888	2.12979	4.25787e-05	2.10737	0.00298728
		15.4192	64128.4	2.06579	-0.000220793	2.13389	4.29148e-05	2.11175	0.00298069
		15.4274	63947.5	2.06989	-0.000231288	2.13798	4.34553e-05	2.11614	0.00297317
		15.4397	64189.8	2.07398	-0.000241411	2.14208	4.40582e-05	2.12053	0.00298143
		15.452	65241.1	2.07808	-0.000252781	2.14617	4.55876e-05	2.12491	0.0029923
		15.4766	65812.9	2.08217	-0.000261921	2.15027	4.7488e-05	2.1293	0.00298776
		15.5011	66170.7	2.08626	-0.000279301	2.15436	4.94671e-05	2.13368	0.00297361
		15.5052	66734.7	2.09036	-0.000304424	2.15846	5.09701e-05	2.13807	0.00295541
		15.5175	66472.7	2.09445	-0.000305816	2.16255	5.20206e-05	2.14246	0.00296025
		15.5216	66816	2.09855	-0.000311379	2.16665	5.30682e-05	2.14684	0.00296166
		15.5257	67091.2	2.10264	-0.000320864	2.17074	5.39357e-05	2.15123	0.00299014
		15.5339	66448.5	2.10674	-0.000342182	2.17484	5.46322e-05	2.15561	0.00302362
		15.5503	65893	2.11083	-0.000393254	2.17893	5.45726e-05	2.16	0.00302023
		15.5707	64911	2.11493	-0.000398829	2.18303	5.40033e-05	2.16439	0.00302999
		15.5871	64011.9	2.11902	-0.000405367	2.18712	5.359e-05	2.16877	0.00303623
		15.5953	62987.7	2.12312	-0.000412813	2.19122	5.33253e-05	2.17316	0.00303534
		15.6158	64826.2	2.12721	-0.000425121	2.19531	5.33335e-05	2.17754	0.00306164
		15.6199	65333.4	2.13131	-0.00042702	2.19941	5.3478e-05	2.18193	0.00307931
		15.6281	66769	2.1354	-0.000426239	2.2035	5.35778e-05	2.18632	0.00306323
		15.6445	67893.6	2.1395	-0.000431445	2.2076	5.3635e-05	2.1907	0.00304753
		15.6526	69512.9	2.14359	-0.000442268	2.21169	5.37413e-05	2.19509	0.00303952
		15.6608	71747.2	2.14769	-0.000467747	2.21579	5.38935e-05	2.19947	0.00305844
		15.669	73002	2.15178	-0.00046885	2.21988	5.23183e-05	2.20386	0.00309319
		15.6936	74186.8	2.15588	-0.000467679	2.22398	5.14027e-05	2.20825	0.00309511
		15.7018	74237.2	2.15997	-0.000466924	2.22807	5.14426e-05	2.21263	0.00306753
		15.7182	76250.5	2.16407	-0.000466558	2.23217	5.17263e-05	2.21702	0.00305492
		15.7386	76654.9	2.16816	-0.0004811	2.23626	5.16729e-05	2.2214	0.00303671
		15.7591	77175.4	2.17226	-0.000484967	2.24036	5.12996e-05	2.22579	0.00302539
		15.7632	77702.8	2.17635	-0.000485445	2.24445	5.11111e-05	2.23018	0.00305392
		15.7878	79891.1	2.18045	-0.000484685	2.24855	5.17662e-05	2.23456	0.00305853
		15.8042	79740.2	2.18454	-0.000483716	2.25264	5.26901e-05	2.23895	0.00304187
		15.8082	80019.7	2.18864	-0.000486847	2.25674	5.35742e-05	2.24333	0.00303416
		15.8123	80939.9	2.19273	-0.000493838	2.26083	5.44204e-05	2.24772	0.00303077
		15.8246	83308.6	2.19683	-0.000503535	2.26493	5.49352e-05	2.25211	0.00303923
		15.8328	86993.1	2.20092	-0.000528173	2.26902	5.39697e-05	2.25649	0.00305698
		15.8369	88127.4	2.20502	-0.000550008	2.27312	5.36509e-05	2.26088	0.00307382
		15.8615	86030.4	2.20911	-0.000569166	2.27721	5.39462e-05	2.26526	0.00306636
		15.8738	84905.9	2.21321	-0.000593142	2.28131	5.46928e-05	2.26965	0.00305517
		15.8779	82478.1	2.2173	-0.000621655	2.2854	5.56093e-05	2.27404	0.00306354
		15.882	80594.9	2.2214	-0.000617857	2.28949	5.65669e-05	2.27842	0.00307584
		15.8861	79492.4	2.22549	-0.000620573	2.29359	5.75637e-05	2.28281	0.00310799
		15.9065	77648.7	2.22959	-0.000629415	2.29768	5.78454e-05	2.28719	0.0031222
		15.9106	76341	2.23368	-0.000647122	2.30178	5.74496e-05	2.29158	0.00310119
		15.9147	77161.7	2.23778	-0.000631902	2.30587	5.7804e-05	2.29597	0.00309268
		15.9311	77937.3	2.24187	-0.000612502	2.30997	5.83015e-05	2.30035	0.00308166
		15.9352	75788.7	2.24597	-0.000583145	2.31406	5.88654e-05	2.30474	0.00308314
		15.9434	74023	2.25006	-0.000536786	2.31816	5.92091e-05	2.30912	0.00310768
		15.9475	74395.4	2.25416	-0.000487164	2.32225	5.93438e-05	2.31351	0.00310059
		15.9557	73250.4	2.25825	-0.000438978	2.32635	5.94152e-05	2.3179	0.00306778
		15.9598	71421.5	2.26235	-0.000407991	2.33044	5.94268e-05	2.32228	0.00305182
		15.972	71851.9	2.26644	-0.000393194	2.33454	5.92165e-05	2.32667	0.00305022
		15.9802	73585.4	2.27053	-0.000383821	2.33863	6.01996e-05	2.33105	0.00305487
		15.9884	71482.6	2.27463	-0.000379563	2.34273	6.11944e-05	2.33544	0.00308579
		15.9925	71980.5	2.27872	-0.000356619	2.34682	6.22e-05	2.33983	0.00310282
		16.0007	74561.4	2.28282	-0.000325954	2.35092	6.2811e-05	2.34421	0.0030767
		16.0048	74830.6	2.28691	-0.000311285	2.35501	6.32925e-05	2.3486	0.00307231
		16.0171	77158.9	2.29101	-0.000311672	2.35911	6.34443e-05	2.35298	0.00307465
		16.0253	78771.9	2.2951	-0.000304283	2.3632	6.32831e-05	2.35737	0.00306913
		16.0498	77379.8	2.2992	-0.000284393	2.3673	6.2766e-05	2.36176	0.0030937
		16.0703	76522.8	2.30329	-0.000270807	2.37139	6.19119e-05	2.36614	0.00310436
		16.0744	75728.5	2.30739	-0.000263162	2.37549	6.08144e-05	2.37053	0.00310406
		16.0826	77326	2.31148	-0.000270668	2.37958	5.9825e-05	2.37491	0.00309465
		16.0949	76694.8	2.31558	-0.000278987	2.38368	5.89373e-05	2.3793	0.00307697
		16.099	76410.2	2.31967	-0.0002947	2.38777	5.81643e-05	2.38369	0.0030652
		16.1031	78133	2.32377	-0.000286536	2.39187	5.75009e-05	2.38807	0.00307864
		16.1113	76774.9	2.32786	-0.000274329	2.39596	5.69037e-05	2.39246	0.00309473
		16.1195	73098.9	2.33196	-0.000260665	2.40006	5.63696e-05	2.39684	0.00306849
		16.1236	71560.8	2.33605	-0.000272854	2.40415	5.54996e-05	2.40123	0.00303284
		16.1277	71133.6	2.34015	-0.000309405	2.40825	5.40854e-05	2.40562	0.00300882
		16.1317	71769.8	2.34424	-0.000330642	2.41234	5.40757e-05	2.41	0.00300243
		16.1399	75091.4	2.34834	-0.000320531	2.41644	5.39299e-05	2.41439	0.00302069
		16.1481	75970.5	2.35243	-0.000280624	2.42053	5.3655e-05	2.41877	0.00303877
		16.1563	74129.7	2.35653	-0.000231689	2.42463	5.27674e-05	2.42316	0.00301421
		16.1604	75960.6	2.36062	-0.000190615	2.42872	5.17505e-05	2.42755	0.00300061
		16.1727	73690.2	2.36472	-0.000156937	2.43282	5.06106e-05	2.43193	0.00301172
		16.185	71240.7	2.36881	-0.000137286	2.43691	4.87138e-05	2.43632	0.00301569
		16.1932	70874.8	2.37291	-0.000130834	2.44101	4.7167e-05	2.4407	0.00301866
		16.1973	73101	2.377	-0.000165596	2.4451	4.58373e-05	2.44509	0.00303168
		16.2055	74214.8	2.3811	-0.0002028	2.4492	4.39351e-05	2.44948	0.00302743
		16.2177	75209.9	2.38519	-0.000237473	2.45329	4.14898e-05	2.45386	0.00300373
		16.2259	77917.1	2.38929	-0.000235748	2.45739	3.92966e-05	2.45825	0.00299364
		16.23	76866	2.39338	-0.000219731	2.46148	3.83682e-05	2.46263	0.00300201
		16.2341	77174.7	2.39748	-0.000210116	2.46558	3.77609e-05	2.46702	0.00301032
		16.2382	79852.1	2.40157	-0.000206525	2.46967	3.66303e-05	2.47141	0.00300833
		16.2423	80778.2	2.40567	-0.000203767	2.47376	3.50027e-05	2.47579	0.00299682
		16.2505	79803	2.40976	-0.000201794	2.47786	3.19633e-05	2.48018	0.00297218
		16.2669	82656.2	2.41386	-0.000213624	2.48195	2.95631e-05	2.48456	0.00294656
		16.271	85669	2.41795	-0.000201477	2.48605	2.75344e-05	2.48895	0.00292096
		16.2833	79751.7	2.42205	-0.000193074	2.49014	2.58586e-05	2.49334	0.00291923
		16.2874	80684.5	2.42614	-0.000188191	2.49424	2.49225e-05	2.49772	0.00293948
		16.2914	85096.1	2.43024	-0.00018478	2.49833	2.40612e-05	2.50211	0.00292743
		16.2955	86500.7	2.43433	-0.000182754	2.50243	2.32718e-05	2.50649	0.00291016
		16.3078	77465.1	2.43843	-0.000185251	2.50652	2.24327e-05	2.51088	0.0029165
		16.3119	68796	2.44252	-0.000159681	2.51062	2.23284e-05	2.51527	0.00291596
		16.316	71294.4	2.44662	-0.000126304	2.51471	2.2263e-05	2.51965	0.00292339
		16.3201	61856.5	2.45071	-0.000101463	2.51881	2.22343e-05	2.52404	0.0029354
		16.3242	48307.3	2.45481	-8.466e-05	2.5229	2.14683e-05	2.52842	0.00292802
		16.3283	43571.7	2.4589	-8.20698e-05	2.527	2.00384e-05	2.53281	0.00291166
		16.3324	41284.1	2.46299	-0.000105492	2.53109	1.82801e-05	2.5372	0.00290216
		16.3365	40678.7	2.46709	-0.00011015	2.53519	1.74912e-05	2.54158	0.00289747
		16.3406	42358.2	2.47118	-6.5795e-05	2.53928	1.8793e-05	2.54597	0.00289
		16.3447	43753.8	2.47528	-5.23845e-06	2.54338	2.04295e-05	2.55035	0.00289644
		16.3611	42917.9	2.47937	4.61844e-05	2.54747	2.19738e-05	2.55474	0.00289679
		16.3652	43077.7	2.48347	8.9016e-05	2.55157	2.34308e-05	2.55913	0.00287728
		16.3856	43382.3	2.48756	9.40803e-05	2.55566	2.35106e-05	2.56351	0.00284716
		16.402	45017.1	2.49166	9.52394e-05	2.55976	2.34487e-05	2.5679	0.00282364
		16.4102	45969.3	2.49575	7.63689e-05	2.56385	2.28021e-05	2.57228	0.0028253
		16.4143	46683.7	2.49985	5.38122e-05	2.56795	2.23523e-05	2.57667	0.00281377
		16.4225	48785.5	2.50394	2.77856e-05	2.57204	2.21461e-05	2.58106	0.00277422
		16.4307	50423.5	2.50804	-9.15849e-06	2.57614	2.20116e-05	2.58544	0.00273307
		16.4348	51396.9	2.51213	-3.75718e-05	2.58023	2.19453e-05	2.58983	0.00270818
		16.4552	51824.3	2.51623	-4.23586e-05	2.58433	2.18969e-05	2.59421	0.00268949
		16.4593	51273.2	2.52032	-4.30147e-05	2.58842	2.21854e-05	2.5986	0.00269289
		16.4798	53095.1	2.52442	-4.29958e-05	2.59252	2.23605e-05	2.60299	0.00272258
		16.4839	54852.1	2.52851	-4.23384e-05	2.59661	2.2429e-05	2.60737	0.00270999
		16.488	55687	2.53261	-1.82126e-05	2.60071	2.19624e-05	2.61176	0.0026721
		16.4921	53990	2.5367	3.89423e-07	2.6048	2.03267e-05	2.61614	0.00266211
		16.4962	52618.6	2.5408	1.37963e-05	2.6089	1.98045e-05	2.62053	0.00266301
		16.5003	54272.4	2.54489	1.78556e-06	2.61299	1.94931e-05	2.62492	0.0026586
		16.5044	56239.2	2.54899	-1.03417e-05	2.61709	1.93816e-05	2.6293	0.00265845
		16.5085	57548.5	2.55308	-3.46519e-05	2.62118	1.96291e-05	2.63369	0.00263945
		16.529	60247	2.55718	-5.39455e-05	2.62528	2.01049e-05	2.63807	0.00260251
		16.5371	61888.9	2.56127	-7.04403e-05	2.62937	2.07979e-05	2.64246	0.0025724
		16.5412	64125.7	2.56537	-7.05175e-05	2.63347	2.19595e-05	2.64685	0.00254855
		16.5535	66028.3	2.56946	-6.79885e-05	2.63756	2.31662e-05	2.65123	0.00255074
		16.5576	67262.5	2.57356	-6.73568e-05	2.64166	2.43005e-05	2.65562	0.00256552
		16.5617	66315.6	2.57765	-6.85134e-05	2.64575	2.53661e-05	2.66	0.00254122
		16.5699	62904.2	2.58175	-8.87227e-05	2.64985	2.56012e-05	2.66439	0.00247523
		16.574	59343.2	2.58584	-0.000120618	2.65394	2.56684e-05	2.66878	0.00242169
		16.5781	55996.5	2.58994	-0.000114755	2.65804	2.5576e-05	2.67316	0.00239613
		16.5863	58041.6	2.59403	-8.32321e-05	2.66213	2.46743e-05	2.67755	0.00240911
		16.5986	55126.2	2.59813	-4.93284e-05	2.66622	2.29645e-05	2.68193	0.00241611
		16.6027	52842.1	2.60222	-4.89022e-05	2.67032	2.00375e-05	2.68632	0.00239252
		16.6068	49552.2	2.60632	-7.9986e-05	2.67441	1.92311e-05	2.69071	0.00237217
		16.6272	48003.9	2.61041	-8.14343e-05	2.67851	1.93859e-05	2.69509	0.00235885
		16.6354	50203.4	2.61451	-6.06277e-05	2.6826	2.02624e-05	2.69948	0.00234383
		16.6395	51859.6	2.6186	-3.89442e-05	2.6867	2.12364e-05	2.70386	0.00233333
		16.6477	52570.7	2.6227	-1.85488e-05	2.69079	2.21874e-05	2.70825	0.00233415
		16.6559	54236.9	2.62679	6.3771e-07	2.69489	2.31167e-05	2.71264	0.00232881
		16.66	59730.9	2.63089	2.07095e-05	2.69898	2.36597e-05	2.71702	0.00229044
		16.6641	65227.5	2.63498	4.15803e-05	2.70308	2.38364e-05	2.72141	0.00224256
		16.6682	67329.6	2.63908	5.60634e-05	2.70717	2.29537e-05	2.72579	0.00222332
		16.6723	65551.3	2.64317	6.45332e-05	2.71127	2.21019e-05	2.73018	0.00221716
		16.6764	62372.5	2.64727	5.99155e-05	2.71536	2.12791e-05	2.73457	0.00223385
		16.6805	60691.3	2.65136	6.46911e-05	2.71946	1.98131e-05	2.73895	0.00222496
		16.6927	63710.8	2.65545	5.96053e-05	2.72355	1.85202e-05	2.74334	0.00217355
		16.6968	63921.7	2.65955	4.52402e-05	2.72765	1.70008e-05	2.74772	0.00213737
		16.7009	61228.3	2.66364	-1.2249e-05	2.73174	1.52665e-05	2.75211	0.00211719
		16.7091	63677.9	2.66774	-2.91747e-05	2.73584	1.51032e-05	2.7565	0.00210002
		16.7132	67647.2	2.67183	-4.39381e-05	2.73993	1.55477e-05	2.76088	0.00209722
		16.7173	71612.4	2.67593	-5.66565e-05	2.74403	1.62199e-05	2.76527	0.00208073
		16.7214	71348.5	2.68002	-5.6059e-05	2.74812	1.69336e-05	2.76965	0.002041
		16.7296	66752.1	2.68412	-5.06839e-05	2.75222	1.76863e-05	2.77404	0.0020105
		16.7337	62937.6	2.68821	-4.40092e-05	2.75631	1.85659e-05	2.77843	0.00198761
		16.7378	61129.9	2.69231	-3.61226e-05	2.76041	1.94862e-05	2.78281	0.00198033
		16.7419	63217.2	2.6964	-1.36901e-05	2.7645	2.04454e-05	2.7872	0.0020137
		16.746	66836.1	2.7005	8.06257e-06	2.7686	2.10035e-05	2.79158	0.00202909
		16.7542	65824	2.70459	2.91758e-05	2.77269	1.99633e-05	2.79597	0.00199689
		16.7583	59964.3	2.70869	7.28888e-05	2.77679	1.90277e-05	2.80036	0.00195757
		16.7665	63430.2	2.71278	0.000112037	2.78088	1.81915e-05	2.80474	0.00191998
		16.7705	67419.2	2.71688	0.000146888	2.78498	1.76666e-05	2.80913	0.00190046
		16.7746	69471.9	2.72097	0.000154871	2.78907	1.71874e-05	2.81351	0.00191513
		16.7787	64207.2	2.72507	0.000170172	2.79317	1.67514e-05	2.8179	0.00192574
		16.7828	60328.4	2.72916	0.000238422	2.79726	1.66153e-05	2.82229	0.00189114
		16.7869	58029.6	2.73326	0.000315157	2.80136	1.68773e-05	2.82667	0.00184919
		16.791	58778.6	2.73735	0.000378059	2.80545	1.73292e-05	2.83106	0.00183247
		16.7951	61648.6	2.74145	0.000427923	2.80955	1.78668e-05	2.83544	0.00181671
		16.7992	62095.8	2.74554	0.000445924	2.81364	1.84764e-05	2.83983	0.00181459
		16.8074	64699.1	2.74964	0.00043583	2.81774	1.91542e-05	2.84422	0.00180619
		16.8156	65525.4	2.75373	0.00038306	2.82183	1.9864e-05	2.8486	0.00175629
		16.8197	71418.4	2.75783	0.000347143	2.82593	2.06049e-05	2.85299	0.00170268
		16.8238	76524.8	2.76192	0.000331012	2.83002	2.13319e-05	2.85737	0.00168477
		16.8279	80532.9	2.76602	0.000325784	2.83412	2.21964e-05	2.86176	0.00168365
		16.8402	79769.7	2.77011	0.00032482	2.83821	2.28574e-05	2.86615	0.0016881
		16.8484	81042.8	2.77421	0.000311836	2.84231	2.33253e-05	2.87053	0.00169896
		16.8524	83586.7	2.7783	0.000287538	2.8464	2.26144e-05	2.87492	0.00167799
		16.8647	79964	2.7824	0.000236555	2.8505	2.15395e-05	2.8793	0.00164124
		16.8688	76508.7	2.78649	0.000172268	2.85459	1.99668e-05	2.88369	0.00161141
		16.8852	72951.5	2.79059	0.000130206	2.85868	1.83364e-05	2.88808	0.0015893
		16.8893	70262.8	2.79468	9.39476e-05	2.86278	1.62756e-05	2.89246	0.00158944
		16.8934	67222.8	2.79878	6.31407e-05	2.86687	1.46342e-05	2.89685	0.00159425
		16.9016	72018.1	2.80287	3.83112e-05	2.87097	1.39186e-05	2.90123	0.0015585
		16.9057	77746.4	2.80697	1.526e-05	2.87506	1.39712e-05	2.90562	0.00152782
		16.9098	79929.2	2.81106	-8.31002e-06	2.87916	1.41296e-05	2.91001	0.00152077
		16.9139	76825.4	2.81516	-3.23788e-05	2.88325	1.40775e-05	2.91439	0.00150142
		16.918	72836.3	2.81925	-5.91127e-05	2.88735	1.38253e-05	2.91878	0.00150252
		16.9262	79163.6	2.82335	-9.58429e-05	2.89144	1.24705e-05	2.92316	0.00148974
		16.9302	84623.6	2.82744	-0.000124931	2.89554	1.17242e-05	2.92755	0.00143631
		16.9343	85807.8	2.83154	-0.000149863	2.89963	1.1492e-05	2.93194	0.00138749
		16.9425	78849.7	2.83563	-0.000170888	2.90373	1.14512e-05	2.93632	0.00135739
		16.9466	71775.5	2.83973	-0.000134462	2.90782	1.15922e-05	2.94071	0.00134081
		16.9507	67503.8	2.84382	-8.07692e-05	2.91192	1.19663e-05	2.94509	0.00132794
		16.9548	65585	2.84791	-3.9126e-05	2.91601	1.30513e-05	2.94948	0.00133222
		16.9589	62610.8	2.85201	-8.82446e-06	2.92011	1.45864e-05	2.95387	0.00132352
		16.963	60118.2	2.8561	-2.59937e-06	2.9242	1.61337e-05	2.95825	0.00130951
		16.9671	58106.2	2.8602	-2.04292e-05	2.9283	1.72589e-05	2.96264	0.00130112
		16.9712	54700.4	2.86429	-4.60194e-05	2.93239	1.79831e-05	2.96702	0.00130454
		16.9753	51095.6	2.86839	-4.89338e-05	2.93649	1.71035e-05	2.97141	0.00131245
		16.9794	52534.2	2.87248	-4.44143e-05	2.94058	1.64698e-05	2.9758	0.00130683
		16.9835	56387.6	2.87658	-3.28878e-05	2.94468	1.6748e-05	2.98018	0.00129517
		16.9876	57497.6	2.88067	1.22977e-05	2.94877	1.70227e-05	2.98457	0.00126478
		16.9917	55733	2.88477	5.51603e-05	2.95287	1.7294e-05	2.98895	0.00123665
		16.9958	54168.3	2.88886	8.02789e-05	2.95696	1.67101e-05	2.99334	0.00122633
		16.9999	52870.3	2.89296	8.86937e-05	2.96106	1.5602e-05	2.99773	0.00123554
		17.0081	51952.9	2.89705	5.33059e-05	2.96515	1.4781e-05	3.00211	0.00122547
		17.0162	53822.7	2.90115	3.35333e-05	2.96925	1.41336e-05	3.0065	0.00119574
		17.0285	52151	2.90524	4.51632e-05	2.97334	1.31592e-05	3.01088	0.0011707
		17.0326	49929.6	2.90934	4.63775e-05	2.97744	1.18744e-05	3.01527	0.00114488
		17.0367	49584	2.91343	3.7796e-05	2.98153	1.08334e-05	3.01966	0.00111985
		17.0408	51798.9	2.91753	9.58673e-06	2.98563	9.96511e-06	3.02404	0.00111332
		17.0449	53821	2.92162	-1.81736e-05	2.98972	9.2607e-06	3.02843	0.00111999
		17.0572	55967.2	2.92572	-4.55137e-05	2.99382	9.02104e-06	3.03281	0.00109877
		17.0654	57830.1	2.92981	-6.88128e-05	2.99791	8.92072e-06	3.0372	0.00107011
		17.0736	57208.6	2.93391	-7.90144e-05	3.00201	8.95273e-06	3.04159	0.00105924
		17.0777	53464.2	2.938	-7.69037e-05	3.0061	9.97765e-06	3.04597	0.00105073
		17.0818	50800	2.9421	-7.2102e-05	3.0102	1.13043e-05	3.05036	0.00106426
		17.09	48386.2	2.94619	-5.89477e-05	3.01429	1.26778e-05	3.05474	0.00107911
		17.1022	47664.9	2.95029	-3.79314e-05	3.01839	1.39464e-05	3.05913	0.00105881
		17.1104	48928	2.95438	-2.35486e-05	3.02248	1.5116e-05	3.06352	0.001045
		17.1145	52256	2.95848	-1.54089e-05	3.02658	1.57512e-05	3.0679	0.00104316
		17.1186	54649.9	2.96257	-2.2524e-05	3.03067	1.58792e-05	3.07229	0.0010359
		17.1227	56119.8	2.96667	-4.63428e-05	3.03477	1.57876e-05	3.07667	0.00104503
		17.1268	54561.3	2.97076	-6.89962e-05	3.03886	1.51107e-05	3.08106	0.00105342
		17.1309	52214.4	2.97486	-9.05527e-05	3.04295	1.25246e-05	3.08545	0.00103217
		17.135	50133.6	2.97895	-0.000138596	3.04705	1.09113e-05	3.08983	0.00100849
		17.1514	50969.5	2.98305	-0.000185139	3.05114	9.8132e-06	3.09422	0.00100425
		17.1637	48706.6	2.98714	-0.00023029	3.05524	8.83945e-06	3.0986	0.000993099
		17.1678	47582.4	2.99124	-0.000283187	3.05933	7.98376e-06	3.10299	0.000973427
		17.1759	45947.2	2.99533	-0.000319684	3.06343	7.54359e-06	3.10738	0.00096512
		17.18	43923.3	2.99943	-0.000351754	3.06752	7.13045e-06	3.11176	0.000947088
		17.1841	42686.4	3.00352	-0.000379656	3.07162	6.74339e-06	3.11615	0.000930239
		17.1882	46410.8	3.00762	-0.000393641	3.07571	6.72841e-06	3.12053	0.000922689
		17.1923	49834.6	3.01171	-0.000382594	3.07981	8.0111e-06	3.12492	0.000931943
		17.1964	52196.7	3.01581	-0.000347787	3.0839	9.60213e-06	3.12931	0.000949302
		17.2005	52371.6	3.0199	-0.000308913	3.088	1.11929e-05	3.13369	0.000978486
		17.2128	53491.1	3.024	-0.000271189	3.09209	1.27837e-05	3.13808	0.00097707
		17.2251	51660.5	3.02809	-0.000237475	3.09619	1.40822e-05	3.14246	0.000945624
		17.2292	47689.8	3.03218	-0.000207546	3.10028	1.48007e-05	3.14685	0.000933254
		17.2456	48795.5	3.03628	-0.000184117	3.10438	1.53468e-05	3.15124	0.000920937
		17.2537	49944.1	3.04037	-0.00017649	3.10847	1.58416e-05	3.15562	0.000926576
		17.2578	48731.8	3.04447	-0.000174353	3.11257	1.63023e-05	3.16001	0.000938882
		17.2619	46967.7	3.04856	-0.000190097	3.11666	1.67303e-05	3.16439	0.000933598
		17.266	46072.3	3.05266	-0.000214809	3.12076	1.63685e-05	3.16878	0.000908498
		17.2701	44956.1	3.05675	-0.000215964	3.12485	1.64536e-05	3.17317	0.000891721
		17.2824	47041.2	3.06085	-0.000216294	3.12895	1.66058e-05	3.17755	0.000875262
		17.2947	46038.6	3.06494	-0.000220147	3.13304	1.68217e-05	3.18194	0.000854203
		17.2988	43929.1	3.06904	-0.000227329	3.13714	1.7117e-05	3.18632	0.00085474
		17.3029	42488.3	3.07313	-0.000232651	3.14123	1.7205e-05	3.19071	0.000846663
		17.307	40563.6	3.07723	-0.000233457	3.14533	1.70956e-05	3.1951	0.000827216
		17.3111	38163.5	3.08132	-0.000234365	3.14942	1.62495e-05	3.19948	0.000823904
		17.3152	35381	3.08542	-0.000235377	3.15352	1.546e-05	3.20387	0.000829703
		17.3193	33045.3	3.08951	-0.000261709	3.15761	1.47623e-05	3.20825	0.000842325
		17.3234	31790.7	3.09361	-0.000270308	3.16171	1.41997e-05	3.21264	0.000862967
		17.3275	36910.2	3.0977	-0.000257628	3.1658	1.36941e-05	3.21703	0.000868005
		17.3315	42505.8	3.1018	-0.000224908	3.1699	1.32428e-05	3.22141	0.000843066
		17.3356	47608.7	3.10589	-0.000205807	3.17399	1.39976e-05	3.2258	0.000818852
		17.3397	51912.6	3.10999	-0.000199551	3.17809	1.49361e-05	3.23018	0.000811225
		17.3438	50664.1	3.11408	-0.000226198	3.18218	1.57753e-05	3.23457	0.000814904
		17.352	51731.8	3.11818	-0.000241988	3.18628	1.65202e-05	3.23896	0.000839421
		17.3561	51176.2	3.12227	-0.000259548	3.19037	1.69588e-05	3.24334	0.000838046
		17.3602	53013.3	3.12637	-0.000278774	3.19447	1.71066e-05	3.24773	0.000789449
		17.3684	52448.3	3.13046	-0.000318403	3.19856	1.7299e-05	3.25211	0.000754501
		17.3725	50904	3.13456	-0.000325799	3.20266	1.75337e-05	3.2565	0.00073406
		17.3889	51312.9	3.13865	-0.000339153	3.20675	1.81481e-05	3.26089	0.000713636
		17.393	52578.6	3.14275	-0.000358117	3.21085	1.91229e-05	3.26527	0.000706333
		17.4053	53481.2	3.14684	-0.000390902	3.21494	2.02127e-05	3.26966	0.000644863
		17.4134	51738.7	3.15094	-0.000399061	3.21904	2.03391e-05	3.27404	0.000572863
		17.4175	47299.4	3.15503	-0.000401446	3.22313	1.95506e-05	3.27843	0.000374282
		17.4216	44815	3.15913	-0.000402869	3.22723	1.83999e-05	3.28282	0.00022867
		17.4257	44117.6	3.16322	-0.000403385	3.23132	1.6945e-05	3.2872	0.000230779
		17.4298	45206.1	3.16732	-0.000397855	3.23541	1.50873e-05	3.29159	0.00020191
		17.4339	47434.2	3.17141	-0.000377359	3.23951	1.43553e-05	3.29597	0.000215612
		17.438	46059.2	3.17551	-0.000342763	3.2436	1.37875e-05	3.30036	0.000207567
		17.4421	41800.5	3.1796	-0.000289625	3.2477	1.33288e-05	3.30475	0.000185858
		17.4462	40408.5	3.1837	-0.000247858	3.25179	1.29735e-05	3.30913	0.000175226
		17.4503	39850.1	3.18779	-0.000216835	3.25589	1.26697e-05	3.31352	0.000186433
		17.4585	41179.8	3.19189	-0.000223476	3.25998	1.25842e-05	3.3179	0.000210505
		17.4626	43306.6	3.19598	-0.000260726	3.26408	1.28567e-05	3.32229	0.000213036
		17.4708	41617.9	3.20008	-0.00029079	3.26817	1.32814e-05	3.32668	0.000202205
		17.4749	40361.5	3.20417	-0.000310993	3.27227	1.38505e-05	3.33106	0.000190253
		17.479	39877.4	3.20827	-0.000321911	3.27636	1.4679e-05	3.33545	0.000170263
		17.4831	38155.5	3.21236	-0.000331156	3.28046	1.52298e-05	3.33983	0.000156412
		17.4872	36122.7	3.21646	-0.000340087	3.28455	1.55176e-05	3.34422	0.000164954
		17.4994	34767.2	3.22055	-0.000348716	3.28865	1.44835e-05	3.34861	0.000161002
		17.5035	33664.3	3.22464	-0.000353117	3.29274	1.32146e-05	3.35299	0.000126641
		17.5117	35667.8	3.22874	-0.000342923	3.29684	1.37564e-05	3.35738	0.000105136
		17.5158	37240.3	3.23283	-0.00032811	3.30093	1.4055e-05	3.36176	0.000104002
		17.5199	39258	3.23693	-0.000325182	3.30503	1.41228e-05	3.36615	0.000123339
		17.5281	35606.7	3.24102	-0.000333432	3.30912	1.36458e-05	3.37054	0.000129567
		17.5322	35353.5	3.24512	-0.000328972	3.31322	1.41595e-05	3.37492	0.000122139
		17.5363	39877	3.24921	-0.000325521	3.31731	1.5015e-05	3.37931	0.000109709
		17.5404	47072.8	3.25331	-0.000322999	3.32141	1.55851e-05	3.38369	8.86688e-05
		17.5445	51086.3	3.2574	-0.000318791	3.3255	1.58847e-05	3.38808	7.52082e-05
		17.5486	49486.2	3.2615	-0.000314896	3.3296	1.58582e-05	3.39247	7.51995e-05
		17.5527	47220.7	3.26559	-0.000311287	3.33369	1.55223e-05	3.39685	9.15166e-05
		17.5568	43509.9	3.26969	-0.000325331	3.33779	1.43984e-05	3.40124	0.000110046
		17.5609	39059.2	3.27378	-0.000328943	3.34188	1.34183e-05	3.40562	9.93514e-05
		17.565	40183.6	3.27788	-0.000309961	3.34598	1.32088e-05	3.41001	6.53724e-05
		17.5691	43255.7	3.28197	-0.000287038	3.35007	1.34057e-05	3.4144	3.98402e-05
		17.5731	42258.7	3.28607	-0.000265815	3.35417	1.36283e-05	3.41878	2.26997e-05
		17.5772	40119.5	3.29016	-0.000246189	3.35826	1.38752e-05	3.42317	2.53049e-05
		17.5813	40621.1	3.29426	-0.000233473	3.36236	1.37847e-05	3.42755	1.74932e-05
		17.5854	42739.4	3.29835	-0.00024673	3.36645	1.36754e-05	3.43194	-2.83262e-05
		17.5895	48977.3	3.30245	-0.000253014	3.37055	1.35481e-05	3.43633	-5.14734e-05
		17.5936	56001.5	3.30654	-0.000261155	3.37464	1.35925e-05	3.44071	-4.709e-05
		17.5977	60450.3	3.31064	-0.000271063	3.37874	1.37252e-05	3.4451	-4.76237e-05
		17.6018	62155.6	3.31473	-0.000292697	3.38283	1.3884e-05	3.44948	-2.01188e-05
		17.6059	58490.4	3.31883	-0.000313897	3.38693	1.40677e-05	3.45387	-1.2849e-05
		17.6141	69215.9	3.32292	-0.000334691	3.39102	1.42187e-05	3.45826	-4.95932e-05
		17.6182	86912.2	3.32702	-0.000316516	3.39512	1.29815e-05	3.46264	-6.03679e-05
		17.6223	102298	3.33111	-0.000237986	3.39921	1.34399e-05	3.46703	-6.22182e-05
		17.6305	91500.3	3.33521	-0.000157252	3.40331	1.41356e-05	3.47141	-7.06185e-05
		17.6346	80952	3.3393	-8.21791e-05	3.4074	1.49522e-05	3.4758	-5.94923e-05
		17.6387	77041.5	3.3434	-1.2433e-05	3.4115	1.58316e-05	3.48019	-6.19984e-05
		17.6428	90715.7	3.34749	4.68416e-05	3.41559	1.59717e-05	3.48457	-8.59406e-05
		17.6469	97332.1	3.35159	5.02388e-05	3.41969	1.54099e-05	3.48896	-0.000105182
		17.651	102725	3.35568	2.69334e-05	3.42378	1.52296e-05	3.49334	-0.000128337
		17.655	120757	3.35978	3.40946e-06	3.42787	1.545e-05	3.49773	-0.000146787
		17.6591	141881	3.36387	-2.03031e-05	3.43197	1.56168e-05	3.50212	-0.000138402
		17.6632	209060	3.36797	-5.99047e-05	3.43606	1.57328e-05	3.5065	-0.000129129
		17.6673	434150	3.37206	-5.30525e-05	3.44016	1.5329e-05	3.51089	-0.000169053
		17.6714	2.06554e+06	3.37616	-4.3161e-05	3.44425	1.36045e-05	3.51527	-0.000211033
		17.6796	543889	3.38025	-3.56096e-05	3.44835	1.2621e-05	3.51966	-0.000225936
		17.6837	110441	3.38435	-3.02679e-05	3.45244	1.17823e-05	3.52405	-0.000237642
		17.6878	42780.8	3.38844	-8.04164e-06	3.45654	1.09039e-05	3.52843	-0.000220184
		17.6919	28982.1	3.39254	9.15292e-06	3.46063	9.98776e-06	3.53282	-0.000204541
		17.696	33134.7	3.39663	2.16108e-05	3.46473	1.00738e-05	3.5372	-0.000225762
		17.7001	48975.6	3.40073	2.27639e-05	3.46882	1.02649e-05	3.54159	-0.000248242
		17.7042	47397.5	3.40482	3.53488e-05	3.47292	1.02632e-05	3.54598	-0.000258929
		17.7083	68910.1	3.40892	4.76299e-05	3.47701	1.0078e-05	3.55036	-0.000273202
		17.7124	102373	3.41301	5.49109e-05	3.48111	9.68911e-06	3.55475	-0.000264229
		17.7165	281635	3.4171	5.74979e-05	3.4852	9.3153e-06	3.55913	-0.000250311
		17.8434	2.7886e+06	3.4212	5.09253e-05	3.4893	8.95598e-06	3.56352	-0.000275835
		17.8475	1.60228e+06	3.42529	3.76583e-05	3.49339	8.62901e-06	3.56791	-0.000292402
		17.8516	1.5396e+07	3.42939	2.23308e-05	3.49749	8.37111e-06	3.57229	-0.00029532
		17.8762	4.37973e+06	3.43348	5.06372e-06	3.50158	8.19709e-06	3.57668	-0.00030416
		17.9294	8.63417e+06	3.43758	-2.5811e-05	3.50568	8.10274e-06	3.58106	-0.000287624
		17.954	1.8719e+07	3.44167	-3.90285e-05	3.50977	8.06462e-06	3.58545	-0.000283136
		18.7238	2.75582e+06	3.44577	-3.09148e-05	3.51387	8.07989e-06	3.58984	-0.000320483
		18.7279	331233	3.44986	-3.19846e-05	3.51796	6.90365e-06	3.59422	-0.000357014
		18.732	168471	3.45396	-4.17037e-05	3.52206	5.68646e-06	3.59861	-0.000384306
		18.7361	111893	3.45805	-7.10726e-05	3.52615	3.86716e-06	3.60299	-0.000397524
		18.7402	90867.1	3.46215	-9.99371e-05	3.53025	2.75584e-06	3.60738	-0.000399858
		18.7443	63681.1	3.46624	-0.000125598	3.53434	2.18726e-06	3.61177	-0.000410125
		18.7484	42952.1	3.47034	-0.000154048	3.53844	1.91609e-06	3.61615	-0.000438874
		18.7525	33478.1	3.47443	-0.000185115	3.54253	1.82924e-06	3.62054	-0.000469402
		18.7566	30864	3.47853	-0.000183383	3.54663	1.86728e-06	3.62492	-0.000474782
		18.7607	23102.6	3.48262	-0.000172876	3.55072	2.0236e-06	3.62931	-0.000476048
		18.7648	15036.3	3.48672	-0.000160534	3.55482	2.29855e-06	3.6337	-0.000477796
		18.7689	8878.98	3.49081	-0.000146471	3.55891	2.38534e-06	3.63808	-0.000474831
		18.773	5841.73	3.49491	-0.000133238	3.56301	2.29386e-06	3.64247	-0.000487232
		18.777	4501.03	3.499	-0.000120773	3.5671	1.73119e-06	3.64685	-0.000514159
		18.7811	4167.22	3.5031	-0.000111542	3.5712	3.82774e-07	3.65124	-0.000536016
		18.7852	3630.65	3.50719	-0.000114405	3.57529	-5.07126e-07	3.65563	-0.00054975
		18.7893	3214.66	3.51129	-0.000128648	3.57939	-1.01705e-06	3.66001	-0.000544065
		18.7934	5207.89	3.51538	-0.000148854	3.58348	-1.38542e-06	3.6644	-0.00052389
		18.7975	8935.61	3.51948	-0.000155846	3.58758	-1.64906e-06	3.66878	-0.000531622
		18.8016	28650.3	3.52357	-0.000163471	3.59167	-1.81325e-06	3.67317	-0.000570717
		18.8098	20646.1	3.52767	-0.000171696	3.59577	-1.05036e-06	3.67756	-0.000602514
		18.8139	2755.62	3.53176	-0.00016726	3.59986	8.8654e-09	3.68194	-0.000616605
		18.818	2202.02	3.53586	-0.000167677	3.60396	1.34961e-06	3.68633	-0.000638822
		18.8221	2349.23	3.53995	-0.000172651	3.60805	2.38244e-06	3.69071	-0.000665516
		18.8262	2607.94	3.54405	-0.000188452	3.61215	3.12252e-06	3.6951	-0.000683435
		18.8303	2799.41	3.54814	-0.000208446	3.61624	3.14224e-06	3.69949	-0.000720457
		18.8344	3169.05	3.55224	-0.000232386	3.62033	1.17714e-06	3.70387	-0.000747479
		18.8385	1900.72	3.55633	-0.000268599	3.62443	1.96163e-06	3.70826	-0.000758177
		18.8426	1489.22	3.56043	-0.000271974	3.62852	2.81645e-06	3.71264	-0.000760923
		18.8467	1328.86	3.56452	-0.000262395	3.63262	3.73826e-06	3.71703	-0.000739106
		18.8508	1178.63	3.56862	-0.000255842	3.63671	4.27944e-06	3.72142	-0.000753732
		18.8548	1048.08	3.57271	-0.000252143	3.64081	4.45909e-06	3.7258	-0.000788329
		18.8589	903.986	3.57681	-0.000249981	3.6449	3.79681e-06	3.73019	-0.000799924
		18.863	675.653	3.5809	-0.000249257	3.649	2.08814e-06	3.73457	-0.00079705
		18.8671	555.517	3.585	-0.000233717	3.65309	2.28677e-06	3.73896	-0.000799508
		18.8712	511.04	3.58909	-0.000204229	3.65719	2.53304e-06	3.74335	-0.000805729
		18.8753	554.403	3.59319	-0.000186233	3.66128	2.82473e-06	3.74773	-0.000830478
		18.8794	718.53	3.59728	-0.000179059	3.66538	2.84379e-06	3.75212	-0.000864764
		18.8835	891.223	3.60137	-0.000194056	3.66947	3.55343e-06	3.7565	-0.000895925
		18.8876	943.98	3.60547	-0.000197596	3.67357	4.61911e-06	3.76089	-0.000921295
		18.8917	969.893	3.60956	-0.0002005	3.67766	5.57474e-06	3.76528	-0.000916233
		18.8958	914.931	3.61366	-0.000208232	3.68176	6.42572e-06	3.76966	-0.000915974
		18.8999	873.31	3.61775	-0.000220512	3.68585	6.89918e-06	3.77405	-0.000947338
		18.904	832.449	3.62185	-0.000182197	3.68995	7.3617e-06	3.77843	-0.00100792
		18.9081	805.026	3.62594	-0.000137368	3.69404	6.79741e-06	3.78282	-0.00104503
		18.9122	763.641	3.63004	-9.54598e-05	3.69814	6.7376e-06	3.78721	-0.00106504
		18.9163	735.558	3.63413	-5.62925e-05	3.70223	6.91704e-06	3.79159	-0.00107199
		18.9204	673.819	3.63823	-2.43781e-05	3.70633	7.00523e-06	3.79598	-0.00105214
		18.9245	584.474	3.64232	7.1421e-07	3.71042	7.00661e-06	3.80036	-0.00105552
		18.9286	513.139	3.64642	-6.33574e-06	3.71452	6.83331e-06	3.80475	-0.0010898
		18.9327	469.639	3.65051	-3.09139e-05	3.71861	6.23129e-06	3.80914	-0.00112106
		18.9367	452.316	3.65461	-5.58235e-05	3.72271	5.82422e-06	3.81352	-0.00113728
		18.9408	482.458	3.6587	-6.26311e-05	3.7268	5.57968e-06	3.81791	-0.0011405
		18.9449	584.428	3.6628	-6.94556e-05	3.7309	5.41107e-06	3.82229	-0.00112305
		18.949	695.634	3.66689	-7.6292e-05	3.73499	5.31473e-06	3.82668	-0.00112602
		18.9531	730.041	3.67099	-9.73533e-05	3.73909	5.84011e-06	3.83107	-0.00116158
		18.9572	720.804	3.67508	-0.000110745	3.74318	6.69299e-06	3.83545	-0.00119067
		18.9613	672.922	3.67918	-0.000114372	3.74728	7.59311e-06	3.83984	-0.00121346
		18.9654	643.273	3.68327	-0.00012799	3.75137	8.53808e-06	3.84422	-0.00121325
		18.9695	613.445	3.68737	-0.000151018	3.75547	9.66657e-06	3.84861	-0.00119389
		18.9736	570.878	3.69146	-0.000169528	3.75956	1.0531e-05	3.853	-0.00122656
		18.9777	541.934	3.69556	-0.000187354	3.76366	1.11446e-05	3.85738	-0.00126344
		18.9859	572.078	3.69965	-0.000204537	3.76775	1.10243e-05	3.86177	-0.00127199
		18.9941	553.263	3.70375	-0.000233861	3.77185	1.09244e-05	3.86615	-0.0013071
		18.9982	509.561	3.70784	-0.000252099	3.77594	1.04668e-05	3.87054	-0.00133279
		19.0023	431.007	3.71194	-0.00026097	3.78004	9.82022e-06	3.87493	-0.00134193
		19.0064	365.947	3.71603	-0.000276312	3.78413	8.35343e-06	3.87931	-0.00137009
		19.0105	319.291	3.72013	-0.000297762	3.78823	7.46489e-06	3.8837	-0.0013984
		19.0145	286.332	3.72422	-0.000299519	3.79232	6.70177e-06	3.88808	-0.00141109
		19.0186	282.831	3.72832	-0.000258412	3.79642	6.05785e-06	3.89247	-0.00142168
		19.0227	307.047	3.73241	-0.000222568	3.80051	5.1032e-06	3.89686	-0.00142035
		19.0268	328.335	3.73651	-0.000191679	3.8046	5.23804e-06	3.90124	-0.00139885
		19.0309	344.911	3.7406	-0.000198242	3.8087	5.50872e-06	3.90563	-0.00139205
		19.035	358.765	3.7447	-0.000237879	3.81279	5.9082e-06	3.91001	-0.00142049
		19.0391	335.389	3.74879	-0.000271292	3.81689	6.27209e-06	3.9144	-0.00144879
		19.0432	349.279	3.75289	-0.000303038	3.82098	6.60227e-06	3.91879	-0.00146051
		19.0473	470.961	3.75698	-0.000333207	3.82508	6.19617e-06	3.92317	-0.00146384
		19.0514	772.513	3.76108	-0.000354844	3.82917	5.90499e-06	3.92756	-0.00144009
		19.0555	971.044	3.76517	-0.000344326	3.83327	5.60261e-06	3.93194	-0.00144672
		19.0596	1020.6	3.76927	-0.000326277	3.83736	5.28955e-06	3.93633	-0.00149611
		19.0637	985.426	3.77336	-0.000320905	3.84146	4.70443e-06	3.94072	-0.00151474
		19.0678	942.62	3.77746	-0.000327468	3.84555	2.65651e-06	3.9451	-0.00153077
		19.0719	907.945	3.78155	-0.000336965	3.84965	3.85373e-07	3.94949	-0.00153496
		19.076	876.2	3.78565	-0.000353975	3.85374	-1.62015e-06	3.95387	-0.00152348
		19.0801	825.078	3.78974	-0.00037241	3.85784	-3.46543e-06	3.95826	-0.0015407
		19.0842	760.471	3.79383	-0.000376767	3.86193	-5.15854e-06	3.96265	-0.00158464
		19.0883	749.375	3.79793	-0.00037768	3.86603	-6.67654e-06	3.96703	-0.00162689
		19.0964	704.134	3.80202	-0.000379322	3.87012	-7.97176e-06	3.97142	-0.00164829
		19.1005	654.951	3.80612	-0.000381646	3.87422	-9.05537e-06	3.9758	-0.00165475
		19.1128	666.861	3.81021	-0.00038859	3.87831	-9.80634e-06	3.98019	-0.00164095
		19.1169	641.674	3.81431	-0.000410594	3.88241	-9.80753e-06	3.98458	-0.00163717
		19.1251	651.999	3.8184	-0.00041437	3.8865	-9.65275e-06	3.98896	-0.00164875
		19.1292	691.185	3.8225	-0.00041706	3.8906	-9.3499e-06	3.99335	-0.00166114
		19.1333	720.364	3.82659	-0.000420013	3.89469	-8.14268e-06	3.99773	-0.0016658
		19.1374	739.867	3.83069	-0.000423216	3.89879	-6.92536e-06	4.00212	-0.00166844
		19.1456	689.352	3.83478	-0.000414299	3.90288	-5.6994e-06	4.00651	-0.00165377
		19.1497	670.37	3.83888	-0.000404554	3.90698	-4.55846e-06	4.01089	-0.00164317
		19.1579	629.512	3.84297	-0.00039403	3.91107	-4.36542e-06	4.01528	-0.00166001
		19.162	619.139	3.84707	-0.000369402	3.91517	-4.24355e-06	4.01966	-0.00167659
		19.1702	588.861	3.85116	-0.000345919	3.91926	-4.09511e-06	4.02405	-0.00167815
		19.1783	626.639	3.85526	-0.000324012	3.92336	-3.92113e-06	4.02844	-0.00166686
		19.1824	654.696	3.85935	-0.000303584	3.92745	-4.26978e-06	4.03282	-0.00165612
		19.1865	633.461	3.86345	-0.000304654	3.93155	-5.07586e-06	4.03721	-0.00165371
		19.1906	566.776	3.86754	-0.000291634	3.93564	-7.18451e-06	4.04159	-0.00167422
		19.1947	519.57	3.87164	-0.000273428	3.93974	-8.47525e-06	4.04598	-0.0017025
		19.1988	555.676	3.87573	-0.000256495	3.94383	-9.50681e-06	4.05037	-0.00172755
		19.2029	666.275	3.87983	-0.000240774	3.94793	-1.02927e-05	4.05475	-0.00174055
		19.207	761.629	3.88392	-0.000215478	3.95202	-1.09119e-05	4.05914	-0.00172359
		19.2111	843.768	3.88802	-0.000168436	3.95612	-1.04677e-05	4.06352	-0.00172141
		19.2152	980.266	3.89211	-0.000133449	3.96021	-1.03569e-05	4.06791	-0.00175121
		19.2193	1247.45	3.89621	-0.00010979	3.96431	-1.05625e-05	4.0723	-0.00176741
		19.2234	1297.23	3.9003	-0.000128279	3.9684	-1.16766e-05	4.07668	-0.00176406
		19.2316	1396.27	3.9044	-0.000154963	3.9725	-1.34732e-05	4.08107	-0.00174859
		19.2357	1519.89	3.90849	-0.000130595	3.97659	-1.49576e-05	4.08545	-0.00172111
		19.2398	1670.12	3.91259	-8.55896e-05	3.98069	-1.6381e-05	4.08984	-0.00170134
		19.2439	2044.17	3.91668	-4.01973e-05	3.98478	-1.77464e-05	4.09423	-0.00172086
		19.248	2766.53	3.92078	-1.81133e-05	3.98888	-1.75213e-05	4.09861	-0.00174383
		19.2521	4569.71	3.92487	-1.79816e-05	3.99297	-1.69916e-05	4.103	-0.00174504
		19.2561	23080.2	3.92897	-4.59534e-05	3.99706	-1.61727e-05	4.10738	-0.00173667
		19.2684	247777	3.93306	-5.01928e-05	4.00116	-1.52012e-05	4.11177	-0.00170775
		19.2725	9669.45	3.93716	-4.82717e-05	4.00525	-1.42227e-05	4.11616	-0.00169783
		19.2766	8744.53	3.94125	-4.84135e-05	4.00935	-1.32372e-05	4.12054	-0.00171844
		19.2807	12173.3	3.94535	-5.04981e-05	4.01344	-1.3379e-05	4.12493	-0.00172693
		19.2848	34461.8	3.94944	-5.02805e-05	4.01754	-1.36894e-05	4.12931	-0.00171558
		19.9605	2788.21	3.95354	-5.05898e-05	4.02163	-1.30643e-05	4.1337	-0.00171422
		19.9646	543.667	3.95763	-5.13897e-05	4.02573	-1.22445e-05	4.13809	-0.0016939
		19.9687	320.824	3.96173	-5.0141e-05	4.02982	-1.13888e-05	4.14247	-0.00168364
		19.9728	278.834	3.96582	-5.73939e-05	4.03392	-1.04992e-05	4.14686	-0.00170296
		19.9809	266.278	3.96992	-7.26363e-05	4.03801	-1.12969e-05	4.15124	-0.00171814
		19.985	258.847	3.97401	-8.83672e-05	4.04211	-1.27573e-05	4.15563	-0.00173446
		19.9891	238.255	3.97811	-8.74038e-05	4.0462	-1.37524e-05	4.16002	-0.00173615
		19.9932	227.157	3.9822	-7.31685e-05	4.0503	-1.43053e-05	4.1644	-0.00170962
		19.9973	217.116	3.98629	-5.68572e-05	4.05439	-1.45336e-05	4.16879	-0.0016974
		20.0014	229.461	3.99039	-3.76498e-05	4.05849	-1.47267e-05	4.17317	-0.00171676
		20.0055	264.475	3.99448	-2.5748e-05	4.06258	-1.48864e-05	4.17756	-0.00171606
		20.0096	298.664	3.99858	-2.074e-05	4.06668	-1.66052e-05	4.18195	-0.00170963
		20.0137	331.372	4.00267	-2.07911e-05	4.07077	-1.77731e-05	4.18633	-0.00171082
		20.0178	352.762	4.00677	-2.56017e-05	4.07487	-1.86697e-05	4.19072	-0.00168772
		20.0219	392.026	4.01086	-5.36128e-05	4.07896	-1.94547e-05	4.1951	-0.00164984
		20.026	430.918	4.01496	-5.76293e-05	4.08306	-2.01339e-05	4.19949	-0.00164439
		20.0301	465.272	4.01905	-5.70147e-05	4.08715	-2.09103e-05	4.20388	-0.00164835
		20.0383	446.707	4.02315	-5.20392e-05	4.09125	-2.17793e-05	4.20826	-0.00165213
		20.0424	455.048	4.02724	-4.33953e-05	4.09534	-2.32783e-05	4.21265	-0.00165177
		20.0465	550.406	4.03134	-4.0107e-05	4.09944	-2.38588e-05	4.21703	-0.00164298
		20.0506	633.158	4.03543	-4.18626e-05	4.10353	-2.37731e-05	4.22142	-0.00163343
		20.0547	702	4.03953	-7.8127e-05	4.10763	-2.35166e-05	4.22581	-0.00164766
		20.0587	741.7	4.04362	-0.000105582	4.11172	-2.34805e-05	4.23019	-0.00165819
		20.0669	700.423	4.04772	-0.000112032	4.11582	-2.36535e-05	4.23458	-0.00164243
		20.071	670.84	4.05181	-0.000114431	4.11991	-2.32386e-05	4.23896	-0.00163904
		20.0751	641.979	4.05591	-0.000116192	4.12401	-2.18492e-05	4.24335	-0.00162847
		20.0792	617.813	4.06	-0.000124414	4.1281	-2.07229e-05	4.24774	-0.00162289
		20.0833	600.879	4.0641	-0.000138716	4.1322	-1.98459e-05	4.25212	-0.00163485
		20.0915	562.52	4.06819	-0.000165803	4.13629	-1.95271e-05	4.25651	-0.00164293
		20.0956	556.676	4.07229	-0.000180203	4.14039	-2.00764e-05	4.26089	-0.00165848
		20.1079	538.518	4.07638	-0.000183362	4.14448	-2.07733e-05	4.26528	-0.00166268
		20.112	577.695	4.08048	-0.000182651	4.14858	-2.10438e-05	4.26967	-0.00163873
		20.1161	643.591	4.08457	-0.000181633	4.15267	-2.10979e-05	4.27405	-0.00161403
		20.1202	704.723	4.08867	-0.000202119	4.15677	-2.10976e-05	4.27844	-0.00162788
		20.1243	758.1	4.09276	-0.000242847	4.16086	-2.10459e-05	4.28282	-0.00164487
		20.1284	781.188	4.09686	-0.000277538	4.16496	-2.19613e-05	4.28721	-0.00164069
		20.1366	758.005	4.10095	-0.000300155	4.16905	-2.22037e-05	4.2916	-0.0016223
		20.1406	786.43	4.10505	-0.000322452	4.17315	-2.2179e-05	4.29598	-0.00159101
		20.1447	824.9	4.10914	-0.000344448	4.17724	-2.19006e-05	4.30037	-0.00156727
		20.1488	873.326	4.11324	-0.000366687	4.18134	-2.11415e-05	4.30475	-0.00156409
		20.1529	936.435	4.11733	-0.000349179	4.18543	-2.02512e-05	4.30914	-0.00157344
		20.157	996.353	4.12143	-0.000315555	4.18952	-1.93515e-05	4.31353	-0.00157646
		20.1611	1053.55	4.12552	-0.000288637	4.19362	-1.84429e-05	4.31791	-0.00157763
		20.1652	1069.49	4.12962	-0.000268028	4.19771	-1.76037e-05	4.3223	-0.00155656
		20.1734	1039.9	4.13371	-0.000268558	4.20181	-1.67553e-05	4.32668	-0.0015299
		20.1857	973.427	4.13781	-0.000295662	4.2059	-1.58977e-05	4.33107	-0.00152702
		20.1898	943.869	4.1419	-0.000298218	4.21	-1.52957e-05	4.33546	-0.00154332
		20.1939	920.442	4.146	-0.000290351	4.21409	-1.45212e-05	4.33984	-0.0015466
		20.2021	1061.12	4.15009	-0.000280301	4.21819	-1.35827e-05	4.34423	-0.00154254
		20.2062	1143.7	4.15419	-0.000243376	4.22228	-1.25262e-05	4.34861	-0.0015214
		20.2144	1199.17	4.15828	-0.000196833	4.22638	-1.147e-05	4.353	-0.00149253
		20.2184	1275.98	4.16238	-0.000172681	4.23047	-1.04164e-05	4.35739	-0.00150481
		20.2225	1318.65	4.16647	-0.000169595	4.23457	-1.07978e-05	4.36177	-0.00153574
		20.2348	1280.11	4.17057	-0.00019212	4.23866	-1.25012e-05	4.36616	-0.00154595
		20.2389	1231.4	4.17466	-0.000199062	4.24276	-1.32756e-05	4.37054	-0.00154378
		20.2471	1664.19	4.17875	-0.000189398	4.24685	-1.38125e-05	4.37493	-0.00152724
		20.2512	3589.59	4.18285	-0.000130781	4.25095	-1.42111e-05	4.37932	-0.00149474
		20.4273	4179.43	4.18694	-8.08325e-05	4.25504	-1.44783e-05	4.3837	-0.00148493
		20.4314	1695.97	4.19104	-3.90378e-05	4.25914	-1.47559e-05	4.38809	-0.00148459
		20.4355	1536.8	4.19513	-4.95458e-05	4.26323	-1.50428e-05	4.39247	-0.00147008
		20.4396	659.444	4.19923	-8.95181e-05	4.26733	-1.56396e-05	4.39686	-0.00146543
		20.4437	604.687	4.20332	-0.000122118	4.27142	-1.72858e-05	4.40125	-0.00145052
		20.4478	756.694	4.20742	-0.000149435	4.27552	-1.84958e-05	4.40563	-0.00142175
		20.4519	859.519	4.21151	-0.000149383	4.27961	-1.94611e-05	4.41002	-0.00141722
		20.456	897.159	4.21561	-0.000152671	4.28371	-2.0486e-05	4.4144	-0.00143882
		20.46	808.324	4.2197	-0.000159103	4.2878	-2.15675e-05	4.41879	-0.00143654
		20.4641	657.393	4.2238	-0.000166355	4.2919	-2.26552e-05	4.42318	-0.00144126
		20.4682	562.649	4.22789	-0.000146336	4.29599	-2.26933e-05	4.42756	-0.00143759
		20.4723	500.57	4.23199	-0.000122996	4.30009	-2.25076e-05	4.43195	-0.00139576
		20.4764	516.289	4.23608	-0.000109001	4.30418	-2.2176e-05	4.43633	-0.00138151
		20.4805	547.576	4.24018	-0.000103802	4.30828	-2.22659e-05	4.44072	-0.00140241
		20.4846	528.889	4.24427	-9.62935e-05	4.31237	-2.27558e-05	4.44511	-0.00142156
		20.4887	462.709	4.24837	-9.84648e-05	4.31647	-2.17747e-05	4.44949	-0.0014216
		20.4928	366.338	4.25246	-0.000109727	4.32056	-2.07533e-05	4.45388	-0.00142879
		20.4969	226.774	4.25656	-0.000118628	4.32466	-2.06735e-05	4.45826	-0.00142164
		20.501	228.164	4.26065	-0.000104093	4.32875	-2.0673e-05	4.46265	-0.00141537
		20.5051	1902.65	4.26475	-8.66657e-05	4.33285	-2.07479e-05	4.46704	-0.00142949
		20.5993	1340.18	4.26884	-6.65335e-05	4.33694	-2.10785e-05	4.47142	-0.00144817
		20.6034	502.714	4.27294	-1.88252e-05	4.34104	-2.08885e-05	4.47581	-0.00144534
		20.6075	774.733	4.27703	3.09538e-05	4.34513	-2.03921e-05	4.48019	-0.00141912
		20.6116	1129.82	4.28113	8.17447e-05	4.34923	-1.97933e-05	4.48458	-0.0013778
		20.6197	925.924	4.28522	0.000146003	4.35332	-1.89845e-05	4.48897	-0.00134956
		20.6238	807.501	4.28932	0.000192225	4.35742	-1.80513e-05	4.49335	-0.00136056
		20.6279	733.807	4.29341	0.000221478	4.36151	-1.71319e-05	4.49774	-0.00137445
		20.632	714.417	4.29751	0.000202497	4.36561	-1.62255e-05	4.50212	-0.00135751
		20.6361	673.253	4.3016	0.000216549	4.3697	-1.58409e-05	4.50651	-0.00133416
		20.6402	574.78	4.3057	0.000225892	4.37379	-1.47829e-05	4.5109	-0.00131382
		20.6443	509.769	4.30979	0.000230799	4.37789	-1.34998e-05	4.51528	-0.00129449
		20.6525	531.929	4.31389	0.000225358	4.38198	-1.22953e-05	4.51967	-0.00129726
		20.6566	561.182	4.31798	0.000216372	4.38608	-1.11653e-05	4.52405	-0.00130825
		20.6607	594.914	4.32208	0.000205113	4.39017	-1.03983e-05	4.52844	-0.00130684
		20.6648	623.049	4.32617	0.000191716	4.39427	-1.06349e-05	4.53283	-0.00128767
		20.6689	640.384	4.33027	0.000163565	4.39836	-1.09597e-05	4.53721	-0.00126817
		20.673	674.476	4.33436	0.000143064	4.40246	-1.22339e-05	4.5416	-0.00126191
		20.6771	635.292	4.33846	0.000139718	4.40655	-1.21488e-05	4.54598	-0.00127324
		20.6812	757.735	4.34255	0.000137661	4.41065	-1.18275e-05	4.55037	-0.00129633
		20.6853	936.903	4.34665	0.00012079	4.41474	-1.16209e-05	4.55476	-0.00130523
		20.6894	1124.33	4.35074	8.99712e-05	4.41884	-1.15234e-05	4.55914	-0.00128695
		20.6935	1317.42	4.35484	6.68426e-05	4.42293	-1.1869e-05	4.56353	-0.00124504
		20.6976	1409.89	4.35893	4.60092e-05	4.42703	-1.24464e-05	4.56791	-0.00122533
		20.7016	1322.08	4.36302	2.22909e-05	4.43112	-1.25275e-05	4.5723	-0.00123694
		20.7057	1115.18	4.36712	-4.14973e-06	4.43522	-1.23638e-05	4.57669	-0.00123059
		20.7139	1074.19	4.37121	-7.23928e-06	4.43931	-1.19677e-05	4.58107	-0.00120808
		20.718	1091.25	4.37531	5.74797e-07	4.44341	-1.14407e-05	4.58546	-0.00118074
		20.7221	1188.26	4.3794	4.82063e-06	4.4475	-1.09567e-05	4.58984	-0.00115058
		20.7262	1263.35	4.3835	5.71675e-06	4.4516	-1.05128e-05	4.59423	-0.00113433
		20.7344	1156.04	4.38759	-1.03891e-05	4.45569	-1.03787e-05	4.59862	-0.00113746
		20.7385	1118.54	4.39169	-3.84017e-05	4.45979	-9.44624e-06	4.603	-0.00112749
		20.7426	1126.24	4.39578	-3.77774e-05	4.46388	-8.09347e-06	4.60739	-0.00111426
		20.7508	1003.16	4.39988	-1.52697e-05	4.46798	-6.56851e-06	4.61177	-0.00110687
		20.7549	903.153	4.40397	1.48225e-05	4.47207	-5.04962e-06	4.61616	-0.00106695
		20.759	806.333	4.40807	1.62075e-05	4.47617	-3.53652e-06	4.62055	-0.00104118
		20.7631	707.857	4.41216	-9.41664e-06	4.48026	-2.19847e-06	4.62493	-0.00105435
		20.7672	623.518	4.41626	-4.32795e-05	4.48436	-1.02738e-06	4.62932	-0.00105343
		20.7713	560.43	4.42035	-8.75948e-05	4.48845	6.02371e-08	4.6337	-0.00104385
		20.7754	2821.48	4.42445	-0.000140204	4.49255	1.65847e-07	4.63809	-0.00102227
		20.8327	700.604	4.42854	-0.000145954	4.49664	3.92802e-07	4.64248	-0.00100129
		20.8368	839.573	4.43264	-0.000157908	4.50074	7.2563e-07	4.64686	-0.000998418
		20.8409	873.6	4.43673	-0.000175694	4.50483	8.53329e-07	4.65125	-0.00100646
		20.845	926.872	4.44083	-0.000212904	4.50893	7.86256e-07	4.65563	-0.00101682
		20.8491	1203.63	4.44492	-0.00024887	4.51302	7.36972e-07	4.66002	-0.0010216
		20.8532	1751.85	4.44902	-0.000276138	4.51712	1.49669e-06	4.66441	-0.00100444
		20.8573	2295.63	4.45311	-0.000281849	4.52121	2.57182e-06	4.66879	-0.000960167
		20.8613	2371.81	4.45721	-0.000206525	4.52531	3.04132e-06	4.67318	-0.0009358
		20.8654	2519.76	4.4613	-0.000151936	4.5294	2.93579e-06	4.67756	-0.000937187
		20.8695	2663.17	4.4654	-0.000116864	4.5335	3.15146e-06	4.68195	-0.000936541
		20.8736	2810.24	4.46949	-0.000127304	4.53759	3.86092e-06	4.68634	-0.000918168
		20.8818	2694.15	4.47359	-0.000139193	4.54169	4.61556e-06	4.69072	-0.000903856
		20.8859	2528.29	4.47768	-0.000150874	4.54578	5.41215e-06	4.69511	-0.000876355
		20.89	2303.93	4.48178	-0.000162359	4.54988	6.20157e-06	4.69949	-0.000837432
		20.8941	2106.8	4.48587	-0.000164562	4.55397	6.89011e-06	4.70388	-0.000828278
		20.8982	2067.06	4.48997	-0.000135201	4.55807	7.62413e-06	4.70827	-0.00083169
		20.9023	2161.39	4.49406	-0.000102223	4.56216	8.4009e-06	4.71265	-0.000832795
		20.9064	2327.17	4.49816	-7.15014e-05	4.56625	9.02119e-06	4.71704	-0.000814368
		20.9105	2540.71	4.50225	-4.29032e-05	4.57035	9.54872e-06	4.72142	-0.000777788
		20.9146	2757.51	4.50635	-2.7793e-05	4.57444	9.42428e-06	4.72581	-0.000756039
		20.9187	2945.2	4.51044	-7.43001e-05	4.57854	8.94305e-06	4.7302	-0.000771969
		20.931	2836.05	4.51454	-6.08628e-05	4.58263	8.08604e-06	4.73458	-0.00078223
		20.9351	2665.64	4.51863	-2.96786e-05	4.58673	6.87236e-06	4.73897	-0.000788051
		20.9432	2558.94	4.52273	4.67037e-06	4.59082	4.90373e-06	4.74335	-0.000790963
		20.9555	2455.68	4.52682	3.5228e-05	4.59492	3.57543e-06	4.74774	-0.000760334
		20.9596	2316.28	4.53092	6.22254e-05	4.59901	2.40398e-06	4.75213	-0.000743171
		20.9637	2130.81	4.53501	5.91777e-05	4.60311	1.38146e-06	4.75651	-0.000752379
		20.9801	2055.88	4.53911	9.39504e-05	4.6072	3.87278e-07	4.7609	-0.00077082
		20.9842	2102.12	4.5432	0.000131552	4.6113	-5.79925e-07	4.76528	-0.000779592
		20.9883	2167.44	4.5473	0.000139887	4.61539	-1.63442e-06	4.76967	-0.000760304
		20.9965	2256.75	4.55139	0.000120676	4.61949	-2.27214e-06	4.77406	-0.000710287
		21.0006	2215.04	4.55548	7.06921e-05	4.62358	-2.73584e-06	4.77844	-0.000661916
		21.0047	2143.94	4.55958	5.09685e-05	4.62768	-3.55142e-06	4.78283	-0.000657625
		21.017	2056.29	4.56367	5.12355e-05	4.63177	-4.70077e-06	4.78721	-0.000660439
		21.021	1848.68	4.56777	6.07718e-05	4.63587	-6.004e-06	4.7916	-0.000648106
		21.0251	1621.42	4.57186	6.51643e-05	4.63996	-6.13503e-06	4.79599	-0.000628697
		21.0292	1465.34	4.57596	6.47161e-05	4.64406	-5.32008e-06	4.80037	-0.000590358
		21.0333	1332.32	4.58005	4.58373e-05	4.64815	-4.44646e-06	4.80476	-0.000546764
		21.0374	1232.99	4.58415	3.55917e-05	4.65225	-3.51765e-06	4.80914	-0.000537604
		21.0415	1134.51	4.58824	2.30117e-05	4.65634	-2.53685e-06	4.81353	-0.000542042
		21.0456	1034.37	4.59234	8.22276e-06	4.66044	-1.5209e-06	4.81792	-0.000535176
		21.0497	960.61	4.59643	-9.37765e-06	4.66453	-4.71433e-07	4.8223	-0.000524071
		21.0538	984.076	4.60053	-2.96216e-05	4.66863	-1.20008e-07	4.82669	-0.000497454
		21.0579	1059.16	4.60462	-5.60858e-05	4.67272	-4.30635e-07	4.83107	-0.000484392
		21.062	1177.09	4.60872	-6.73625e-05	4.67682	-2.22039e-06	4.83546	-0.000494813
		21.0661	1342.99	4.61281	-7.57335e-05	4.68091	-2.47454e-06	4.83985	-0.000497851
		21.0702	1543.26	4.61691	-8.1381e-05	4.68501	-2.30033e-06	4.84423	-0.000502702
		21.0743	1813.57	4.621	-8.65701e-05	4.6891	-1.90549e-06	4.84862	-0.000507591
		21.0784	2298.14	4.6251	-9.13224e-05	4.6932	-1.88025e-06	4.853	-0.000483891
		21.0825	3763.58	4.62919	-9.20608e-05	4.69729	-2.20594e-06	4.85739	-0.0004467
		21.0866	13997	4.63329	-9.90986e-05	4.70139	-2.34971e-06	4.86178	-0.000438353
		21.1029	5445.17	4.63738	-0.000112085	4.70548	-2.37796e-06	4.86616	-0.000454503
		21.107	1909.39	4.64148	-0.000131797	4.70958	-2.32465e-06	4.87055	-0.000463487
		21.1111	1221.74	4.64557	-0.000157829	4.71367	-2.1937e-06	4.87493	-0.000452894
		21.1152	1091.11	4.64967	-0.000168676	4.71777	-3.03557e-06	4.87932	-0.000521662
		21.1193	1042.68	4.65376	-0.000173893	4.72186	-3.2837e-06	4.88371	-0.000494702
		21.1234	992.757	4.65786	-0.000173806	4.72596	-3.34008e-06	4.88809	-0.000452743
		21.1275	958.841	4.66195	-0.000171386	4.73005	-3.21458e-06	4.89248	-0.000470834
		21.1316	970.954	4.66605	-0.000169984	4.73415	-2.80814e-06	4.89686	-0.000477523
		21.1357	917.317	4.67014	-0.000169537	4.73824	-2.43158e-06	4.90125	-0.000695082
		21.1398	897.655	4.67424	-0.0001535	4.74234	-2.08324e-06	4.90564	-0.000886867
		21.148	855.481	4.67833	-0.000128835	4.74643	-2.8674e-06	4.91002	-0.000906312
		21.1562	830.454	4.68243	-0.000102483	4.75053	-3.71157e-06	4.91441	-0.000899213
		21.1603	841.272	4.68652	-7.45453e-05	4.75462	-4.64953e-06	4.91879	-0.000910048
		21.1644	934.43	4.69062	-4.38425e-05	4.75871	-6.24225e-06	4.92318	-0.000915914
		21.1685	1138.78	4.69471	1.13589e-05	4.76281	-6.64691e-06	4.92757	-0.000913557
		21.1726	1258.94	4.69881	5.91081e-05	4.7669	-6.74348e-06	4.93195	-0.000885488
		21.1767	1323.77	4.7029	9.98264e-05	4.771	-6.78697e-06	4.93634	-0.000858861
		21.1807	1433.4	4.707	0.000115617	4.77509	-6.78082e-06	4.94072	-0.000867007
		21.1848	1570.47	4.71109	0.000100411	4.77919	-7.25188e-06	4.94511	-0.0008831
		21.1889	2499.84	4.71519	8.15217e-05	4.78328	-7.17597e-06	4.9495	-0.000885722
		21.193	5148.04	4.71928	8.37981e-05	4.78738	-7.09922e-06	4.95388	-0.000885263
		21.2995	15713.7	4.72338	9.12665e-05	4.79147	-7.02152e-06	4.95827	-0.000866373
		21.3036	25605	4.72747	8.82464e-05	4.79557	-7.68678e-06	4.96265	-0.000821413
		21.3077	933670	4.73157	7.53425e-05	4.79966	-7.44709e-06	4.96704	-0.000817886
		23.0972	3075.03	4.73566	3.44064e-05	4.80376	-6.87988e-06	4.97143	-0.000826268
		23.1013	517.778	4.73976	1.93257e-05	4.80785	-6.00171e-06	4.97581	-0.000798126
		23.1053	629.976	4.74385	7.3818e-06	4.81195	-4.06122e-06	4.9802	-0.000783988
		23.1094	787.045	4.74794	-1.00664e-05	4.81604	-2.50571e-06	4.98458	-0.000772721
		23.1135	926.661	4.75204	-3.26858e-05	4.82014	-1.31594e-06	4.98897	-0.000740753
		23.1176	1020.27	4.75613	-6.31066e-05	4.82423	-1.15248e-06	4.99336	-0.000717
		23.1299	923.316	4.76023	-9.5345e-05	4.82833	-1.4725e-06	4.99774	-0.000734036
		23.134	725.901	4.76432	-0.000129299	4.83242	-1.3105e-06	5.00213	-0.000762626
		23.1381	542.444	4.76842	-0.000173091	4.83652	-4.25592e-07	5.00651	-0.000748945
		23.1422	465.599	4.77251	-0.000198582	4.84061	5.19182e-07	5.0109	-0.000726538
		23.1463	430.759	4.77661	-0.00017934	4.84471	1.4431e-06	5.01529	-0.000711092
		23.1504	353.365	4.7807	-0.000163902	4.8488	2.34619e-06	5.01967	-0.000717304
		23.1545	340.348	4.7848	-0.000152036	4.8529	3.10407e-06	5.02406	-0.000742558
		23.1586	367.419	4.78889	-0.000149721	4.85699	3.72411e-06	5.02844	-0.000746479
		23.1627	391.148	4.79299	-0.000166026	4.86109	6.74499e-07	5.03283	-0.000736447
		23.1668	419.473	4.79708	-0.000181853	4.86518	-2.05988e-06	5.03722	-0.000739325
		23.1709	380.386	4.80118	-0.000197228	4.86928	-4.24595e-06	5.0416	-0.000725943
		23.175	427.995	4.80527	-0.000215662	4.87337	-5.91126e-06	5.04599	-0.000719708
		23.1791	540.7	4.80937	-0.00023696	4.87747	-6.34661e-06	5.05037	-0.000739907
		23.1832	646.72	4.81346	-0.000265556	4.88156	-6.70828e-06	5.05476	-0.0007506
		23.1913	551.548	4.81756	-0.000255029	4.88566	-6.99989e-06	5.05915	-0.000755524
		23.1954	468.911	4.82165	-0.000244475	4.88975	-7.71457e-06	5.06353	-0.000741438
		23.1995	400.468	4.82575	-0.000236301	4.89385	-8.07746e-06	5.06792	-0.00070932
		23.2036	349.418	4.82984	-0.000230369	4.89794	-8.46867e-06	5.0723	-0.000691461
		23.2077	304.033	4.83394	-0.000212021	4.90204	-8.88724e-06	5.07669	-0.000700316
		23.2118	261.291	4.83803	-0.00018809	4.90613	-9.52505e-06	5.08108	-0.000699356
		23.2159	227.448	4.84213	-0.000158906	4.91023	-9.8902e-06	5.08546	-0.000681404
		23.2241	267.24	4.84622	-0.000129085	4.91432	-1.01658e-05	5.08985	-0.000664462
		23.2282	305.549	4.85032	-0.00010342	4.91842	-1.03565e-05	5.09423	-0.000643529
		23.2323	333.344	4.85441	-8.16786e-05	4.92251	-1.09008e-05	5.09862	-0.00064522
		23.2405	317.957	4.85851	-6.2476e-05	4.92661	-1.13187e-05	5.10301	-0.000657724
		23.2446	306.703	4.8626	-4.56565e-05	4.9307	-1.1649e-05	5.10739	-0.000664901
		23.2487	300.686	4.8667	-3.63239e-05	4.9348	-1.18966e-05	5.11178	-0.000673253
		23.2528	391.738	4.87079	-2.26156e-05	4.93889	-1.17356e-05	5.11616	-0.000653999
		23.2773	3704.64	4.87489	-1.51441e-05	4.94299	-1.13443e-05	5.12055	-0.000622915
		23.2814	1072.79	4.87898	-1.35413e-05	4.94708	-1.07347e-05	5.12494	-0.00062946
		23.2855	1682.49	4.88308	-2.43839e-05	4.95117	-9.95366e-06	5.12932	-0.00065327
		23.2896	4966.63	4.88717	-3.40475e-05	4.95527	-9.40521e-06	5.13371	-0.000667135
		23.306	738.294	4.89127	-4.90556e-05	4.95936	-9.07764e-06	5.13809	-0.000688497
		23.3101	402.286	4.89536	-6.90897e-05	4.96346	-9.39341e-06	5.14248	-0.000699939
		23.3142	431.399	4.89946	-9.98836e-05	4.96755	-9.75417e-06	5.14687	-0.000671475
		23.3183	486.011	4.90355	-0.000130766	4.97165	-1.01203e-05	5.15125	-0.000642127
		23.3224	537.059	4.90765	-0.000126991	4.97574	-1.07168e-05	5.15564	-0.000658678
		23.3265	569.655	4.91174	-0.000112868	4.97984	-1.07794e-05	5.16002	-0.000675387
		23.3306	610.368	4.91584	-5.08209e-05	4.98393	-1.06548e-05	5.16441	-0.000660186
		23.3347	629.856	4.91993	2.39908e-05	4.98803	-1.08521e-05	5.1688	-0.000646138
		23.3388	697.754	4.92403	6.57111e-05	4.99212	-1.13552e-05	5.17318	-0.000623014
		23.3469	703.337	4.92812	7.62966e-05	4.99622	-1.17243e-05	5.17757	-0.000602793
		23.3551	755.887	4.93221	7.09728e-05	5.00031	-1.19752e-05	5.18195	-0.00059772
		23.3592	780.556	4.93631	6.16543e-05	5.00441	-1.2684e-05	5.18634	-0.000603273
		23.3715	750.799	4.9404	3.10742e-05	5.0085	-1.3827e-05	5.19073	-0.000619922
		23.3756	728.948	4.9445	1.52662e-05	5.0126	-1.35807e-05	5.19511	-0.000598122
		23.3838	890.274	4.94859	1.33387e-05	5.01669	-1.23142e-05	5.1995	-0.000564567
		23.3879	930.691	4.95269	1.69321e-05	5.02079	-1.09744e-05	5.20388	-0.000558285
		23.392	843.049	4.95678	2.14799e-05	5.02488	-9.67335e-06	5.20827	-0.000575487
		23.3961	730.515	4.96088	2.69327e-05	5.02898	-8.4088e-06	5.21266	-0.000587521
		23.4002	666.914	4.96497	3.22523e-05	5.03307	-8.17481e-06	5.21704	-0.000591622
		23.4043	646.712	4.96907	3.70921e-05	5.03717	-8.35434e-06	5.22143	-0.000599037
		23.4166	685.146	4.97316	4.14738e-05	5.04126	-1.02804e-05	5.22581	-0.000590444
		23.4207	859.608	4.97726	4.61051e-05	5.04536	-1.26999e-05	5.2302	-0.000591057
		23.4247	2861.31	4.98135	5.05172e-05	5.04945	-1.40686e-05	5.23459	-0.000609261
		23.5517	3502.47	4.98545	5.44735e-05	5.05355	-1.51892e-05	5.23897	-0.000614285
		23.5558	1732.13	4.98954	5.80131e-05	5.05764	-1.66836e-05	5.24336	-0.000607036
		23.5599	1433.57	4.99364	7.33393e-05	5.06174	-1.85329e-05	5.24774	-0.000598065
		23.564	1289.6	4.99773	0.000100255	5.06583	-1.99927e-05	5.25213	-0.000570374
		23.5681	1099.06	5.00183	0.000122479	5.06993	-2.10823e-05	5.25652	-0.000545807
		23.5722	484.121	5.00592	0.000140284	5.07402	-2.13871e-05	5.2609	-0.000555661
		23.5763	412.687	5.01002	0.000137969	5.07812	-2.14028e-05	5.26529	-0.000565859
		23.5804	525.298	5.01411	0.00011331	5.08221	-2.13253e-05	5.26967	-0.000567785
		23.5844	568.061	5.01821	8.07775e-05	5.08631	-2.11594e-05	5.27406	-0.000569431
		23.5885	632.954	5.0223	6.06774e-05	5.0904	-1.9442e-05	5.27845	-0.000548302
		23.5926	724.222	5.0264	4.54061e-05	5.0945	-1.7684e-05	5.28283	-0.000527168
		23.5967	846.356	5.03049	3.47033e-05	5.09859	-1.58303e-05	5.28722	-0.000537832
		23.6008	1044.96	5.03459	2.68408e-05	5.10269	-1.41217e-05	5.2916	-0.000555733
		23.6049	1626.59	5.03868	2.18482e-05	5.10678	-1.25509e-05	5.29599	-0.000564329
		23.609	4432.66	5.04278	3.1974e-05	5.11088	-1.18751e-05	5.30038	-0.000565967
		23.7073	2963.49	5.04687	4.43236e-05	5.11497	-1.19345e-05	5.30476	-0.000543178
		23.7114	1634.68	5.05097	5.87665e-05	5.11907	-1.10727e-05	5.30915	-0.00051434
		23.7155	2092.97	5.05506	6.99302e-05	5.12316	-9.8624e-06	5.31353	-0.000537121
				5.05916	7.7976e-05	5.12726	-7.96423e-06	5.31792	-0.000574606
				5.06325	7.39057e-05	5.13135	-5.85471e-06	5.32231	-0.000581088
				5.06735	3.69467e-05	5.13544	-4.50181e-06	5.32669	-0.000582284
				5.07144	2.07656e-06	5.13954	-3.86773e-06	5.33108	-0.000571028
				5.07554	-1.23533e-05	5.14363	-3.51592e-06	5.33546	-0.000550073
				5.07963	-1.13012e-05	5.14773	-3.09233e-06	5.33985	-0.000557241
				5.08373	-3.91076e-06	5.15182	-2.60055e-06	5.34424	-0.000567304
				5.08782	9.45094e-06	5.15592	-1.89334e-06	5.34862	-0.000543677
				5.09192	1.22535e-05	5.16001	-8.30422e-07	5.35301	-0.000524205
				5.09601	5.11607e-06	5.16411	-1.31863e-07	5.35739	-0.000494769
				5.10011	-2.46856e-05	5.1682	2.20738e-07	5.36178	-0.0004673
				5.1042	-5.79981e-05	5.1723	-6.26984e-07	5.36617	-0.000467103
				5.1083	-8.12879e-05	5.17639	-2.05891e-06	5.37055	-0.000466195
				5.11239	-9.33091e-05	5.18049	-3.4229e-06	5.37494	-0.000472374
				5.11649	-8.6603e-05	5.18458	-4.72253e-06	5.37932	-0.00046965
				5.12058	-9.26099e-05	5.18868	-6.16789e-06	5.38371	-0.000444139
				5.12467	-0.000110583	5.19277	-7.38435e-06	5.3881	-0.000426124
				5.12877	-0.000123369	5.19687	-8.61393e-06	5.39248	-0.000423813
				5.13286	-0.000125008	5.20096	-9.85662e-06	5.39687	-0.000441351
				5.13696	-0.000124489	5.20506	-1.0684e-05	5.40125	-0.000446096
				5.14105	-0.000121938	5.20915	-1.08336e-05	5.40564	-0.000436683
				5.14515	-0.000121352	5.21325	-1.07633e-05	5.41003	-0.000429987
				5.14924	-0.000122617	5.21734	-1.06396e-05	5.41441	-0.000412958
				5.15334	-0.000127718	5.22144	-1.04652e-05	5.4188	-0.000429139
				5.15743	-8.41824e-05	5.22553	-1.03794e-05	5.42318	-0.000451591
				5.16153	-4.01952e-05	5.22963	-1.03779e-05	5.42757	-0.00046763
				5.16562	1.88401e-06	5.23372	-1.1719e-05	5.43196	-0.000468085
				5.16972	2.88746e-05	5.23782	-1.16212e-05	5.43634	-0.000429442
				5.17381	4.16651e-05	5.24191	-1.02711e-05	5.44073	-0.000410534
				5.17791	4.55207e-05	5.24601	-9.40368e-06	5.44511	-0.000408903
				5.182	5.57973e-05	5.2501	-8.99433e-06	5.4495	-0.000395388
				5.1861	7.06567e-05	5.2542	-9.57975e-06	5.45389	-0.000402371
				5.19019	8.54194e-05	5.25829	-1.00476e-05	5.45827	-0.000398782
				5.19429	0.000100083	5.26239	-1.15318e-05	5.46266	-0.000365565
				5.19838	0.000108942	5.26648	-1.2589e-05	5.46704	-0.000343197
				5.20248	0.00011234	5.27058	-1.34888e-05	5.47143	-0.000337788
				5.20657	9.20893e-05	5.27467	-1.43734e-05	5.47582	-0.00034778
				5.21067	4.28807e-05	5.27877	-1.52435e-05	5.4802	-0.00035844
				5.21476	1.24006e-05	5.28286	-1.60546e-05	5.48459	-0.000353324
				5.21886	-8.41134e-06	5.28696	-1.54922e-05	5.48897	-0.000328876
				5.22295	-2.01221e-05	5.29105	-1.43875e-05	5.49336	-0.000312366
				5.22705	-1.09832e-05	5.29515	-1.33195e-05	5.49775	-0.000327257
				5.23114	3.02389e-05	5.29924	-1.22859e-05	5.50213	-0.000346923
				5.23524	7.7971e-05	5.30334	-1.12906e-05	5.50652	-0.000342179
				5.23933	0.000105658	5.30743	-1.04818e-05	5.5109	-0.000328938
				5.24343	0.000114481	5.31153	-1.01521e-05	5.51529	-0.000315871
				5.24752	0.000122184	5.31562	-9.59856e-06	5.51968	-0.00028967
				5.25162	0.000114114	5.31972	-9.17646e-06	5.52406	-0.000300933
				5.25571	0.000112633	5.32381	-8.87863e-06	5.52845	-0.000322066
				5.25981	0.000117405	5.3279	-8.94895e-06	5.53283	-0.000320007
				5.2639	0.00012449	5.332	-1.01333e-05	5.53722	-0.000333978
				5.268	0.000133758	5.33609	-1.12058e-05	5.54161	-0.000335051
				5.27209	0.000145354	5.34019	-1.21721e-05	5.54599	-0.000313504
				5.27619	0.000172637	5.34428	-1.31128e-05	5.55038	-0.000308086
				5.28028	0.000198177	5.34838	-1.41846e-05	5.55476	-0.000311491
				5.28438	0.000222077	5.35247	-1.53804e-05	5.55915	-0.000307917
				5.28847	0.000187902	5.35657	-1.70945e-05	5.56354	-0.000296005
				5.29257	0.000185344	5.36066	-1.65995e-05	5.56792	-0.000268125
				5.29666	0.000195807	5.36476	-1.62508e-05	5.57231	-0.000227026
				5.30076	0.00021855	5.36885	-1.60419e-05	5.57669	-0.000213808
				5.30485	0.000244275	5.37295	-1.6423e-05	5.58108	-0.0002323
				5.30895	0.000285053	5.37704	-1.63748e-05	5.58547	-0.000234975
				5.31304	0.00031273	5.38114	-1.5919e-05	5.58985	-0.00021853
				5.31713	0.000328065	5.38523	-1.56131e-05	5.59424	-0.000196509
				5.32123	0.000317557	5.38933	-1.54499e-05	5.59862	-0.000183549
				5.32532	0.000298766	5.39342	-1.57516e-05	5.60301	-0.000185712
				5.32942	0.000272178	5.39752	-1.60621e-05	5.6074	-0.000186758
				5.33351	0.000243711	5.40161	-1.62292e-05	5.61178	-0.000180209
				5.33761	0.00022004	5.40571	-1.60346e-05	5.61617	-0.00017738
				5.3417	0.0002009	5.4098	-1.58969e-05	5.62055	-0.00016241
				5.3458	0.000237608	5.4139	-1.58133e-05	5.62494	-0.000147542
				5.34989	0.000285024	5.41799	-1.59369e-05	5.62933	-0.000146938
				5.35399	0.000346043	5.42209	-1.59647e-05	5.63371	-0.000166212
				5.35808	0.000414212	5.42618	-1.59016e-05	5.6381	-0.000184495
				5.36218	0.000472089	5.43028	-1.58649e-05	5.64248	-0.000184139
				5.36627	0.000520279	5.43437	-1.72088e-05	5.64687	-0.000170978
				5.37037	0.000542331	5.43847	-1.84718e-05	5.65126	-0.000133536
				5.37446	0.000499616	5.44256	-1.98075e-05	5.65564	-0.000113825
				5.37856	0.000442922	5.44666	-2.06472e-05	5.66003	-0.000119607
				5.38265	0.000383822	5.45075	-2.01103e-05	5.66441	-0.000104702
				5.38675	0.000322461	5.45485	-1.89831e-05	5.6688	-8.33269e-05
				5.39084	0.000251462	5.45894	-1.7691e-05	5.67319	-5.49805e-05
				5.39494	0.000179983	5.46304	-1.64403e-05	5.67757	-1.57742e-05
				5.39903	0.000129581	5.46713	-1.52272e-05	5.68196	3.11742e-06
				5.40313	0.000118055	5.47123	-1.47402e-05	5.68634	-1.61975e-05
				5.40722	0.000128098	5.47532	-1.44142e-05	5.69073	-2.89151e-05
				5.41132	0.000136159	5.47942	-1.48824e-05	5.69512	-1.96332e-05
				5.41541	0.000142355	5.48351	-1.44849e-05	5.6995	4.68744e-06
				5.41951	0.000134905	5.48761	-1.38096e-05	5.70389	5.51799e-05
				5.4236	0.000117435	5.4917	-1.33511e-05	5.70827	7.78227e-05
				5.4277	9.05166e-05	5.4958	-1.30981e-05	5.71266	7.47804e-05
				5.43179	6.26055e-05	5.49989	-1.27325e-05	5.71705	6.82447e-05
				5.43589	7.99616e-05	5.50399	-1.18431e-05	5.72143	5.90589e-05
				5.43998	0.000131009	5.50808	-1.08712e-05	5.72582	7.83063e-05
				5.44408	0.000157897	5.51218	-9.82076e-06	5.7302	0.000102498
				5.44817	0.000162042	5.51627	-7.86771e-06	5.73459	9.41646e-05
				5.45227	0.000108568	5.52036	-6.1115e-06	5.73898	7.53282e-05
				5.45636	7.88425e-05	5.52446	-4.54221e-06	5.74336	6.12644e-05
				5.46046	4.69131e-05	5.52855	-3.56453e-06	5.74775	6.03099e-05
				5.46455	1.28929e-05	5.53265	-3.15099e-06	5.75213	7.78085e-05
				5.46865	-3.16582e-05	5.53674	-2.98897e-06	5.75652	0.000122444
				5.47274	-5.12569e-05	5.54084	-3.06579e-06	5.76091	0.000146198
				5.47684	-6.2591e-05	5.54493	-3.33127e-06	5.76529	0.000136413
				5.48093	-7.40269e-05	5.54903	-3.77583e-06	5.76968	0.000141122
				5.48503	-8.55581e-05	5.55312	-4.1478e-06	5.77406	0.00016059
				5.48912	-0.000123621	5.55722	-4.82604e-06	5.77845	0.00017732
				5.49322	-0.000147427	5.56131	-5.79488e-06	5.78284	0.000207911
				5.49731	-0.000144871	5.56541	-7.6056e-06	5.78722	0.000236991
				5.50141	-0.000144526	5.5695	-1.00633e-05	5.79161	0.000229449
				5.5055	-0.000146262	5.5736	-1.12614e-05	5.79599	0.000224061
				5.50959	-0.000153201	5.57769	-1.2097e-05	5.80038	0.000239438
				5.51369	-0.00015008	5.58179	-1.25882e-05	5.80477	0.000243177
				5.51778	-0.000150586	5.58588	-1.18727e-05	5.80915	0.000266089
				5.52188	-0.000154501	5.58998	-1.13062e-05	5.81354	0.000295135
				5.52597	-0.000175587	5.59407	-1.08811e-05	5.81792	0.000285825
				5.53007	-0.000180738	5.59817	-1.10379e-05	5.82231	0.00026862
				5.53416	-0.000180957	5.60226	-1.10216e-05	5.8267	0.000258516
				5.53826	-0.000176539	5.60636	-1.11796e-05	5.83108	0.000258724
				5.54235	-0.000132567	5.61045	-1.1503e-05	5.83547	0.000296031
				5.54645	-8.025e-05	5.61455	-1.21741e-05	5.83985	0.000328889
				5.55054	-2.00765e-05	5.61864	-1.29671e-05	5.84424	0.000303939
				5.55464	3.10806e-05	5.62274	-1.38757e-05	5.84863	0.000289558
				5.55873	7.37497e-05	5.62683	-1.46494e-05	5.85301	0.000309842
				5.56283	7.21628e-05	5.63093	-1.57094e-05	5.8574	0.000334232
				5.56692	8.58841e-05	5.63502	-1.70404e-05	5.86178	0.000365799
				5.57102	0.000128959	5.63912	-1.87787e-05	5.86617	0.000394556
				5.57511	0.000171364	5.64321	-2.09038e-05	5.87056	0.00038137
				5.57921	0.000219582	5.64731	-2.27754e-05	5.87494	0.000372385
				5.5833	0.000283534	5.6514	-2.4604e-05	5.87933	0.000382445
				5.5874	0.000337639	5.6555	-2.63925e-05	5.88371	0.000375451
				5.59149	0.000382459	5.65959	-2.8417e-05	5.8881	0.000402061
				5.59559	0.000377917	5.66369	-2.90821e-05	5.89249	0.000436222
				5.59968	0.00037231	5.66778	-2.9406e-05	5.89687	0.000419005
				5.60378	0.000363189	5.67188	-2.96936e-05	5.90126	0.000398065
				5.60787	0.000328151	5.67597	-2.99468e-05	5.90564	0.000413687
				5.61197	0.000281272	5.68007	-2.99862e-05	5.91003	0.000436087
				5.61606	0.000231027	5.68416	-2.85766e-05	5.91442	0.000441427
				5.62016	0.000221779	5.68826	-2.68848e-05	5.9188	0.000441321
				5.62425	0.000208992	5.69235	-2.47361e-05	5.92319	0.000433114
				5.62835	0.000192866	5.69645	-2.28095e-05	5.92757	0.000422015
				5.63244	0.000163523	5.70054	-2.10932e-05	5.93196	0.00042095
				5.63654	0.000148241	5.70463	-1.9949e-05	5.93635	0.000417766
				5.64063	0.000138668	5.70873	-1.89426e-05	5.94073	0.000441349
				5.64473	0.000134471	5.71282	-1.8067e-05	5.94512	0.000456409
				5.64882	0.000148025	5.71692	-1.72584e-05	5.9495	0.000439302
				5.65292	0.000166104	5.72101	-1.58732e-05	5.95389	0.000425494
				5.65701	0.000179211	5.72511	-1.43082e-05	5.95828	0.000427464
				5.66111	0.000187636	5.7292	-1.29259e-05	5.96266	0.00044451
				5.6652	0.000192416	5.7333	-1.17171e-05	5.96705	0.000464729
				5.6693	0.0001946	5.73739	-1.22496e-05	5.97143	0.000489203
				5.67339	0.000182632	5.74149	-1.22422e-05	5.97582	0.000492986
				5.67749	0.00019667	5.74558	-1.19805e-05	5.98021	0.00048111
				5.68158	0.000239862	5.74968	-1.14777e-05	5.98459	0.000477342
				5.68568	0.00028032	5.75377	-1.10096e-05	5.98898	0.000483063
				5.68977	0.00031821	5.75787	-1.05746e-05	5.99336	0.000512558
				5.69386	0.000353081	5.76196	-1.04392e-05	5.99775	0.00053717
				5.69796	0.000345425	5.76606	-1.13529e-05	6.00214	0.000525782
				5.70205	0.000305468	5.77015	-1.1688e-05	6.00652	0.000504988
				5.70615	0.000272146	5.77425	-1.19305e-05	6.01091	0.000504678
				5.71024	0.000246098	5.77834	-1.20847e-05	6.01529	0.000513745
				5.71434	0.000228926	5.78244	-1.31201e-05	6.01968	0.000528082
				5.71843	0.000220111	5.78653	-1.37504e-05	6.02407	0.000546134
				5.72253	0.000295623	5.79063	-1.15104e-05	6.02845	0.000526629
				5.72662	0.000370721	5.79472	-9.18795e-06	6.03284	0.000503273
				5.73072	0.000434081	5.79882	-7.15073e-06	6.03722	0.000490909
				5.73481	0.00048637	5.80291	-5.38426e-06	6.04161	0.000485666
				5.73891	0.000516889	5.80701	-4.56134e-06	6.046	0.000502837
				5.743	0.000508333	5.8111	-4.4627e-06	6.05038	0.000516244
				5.7471	0.000462851	5.8152	-5.0519e-06	6.05477	0.000516518
				5.75119	0.000410607	5.81929	-4.61817e-06	6.05915	0.000495696
				5.75529	0.000407477	5.82339	-4.06025e-06	6.06354	0.000487112
				5.75938	0.000417136	5.82748	-3.46935e-06	6.06793	0.0005109
				5.76348	0.000426856	5.83158	-2.84708e-06	6.07231	0.000526905
				5.76757	0.00045797	5.83567	-3.18322e-06	6.0767	0.000541539
				5.77167	0.000481302	5.83977	-3.29973e-06	6.08108	0.000534957
				5.77576	0.000497298	5.84386	-3.48625e-06	6.08547	0.000508559
				5.77986	0.000499328	5.84796	-3.73919e-06	6.08986	0.000495369
				5.78395	0.000454778	5.85205	-4.27596e-06	6.09424	0.000492914
				5.78805	0.000435498	5.85615	-4.84637e-06	6.09863	0.000511789
				5.79214	0.000419037	5.86024	-6.08962e-06	6.10301	0.000526434
				5.79624	0.000402737	5.86434	-7.59471e-06	6.1074	0.000520657
				5.80033	0.000386596	5.86843	-8.10518e-06	6.11179	0.000512501
				5.80443	0.000391028	5.87253	-8.19803e-06	6.11617	0.000498452
				5.80852	0.000415469	5.87662	-7.21746e-06	6.12056	0.000495387
				5.81262	0.000439351	5.88072	-5.78103e-06	6.12494	0.000521717
				5.81671	0.00045975	5.88481	-4.2896e-06	6.12933	0.000529848
				5.82081	0.000476869	5.88891	-2.78377e-06	6.13372	0.000496897
				5.8249	0.000430771	5.893	-3.37634e-06	6.1381	0.000471496
				5.829	0.000355187	5.89709	-4.52737e-06	6.14249	0.000456822
				5.83309	0.000279963	5.90119	-5.53552e-06	6.14687	0.000441754
				5.83719	0.000205078	5.90528	-6.40799e-06	6.15126	0.000432077
				5.84128	0.000124588	5.90938	-7.32572e-06	6.15565	0.000432448
				5.84538	8.86818e-05	5.91347	-7.25914e-06	6.16003	0.00041553
				5.84947	7.64181e-05	5.91757	-7.31109e-06	6.16442	0.000383714
				5.85357	7.24398e-05	5.92166	-7.47589e-06	6.1688	0.000374866
				5.85766	7.21405e-05	5.92576	-8.05645e-06	6.17319	0.000381072
				5.86176	6.38283e-05	5.92985	-8.2167e-06	6.17758	0.000390965
				5.86585	4.79488e-05	5.93395	-7.98646e-06	6.18196	0.00040743
				5.86995	6.35003e-05	5.93804	-7.84215e-06	6.18635	0.000412733
				5.87404	0.000147384	5.94214	-7.77996e-06	6.19073	0.000390444
				5.87814	0.000221478	5.94623	-8.00905e-06	6.19512	0.000366846
				5.88223	0.000286362	5.95033	-8.15565e-06	6.19951	0.000365506
				5.88632	0.000327453	5.95442	-8.22383e-06	6.20389	0.000374131
				5.89042	0.000318882	5.95852	-7.36924e-06	6.20828	0.000394092
				5.89451	0.000271273	5.96261	-6.5008e-06	6.21266	0.00040149
				5.89861	0.000272402	5.96671	-5.62047e-06	6.21705	0.000384177
				5.9027	0.000277821	5.9708	-4.85488e-06	6.22144	0.000374584
				5.9068	0.000287278	5.9749	-5.6969e-06	6.22582	0.000365199
				5.91089	0.000291101	5.97899	-7.27442e-06	6.23021	0.000374212
				5.91499	0.000289615	5.98309	-8.83339e-06	6.23459	0.00040586
				5.91908	0.000265401	5.98718	-1.08275e-05	6.23898	0.000397504
				5.92318	0.000265862	5.99128	-1.0485e-05	6.24337	0.000360838
				5.92727	0.000261713	5.99537	-1.0455e-05	6.24775	0.000345547
				5.93137	0.000253235	5.99947	-1.07214e-05	6.25214	0.000332836
				5.93546	0.000205036	6.00356	-1.18065e-05	6.25652	0.000333799
				5.93956	0.000165958	6.00766	-1.48224e-05	6.26091	0.000347584
				5.94365	0.000147438	6.01175	-1.69179e-05	6.2653	0.000324545
				5.94775	0.000136882	6.01585	-1.78765e-05	6.26968	0.000288429
				5.95184	0.00013382	6.01994	-1.847e-05	6.27407	0.00025743
				5.95594	0.000136692	6.02404	-1.89061e-05	6.27845	0.000228262
				5.96003	0.00014163	6.02813	-1.94e-05	6.28284	0.000221425
				5.96413	0.000147251	6.03223	-1.99489e-05	6.28723	0.000246409
				5.96822	0.000156793	6.03632	-2.04934e-05	6.29161	0.000247009
				5.97232	0.000161382	6.04042	-2.10329e-05	6.296	0.000214587
				5.97641	0.000161272	6.04451	-2.17567e-05	6.30038	0.000205055
				5.98051	0.000178245	6.04861	-2.12623e-05	6.30477	0.000191994
				5.9846	0.000203287	6.0527	-2.0703e-05	6.30916	0.000194428
				5.9887	0.0002305	6.0568	-2.03842e-05	6.31354	0.000210452
				5.99279	0.000238578	6.06089	-2.02934e-05	6.31793	0.000203947
				5.99689	0.000228649	6.06499	-2.18891e-05	6.32231	0.000176916
				6.00098	0.000226737	6.06908	-2.25608e-05	6.3267	0.00015811
				6.00508	0.000248713	6.07318	-2.27882e-05	6.33109	0.00015944
				6.00917	0.000274772	6.07727	-2.28388e-05	6.33547	0.000168684
				6.01327	0.000294784	6.08137	-2.28449e-05	6.33986	0.000189794
				6.01736	0.000309097	6.08546	-2.28083e-05	6.34424	0.000182287
				6.02146	0.000305015	6.08955	-2.38893e-05	6.34863	0.000136172
				6.02555	0.000318145	6.09365	-2.42238e-05	6.35302	0.000113919
				6.02965	0.000336479	6.09774	-2.43573e-05	6.3574	0.000127131
				6.03374	0.000351497	6.10184	-2.43e-05	6.36179	0.000140643
				6.03784	0.0003634	6.10593	-2.37413e-05	6.36617	0.000160658
				6.04193	0.000347032	6.11003	-2.31213e-05	6.37056	0.000150453
				6.04603	0.000324316	6.11412	-2.27069e-05	6.37495	0.000123637
				6.05012	0.000264719	6.11822	-2.17058e-05	6.37933	0.000116736
				6.05422	0.000200437	6.12231	-2.05292e-05	6.38372	9.99931e-05
				6.05831	0.000177548	6.12641	-1.94608e-05	6.3881	9.46634e-05
				6.06241	0.000175023	6.1305	-1.84954e-05	6.39249	0.000102172
				6.0665	0.000178756	6.1346	-1.78475e-05	6.39688	9.18773e-05
				6.0706	0.000179702	6.13869	-1.75011e-05	6.40126	8.02553e-05
				6.07469	0.000178035	6.14279	-1.84004e-05	6.40565	7.91419e-05
				6.07878	0.00015427	6.14688	-1.78457e-05	6.41003	6.4188e-05
				6.08288	0.00013674	6.15098	-1.49697e-05	6.41442	6.26253e-05
				6.08697	0.000121657	6.15507	-1.228e-05	6.41881	9.41249e-05
				6.09107	0.000108871	6.15917	-9.76718e-06	6.42319	0.00011256
				6.09516	0.000104758	6.16326	-7.70496e-06	6.42758	9.84366e-05
				6.09926	0.000114872	6.16736	-6.16541e-06	6.43196	8.32313e-05
				6.10335	0.000125148	6.17145	-5.12188e-06	6.43635	8.23265e-05
				6.10745	0.000134126	6.17555	-4.07934e-06	6.44074	8.31133e-05
				6.11154	0.000141884	6.17964	-3.03862e-06	6.44512	9.89808e-05
				6.11564	0.000144757	6.18374	-2.37472e-06	6.44951	0.000110884
				6.11973	0.000143011	6.18783	-1.76949e-06	6.45389	0.000100381
				6.12383	0.000113342	6.19193	-1.48212e-06	6.45828	8.1481e-05
				6.12792	7.84903e-05	6.19602	-7.33331e-07	6.46267	7.1534e-05
				6.13202	8.1661e-05	6.20012	1.38301e-07	6.46705	7.4291e-05
				6.13611	8.69813e-05	6.20421	8.461e-07	6.47144	6.99109e-05
				6.14021	9.40134e-05	6.20831	1.398e-06	6.47582	8.40345e-05
				6.1443	9.04934e-05	6.2124	1.52134e-06	6.48021	7.78746e-05
				6.1484	7.70397e-05	6.2165	1.40773e-06	6.4846	4.2852e-05
				6.15249	6.41721e-05	6.22059	1.06923e-06	6.48898	3.12072e-05
				6.15659	7.62378e-05	6.22469	1.59778e-07	6.49337	2.85862e-05
				6.16068	9.56957e-05	6.22878	-6.90192e-07	6.49775	3.94819e-05
				6.16478	0.00011366	6.23288	-2.23666e-06	6.50214	5.21145e-05
				6.16887	0.000130212	6.23697	-2.96499e-06	6.50653	4.02418e-05
				6.17297	0.00013983	6.24107	-3.2504e-06	6.51091	1.2977e-05
				6.17706	0.000131788	6.24516	-3.11518e-06	6.5153	-1.77592e-06
				6.18116	0.000117966	6.24926	-2.44597e-06	6.51968	-1.62081e-05
				6.18525	0.000100145	6.25335	-1.56979e-06	6.52407	-1.61937e-05
				6.18935	7.85599e-05	6.25745	-7.04773e-07	6.52846	8.86938e-06
				6.19344	5.63601e-05	6.26154	1.49634e-07	6.53284	4.67073e-06
				6.19754	3.35636e-05	6.26564	6.73841e-07	6.53723	-1.3444e-05
				6.20163	-5.60522e-06	6.26973	1.18538e-06	6.54161	-2.43075e-05
				6.20573	4.84112e-06	6.27383	1.98683e-06	6.546	-2.39432e-05
				6.20982	1.69071e-05	6.27792	2.8375e-06	6.55039	2.11263e-06
				6.21392	2.46056e-05	6.28201	2.94345e-06	6.55477	2.83235e-05
				6.21801	2.82111e-05	6.28611	3.39728e-06	6.55916	1.8494e-05
				6.22211	1.97953e-05	6.2902	3.91722e-06	6.56354	-3.57645e-06
				6.2262	1.72162e-05	6.2943	3.48252e-06	6.56793	-3.74048e-06
				6.2303	2.01309e-05	6.29839	3.38508e-06	6.57232	5.31745e-06
				6.23439	2.81632e-05	6.30249	5.00302e-06	6.5767	1.43046e-05
				6.23849	3.35118e-05	6.30658	6.62009e-06	6.58109	3.40944e-05
				6.24258	3.62985e-05	6.31068	8.2365e-06	6.58547	3.46238e-05
				6.24668	1.13422e-05	6.31477	9.38983e-06	6.58986	2.26312e-05
				6.25077	2.58146e-05	6.31887	8.19915e-06	6.59425	1.60813e-05
				6.25487	4.07038e-05	6.32296	7.19597e-06	6.59863	7.89759e-06
				6.25896	4.4429e-05	6.32706	6.63451e-06	6.60302	1.1468e-05
				6.26305	3.76535e-05	6.33115	6.19099e-06	6.6074	2.77226e-05
				6.26715	4.00078e-05	6.33525	4.72887e-06	6.61179	2.76678e-05
				6.27124	6.35892e-05	6.33934	2.18615e-06	6.61618	9.78558e-06
				6.27534	9.29983e-05	6.34344	7.28412e-07	6.62056	-1.10276e-05
				6.27943	0.000121206	6.34753	7.91747e-07	6.62495	-7.52191e-06
				6.28353	0.00013254	6.35163	9.79126e-07	6.62933	8.46608e-06
				6.28762	0.000127981	6.35572	1.4728e-06	6.63372	1.23035e-05
				6.29172	0.000100922	6.35982	2.7666e-06	6.63811	1.3575e-05
				6.29581	8.03594e-05	6.36391	4.0943e-06	6.64249	4.69811e-06
				6.29991	6.59156e-05	6.36801	5.44954e-06	6.64688	-7.72402e-06
				6.304	7.1702e-05	6.3721	6.82888e-06	6.65126	-1.78254e-05
				6.3081	7.40493e-05	6.3762	8.14448e-06	6.65565	-4.83801e-06
				6.31219	7.31688e-05	6.38029	9.39978e-06	6.66004	1.63629e-05
				6.31629	5.58091e-05	6.38439	1.05119e-05	6.66442	1.11267e-05
				6.32038	3.62639e-05	6.38848	1.06397e-05	6.66881	-6.68818e-06
				6.32448	2.33309e-05	6.39258	9.98329e-06	6.67319	-1.74939e-05
				6.32857	1.6622e-05	6.39667	9.34518e-06	6.67758	-1.28859e-05
				6.33267	0.00010259	6.40077	8.72571e-06	6.68197	1.45607e-05
				6.33676	0.000168578	6.40486	7.83264e-06	6.68635	4.38514e-05
				6.34086	0.000215757	6.40896	6.50681e-06	6.69074	3.83298e-05
				6.34495	0.000225676	6.41305	6.16735e-06	6.69512	2.0478e-05
				6.34905	0.000234047	6.41715	6.12335e-06	6.69951	1.60731e-05
				6.35314	0.000240947	6.42124	6.44521e-06	6.7039	1.65119e-05
				6.35724	0.00023036	6.42534	6.68492e-06	6.70828	2.18304e-05
				6.36133	0.000216742	6.42943	6.847e-06	6.71267	4.26626e-05
				6.36543	0.000234843	6.43353	4.7143e-06	6.71705	4.75299e-05
				6.36952	0.000265165	6.43762	2.44005e-06	6.72144	2.76237e-05
				6.37362	0.000283328	6.44172	2.6699e-06	6.72583	2.15988e-05
				6.37771	0.000290047	6.44581	2.97832e-06	6.73021	3.44341e-05
				6.38181	0.00027468	6.44991	2.91841e-06	6.7346	4.21566e-05
				6.3859	0.000258484	6.454	2.50877e-06	6.73898	4.46244e-05
				6.39	0.000241491	6.4581	1.13639e-06	6.74337	4.72553e-05
				6.39409	0.000210651	6.46219	-7.94041e-08	6.74776	1.75726e-05
				6.39819	0.00016257	6.46628	-1.2286e-08	6.75214	3.43052e-06
				6.40228	0.000133812	6.47038	2.73237e-07	6.75653	1.17556e-05
				6.40638	0.000120725	6.47447	6.80805e-07	6.76091	1.78494e-05
				6.41047	0.000109108	6.47857	1.2045e-06	6.7653	3.36707e-05
				6.41457	9.55153e-05	6.48266	1.57887e-06	6.76969	2.35519e-05
				6.41866	8.00223e-05	6.48676	1.81173e-06	6.77407	-6.92646e-06
				6.42276	7.26167e-05	6.49085	1.67982e-06	6.77846	-2.33957e-05
				6.42685	7.29253e-05	6.49495	2.28429e-06	6.78284	-3.91769e-05
				6.43095	7.57658e-05	6.49904	2.8359e-06	6.78723	-5.30559e-05
				6.43504	7.6812e-05	6.50314	3.33666e-06	6.79162	-2.49069e-05
				6.43914	7.61774e-05	6.50723	3.52474e-06	6.796	-2.31791e-05
				6.44323	6.97614e-05	6.51133	3.72719e-06	6.80039	-6.65964e-05
				6.44733	4.41509e-05	6.51542	3.94338e-06	6.80477	-9.16307e-05
				6.45142	3.37027e-05	6.51952	4.06861e-06	6.80916	-0.000109974
				6.45551	2.66387e-05	6.52361	5.01204e-06	6.81355	-0.000104548
				6.45961	1.96522e-05	6.52771	5.99519e-06	6.81793	-7.66291e-05
				6.4637	1.2733e-05	6.5318	7.01619e-06	6.82232	-7.64838e-05
				6.4678	2.38291e-05	6.5359	7.9854e-06	6.8267	-0.000103758
				6.47189	4.12697e-05	6.53999	8.20309e-06	6.83109	-0.000122386
				6.47599	5.00315e-05	6.54409	7.93469e-06	6.83548	-0.000128396
				6.48008	5.06249e-05	6.54818	7.76938e-06	6.83986	-0.000125605
				6.48418	4.50998e-05	6.55228	7.70207e-06	6.84425	-0.000101729
				6.48827	5.25579e-05	6.55637	7.16248e-06	6.84863	-8.38546e-05
				6.49237	7.22421e-05	6.56047	6.24937e-06	6.85302	-9.92286e-05
				6.49646	0.000108521	6.56456	5.11352e-06	6.85741	-0.000117225
				6.50056	0.000137858	6.56866	3.76659e-06	6.86179	-0.000137099
				6.50465	0.000160664	6.57275	2.729e-06	6.86618	-0.000148576
				6.50875	0.000135963	6.57685	1.85249e-06	6.87056	-0.000124257
				6.51284	0.000144224	6.58094	8.18968e-07	6.87495	-0.000117576
				6.51694	0.000176322	6.58504	-3.64026e-07	6.87934	-0.000143406
				6.52103	0.000211263	6.58913	-1.28654e-06	6.88372	-0.00015413
				6.52513	0.000247764	6.59323	-7.52368e-07	6.88811	-0.000144332
				6.52922	0.000276257	6.59732	3.21079e-08	6.89249	-0.000132291
				6.53332	0.000297216	6.60142	6.03721e-07	6.89688	-0.00012279
				6.53741	0.000277729	6.60551	9.73219e-07	6.90127	-0.000127411
				6.54151	0.000319693	6.60961	9.59665e-07	6.90565	-0.000150811
				6.5456	0.000391824	6.6137	6.79574e-07	6.91004	-0.000158574
				6.5497	0.000468335	6.6178	1.45117e-07	6.91442	-0.000174567
				6.55379	0.000540352	6.62189	-3.62841e-07	6.91881	-0.000188229
				6.55789	0.000608136	6.62599	-8.45305e-07	6.9232	-0.00015666
				6.56198	0.000579	6.63008	-1.56254e-06	6.92758	-0.000145176
				6.56608	0.000551227	6.63418	-2.04104e-06	6.93197	-0.000181328
				6.57017	0.000521563	6.63827	-2.00063e-06	6.93635	-0.000197995
				6.57427	0.000490106	6.64237	-1.75458e-06	6.94074	-0.000209735
				6.57836	0.000465877	6.64646	-1.31328e-06	6.94513	-0.000230675
				6.58246	0.000445606	6.65056	-5.03199e-07	6.94951	-0.000200267
				6.58655	0.000424608	6.65465	3.36429e-07	6.9539	-0.000176762
				6.59065	0.00040293	6.65874	1.20462e-06	6.95828	-0.000209008
				6.59474	0.000381321	6.66284	1.93035e-06	6.96267	-0.000243482
				6.59884	0.000354374	6.66693	2.70875e-06	6.96706	-0.000273112
				6.60293	0.000322392	6.67103	2.70989e-06	6.97144	-0.000291256
				6.60703	0.000271591	6.67512	2.83728e-06	6.97583	-0.000264122
				6.61112	0.000234652	6.67922	3.36827e-06	6.98021	-0.000263892
				6.61522	0.000220856	6.68331	4.08466e-06	6.9846	-0.000297852
				6.61931	0.000217452	6.68741	4.97715e-06	6.98899	-0.000310757
				6.62341	0.000216995	6.6915	5.78221e-06	6.99337	-0.000320248
				6.6275	0.000211886	6.6956	6.50478e-06	6.99776	-0.000320242
				6.6316	0.000202398	6.69969	6.94076e-06	7.00214	-0.000298983
				6.63569	0.000177881	6.70379	7.06778e-06	7.00653	-0.000294218
				6.63979	0.000149274	6.70788	7.27777e-06	7.01092	-0.000309985
				6.64388	0.00010703	6.71198	7.22741e-06	7.0153	-0.000322286
				6.64797	6.35124e-05	6.71607	6.93006e-06	7.01969	-0.000338611
				6.65207	3.2506e-05	6.72017	6.84111e-06	7.02407	-0.000345421
				6.65616	1.06271e-05	6.72426	6.79414e-06	7.02846	-0.000328608
				6.66026	1.51922e-05	6.72836	6.78721e-06	7.03285	-0.000318622
				6.66435	2.94786e-05	6.73245	7.24692e-06	7.03723	-0.000343937
				6.66845	3.94398e-05	6.73655	7.38256e-06	7.04162	-0.000371146
				6.67254	4.53247e-05	6.74064	7.2106e-06	7.046	-0.000397057
				6.67664	5.96782e-05	6.74474	6.14874e-06	7.05039	-0.000406923
				6.68073	6.41321e-05	6.74883	4.1732e-06	7.05478	-0.000380561
				6.68483	5.92707e-05	6.75293	2.91344e-06	7.05916	-0.000371545
				6.68892	2.77606e-05	6.75702	2.37186e-06	7.06355	-0.000389043
				6.69302	-4.88973e-05	6.76112	2.00464e-06	7.06793	-0.000416554
				6.69711	-9.7384e-05	6.76521	1.80297e-06	7.07232	-0.000452065
				6.70121	-0.000131295	6.76931	2.56714e-06	7.07671	-0.000461252
				6.7053	-0.000165473	6.7734	3.07654e-06	7.08109	-0.000429472
				6.7094	-0.000199901	6.7775	3.34404e-06	7.08548	-0.000411519
				6.71349	-0.000242291	6.78159	3.01827e-06	7.08986	-0.000434905
				6.71759	-0.000268717	6.78569	2.99621e-06	7.09425	-0.000460523
				6.72168	-0.000265369	6.78978	2.79666e-06	7.09864	-0.000478426
				6.72578	-0.000255206	6.79388	2.42843e-06	7.10302	-0.0004994
				6.72987	-0.000252046	6.79797	2.09366e-06	7.10741	-0.000502893
				6.73397	-0.000255475	6.80207	1.7903e-06	7.11179	-0.000503255
				6.73806	-0.000242421	6.80616	1.29132e-06	7.11618	-0.000540189
				6.74216	-0.000233981	6.81026	8.67628e-07	7.12057	-0.000583359
				6.74625	-0.000229891	6.81435	4.6092e-07	7.12495	-0.000601893
				6.75035	-0.000234767	6.81845	7.04701e-08	7.12934	-0.000625365
				6.75444	-0.000276615	6.82254	-5.12135e-07	7.13372	-0.000638762
				6.75854	-0.000289306	6.82664	-2.14482e-06	7.13811	-0.000631694
				6.76263	-0.000293759	6.83073	-4.20759e-06	7.1425	-0.000634668
				6.76673	-0.000290443	6.83483	-4.19155e-06	7.14688	-0.000648372
				6.77082	-0.000241079	6.83892	-3.83661e-06	7.15127	-0.000670996
				6.77492	-0.000185964	6.84302	-3.3656e-06	7.15565	-0.000670379
				6.77901	-0.00012543	6.84711	-3.0513e-06	7.16004	-0.000661331
				6.78311	-7.55969e-05	6.8512	-2.88581e-06	7.16443	-0.000660546
				6.7872	-3.58457e-05	6.8553	-1.73472e-06	7.16881	-0.000662837
				6.7913	-1.64508e-05	6.85939	-4.39132e-07	7.1732	-0.00068051
				6.79539	-3.45744e-05	6.86349	9.18487e-07	7.17758	-0.00070113
				6.79949	-0.000102062	6.86758	2.20303e-06	7.18197	-0.000713651
				6.80358	-0.00014708	6.87168	3.41832e-06	7.18636	-0.000709988
				6.80768	-0.000187317	6.87577	4.43576e-06	7.19074	-0.000702297
				6.81177	-0.000225907	6.87987	4.55002e-06	7.19513	-0.00072384
				6.81587	-0.000262958	6.88396	4.85992e-06	7.19951	-0.000750416
				6.81996	-0.000266961	6.88806	5.29148e-06	7.2039	-0.000759306
				6.82406	-0.000268851	6.89215	5.63538e-06	7.20829	-0.000771656
				6.82815	-0.000272915	6.89625	5.89617e-06	7.21267	-0.000759024
				6.83225	-0.000279024	6.90034	6.42229e-06	7.21706	-0.000745135
				6.83634	-0.000262268	6.90444	7.03014e-06	7.22144	-0.000781153
				6.84043	-0.000246303	6.90853	7.1219e-06	7.22583	-0.000808641
				6.84453	-0.000238449	6.91263	6.72438e-06	7.23022	-0.000814071
				6.84862	-0.000238229	6.91672	6.28447e-06	7.2346	-0.000827911
				6.85272	-0.000205447	6.92082	6.1264e-06	7.23899	-0.000831514
				6.85681	-0.00016616	6.92491	6.13301e-06	7.24337	-0.000821609
				6.86091	-0.000141571	6.92901	6.29486e-06	7.24776	-0.000838437
				6.865	-0.000130808	6.9331	6.95222e-06	7.25215	-0.000871433
				6.8691	-0.000116019	6.9372	7.56299e-06	7.25653	-0.000898564
				6.87319	-5.60954e-05	6.94129	8.13005e-06	7.26092	-0.000925545
				6.87729	1.22584e-05	6.94539	8.51437e-06	7.2653	-0.000919977
				6.88138	8.15429e-05	6.94948	7.08233e-06	7.26969	-0.000917475
				6.88548	0.000134648	6.95358	4.98229e-06	7.27408	-0.000946156
				6.88957	0.000172532	6.95767	3.23819e-06	7.27846	-0.000987441
				6.89367	0.000212748	6.96177	1.46019e-06	7.28285	-0.00100655
				6.89776	0.000236558	6.96586	-3.50215e-07	7.28723	-0.00100896
				6.90186	0.000244929	6.96996	-2.28277e-06	7.29162	-0.00101196
				6.90595	0.000269507	6.97405	-4.02799e-06	7.29601	-0.00100497
				6.91005	0.000352502	6.97815	-5.18122e-06	7.30039	-0.00101278
				6.91414	0.000473896	6.98224	-5.62063e-06	7.30478	-0.00103695
				6.91824	0.000604044	6.98634	-6.05178e-06	7.30916	-0.00106387
				6.92233	0.000700411	6.99043	-6.47503e-06	7.31355	-0.00108323
				6.92643	0.000764978	6.99453	-7.22034e-06	7.31794	-0.00108226
				6.93052	0.000762389	6.99862	-7.38608e-06	7.32232	-0.00106826
				6.93462	0.000762939	7.00272	-6.13387e-06	7.32671	-0.00108164
				6.93871	0.000769051	7.00681	-4.85513e-06	7.33109	-0.00110828
				6.94281	0.000795829	7.01091	-3.55122e-06	7.33548	-0.00113379
				6.9469	0.000828441	7.015	-2.22332e-06	7.33987	-0.00115708
				6.951	0.000848341	7.0191	-2.68071e-06	7.34425	-0.00114345
				6.95509	0.000856276	7.02319	-4.45969e-06	7.34864	-0.00112641
				6.95919	0.000831077	7.02729	-6.34196e-06	7.35302	-0.00115122
				6.96328	0.000829228	7.03138	-8.32211e-06	7.35741	-0.00117891
				6.96738	0.000825899	7.03547	-1.03393e-05	7.3618	-0.00119284
				6.97147	0.000821161	7.03957	-1.07329e-05	7.36618	-0.00121747
				6.97557	0.000825123	7.04366	-1.08464e-05	7.37057	-0.00122263
				6.97966	0.000962114	7.04776	-1.08554e-05	7.37495	-0.00119998
				6.98376	0.00116917	7.05185	-1.0764e-05	7.37934	-0.00121292
				6.98785	0.001304	7.05595	-1.07146e-05	7.38373	-0.00124395
				6.99195	0.00137083	7.06004	-1.0705e-05	7.38811	-0.00126816
				6.99604	0.00144566	7.06414	-1.12936e-05	7.3925	-0.0012957
				7.00014	0.00150129	7.06823	-1.13488e-05	7.39688	-0.00129733
				7.00423	0.00153885	7.07233	-1.13356e-05	7.40127	-0.00127257
				7.00833	0.00154812	7.07642	-1.12573e-05	7.40566	-0.00128327
				7.01242	0.00155522	7.08052	-1.14609e-05	7.41004	-0.00132263
				7.01652	0.00156027	7.08461	-1.164e-05	7.41443	-0.00133023
				7.02061	0.00157096	7.08871	-1.17958e-05	7.41881	-0.00134076
				7.0247	0.00164118	7.0928	-1.25694e-05	7.4232	-0.00134446
				7.0288	0.001684	7.0969	-1.32903e-05	7.42759	-0.00131626
				7.03289	0.001701	7.10099	-1.34322e-05	7.43197	-0.0013007
				7.03699	0.00164126	7.10509	-1.15944e-05	7.43636	-0.00132085
				7.04108	0.00161859	7.10918	-9.7494e-06	7.44074	-0.00134186
				7.04518	0.00160888	7.11328	-8.00622e-06	7.44513	-0.00133236
				7.04927	0.00161137	7.11737	-6.35982e-06	7.44952	-0.0013045
				7.05337	0.00163611	7.12147	-4.85833e-06	7.4539	-0.00128839
				7.05746	0.00166657	7.12556	-4.47261e-06	7.45829	-0.0012786
				7.06156	0.001702	7.12966	-5.18674e-06	7.46267	-0.00129422
				7.06565	0.00170944	7.13375	-4.3822e-06	7.46706	-0.00133527
				7.06975	0.00169056	7.13785	-2.88612e-06	7.47145	-0.00134836
				7.07384	0.00178356	7.14194	-1.75265e-06	7.47583	-0.00133456
				7.07794	0.00200529	7.14604	-9.63155e-07	7.48022	-0.00132211
				7.08203	0.00217362	7.15013	-9.15066e-07	7.4846	-0.00132596
				7.08613	0.00229164	7.15423	-2.32538e-06	7.48899	-0.00135068
				7.09022	0.00229301	7.15832	-3.00931e-06	7.49338	-0.00137368
				7.09432	0.00231489	7.16242	-3.34185e-06	7.49776	-0.00137818
				7.09841	0.00248061	7.16651	-3.96405e-06	7.50215	-0.00138572
				7.10251	0.00266136	7.17061	-4.86133e-06	7.50653	-0.00138194
				7.1066	0.00279609	7.1747	-6.20757e-06	7.51092	-0.00139133
				7.1107	0.00288747	7.1788	-7.98034e-06	7.51531	-0.00140668
				7.11479	0.00278604	7.18289	-9.95571e-06	7.51969	-0.00143424
				7.11889	0.00275879	7.18699	-1.21233e-05	7.52408	-0.00147136
				7.12298	0.00274808	7.19108	-1.52506e-05	7.52846	-0.00146838
				7.12708	0.00275294	7.19518	-1.69251e-05	7.53285	-0.00144785
				7.13117	0.0028357	7.19927	-1.83695e-05	7.53724	-0.0014458
				7.13527	0.00290976	7.20337	-1.95948e-05	7.54162	-0.00146703
				7.13936	0.00297564	7.20746	-2.05542e-05	7.54601	-0.00147808
				7.14346	0.00295946	7.21156	-2.13704e-05	7.55039	-0.00149242
				7.14755	0.00288979	7.21565	-2.25096e-05	7.55478	-0.00149857
				7.15165	0.00283558	7.21975	-2.39554e-05	7.55917	-0.00147724
				7.15574	0.00278311	7.22384	-2.50227e-05	7.56355	-0.00145833
				7.15984	0.00273226	7.22793	-2.59047e-05	7.56794	-0.00146676
				7.16393	0.00270945	7.23203	-2.66107e-05	7.57232	-0.00148943
				7.16803	0.00268424	7.23612	-2.58345e-05	7.57671	-0.00149931
				7.17212	0.00265678	7.24022	-2.44523e-05	7.5811	-0.00148999
				7.17622	0.00262701	7.24431	-2.28006e-05	7.58548	-0.00147548
				7.18031	0.00264799	7.24841	-2.16768e-05	7.58987	-0.00147602
				7.18441	0.00266272	7.2525	-2.10542e-05	7.59425	-0.00149611
				7.1885	0.00267157	7.2566	-2.06386e-05	7.59864	-0.00152074
				7.1926	0.00264637	7.26069	-1.99373e-05	7.60303	-0.00152952
				7.19669	0.00262991	7.26479	-1.90828e-05	7.60741	-0.00153122
				7.20079	0.00260098	7.26888	-1.84526e-05	7.6118	-0.0015107
				7.20488	0.0025603	7.27298	-1.80354e-05	7.61618	-0.00150596
				7.20898	0.00244755	7.27707	-1.81899e-05	7.62057	-0.00153318
				7.21307	0.00235114	7.28117	-1.88125e-05	7.62496	-0.00154478
				7.21716	0.00228455	7.28526	-1.85512e-05	7.62934	-0.00156276
				7.22126	0.0022695	7.28936	-1.78413e-05	7.63373	-0.00158158
				7.22535	0.00225497	7.29345	-1.70235e-05	7.63811	-0.00157653
				7.22945	0.00224094	7.29755	-1.62623e-05	7.6425	-0.00156421
				7.23354	0.00222379	7.30164	-1.55549e-05	7.64689	-0.00158184
				7.23764	0.00224211	7.30574	-1.57724e-05	7.65127	-0.00160999
				7.24173	0.00227276	7.30983	-1.57292e-05	7.65566	-0.0016075
				7.24583	0.00231503	7.31393	-1.55278e-05	7.66004	-0.00159248
				7.24992	0.00236052	7.31802	-1.52682e-05	7.66443	-0.00157766
				7.25402	0.00239588	7.32212	-1.49535e-05	7.66882	-0.00156319
				7.25811	0.00242169	7.32621	-1.46403e-05	7.6732	-0.00157685
				7.26221	0.00242536	7.33031	-1.56103e-05	7.67759	-0.00159546
				7.2663	0.0023706	7.3344	-1.64324e-05	7.68197	-0.00158983
				7.2704	0.00235319	7.3385	-1.7166e-05	7.68636	-0.00159117
				7.27449	0.00234956	7.34259	-1.78152e-05	7.69075	-0.00158208
				7.27859	0.00235888	7.34669	-1.82288e-05	7.69513	-0.00158398
				7.28268	0.00237587	7.35078	-1.86254e-05	7.69952	-0.00161181
				7.28678	0.00238643	7.35488	-1.9006e-05	7.7039	-0.00163355
				7.29087	0.00239092	7.35897	-1.96544e-05	7.70829	-0.00164529
				7.29497	0.00241456	7.36307	-2.08224e-05	7.71268	-0.00164552
				7.29906	0.00244043	7.36716	-2.13523e-05	7.71706	-0.00163593
				7.30316	0.0024452	7.37126	-2.14637e-05	7.72145	-0.00162995
				7.30725	0.00243008	7.37535	-2.13287e-05	7.72583	-0.00164735
				7.31135	0.00239893	7.37945	-2.09785e-05	7.73022	-0.00165728
				7.31544	0.00239508	7.38354	-2.06969e-05	7.73461	-0.00166668
				7.31954	0.00238687	7.38764	-2.04803e-05	7.73899	-0.00167708
				7.32363	0.00237452	7.39173	-2.2561e-05	7.74338	-0.00167652
				7.32773	0.00231825	7.39583	-2.42218e-05	7.74776	-0.00167407
				7.33182	0.00226658	7.39992	-2.51623e-05	7.75215	-0.00170305
				7.33592	0.00221781	7.40402	-2.5419e-05	7.75654	-0.00174001
				7.34001	0.00217175	7.40811	-2.55259e-05	7.76092	-0.00175309
				7.34411	0.00213937	7.41221	-2.55234e-05	7.76531	-0.00176673
				7.3482	0.00211988	7.4163	-2.54174e-05	7.76969	-0.00175584
				7.3523	0.00210275	7.42039	-2.5241e-05	7.77408	-0.0017377
				7.35639	0.00211665	7.42449	-2.49979e-05	7.77847	-0.00174873
				7.36049	0.00213964	7.42858	-2.48e-05	7.78285	-0.00176113
				7.36458	0.0021712	7.43268	-2.4484e-05	7.78724	-0.00177175
				7.36868	0.00220828	7.43677	-2.4188e-05	7.79162	-0.001772
				7.37277	0.00225053	7.44087	-2.39121e-05	7.79601	-0.00174727
				7.37687	0.00225648	7.44496	-2.56717e-05	7.8004	-0.00172755
				7.38096	0.00222828	7.44906	-2.68198e-05	7.80478	-0.00173039
				7.38506	0.00213127	7.45315	-2.76601e-05	7.80917	-0.00174852
				7.38915	0.00211267	7.45725	-2.82083e-05	7.81355	-0.00177511
				7.39325	0.00211959	7.46134	-2.82436e-05	7.81794	-0.00179579
				7.39734	0.00212386	7.46544	-2.79989e-05	7.82233	-0.00178425
				7.40144	0.00212564	7.46953	-2.7592e-05	7.82671	-0.00177413
				7.40553	0.00211502	7.47363	-2.70309e-05	7.8311	-0.0017899
				7.40962	0.00211833	7.47772	-2.6418e-05	7.83548	-0.00181255
				7.41372	0.00212056	7.48182	-2.57559e-05	7.83987	-0.00182608
				7.41781	0.00212177	7.48591	-2.52441e-05	7.84426	-0.00182492
				7.42191	0.00212302	7.49001	-2.4579e-05	7.84864	-0.00181739
				7.426	0.00212428	7.4941	-2.40721e-05	7.85303	-0.00181119
				7.4301	0.00211815	7.4982	-2.37154e-05	7.85741	-0.00182934
				7.43419	0.00210508	7.50229	-2.34387e-05	7.8618	-0.00188216
				7.43829	0.00207472	7.50639	-2.36137e-05	7.86619	-0.00190589
				7.44238	0.00205466	7.51048	-2.42561e-05	7.87057	-0.00189551
				7.44648	0.00203474	7.51458	-2.51528e-05	7.87496	-0.00194628
				7.45057	0.00201499	7.51867	-2.59711e-05	7.87934	-0.00193355
				7.45467	0.00201043	7.52277	-2.67152e-05	7.88373	-0.0019244
				7.45876	0.00199878	7.52686	-2.7897e-05	7.88812	-0.00202936
				7.46286	0.00198044	7.53096	-2.9137e-05	7.8925	-0.00208058
				7.46695	0.00190901	7.53505	-3.04323e-05	7.89689	-0.00218662
				7.47105	0.00193094	7.53915	-3.17991e-05	7.90127	-0.00229603
				7.47514	0.00196839	7.54324	-3.32336e-05	7.90566	-0.0022775
				7.47924	0.00199596	7.54734	-3.50708e-05	7.91005	-0.00225826
				7.48333	0.00201421	7.55143	-3.63014e-05	7.91443	-0.00228505
				7.48743	0.00201372	7.55553	-3.7459e-05	7.91882	-0.00230411
				7.49152	0.00204445	7.55962	-3.85478e-05	7.9232	-0.00228844
				7.49562	0.00208167	7.56372	-4.17555e-05	7.92759	-0.00228198
				7.49971	0.00211186	7.56781	-4.26407e-05	7.93198	-0.00227396
				7.50381	0.00213546	7.57191	-4.29941e-05	7.93636	-0.00225894
				7.5079	0.00214641	7.576	-4.28425e-05	7.94075	-0.00228545
				7.512	0.00214545	7.5801	-4.29861e-05	7.94513	-0.00231344
				7.51609	0.0021198	7.58419	-4.34103e-05	7.94952	-0.00230897
				7.52019	0.00207518	7.58829	-4.51935e-05	7.95391	-0.00229299
				7.52428	0.00205754	7.59238	-4.63075e-05	7.95829	-0.00227943
				7.52838	0.00203013	7.59648	-4.56915e-05	7.96268	-0.00228237
				7.53247	0.00199352	7.60057	-4.4339e-05	7.96706	-0.0022933
				7.53657	0.00194904	7.60467	-4.30401e-05	7.97145	-0.00229827
				7.54066	0.00189715	7.60876	-4.17925e-05	7.97584	-0.00229476
				7.54476	0.00184075	7.61285	-4.11961e-05	7.98022	-0.00228802
				7.54885	0.00185825	7.61695	-4.29545e-05	7.98461	-0.00229132
				7.55295	0.00187585	7.62104	-4.42331e-05	7.98899	-0.00232051
				7.55704	0.0018686	7.62514	-4.50734e-05	7.99338	-0.00235812
				7.56114	0.0018379	7.62923	-4.61663e-05	7.99777	-0.00236359
				7.56523	0.00176652	7.63333	-4.74996e-05	8.00215	-0.00235767
				7.56933	0.00175432	7.63742	-4.85825e-05	8.00654	-0.0023471
				7.57342	0.00176413	7.64152	-4.95118e-05	8.01092	-0.00232114
				7.57752	0.00177147	7.64561	-5.02962e-05	8.01531	-0.00230897
				7.58161	0.00177648	7.64971	-5.05749e-05	8.0197	-0.00231819
				7.58571	0.00175611	7.6538	-5.06932e-05	8.02408	-0.00232728
				7.5898	0.00176754	7.6579	-5.06594e-05	8.02847	-0.00232817
				7.59389	0.00185371	7.66199	-5.00092e-05	8.03285	-0.00232369
				7.59799	0.00192297	7.66609	-4.91704e-05	8.03724	-0.00230091
				7.60208	0.00197638	7.67018	-4.8218e-05	8.04163	-0.00230354
				7.60618	0.00200064	7.67428	-4.71583e-05	8.04601	-0.00232342
				7.61027	0.00196961	7.67837	-4.62132e-05	8.0504	-0.00233417
				7.61437	0.00197922	7.68247	-4.53768e-05	8.05478	-0.00234421
				7.61846	0.00199339	7.68656	-4.50201e-05	8.05917	-0.00233074
				7.62256	0.0020035	7.69066	-4.32356e-05	8.06356	-0.00229738
				7.62665	0.00200982	7.69475	-4.04724e-05	8.06794	-0.00229706
				7.63075	0.00199975	7.69885	-3.8069e-05	8.07233	-0.00232613
				7.63484	0.00203887	7.70294	-3.60075e-05	8.07671	-0.0023425
				7.63894	0.00209116	7.70704	-3.46194e-05	8.0811	-0.00234339
				7.64303	0.00213269	7.71113	-3.32979e-05	8.08549	-0.00232667
				7.64713	0.00216409	7.71523	-3.20387e-05	8.08987	-0.00232249
				7.65122	0.00220181	7.71932	-3.12242e-05	8.09426	-0.00233657
				7.65532	0.00222761	7.72342	-3.10783e-05	8.09864	-0.00235642
				7.65941	0.00224218	7.72751	-3.00593e-05	8.10303	-0.0023686
				7.66351	0.00224788	7.73161	-2.91658e-05	8.10742	-0.0023761
				7.6676	0.00229472	7.7357	-2.83915e-05	8.1118	-0.00238486
				7.6717	0.00233891	7.7398	-2.84049e-05	8.11619	-0.0023803
				7.67579	0.00237988	7.74389	-2.76974e-05	8.12057	-0.00238427
				7.67989	0.00241781	7.74799	-2.67428e-05	8.12496	-0.00239943
				7.68398	0.00243638	7.75208	-2.58956e-05	8.12935	-0.0024086
				7.68808	0.00243195	7.75618	-2.51502e-05	8.13373	-0.00240241
				7.69217	0.0024042	7.76027	-2.55571e-05	8.13812	-0.00239749
				7.69627	0.00241125	7.76437	-2.65337e-05	8.1425	-0.00238022
				7.70036	0.00243486	7.76846	-2.59384e-05	8.14689	-0.00236339
				7.70446	0.00244124	7.77256	-2.51516e-05	8.15128	-0.00237908
				7.70855	0.00243139	7.77665	-2.44749e-05	8.15566	-0.00239542
				7.71265	0.00242934	7.78075	-2.39027e-05	8.16005	-0.0024007
				7.71674	0.00242662	7.78484	-2.37218e-05	8.16443	-0.00237434
				7.72084	0.00242328	7.78894	-2.35361e-05	8.16882	-0.00234208
				7.72493	0.0023454	7.79303	-2.37594e-05	8.17321	-0.00234432
				7.72903	0.00228524	7.79712	-2.45603e-05	8.17759	-0.00237447
				7.73312	0.00223639	7.80122	-2.5552e-05	8.18198	-0.00241087
				7.73722	0.00219819	7.80531	-2.67242e-05	8.18636	-0.0024211
				7.74131	0.00216124	7.80941	-2.74838e-05	8.19075	-0.00241998
				7.74541	0.0021255	7.8135	-2.80966e-05	8.19514	-0.00240706
				7.7495	0.00206951	7.8176	-2.85795e-05	8.19952	-0.00239467
				7.7536	0.00204729	7.82169	-2.89624e-05	8.20391	-0.00242412
				7.75769	0.00207784	7.82579	-2.92502e-05	8.20829	-0.002462
				7.76179	0.00211152	7.82988	-2.94335e-05	8.21268	-0.00247017
				7.76588	0.00213974	7.83398	-2.93814e-05	8.21707	-0.00246054
				7.76998	0.00216283	7.83807	-2.93485e-05	8.22145	-0.00244808
				7.77407	0.00214926	7.84217	-2.93344e-05	8.22584	-0.00244042
				7.77817	0.00211195	7.84626	-2.92693e-05	8.23022	-0.00244768
				7.78226	0.00205229	7.85036	-3.01735e-05	8.23461	-0.00246193
				7.78635	0.00204066	7.85445	-3.05657e-05	8.239	-0.00247457
				7.79045	0.00204817	7.85855	-3.07345e-05	8.24338	-0.00248015
				7.79454	0.00206056	7.86264	-3.06914e-05	8.24777	-0.00248056
				7.79864	0.00207096	7.86674	-3.01275e-05	8.25215	-0.0024765
				7.80273	0.00207948	7.87083	-2.94924e-05	8.25654	-0.00248005
				7.80683	0.0020621	7.87493	-2.88331e-05	8.26093	-0.00249531
				7.81092	0.00204012	7.87902	-2.81507e-05	8.26531	-0.00252205
				7.81502	0.00201379	7.88312	-2.79037e-05	8.2697	-0.00252733
				7.81911	0.00196273	7.88721	-2.96503e-05	8.27408	-0.00250741
				7.82321	0.00196949	7.89131	-3.02412e-05	8.27847	-0.00249306
				7.8273	0.00208473	7.8954	-2.90537e-05	8.28286	-0.00249505
				7.8314	0.00220978	7.8995	-2.77234e-05	8.28724	-0.00251223
				7.83549	0.00239756	7.90359	-2.56918e-05	8.29163	-0.00251839
				7.83959	0.0025794	7.90769	-2.34656e-05	8.29601	-0.00251419
				7.84368	0.00271768	7.91178	-2.10544e-05	8.3004	-0.00249138
				7.84778	0.00281496	7.91588	-1.89581e-05	8.30479	-0.00248508
				7.85187	0.00281492	7.91997	-1.71608e-05	8.30917	-0.00251405
				7.85597	0.00273824	7.92407	-1.61943e-05	8.31356	-0.00253034
				7.86006	0.00271202	7.92816	-1.71074e-05	8.31794	-0.00254084
				7.86416	0.00268289	7.93226	-1.75478e-05	8.32233	-0.00255164
				7.86825	0.00265103	7.93635	-1.77907e-05	8.32672	-0.00255119
				7.87235	0.00260999	7.94045	-1.81248e-05	8.3311	-0.00255046
				7.87644	0.0025616	7.94454	-1.85456e-05	8.33549	-0.00257385
				7.88054	0.00254844	7.94864	-1.90815e-05	8.33987	-0.00260254
				7.88463	0.00252471	7.95273	-1.97268e-05	8.34426	-0.00261379
				7.88873	0.00249103	7.95683	-2.13437e-05	8.34865	-0.00263326
				7.89282	0.00243518	7.96092	-2.32412e-05	8.35303	-0.00263113
				7.89692	0.00238386	7.96502	-2.41619e-05	8.35742	-0.00261584
				7.90101	0.00235853	7.96911	-2.406e-05	8.3618	-0.0026434
				7.90511	0.00235766	7.97321	-2.35063e-05	8.36619	-0.00268516
				7.9092	0.00236112	7.9773	-2.37617e-05	8.37058	-0.00271259
				7.9133	0.00235053	7.9814	-2.47852e-05	8.37496	-0.00273932
				7.91739	0.00232672	7.98549	-2.70266e-05	8.37935	-0.00275571
				7.92149	0.00229733	7.98958	-2.71796e-05	8.38373	-0.00275447
				7.92558	0.00228305	7.99368	-2.68204e-05	8.38812	-0.00276894
				7.92968	0.00227262	7.99777	-2.62186e-05	8.39251	-0.00280797
				7.93377	0.00225436	8.00187	-2.61517e-05	8.39689	-0.00283694
				7.93787	0.00222871	8.00596	-2.65929e-05	8.40128	-0.00285605
				7.94196	0.00225501	8.01006	-2.67339e-05	8.40566	-0.00285282
				7.94606	0.00231359	8.01415	-2.62794e-05	8.41005	-0.00283438
				7.95015	0.00238558	8.01825	-2.58384e-05	8.41444	-0.00286048
				7.95425	0.00247021	8.02234	-2.54103e-05	8.41882	-0.00288604
				7.95834	0.00255581	8.02644	-2.56296e-05	8.42321	-0.00289733
				7.96244	0.00261779	8.03053	-2.57486e-05	8.42759	-0.00292233
				7.96653	0.00265755	8.03463	-2.62992e-05	8.43198	-0.00291936
				7.97063	0.00265187	8.03872	-2.70344e-05	8.43637	-0.0029148
				7.97472	0.00260961	8.04282	-2.78683e-05	8.44075	-0.00294593
				7.97881	0.0025411	8.04691	-2.85232e-05	8.44514	-0.00297595
				7.98291	0.00243476	8.05101	-2.92096e-05	8.44952	-0.00299925
				7.987	0.00231994	8.0551	-2.99272e-05	8.45391	-0.00301417
				7.9911	0.00225971	8.0592	-3.09527e-05	8.4583	-0.00301784
				7.99519	0.00222603	8.06329	-3.22706e-05	8.46268	-0.00302468
				7.99929	0.00219276	8.06739	-3.43368e-05	8.46707	-0.00305685
				8.00338	0.0021599	8.07148	-3.74548e-05	8.47145	-0.00310365
				8.00748	0.00211563	8.07558	-3.97234e-05	8.47584	-0.00312801
				8.01157	0.00206189	8.07967	-4.07505e-05	8.48023	-0.00314651
				8.01567	0.00204356	8.08377	-4.12675e-05	8.48461	-0.00316256
				8.01976	0.0021389	8.08786	-4.16737e-05	8.489	-0.00317133
				8.02386	0.00225898	8.09196	-4.19747e-05	8.49338	-0.00321363
				8.02795	0.00236327	8.09605	-4.25665e-05	8.49777	-0.00327268
				8.03205	0.00245271	8.10015	-4.34343e-05	8.50216	-0.00330628
				8.03614	0.00248911	8.10424	-4.39426e-05	8.50654	-0.00334407
				8.04024	0.00248998	8.10834	-4.25657e-05	8.51093	-0.00336082
				8.04433	0.00247254	8.11243	-4.10166e-05	8.51531	-0.00335055
				8.04843	0.0024379	8.11653	-3.94552e-05	8.5197	-0.00337485
				8.05252	0.00250679	8.12062	-3.78826e-05	8.52409	-0.0034208
				8.05662	0.00258465	8.12472	-3.62994e-05	8.52847	-0.00345414
				8.06071	0.00264522	8.12881	-3.46316e-05	8.53286	-0.00348099
				8.06481	0.00268951	8.13291	-3.34293e-05	8.53724	-0.00348103
				8.0689	0.00268381	8.137	-3.26692e-05	8.54163	-0.00347455
				8.073	0.00262349	8.1411	-3.30628e-05	8.54602	-0.00349654
				8.07709	0.00259245	8.14519	-3.3951e-05	8.5504	-0.00352524
				8.08119	0.002564	8.14929	-3.48169e-05	8.55479	-0.00355832
				8.08528	0.00253723	8.15338	-3.42312e-05	8.55917	-0.00359497
				8.08938	0.00251199	8.15748	-3.34296e-05	8.56356	-0.00360745
				8.09347	0.0024492	8.16157	-3.25809e-05	8.56795	-0.00359441
				8.09757	0.00237976	8.16567	-3.16874e-05	8.57233	-0.00360464
				8.10166	0.00233187	8.16976	-3.07104e-05	8.57672	-0.00364856
				8.10576	0.00229479	8.17386	-2.96562e-05	8.5811	-0.00368259
				8.10985	0.00226786	8.17795	-2.84531e-05	8.58549	-0.00370681
[truncated: 4,472 more rows]

## Sheet: 4_GBP1-farn-R48A_20200507_ggt_r
4_GBP1-farn-R48A[20200507_ggt_r48a]
volume (mL)	Molar Mass 1	volume (mL)	Molar Mass 2	volume (mL)	LS	volume (mL)	UV	volume (mL)	RI
14.2572	63964.2	0.00697622	922.557	-0.0667318	0.00015767	0.00136667	0.000232311	-0.171594	-0.48507
14.2695	64816.9	0.0110711	783.884	-0.0626369	0.000160322	0.00546156	0.000243617	-0.167208	0.0306491
14.2982	65652.7	0.015166	1023.85	-0.0585421	0.000151566	0.00955645	0.000254164	-0.162822	0.0316649
14.3227	65649.8	0.0192609	920.274	-0.0544472	0.00013207	0.0136513	0.000263988	-0.158436	0.0333043
14.3514	65391	0.0233558	872.279	-0.0503523	0.000112025	0.0177462	0.000273846	-0.15405	0.0339866
14.376	65155.5	0.0274507	849.601	-0.0462574	9.4342e-05	0.0218411	0.000283734	-0.149664	0.0344935
14.4005	64855.8	0.0356405	764.079	-0.0421625	7.88831e-05	0.025936	0.00029351	-0.145278	0.0347477
14.4292	64580.4	0.0397354	785.92	-0.0380676	6.78034e-05	0.0300309	0.000302583	-0.140892	0.035002
14.4538	64352.6	0.0438303	810.105	-0.0339727	5.13064e-05	0.0341258	0.000310989	-0.136506	0.0349629
14.4824	64196.3	0.0479251	844.399	-0.0298778	2.97097e-05	0.0382207	0.000319196	-0.13212	0.0349076
14.507	64061.9	0.05202	891.148	-0.0257829	1.14361e-05	0.0423156	0.000327103	-0.127734	0.0347492
14.5316	63986.8	0.0602098	841.712	-0.021688	-3.51165e-06	0.0464105	0.000334726	-0.123348	0.0345379
14.5561	63913.9	0.0683996	908.153	-0.0175931	-1.83007e-05	0.0505054	0.000340225	-0.118962	0.0343626
14.5602	63906.3	0.0724945	1024.24	-0.0134982	-3.29403e-05	0.0546003	0.000346622	-0.114576	0.0342328
14.5643	63925	0.0765894	1010.36	-0.00940335	-5.92021e-05	0.0586952	0.000352902	-0.11019	0.0341507
14.5766	63910.5	0.0806843	968.875	-0.00530846	-5.7223e-05	0.0627901	0.000356884	-0.105804	0.0340688
14.5848	63899.9	0.0847792	951.49	-0.00121357	-2.89704e-05	0.0668849	0.000361477	-0.101418	0.0339631
14.6135	63922.4	0.0888741	936.773	0.00288133	6.06943e-06	0.0709798	0.000365901	-0.0970315	0.0338124
14.6176	63938.9	0.0970639	957.726	0.00697622	4.74987e-05	0.0750747	0.000370166	-0.0926455	0.0336617
14.638	64007.9	0.101159	1033.34	0.0110711	9.00346e-05	0.0791696	0.000373611	-0.0882595	0.0335236
14.6626	64136.7	0.105254	1145.54	0.015166	0.000131582	0.0832645	0.000376521	-0.0838735	0.0333788
14.6913	64296	0.109349	1156.54	0.0192609	0.000167972	0.0873594	0.000378922	-0.0794875	0.0332809
14.7158	64480.4	0.113443	964.98	0.0233558	0.000199508	0.0914543	0.000382582	-0.0751015	0.0331916
14.7445	64684.8	0.117538	1013.6	0.0274507	0.000218907	0.0955492	0.000386728	-0.0707155	0.0330527
14.7691	64823.5	0.121633	1172.95	0.0315456	0.000226881	0.0996441	0.000391338	-0.0663295	0.032888
14.7936	64889.6	0.125728	1611.96	0.0356405	0.000200894	0.103739	0.000396121	-0.0619435	0.0327514
14.8223	64974.9	0.129823	1844.69	0.0397354	0.000180612	0.107834	0.000401068	-0.0575575	0.0322269
14.8469	64940.1	0.133918	1884.04	0.0438303	0.00017928	0.111929	0.000407589	-0.0531715	0.0317487
14.8714	64506.6	0.138013	1925.01	0.0479251	0.000180254	0.116024	0.000413915	-0.0487855	0.0315816
14.8878	63058.1	0.146203	1848.19	0.05202	0.000186073	0.120119	0.000420058	-0.0443995	0.0313392
		0.150297	1677.67	0.0561149	0.000189974	0.124213	0.000424458	-0.0400135	0.0312353
		0.154392	1546.54	0.0602098	0.000192071	0.128308	0.000427786	-0.0356275	0.0311257
		0.158487	1462.93	0.0643047	0.000192722	0.132403	0.000430948	-0.0312415	0.031033
		0.166677	1456.97	0.0683996	0.000192014	0.136498	0.000433953	-0.0268555	0.0310498
		0.170772	1390.2	0.0724945	0.000180565	0.140593	0.000436445	-0.0224695	0.0310126
		0.174867	1271.1	0.0765894	0.000162578	0.144688	0.000437156	-0.0180835	0.0308977
		0.178962	1182.97	0.0806843	0.000156915	0.148783	0.000438967	-0.0136975	0.0308183
		0.183057	1141.04	0.0847792	0.000180406	0.152878	0.000441033	-0.00931153	0.0307905
		0.187151	1161.36	0.0888741	0.000197914	0.156973	0.000442542	-0.00492553	0.0307762
		0.191246	1117.23	0.092969	0.00020979	0.161067	0.000443521	-0.000539525	0.0307791
		0.195341	1057.6	0.0970639	0.000209307	0.165162	0.000444332	0.00384648	0.030809
		0.199436	948.617	0.101159	0.000212987	0.169257	0.000444174	0.00823248	0.0307652
		0.203531	909.73	0.105254	0.0002134	0.173352	0.000444795	0.0126185	0.0307308
		0.211721	1009.19	0.109349	0.000210738	0.177447	0.000447433	0.0170045	0.0307627
		0.215816	1451.68	0.113443	0.000232461	0.181542	0.00045068	0.0213905	0.0307668
		0.219911	23328.4	0.117538	0.000330166	0.185637	0.000454156	0.0257765	0.0307771
		0.25267	1183.21	0.121633	0.000406287	0.189732	0.000457734	0.0301625	0.0307888
		0.256765	793.939	0.125728	0.000462091	0.193827	0.000461354	0.0345485	0.0307486
		0.264954	820.455	0.129823	0.000480539	0.197921	0.000463992	0.0389345	0.0306939
		0.269049	898.778	0.133918	0.000484493	0.202016	0.000465697	0.0433205	0.0306561
		0.273144	982.953	0.138013	0.000486394	0.206111	0.000466551	0.0477065	0.0306225
		0.281334	1027.77	0.142108	0.00048636	0.210206	0.000468094	0.0520925	0.0306207
		0.293619	1073.69	0.146203	0.000477421	0.214301	0.000469461	0.0564785	0.0306245
		0.297714	1117.88	0.150297	0.000461843	0.218396	0.000470662	0.0608645	0.0305593
		0.301808	1176.36	0.154392	0.000441127	0.222491	0.000471518	0.0652505	0.0304807
		0.305903	1238.51	0.158487	0.000415575	0.226586	0.000469625	0.0696365	0.0304444
		0.309998	1299.04	0.162582	0.000408523	0.230681	0.00046285	0.0740225	0.0303903
		0.314093	1336.36	0.166677	0.000412917	0.234776	0.00045913	0.0784085	0.0303927
		0.322283	1379.3	0.170772	0.000428088	0.23887	0.000462435	0.0827945	0.0304031
		0.326378	1431.73	0.174867	0.000440486	0.242965	0.000466034	0.0871805	0.0303179
		0.334568	1512.73	0.178962	0.000450276	0.24706	0.000469695	0.0915665	0.0302454
		0.338662	1586.8	0.183057	0.000449928	0.251155	0.000471937	0.0959525	0.030205
		0.342757	1821.58	0.187151	0.000437378	0.25525	0.000472832	0.100338	0.0301754
		0.346852	3290.27	0.191246	0.000423787	0.259345	0.000472188	0.104724	0.0301978
		0.367327	10563.9	0.195341	0.000409214	0.26344	0.000471417	0.10911	0.0302149
		0.371422	1759.86	0.199436	0.000381058	0.267535	0.000470525	0.113496	0.0301541
		0.375517	1233.3	0.203531	0.000348399	0.27163	0.000470288	0.117882	0.0300925
		0.379611	1185.55	0.207626	0.000329613	0.275724	0.000471138	0.122268	0.0300425
		0.383706	1298.14	0.211721	0.000313111	0.279819	0.000472444	0.126654	0.0299832
		0.387801	1443.85	0.215816	0.000288522	0.283914	0.000474037	0.13104	0.0300027
		0.391896	1588.64	0.219911	0.000256319	0.288009	0.000475828	0.135426	0.0300434
		0.395991	1499.87	0.224006	0.000227536	0.292104	0.000476677	0.139812	0.0300001
		0.400086	1347.77	0.2281	0.000213468	0.296199	0.000476632	0.144198	0.0299404
		0.404181	1222.99	0.232195	0.00020939	0.300294	0.000474854	0.148584	0.0298915
		0.408276	1137.07	0.23629	0.000215958	0.304389	0.000473369	0.15297	0.0298849
		0.412371	1079.33	0.240385	0.000226273	0.308484	0.000472163	0.157356	0.0299243
		0.416465	1025.71	0.24448	0.000240116	0.312578	0.000469929	0.161742	0.0299007
		0.42056	969.835	0.248575	0.000263037	0.316673	0.000470359	0.166128	0.0298595
		0.424655	927.478	0.25267	0.000283582	0.320768	0.000471702	0.170514	0.0298523
		0.42875	906.825	0.256765	0.000301893	0.324863	0.000473113	0.1749	0.0298464
		0.449225	754.106	0.26086	0.000304573	0.328958	0.000474587	0.179286	0.0298641
		0.453319	634.567	0.264954	0.000301921	0.333053	0.000475525	0.183672	0.0298753
		0.457414	562.555	0.269049	0.000309755	0.337148	0.000476306	0.188058	0.0299065
		0.461509	526.157	0.273144	0.000310999	0.341243	0.00047694	0.192444	0.0299467
		0.473794	598.149	0.277239	0.000306038	0.345338	0.00047627	0.19683	0.0298931
		0.477889	647.369	0.281334	0.000284319	0.349433	0.000474217	0.201216	0.0298617
		0.481984	865.469	0.285429	0.000262764	0.353527	0.000472756	0.205602	0.0298767
		0.486079	2476.85	0.289524	0.000241362	0.357622	0.000471858	0.209988	0.0298807
		0.510648	900.383	0.293619	0.000216186	0.361717	0.000471312	0.214374	0.0299206
		0.514743	840.308	0.297714	0.000205405	0.365812	0.000469693	0.21876	0.0299089
		0.518838	1029.53	0.301808	0.000199657	0.369907	0.000467056	0.223146	0.0298653
		0.522933	1218.25	0.305903	0.000198649	0.374002	0.000464758	0.227532	0.0298314
		0.527028	1403.4	0.309998	0.000201335	0.378097	0.000466339	0.231918	0.0298063
		0.531122	1353.37	0.314093	0.000204665	0.382192	0.000468736	0.236304	0.029846
		0.535217	1278.57	0.318188	0.000207142	0.386287	0.000471278	0.24069	0.0299146
		0.539312	1160.66	0.322283	0.000208816	0.390381	0.000473958	0.245076	0.0299212
		0.543407	1024.66	0.326378	0.000212705	0.394476	0.000477194	0.249462	0.0298749
		0.547502	838.42	0.330473	0.000213773	0.398571	0.000480472	0.253848	0.0298659
		0.551597	750.109	0.334568	0.000212186	0.402666	0.000483548	0.258234	0.0298964
		0.559787	705.44	0.338662	0.000205238	0.406761	0.000486431	0.26262	0.0299067
		0.563882	653.301	0.342757	0.000172543	0.410856	0.000488401	0.267006	0.0299492
		0.572071	818.06	0.346852	0.000130779	0.414951	0.000487479	0.271392	0.0299736
		0.576166	1015.67	0.350947	8.78111e-05	0.419046	0.000485354	0.275778	0.0299169
		0.580261	1185.49	0.355042	6.72578e-05	0.423141	0.00048362	0.280164	0.029895
		0.584356	1310.23	0.359137	6.71564e-05	0.427235	0.000484201	0.28455	0.0299218
		0.588451	1465.71	0.363232	9.14433e-05	0.43133	0.000485121	0.288936	0.029907
		0.592546	1616.59	0.367327	0.000134247	0.435425	0.000486161	0.293322	0.029952
		0.596641	1774.87	0.371422	0.00017234	0.43952	0.000487314	0.297708	0.0300088
		0.600736	1703.77	0.375517	0.000205997	0.443615	0.000487479	0.302094	0.0299624
		0.60483	1593.67	0.379611	0.000232288	0.44771	0.000487841	0.30648	0.0299424
		0.608925	1569.14	0.383706	0.000287608	0.451805	0.000487096	0.310866	0.0299585
		0.62121	1598.68	0.387801	0.000343883	0.4559	0.000485216	0.315252	0.0299714
		0.63759	1574.06	0.391896	0.000374949	0.459995	0.000483676	0.319638	0.0300055
		0.641685	1510.74	0.395991	0.000382286	0.464089	0.000482074	0.324024	0.0300546
		0.645779	1387.24	0.400086	0.00037776	0.468184	0.000480415	0.32841	0.0300394
		0.658064	1451.9	0.404181	0.000365361	0.472279	0.000476456	0.332796	0.0299911
		0.662159	1531.74	0.408276	0.00035304	0.476374	0.000473467	0.337182	0.0300008
		0.666254	1507.8	0.412371	0.000348716	0.480469	0.000470834	0.341568	0.0300339
		0.670349	1410.99	0.416465	0.000346279	0.484564	0.000469754	0.345954	0.0300896
		0.674444	1299.01	0.42056	0.000341359	0.488659	0.000468265	0.35034	0.0301232
		0.678539	1217.18	0.424655	0.000334122	0.492754	0.000466389	0.354726	0.0300783
		0.682633	1136.52	0.42875	0.000318831	0.496849	0.000463478	0.359112	0.0300421
		0.686728	1038.92	0.432845	0.000315601	0.500944	0.000460898	0.363498	0.0300575
		0.690823	868.524	0.43694	0.000317633	0.505038	0.000458634	0.367884	0.0300519
		0.707203	931.817	0.441035	0.000321919	0.509133	0.000456486	0.37227	0.0300508
		0.711298	975.912	0.44513	0.00030928	0.513228	0.000457402	0.376656	0.0300624
		0.715393	1005.28	0.449225	0.000280711	0.517323	0.000458964	0.381042	0.0300183
		0.719487	1032.74	0.453319	0.000261563	0.521418	0.000461141	0.385428	0.0299874
		0.723582	922.247	0.457414	0.000263267	0.525513	0.000463878	0.389814	0.0299732
		0.731772	1030.57	0.461509	0.000265899	0.529608	0.000466815	0.3942	0.0299778
		0.735867	1194.83	0.465604	0.000269282	0.533703	0.000469348	0.398586	0.030053
		0.739962	1357.3	0.469699	0.000268918	0.537798	0.000471497	0.402972	0.0300908
		0.744057	1516.04	0.473794	0.000265027	0.541892	0.000473703	0.407358	0.0300145
		0.748152	1231.75	0.477889	0.000251935	0.545987	0.000475962	0.411744	0.0299693
		0.752247	828.201	0.481984	0.00023317	0.550082	0.000476125	0.41613	0.0299686
		0.756342	779.54	0.486079	0.00020907	0.554177	0.000477525	0.420516	0.0299824
		0.760436	732.344	0.490174	0.000172494	0.558272	0.000479061	0.424902	0.0300468
		0.764531	667.45	0.494268	0.000166131	0.562367	0.000481049	0.429288	0.0300594
		0.768626	574.378	0.498363	0.000169013	0.566462	0.000482991	0.433674	0.0300439
		0.772721	522.508	0.502458	0.0001806	0.570557	0.000484887	0.43806	0.0300469
		0.776816	539.59	0.506553	0.000206718	0.574652	0.000485902	0.442446	0.0300358
		0.780911	614.436	0.510648	0.000243042	0.578746	0.000487557	0.446832	0.0300423
		0.785006	520.958	0.514743	0.000306182	0.582841	0.000489575	0.451218	0.0300671
		0.789101	601.226	0.518838	0.000364731	0.586936	0.00049194	0.455604	0.0300973
		0.793196	697.342	0.522933	0.000418964	0.591031	0.000494593	0.45999	0.030096
		0.79729	749.541	0.527028	0.00046612	0.595126	0.000497419	0.464376	0.030036
		0.80548	641.319	0.531122	0.000454374	0.599221	0.000500358	0.468762	0.0300276
		0.809575	587.399	0.535217	0.00044097	0.603316	0.000502529	0.473148	0.0300569
		0.817765	579.433	0.539312	0.000427361	0.607411	0.000503973	0.477534	0.0300722
		0.82186	552.225	0.543407	0.00041356	0.611506	0.000504979	0.48192	0.0300919
		0.825955	630.115	0.547502	0.000395571	0.615601	0.000506059	0.486306	0.0300409
		0.83005	891.395	0.551597	0.000363489	0.619695	0.000507209	0.490692	0.0300032
		0.834144	1241.36	0.555692	0.000341242	0.62379	0.000505429	0.495079	0.0300232
		0.838239	1342.01	0.559787	0.000319349	0.627885	0.000503214	0.499465	0.0300581
		0.846429	1289.38	0.563882	0.000297785	0.63198	0.000500831	0.503851	0.0301159
		0.854619	1227.3	0.567976	0.000299373	0.636075	0.000498045	0.508237	0.0301139
		0.862809	1131.76	0.572071	0.000353229	0.64017	0.000495918	0.512623	0.0300868
		0.866904	1007.34	0.576166	0.000402109	0.644265	0.000493745	0.517009	0.0300447
		0.870998	875.581	0.580261	0.000446306	0.64836	0.000491527	0.521395	0.0300287
		0.875093	763.179	0.584356	0.000466062	0.652455	0.000490274	0.525781	0.0300618
		0.879188	629.923	0.588451	0.000474531	0.656549	0.000488886	0.530167	0.0300863
		0.883283	473.179	0.592546	0.000475823	0.660644	0.000487369	0.534553	0.0300966
		0.887378	408.148	0.596641	0.000470356	0.664739	0.000483706	0.538939	0.0300572
		0.891473	438.844	0.600736	0.00044932	0.668834	0.000481283	0.543325	0.03002
		0.895568	471.83	0.60483	0.000410131	0.672929	0.00047949	0.547711	0.0300027
		0.899663	502.036	0.608925	0.000391574	0.677024	0.000478144	0.552097	0.029989
		0.903758	517.275	0.61302	0.000374068	0.681119	0.000477065	0.556483	0.030035
		0.907853	561.747	0.617115	0.000357557	0.685214	0.000476242	0.560869	0.0300621
		0.911947	616.686	0.62121	0.000366869	0.689309	0.000476192	0.565255	0.0300162
		0.916042	648.952	0.625305	0.000369601	0.693403	0.000476209	0.569641	0.0299827
		0.920137	583.059	0.6294	0.000366138	0.697498	0.000476288	0.574027	0.0299568
		0.924232	418.731	0.633495	0.000346645	0.701593	0.000476404	0.578413	0.029962
		0.928327	375.127	0.63759	0.000327012	0.705688	0.000475263	0.582799	0.0300101
		0.940612	430.711	0.641685	0.000319841	0.709783	0.000474384	0.587185	0.0300251
		0.944707	712.138	0.645779	0.0003244	0.713878	0.000473593	0.591571	0.0300039
		1.02251	1544.4	0.649874	0.000336673	0.717973	0.000474078	0.595957	0.0299668
		1.0266	1226.5	0.653969	0.000351395	0.722068	0.000474998	0.600343	0.029958
		1.0307	1233.3	0.658064	0.000365195	0.726163	0.000476331	0.604729	0.0299818
		1.03889	1152.94	0.662159	0.000378127	0.730257	0.000477984	0.609115	0.0300387
		1.04298	1124.89	0.666254	0.000384183	0.734352	0.000479344	0.613501	0.0300825
		1.05117	1183.79	0.670349	0.000346654	0.738447	0.000480426	0.617887	0.030054
		1.05527	1251.35	0.674444	0.000304933	0.742542	0.000479227	0.622273	0.0300625
		1.05936	1338.17	0.678539	0.000271796	0.746637	0.000478618	0.626659	0.0300969
		1.06346	1279.78	0.682633	0.00024029	0.750732	0.000479703	0.631045	0.0300927
		1.06755	1234.84	0.686728	0.000210323	0.754827	0.000481587	0.635431	0.0301191
		1.07165	1301.88	0.690823	0.000197517	0.758922	0.000483662	0.639817	0.0301555
		1.07574	1363.76	0.694918	0.000211853	0.763017	0.000485636	0.644203	0.0301058
		1.07984	1402.84	0.699013	0.00022471	0.767112	0.000487513	0.648589	0.0300765
		1.08803	1297.51	0.703108	0.000236177	0.771206	0.000486181	0.652975	0.0301108
		1.09212	1212.99	0.707203	0.000251947	0.775301	0.000487631	0.657361	0.0301282
		1.09622	1124.48	0.711298	0.000260501	0.779396	0.000489495	0.661747	0.0301671
		1.10031	1005.78	0.715393	0.000262263	0.783491	0.000491753	0.666133	0.0302149
		1.1085	966.15	0.719487	0.000246375	0.787586	0.000494264	0.670519	0.0302242
		1.1126	1007.18	0.723582	0.000209143	0.791681	0.000496539	0.674905	0.0301999
		1.11669	1165.56	0.727677	0.000201954	0.795776	0.000498592	0.679291	0.0301904
		1.12079	1614.92	0.731772	0.000197471	0.799871	0.000499594	0.683677	0.0302214
		1.12488	987.882	0.735867	0.000195541	0.803966	0.000499291	0.688063	0.0302624
		1.12898	903.975	0.739962	0.000190492	0.80806	0.0004984	0.692449	0.0302756
		1.13307	926.283	0.744057	0.000182503	0.812155	0.000497992	0.696835	0.030261
		1.14945	946.823	0.748152	0.000165926	0.81625	0.000497855	0.701221	0.0302576
		1.15355	1001.16	0.752247	0.000148339	0.820345	0.000497976	0.705607	0.0302165
		1.15764	1068.33	0.756342	0.000156542	0.82444	0.000498225	0.709993	0.0301919
		1.16174	1148.28	0.760436	0.000168994	0.828535	0.000498596	0.714379	0.0302845
		1.16583	1251.06	0.764531	0.000171824	0.83263	0.000498325	0.718765	0.0303369
		1.16993	1349.62	0.768626	0.000165591	0.836725	0.000498174	0.723151	0.0302907
		1.17402	1444.08	0.772721	0.000150659	0.84082	0.000498133	0.727537	0.0302577
		1.17812	1551.65	0.776816	0.000127537	0.844914	0.000497931	0.731923	0.0302518
		1.18631	1561.79	0.780911	0.000104768	0.849009	0.000495435	0.736309	0.0302605
		1.19449	1509.68	0.785006	0.000120987	0.853104	0.000493634	0.740695	0.0302916
		1.20268	1451.26	0.789101	0.000151024	0.857199	0.000491949	0.745081	0.030347
		1.20678	1380.78	0.793196	0.000179989	0.861294	0.000490374	0.749467	0.0303487
		1.21087	1421.1	0.79729	0.000200901	0.865389	0.000490052	0.753853	0.0303321
		1.21906	1576.46	0.801385	0.000214236	0.869484	0.000491491	0.758239	0.0303113
		1.22316	2068.4	0.80548	0.000200775	0.873579	0.000492982	0.762625	0.0303061
		1.22725	207409	0.809575	0.00017651	0.877674	0.000494521	0.767011	0.0303305
		1.35829	13699.4	0.81367	0.000134822	0.881769	0.000495702	0.771397	0.0303468
		1.36239	1226.56	0.817765	0.000108384	0.885863	0.000496787	0.775783	0.0303456
		1.36648	1381.8	0.82186	0.000127784	0.889958	0.00049778	0.780169	0.0303049
		1.37058	1586.53	0.825955	0.000156625	0.894053	0.000496665	0.784555	0.0302729
		1.37467	1670.96	0.83005	0.000183749	0.898148	0.000495399	0.788941	0.0302802
		1.37877	1618.22	0.834144	0.000209256	0.902243	0.000494082	0.793327	0.0303176
		1.38286	1571.7	0.838239	0.0002175	0.906338	0.000492714	0.797713	0.0303785
		1.39514	1524.56	0.842334	0.000228948	0.910433	0.00049016	0.802099	0.0303987
		1.40333	1436.87	0.846429	0.000234469	0.914528	0.000487737	0.806485	0.0303621
		1.40743	1365.54	0.850524	0.000234411	0.918623	0.000485441	0.810871	0.0303614
		1.41152	1249.52	0.854619	0.000223669	0.922717	0.000483788	0.815257	0.030375
		1.41562	1096.41	0.858714	0.000208756	0.926812	0.000482707	0.819643	0.0303887
		1.41971	977.395	0.862809	0.000193007	0.930907	0.000481905	0.824029	0.0304517
		1.42381	1199.98	0.866904	0.00017901	0.935002	0.00048137	0.828415	0.0304728
		1.4279	1356.32	0.870998	0.000164907	0.939097	0.000481108	0.832801	0.0304513
		1.432	1451.48	0.875093	0.000150691	0.943192	0.000480842	0.837187	0.0304621
		1.43609	1477.13	0.879188	0.000126987	0.947287	0.000480573	0.841573	0.0304628
		1.44019	1435.42	0.883283	7.77331e-05	0.951382	0.000479631	0.845959	0.0304717
		1.44428	1297.26	0.887378	3.4694e-05	0.955477	0.00047959	0.850345	0.0305424
		1.44838	1127.77	0.891473	2.27929e-05	0.959571	0.000480565	0.854731	0.0305621
		1.45247	1019.17	0.895568	1.31792e-05	0.963666	0.000481707	0.859117	0.0305055
		1.45657	964.864	0.899663	4.78112e-06	0.967761	0.000482263	0.863503	0.0304967
		1.46066	916.406	0.903758	-2.48942e-06	0.971856	0.000482264	0.867889	0.0305259
		1.46476	961.019	0.907853	2.9076e-05	0.975951	0.000480769	0.872275	0.0305931
		1.46885	1047.96	0.911947	5.15182e-05	0.980046	0.000480929	0.876661	0.030655
		1.47295	1146.46	0.916042	6.5372e-05	0.984141	0.000483714	0.881047	0.0306519
		1.47704	1170.48	0.920137	6.18395e-05	0.988236	0.000486564	0.885433	0.0306354
		1.48114	1125.12	0.924232	3.46523e-05	0.992331	0.000489474	0.889819	0.0306259
		1.48523	1035.02	0.928327	1.13769e-05	0.996425	0.00049139	0.894205	0.030628
		1.48933	920.051	0.932422	3.14314e-06	1.00052	0.000491231	0.898591	0.0306425
		1.49342	898.483	0.936517	2.88328e-06	1.00462	0.000489462	0.902977	0.0307032
		1.50161	935.886	0.940612	6.1287e-06	1.00871	0.000486164	0.907363	0.0307282
		1.50571	993.829	0.944707	1.12191e-06	1.01281	0.000481943	0.911749	0.0306805
		1.5139	1031.92	0.948801	-1.16506e-05	1.0169	0.000481623	0.916135	0.03066
		1.51799	1074.48	0.952896	-2.41632e-05	1.02099	0.000481605	0.920521	0.0306603
		1.52209	1053.41	0.956991	-3.64283e-05	1.02509	0.000481065	0.924907	0.0306754
		1.52618	893.304	0.961086	-4.12588e-05	1.02918	0.000480029	0.929293	0.0307001
		1.53028	747.105	0.965181	-4.52751e-05	1.03328	0.000477794	0.933679	0.0306824
		1.53437	637.952	0.969276	-4.8525e-05	1.03737	0.000478304	0.938065	0.0306155
		1.53847	552.14	0.973371	-4.57325e-05	1.04147	0.000479641	0.942451	0.0305923
		1.54256	486.821	0.977466	-4.11328e-05	1.04556	0.000480944	0.946837	0.0305868
		1.54666	441.04	0.981561	-3.67732e-05	1.04966	0.000482215	0.951223	0.0305426
		1.55075	411.12	0.985655	-3.36145e-05	1.05375	0.000483082	0.955609	0.0305653
		1.55485	532.837	0.98975	-3.15843e-05	1.05785	0.00048249	0.959995	0.0305761
		1.55894	843.773	0.993845	-2.93574e-05	1.06194	0.000480516	0.964381	0.0305019
		1.56304	1194.63	0.99794	-2.82122e-05	1.06604	0.000478602	0.968767	0.0304925
		1.56713	1553.95	1.00204	-2.80866e-05	1.07013	0.000478367	0.973153	0.0305
		1.57123	1765	1.00613	-2.19916e-05	1.07423	0.000480554	0.977539	0.0304838
		1.57532	1617.15	1.01022	-1.38336e-05	1.07832	0.0004838	0.981925	0.030534
		1.57941	1424.1	1.01432	-7.00138e-06	1.08242	0.000487466	0.986311	0.0305775
		1.58351	1199.39	1.01841	-1.4084e-06	1.08651	0.00049124	0.990697	0.0305431
		1.5876	993.91	1.02251	3.96088e-05	1.09061	0.000493092	0.995083	0.03053
		1.5917	1041.01	1.0266	5.87174e-05	1.0947	0.000493118	0.999469	0.0305318
		1.59579	1065.05	1.0307	5.72032e-05	1.0988	0.000492777	1.00385	0.0305563
		1.60398	996.714	1.03479	4.90195e-05	1.10289	0.000493306	1.00824	0.0306001
		1.60808	929.546	1.03889	4.32144e-05	1.10699	0.000494662	1.01263	0.0306235
		1.61217	868.585	1.04298	3.96486e-05	1.11108	0.000496378	1.01701	0.03062
		1.61627	812.814	1.04708	2.83103e-05	1.11518	0.000497413	1.0214	0.0305896
		1.62036	752.276	1.05117	9.67963e-06	1.11927	0.000497801	1.02578	0.0305976
		1.62446	661.811	1.05527	-2.8714e-05	1.12337	0.00049983	1.03017	0.0306246
		1.62855	608.818	1.05936	-5.32475e-05	1.12746	0.000501293	1.03456	0.0306569
		1.63265	1212.04	1.06346	-7.17066e-05	1.13156	0.000502219	1.03894	0.030684
		1.6695	1.56945e+06	1.06755	-8.09935e-05	1.13565	0.000501562	1.04333	0.0306531
		1.6736	3153.63	1.07165	-6.51996e-05	1.13975	0.000500092	1.04771	0.0305899
		1.80054	3167.97	1.07574	-5.28263e-05	1.14384	0.000501492	1.0521	0.0305742
		1.80463	1685.58	1.07984	-4.3669e-05	1.14794	0.000502773	1.05649	0.0305873
		1.80873	1255.26	1.08393	-4.94646e-05	1.15203	0.000503942	1.06087	0.0306237
		1.81282	636.388	1.08803	-3.30114e-05	1.15613	0.000504712	1.06526	0.0306336
		1.81692	377.279	1.09212	-9.97343e-06	1.16022	0.000505769	1.06964	0.030573
		1.82101	405.129	1.09622	1.14196e-05	1.16432	0.000506998	1.07403	0.030526
		1.82511	444.311	1.10031	3.12641e-05	1.16841	0.00050757	1.07842	0.0305106
		1.8292	458.375	1.10441	2.05242e-05	1.17251	0.000507519	1.0828	0.0305259
		1.8333	434.316	1.1085	1.09752e-06	1.1766	0.00050714	1.08719	0.0305616
		1.84149	377.109	1.1126	-2.65084e-05	1.1807	0.000506449	1.09157	0.030551
		1.84558	369.192	1.11669	-4.55114e-05	1.18479	0.000504884	1.09596	0.0305042
		1.84968	418.38	1.12079	-1.90959e-05	1.18889	0.00050431	1.10035	0.0304717
		1.85377	488.217	1.12488	2.96531e-05	1.19298	0.000504305	1.10473	0.0304377
		1.85787	565.723	1.12898	7.82856e-05	1.19708	0.000504839	1.10912	0.0304388
		1.86196	701.288	1.13307	0.000114949	1.20117	0.000506118	1.1135	0.0304767
		1.86606	859.56	1.13717	0.000140346	1.20527	0.000507315	1.11789	0.0304928
		1.87015	1018.51	1.14126	0.000131237	1.20936	0.000508436	1.12228	0.0304461
		1.87425	1191.53	1.14536	0.00013026	1.21345	0.000507885	1.12666	0.0303517
		1.87834	1237.29	1.14945	0.000148884	1.21755	0.000502383	1.13105	0.0303115
		1.88244	1289.71	1.15355	0.000161815	1.22164	0.000499628	1.13543	0.030304
		1.88653	1184.11	1.15764	0.000169381	1.22574	0.000498191	1.13982	0.0302824
		1.89063	1099.07	1.16174	0.000159851	1.22983	0.000496507	1.14421	0.0302735
		1.89472	1005.52	1.16583	0.000168682	1.23393	0.00049459	1.14859	0.0302245
		1.89882	907.821	1.16993	0.000166413	1.23802	0.000491842	1.15298	0.0301744
		1.90291	846.419	1.17402	0.000153697	1.24212	0.000488306	1.15736	0.0301865
		1.90701	816.853	1.17812	0.000116307	1.24621	0.000485796	1.16175	0.0301731
		1.9111	795.821	1.18221	7.95612e-05	1.25031	0.00048459	1.16614	0.030185
		1.9152	735.372	1.18631	5.49904e-05	1.2544	0.000484097	1.17052	0.0302165
		1.91929	643.313	1.1904	3.59512e-05	1.2585	0.000483529	1.17491	0.030182
		1.92339	542.22	1.19449	1.76764e-05	1.26259	0.000482893	1.17929	0.0301559
		1.92748	483.929	1.19859	1.15448e-07	1.26669	0.000483061	1.18368	0.0301292
		1.93158	448.315	1.20268	-2.11963e-05	1.27078	0.000483023	1.18807	0.0301344
		1.93567	363.275	1.20678	-5.32826e-05	1.27488	0.000482788	1.19245	0.0301929
		1.93977	292.59	1.21087	-8.48627e-05	1.27897	0.000482991	1.19684	0.0301909
		1.94386	226.161	1.21497	-0.000115971	1.28307	0.000483479	1.20122	0.0301378
		1.94796	169.93	1.21906	-0.000158259	1.28716	0.000483464	1.20561	0.030087
		1.95205	140.5	1.22316	-0.000201326	1.29126	0.000482971	1.21	0.0300792
		1.95614	117.917	1.22725	-0.000245129	1.29535	0.000483678	1.21438	0.0300736
		1.96024	98.1573	1.23135	-0.000298951	1.29945	0.00048496	1.21877	0.0300728
		1.96433	86.1533	1.23544	-0.000327343	1.30354	0.000486251	1.22315	0.0300854
		1.96843	115.99	1.23954	-0.000324943	1.30764	0.000487551	1.22754	0.030015
		2.02166	3285.89	1.24363	-0.000314109	1.31173	0.000488202	1.23193	0.0299527
		2.02576	1263.07	1.24773	-0.000305757	1.31583	0.000489024	1.23631	0.0299219
		2.02985	1460.73	1.25182	-0.000299732	1.31992	0.000490335	1.2407	0.029898
		2.03395	1594.59	1.25592	-0.000303281	1.32402	0.000491785	1.24508	0.0299109
		2.03804	2478.03	1.26001	-0.000288912	1.32811	0.000491302	1.24947	0.0299186
		2.10766	872.039	1.26411	-0.000267095	1.33221	0.000488983	1.25386	0.0298877
		2.11175	707.961	1.2682	-0.000247185	1.3363	0.000489012	1.25824	0.0298264
		2.11585	808.027	1.2723	-0.000229073	1.3404	0.000489042	1.26263	0.0297707
		2.11994	548.941	1.27639	-0.000227282	1.34449	0.000489075	1.26701	0.0297726
		2.12404	367.371	1.28049	-0.000231425	1.34859	0.000487534	1.2714	0.0298105
		2.12813	320.879	1.28458	-0.00024115	1.35268	0.000484408	1.27579	0.0298242
		2.13632	354.603	1.28868	-0.00024991	1.35678	0.000483324	1.28017	0.0297881
		2.14042	394.585	1.29277	-0.000253612	1.36087	0.000483157	1.28456	0.0297419
		2.14451	403.261	1.29687	-0.000260596	1.36497	0.00048236	1.28894	0.0297109
		2.1486	376.098	1.30096	-0.000270673	1.36906	0.000480965	1.29333	0.0296773
		2.1527	443.025	1.30506	-0.000301852	1.37316	0.000479258	1.29772	0.0296671
		2.15679	466.558	1.30915	-0.000325923	1.37725	0.000477256	1.3021	0.0296631
		2.16089	542.694	1.31325	-0.000334309	1.38135	0.000473901	1.30649	0.029595
		2.16498	571.802	1.31734	-0.00033513	1.38544	0.000473102	1.31087	0.0295229
		2.17317	586.456	1.32144	-0.00033915	1.38954	0.000472954	1.31526	0.0294895
		2.17727	1558.54	1.32553	-0.000346172	1.39363	0.000473342	1.31965	0.0294548
		2.20184	1380.44	1.32963	-0.000362116	1.39772	0.000475333	1.32403	0.0294488
		2.20593	720.256	1.33372	-0.000378174	1.40182	0.000477647	1.32842	0.0294526
		2.21003	649.748	1.33782	-0.000381095	1.40591	0.000480122	1.3328	0.0294243
		2.21412	677.666	1.34191	-0.000369134	1.41001	0.000482675	1.33719	0.0293785
		2.22641	679.244	1.34601	-0.00035141	1.4141	0.0004853	1.34158	0.0293557
		2.2305	770.06	1.3501	-0.000300749	1.4182	0.000487827	1.34596	0.0293393
		2.2346	1411.11	1.3542	-0.000246501	1.42229	0.000490259	1.35035	0.0293506
		2.24279	2298.07	1.35829	-0.000193153	1.42639	0.000491822	1.35473	0.0293709
		2.28374	2198.44	1.36239	-0.000140661	1.43048	0.000493186	1.35912	0.029318
		2.28783	4939.9	1.36648	-9.39945e-05	1.43458	0.000492341	1.36351	0.0292234
		2.29193	7774.81	1.37058	-5.28113e-05	1.43867	0.000492107	1.36789	0.0291774
		2.29602	7432.86	1.37467	-2.97359e-05	1.44277	0.000491949	1.37228	0.0291411
		2.30012	7003.73	1.37877	-2.66893e-05	1.44686	0.000491862	1.37666	0.0291525
		2.30421	6548.3	1.38286	-2.11927e-05	1.45096	0.000490202	1.38105	0.0291956
		2.30831	5989.64	1.38695	-1.58458e-05	1.45505	0.000489722	1.38544	0.0291617
		2.3124	5289.45	1.39105	-1.06389e-05	1.45915	0.000489714	1.38982	0.0291227
		2.3165	4533.77	1.39514	-3.09915e-06	1.46324	0.00048971	1.39421	0.0290544
		2.32059	3847.15	1.39924	-1.56944e-06	1.46734	0.000489709	1.39859	0.0289972
		2.32469	3335.25	1.40333	-5.68972e-06	1.47143	0.000489265	1.40298	0.0290067
		2.32878	2947.92	1.40743	-1.05847e-05	1.47553	0.00048743	1.40737	0.0290431
		2.33288	2647.85	1.41152	-2.10348e-05	1.47962	0.000487753	1.41175	0.0290312
		2.33697	2435.29	1.41562	-4.46231e-05	1.48372	0.000490026	1.41614	0.0289498
		2.34106	2259.37	1.41971	-5.84219e-05	1.48781	0.000492845	1.42052	0.0288869
		2.34516	2109.4	1.42381	-2.81483e-05	1.49191	0.000495834	1.42491	0.0288351
		2.34925	1942.32	1.4279	-5.1413e-06	1.496	0.000498323	1.4293	0.0288358
		2.35335	1754.21	1.432	1.10464e-05	1.5001	0.000500338	1.43368	0.0288756
		2.35744	1547.98	1.43609	1.38201e-05	1.50419	0.000501242	1.43807	0.0288358
		2.36154	1239.46	1.44019	5.86962e-06	1.50829	0.000500121	1.44245	0.0287578
		2.36563	1105.46	1.44428	-1.2173e-05	1.51238	0.000497075	1.44684	0.0286936
		2.36973	1174.26	1.44838	-2.47677e-05	1.51648	0.000495279	1.45123	0.0286531
		2.37792	1138.69	1.45247	-3.46135e-05	1.52057	0.000494083	1.45561	0.0286506
		2.38611	1153.03	1.45657	-4.18686e-05	1.52467	0.000493244	1.46	0.0286338
		2.3902	1156.17	1.46066	-4.53218e-05	1.52876	0.000492743	1.46438	0.0285982
		2.3943	1084.75	1.46476	-3.25172e-05	1.53286	0.000492867	1.46877	0.0285223
		2.39839	1029.32	1.46885	-1.55076e-05	1.53695	0.000493276	1.47316	0.0284633
		2.40249	971.853	1.47295	2.1352e-06	1.54105	0.000492738	1.47754	0.028428
		2.41477	929.881	1.47704	1.87131e-05	1.54514	0.0004913	1.48193	0.0283996
		2.42706	967.073	1.48114	3.42851e-05	1.54924	0.000489251	1.48631	0.0284173
		2.43115	1025.11	1.48523	4.8859e-05	1.55333	0.000487834	1.4907	0.0283594
		2.43934	995.462	1.48933	1.83167e-05	1.55743	0.000487017	1.49509	0.0282728
		2.44344	964.467	1.49342	-2.65069e-05	1.56152	0.000486417	1.49947	0.028225
		2.44753	880.762	1.49752	-5.03383e-05	1.56562	0.000486022	1.50386	0.028174
		2.45163	763.608	1.50161	-4.0458e-05	1.56971	0.000485105	1.50824	0.0281665
		2.45572	681.688	1.50571	1.58327e-05	1.57381	0.000483869	1.51263	0.0281686
		2.45982	588.158	1.5098	8.67502e-05	1.5779	0.000483287	1.51702	0.0281445
		2.46391	497.018	1.5139	0.000157789	1.582	0.000482343	1.5214	0.0280917
		2.46801	417.368	1.51799	0.000208689	1.58609	0.000481054	1.52579	0.0280201
		2.4721	381.643	1.52209	0.000240628	1.59018	0.000480278	1.53017	0.0279728
		2.4762	364.855	1.52618	0.000234462	1.59428	0.000483466	1.53456	0.0279825
		2.48029	340.65	1.53028	0.000224192	1.59837	0.000486274	1.53895	0.0280204
		2.48439	319.054	1.53437	0.000221061	1.60247	0.000488723	1.54333	0.027988
		2.48848	1111.21	1.53847	0.000218223	1.60656	0.000490082	1.54772	0.0279244
		2.59904	1326.97	1.54256	0.000213188	1.61066	0.000489877	1.5521	0.0278934
		2.60314	1116.62	1.54666	0.000206111	1.61475	0.000489332	1.55649	0.0278718
		2.60723	1033.23	1.55075	0.000194657	1.61885	0.000488464	1.56088	0.0278177
		2.61133	997.254	1.55485	0.000226496	1.62294	0.000486449	1.56526	0.0278139
		2.61542	971.262	1.55894	0.000276152	1.62704	0.000484861	1.56965	0.0278133
		2.61952	886.852	1.56304	0.00034258	1.63113	0.000483677	1.57403	0.0277353
		2.62361	918.199	1.56713	0.000392732	1.63523	0.000483275	1.57842	0.027683
		2.62771	1111.52	1.57123	0.000427562	1.63932	0.000483124	1.58281	0.0276258
		2.6318	1364.67	1.57532	0.00043481	1.64342	0.00048259	1.58719	0.0275989
		2.6359	1297.21	1.57941	0.000426581	1.64751	0.000481694	1.59158	0.02763
		2.64409	1421.73	1.58351	0.000403963	1.65161	0.000480562	1.59596	0.0276235
		2.68504	6446.96	1.5876	0.000393285	1.6557	0.000479044	1.60035	0.0275491
		2.68913	922.368	1.5917	0.000400429	1.6598	0.000477162	1.60474	0.0274549
		2.69732	1078.6	1.59579	0.000408648	1.66389	0.000475741	1.60912	0.0274113
		2.70142	1354.54	1.59989	0.000410814	1.66799	0.000475407	1.61351	0.0274037
		2.70551	1935.99	1.60398	0.000407286	1.67208	0.000478048	1.61789	0.0274164
		2.70961	19220.2	1.60808	0.000372258	1.67618	0.000480802	1.62228	0.0273825
		2.74646	2377.56	1.61217	0.000324507	1.68027	0.000483601	1.62667	0.0273173
		2.75055	1458.85	1.61627	0.00030331	1.68437	0.000486443	1.63105	0.0272523
		2.75465	1278.89	1.62036	0.000294617	1.68846	0.000489266	1.63544	0.0272073
		2.75874	1230.13	1.62446	0.000276582	1.69256	0.000489722	1.63982	0.0271924
		2.76284	1411.34	1.62855	0.000249743	1.69665	0.000488824	1.64421	0.0271749
		2.76693	7185.76	1.63265	0.000206066	1.70075	0.000486637	1.6486	0.0271657
		2.82426	1310.46	1.63674	0.000173294	1.70484	0.000486547	1.65298	0.0271012
		2.82836	967.655	1.64084	0.000154843	1.70894	0.000486616	1.65737	0.0270365
		2.83245	1116.97	1.64493	0.000143696	1.71303	0.000486835	1.66175	0.026981
		2.83655	1105.21	1.64903	0.000134486	1.71713	0.000486864	1.66614	0.0269374
		2.84883	1157.09	1.65312	0.000127107	1.72122	0.000486854	1.67053	0.0269393
		2.85293	1218.44	1.65722	0.000123997	1.72532	0.000486806	1.67491	0.0269219
		2.85702	1415.74	1.66131	0.000121568	1.72941	0.000484459	1.6793	0.0268513
		2.86112	1533.55	1.66541	0.000119763	1.73351	0.000484132	1.68368	0.0267499
		2.86521	1516.47	1.6695	0.000119053	1.7376	0.000483987	1.68807	0.0266851
		2.86931	1599.08	1.6736	0.000113315	1.7417	0.000484015	1.69246	0.0266757
		2.8734	1711.15	1.67769	0.000102842	1.74579	0.000483276	1.69684	0.0267071
		2.8775	1880.53	1.68179	8.59941e-05	1.74989	0.000483263	1.70123	0.0266537
		2.88159	2006.76	1.68588	5.42766e-05	1.75398	0.000483537	1.70561	0.0265654
		2.88569	2089.28	1.68998	1.63916e-05	1.75808	0.000484286	1.71	0.0264981
		2.89388	1968.19	1.69407	2.67772e-06	1.76217	0.000485143	1.71439	0.0264583
		2.89797	1894.62	1.69817	-2.3528e-06	1.76627	0.000486101	1.71877	0.0264513
		2.90207	1719.96	1.70226	-6.34625e-06	1.77036	0.00048422	1.72316	0.0264558
		2.90616	1579.39	1.70636	-9.95039e-06	1.77446	0.00048357	1.72754	0.0264709
		2.91025	1457.45	1.71045	-1.31853e-05	1.77855	0.000484089	1.73193	0.0263893
		2.91435	1306.18	1.71455	-1.49157e-05	1.78264	0.000486122	1.73632	0.0262887
		2.91844	1214.19	1.71864	-1.74414e-05	1.78674	0.000488562	1.7407	0.0262257
		2.92254	1575.91	1.72274	-2.07136e-05	1.79083	0.00049067	1.74509	0.0262033
		2.97987	1628.56	1.72683	-3.03273e-05	1.79493	0.000492462	1.74947	0.0262361
		2.98396	1435.93	1.73093	-4.00832e-05	1.79902	0.000494125	1.75386	0.0262455
		2.98806	1842.66	1.73502	-4.99731e-05	1.80312	0.000495423	1.75825	0.0261857
		2.99215	2555.75	1.73912	-6.15195e-05	1.80721	0.000496537	1.76263	0.0261284
		2.99625	8428.85	1.74321	-6.20761e-05	1.81131	0.000498731	1.76702	0.0260909
		3.00034	4617.25	1.74731	-5.97713e-05	1.8154	0.000501323	1.7714	0.0260747
		3.00444	2216.61	1.7514	-6.01955e-05	1.8195	0.000503009	1.77579	0.0260905
		3.00853	1713.52	1.7555	-6.32049e-05	1.82359	0.000503838	1.78018	0.026063
		3.01263	1798.17	1.75959	-7.1667e-05	1.82769	0.000503531	1.78456	0.0259846
		3.01672	2689.06	1.76369	-5.46063e-05	1.83178	0.000504415	1.78895	0.0259109
		3.0372	2440.19	1.76778	-4.05888e-05	1.83588	0.00050635	1.79333	0.0258689
		3.04129	1876.91	1.77187	-2.94361e-05	1.83997	0.00050724	1.79772	0.0258437
		3.04539	1969.65	1.77597	-2.33064e-05	1.84407	0.000507138	1.80211	0.0258331
		3.04948	2166.65	1.78006	-4.37307e-06	1.84816	0.000504942	1.80649	0.0258032
		3.05358	2353.97	1.78416	2.66175e-05	1.85226	0.000496093	1.81088	0.0257184
		3.05767	2280.56	1.78825	5.26447e-05	1.85635	0.000489674	1.81526	0.0256627
		3.06177	2094.14	1.79235	7.39993e-05	1.86045	0.000487753	1.81965	0.0256328
		3.06586	1984.13	1.79644	7.61098e-05	1.86454	0.000486003	1.82404	0.0255727
		3.06996	1855.1	1.80054	7.71216e-05	1.86864	0.000484417	1.82842	0.0255332
		3.07405	1744.77	1.80463	7.70991e-05	1.87273	0.00048273	1.83281	0.0255219
		3.07815	1687.79	1.80873	7.19847e-05	1.87683	0.000480606	1.83719	0.0254752
		3.08224	1957.92	1.81282	8.55255e-05	1.88092	0.000478067	1.84158	0.0254197
		3.08634	2258.91	1.81692	0.000104465	1.88502	0.000477317	1.84597	0.0253505
		3.09043	2589.91	1.82101	0.000124665	1.88911	0.000478287	1.85035	0.0253007
		3.09453	3050.46	1.82511	0.000128329	1.89321	0.000479969	1.85474	0.0253219
		3.09862	3419.48	1.8292	0.000116413	1.8973	0.000480474	1.85912	0.0253085
		3.10271	3736.25	1.8333	9.9926e-05	1.9014	0.000479858	1.86351	0.0252286
		3.10681	3931.21	1.83739	7.22967e-05	1.90549	0.000478667	1.8679	0.0251617
		3.1109	4160.45	1.84149	4.81935e-05	1.90959	0.000479136	1.87228	0.025145
		3.115	4373.76	1.84558	2.98702e-05	1.91368	0.000480303	1.87667	0.025113
		3.11909	4592.24	1.84968	1.274e-05	1.91778	0.000480581	1.88105	0.0250814
		3.12319	4911.22	1.85377	-3.27082e-06	1.92187	0.000480014	1.88544	0.0250718
		3.13138	5083.74	1.85787	-8.11877e-06	1.92597	0.000477736	1.88983	0.0249948
		3.13547	5264.84	1.86196	-2.45942e-06	1.93006	0.000475756	1.89421	0.0249319
		3.13957	5465.17	1.86606	3.07708e-05	1.93416	0.00047406	1.8986	0.0249031
		3.14366	5628.06	1.87015	5.83651e-05	1.93825	0.000469945	1.90298	0.0248383
		3.14776	5941.32	1.87425	8.06667e-05	1.94235	0.000462037	1.90737	0.0248225
		3.15185	6351.81	1.87834	7.86971e-05	1.94644	0.000458614	1.91176	0.0248267
		3.15595	6853.17	1.88244	4.78471e-05	1.95054	0.000459614	1.91614	0.0247898
		3.16004	7145.09	1.88653	2.08894e-05	1.95463	0.000461422	1.92053	0.0247132
		3.16414	6681.38	1.89063	1.03179e-05	1.95873	0.000463061	1.92491	0.0246204
		3.16823	6129.01	1.89472	5.6822e-06	1.96282	0.00046454	1.9293	0.0245864
		3.17642	6147.85	1.89882	6.63586e-06	1.96691	0.00046542	1.93369	0.0245853
		3.18871	6440.36	1.90291	1.36306e-05	1.97101	0.000465894	1.93807	0.0245723
		3.1928	6161.27	1.90701	2.81973e-05	1.9751	0.000468977	1.94246	0.0245002
		3.1969	5900.4	1.9111	3.81476e-05	1.9792	0.000473709	1.94684	0.0244236
		3.20099	5752.38	1.9152	4.3751e-05	1.98329	0.00047846	1.95123	0.0243637
		3.20509	5151.82	1.91929	3.73843e-05	1.98739	0.00048304	1.95562	0.0243358
		3.20918	4650.47	1.92339	3.58384e-05	1.99148	0.000487456	1.96	0.0243429
		3.21737	4989.22	1.92748	3.60414e-05	1.99558	0.000491247	1.96439	0.0243262
		3.22147	5278.42	1.93158	3.21137e-05	1.99967	0.000494444	1.96877	0.024279
		3.22556	5511.95	1.93567	2.43012e-05	2.00377	0.000496794	1.97316	0.0241771
		3.23785	5301.85	1.93977	1.66773e-06	2.00786	0.000497045	1.97755	0.0241253
		3.24604	5618.21	1.94386	-1.94564e-05	2.01196	0.000495462	1.98193	0.0241077
		3.25423	5244.75	1.94796	-3.9137e-05	2.01605	0.000492789	1.98632	0.0241
		3.26242	5709.3	1.95205	-3.8982e-05	2.02015	0.000493207	1.9907	0.0241085
		3.26651	5936.03	1.95614	-3.38738e-05	2.02424	0.000494215	1.99509	0.0240121
		3.27061	5744.07	1.96024	-3.14882e-05	2.02834	0.000494852	1.99948	0.0238998
		3.2788	5502.81	1.96433	-3.16655e-05	2.03243	0.000495138	2.00386	0.023853
		3.28289	5298.88	1.96843	-4.45997e-05	2.03653	0.000494158	2.00825	0.0237832
		3.28698	4930.53	1.97252	-5.68335e-05	2.04062	0.000493592	2.01263	0.0237695
		3.29108	4576.81	1.97662	-7.06386e-05	2.04472	0.000494818	2.01702	0.0237959
		3.29517	4252.6	1.98071	-8.59236e-05	2.04881	0.000496583	2.02141	0.0237025
		3.29927	3903.2	1.98481	-0.000107697	2.05291	0.000496679	2.02579	0.0236188
		3.30336	3483.08	1.9889	-0.000103843	2.057	0.000495193	2.03018	0.0236103
		3.30746	3842.53	1.993	-9.00563e-05	2.0611	0.000492201	2.03456	0.0235473
		3.31155	5000.93	1.99709	-7.46902e-05	2.06519	0.000491993	2.03895	0.0235246
		3.31565	5677.39	2.00119	-6.17236e-05	2.06929	0.000491415	2.04334	0.0235505
		3.31974	6130.72	2.00528	-5.10156e-05	2.07338	0.000490486	2.04772	0.0234947
		3.32384	10230.5	2.00938	-6.22581e-05	2.07748	0.000488152	2.05211	0.0234206
		3.42212	8244.39	2.01347	-4.91349e-05	2.08157	0.000484599	2.05649	0.0233635
		3.42621	6231.05	2.01757	-2.59548e-05	2.08567	0.000482238	2.06088	0.0233028
		3.43031	112852	2.02166	-1.69972e-06	2.08976	0.000480605	2.06527	0.0232787
		3.52039	6504.03	2.02576	2.35606e-05	2.09386	0.000479583	2.06965	0.023277
		3.52449	5453.54	2.02985	6.91863e-05	2.09795	0.000479041	2.07404	0.0232198
		3.52858	5262.24	2.03395	0.00011097	2.10205	0.000478499	2.07842	0.0231451
		3.53268	5128.45	2.03804	0.000149146	2.10614	0.000477957	2.08281	0.0230903
		3.53677	4742.49	2.04214	0.000171844	2.11024	0.000477162	2.0872	0.0230103
		3.54087	4402.35	2.04623	0.000179218	2.11433	0.000477666	2.09158	0.0229716
		3.54496	4716.34	2.05033	0.00018613	2.11843	0.000477541	2.09597	0.0229959
		3.54906	4520.39	2.05442	0.000189887	2.12252	0.000476817	2.10035	0.0229104
		3.55315	3746.16	2.05852	0.000190678	2.12662	0.000474473	2.10474	0.0227984
		3.55725	3264.79	2.06261	0.000179379	2.13071	0.000469945	2.10913	0.0227514
		3.56134	2899.9	2.06671	0.000158506	2.13481	0.000465686	2.11351	0.0226817
		3.56544	2828.88	2.0708	0.000131217	2.1389	0.000461117	2.1179	0.0226314
		3.56953	2595.91	2.0749	0.000103456	2.143	0.000455366	2.12228	0.0226117
		7.4474	6.72184e+07	2.07899	0.000104194	2.14709	0.000449948	2.12667	0.0225409
		7.45149	5.738e+06	2.08309	0.000109136	2.15119	0.000446307	2.13106	0.02246
		7.45559	4.21106e+06	2.08718	0.000113597	2.15528	0.000444733	2.13544	0.0223919
		7.45968	7.37735e+06	2.09128	0.000117607	2.15937	0.000444264	2.13983	0.0222983
		7.46378	1.99482e+07	2.09537	0.000119754	2.16347	0.000443948	2.14421	0.0222699
		7.47606	1.0418e+07	2.09947	0.000127382	2.16756	0.000443776	2.1486	0.0222866
		7.48015	5.47228e+06	2.10356	0.000169126	2.17166	0.000442847	2.15299	0.0222448
		7.48425	9.35446e+06	2.10766	0.00021788	2.17575	0.000441846	2.15737	0.0221535
		7.50472	2.41733e+07	2.11175	0.000258907	2.17985	0.000439644	2.16176	0.0220472
		7.50882	2.04754e+07	2.11585	0.000292665	2.18394	0.000438546	2.16614	0.0219644
		8.3278	2.76148e+07	2.11994	0.000262442	2.18804	0.000438085	2.17053	0.0219437
		8.33189	1.80963e+07	2.12404	0.000204208	2.19213	0.000437594	2.17492	0.0219535
		8.34827	2.84252e+07	2.12813	0.000158396	2.19623	0.000437075	2.1793	0.0219115
		8.35237	4.70411e+06	2.13223	0.000146836	2.20032	0.000435895	2.18369	0.0217963
		8.35646	3.05455e+06	2.13632	0.000152327	2.20442	0.000434646	2.18807	0.0217465
		8.36056	3.35981e+06	2.14042	0.000161149	2.20851	0.000433331	2.19246	0.0217169
		8.36465	3.95638e+06	2.14451	0.000155692	2.21261	0.000431174	2.19685	0.0216404
		8.36875	4.08083e+06	2.1486	0.000136794	2.2167	0.000429413	2.20123	0.0216395
		8.37284	3.42275e+06	2.1527	0.000109472	2.2208	0.000428595	2.20562	0.0216191
		8.37694	2.25168e+06	2.15679	9.76841e-05	2.22489	0.000428146	2.21	0.0215153
		8.38103	1.58859e+06	2.16089	8.99293e-05	2.22899	0.000428047	2.21439	0.0214255
		8.38513	1.52187e+06	2.16498	7.29237e-05	2.23308	0.000429695	2.21878	0.0213695
		8.38922	1.96468e+06	2.16908	4.72119e-05	2.23718	0.00043203	2.22316	0.0213291
		8.39332	2.33435e+06	2.17317	1.24664e-05	2.24127	0.000434412	2.22755	0.0213255
		8.39741	2.17951e+06	2.17727	-2.51889e-05	2.24537	0.000436838	2.23193	0.0213017
		8.40151	1.75071e+06	2.18136	-5.76804e-05	2.24946	0.00043409	2.23632	0.0211963
		8.4056	1.51029e+06	2.18546	-7.80274e-05	2.25356	0.00043225	2.24071	0.0211046
		8.4097	1.57096e+06	2.18955	-9.12551e-05	2.25765	0.000430911	2.24509	0.02103
		8.41379	1.9017e+06	2.19365	-9.78503e-05	2.26175	0.000429783	2.24948	0.0209858
		8.41789	2.28141e+06	2.19774	-8.79867e-05	2.26584	0.000428855	2.25386	0.0209598
		8.42198	2.39375e+06	2.20184	-7.24345e-05	2.26994	0.000429474	2.25825	0.0209005
		8.42607	2.27404e+06	2.20593	-6.32395e-05	2.27403	0.000431137	2.26264	0.0207961
		8.43017	2.08517e+06	2.21003	-6.00327e-05	2.27813	0.000432972	2.26702	0.0207002
		8.43426	1.86542e+06	2.21412	-5.74962e-05	2.28222	0.000434459	2.27141	0.0206246
		8.43836	1.79575e+06	2.21822	-5.46135e-05	2.28632	0.000435615	2.27579	0.0205743
		8.44245	2.02039e+06	2.22231	-5.68066e-05	2.29041	0.00043538	2.28018	0.0205839
		8.44655	2.09788e+06	2.22641	-6.37779e-05	2.29451	0.000433824	2.28457	0.0205343
		8.45064	1.97896e+06	2.2305	-9.05127e-05	2.2986	0.000431744	2.28895	0.0204408
		8.45474	1.77393e+06	2.2346	-0.000106839	2.3027	0.000430835	2.29334	0.0203754
		8.45883	1.55614e+06	2.23869	-0.000109631	2.30679	0.000430517	2.29772	0.0203196
		8.46293	1.42354e+06	2.24279	-0.000112639	2.31089	0.000430759	2.30211	0.0202699
		8.46702	1.45969e+06	2.24688	-0.000115846	2.31498	0.00043095	2.3065	0.0202203
		8.47112	1.60693e+06	2.25098	-0.000147603	2.31908	0.000431093	2.31088	0.0201554
		8.47521	1.65746e+06	2.25507	-0.000162625	2.32317	0.000430869	2.31527	0.0200799
		8.47931	1.55056e+06	2.25917	-0.000171685	2.32727	0.000427944	2.31965	0.0199652
		8.4834	1.36057e+06	2.26326	-0.000175139	2.33136	0.000425615	2.32404	0.0198697
		8.4875	1.27598e+06	2.26736	-0.00017439	2.33546	0.00042365	2.32843	0.0198301
		8.49159	1.31566e+06	2.27145	-0.0001474	2.33955	0.000422028	2.33281	0.019814
		8.49569	1.40852e+06	2.27555	-0.000121145	2.34365	0.000420937	2.3372	0.0197682
		8.49978	1.52327e+06	2.27964	-8.02024e-05	2.34774	0.000420187	2.34158	0.0196639
		8.50388	1.46579e+06	2.28374	3.94292e-05	2.35183	0.000419762	2.34597	0.0195836
		8.50797	1.32923e+06	2.28783	0.000191904	2.35593	0.00042021	2.35036	0.0195437
		8.51207	1.18826e+06	2.29193	0.000291931	2.36002	0.000421893	2.35474	0.0195205
		8.51616	1.15522e+06	2.29602	0.000342585	2.36412	0.000424748	2.35913	0.0195045
		8.52026	1.23729e+06	2.30012	0.000334135	2.36821	0.00042807	2.36351	0.0194645
		8.52435	1.32779e+06	2.30421	0.000317432	2.37231	0.000432239	2.3679	0.0193806
		8.52845	1.38234e+06	2.30831	0.000298391	2.3764	0.000436566	2.37229	0.0192879
		8.53254	1.31502e+06	2.3124	0.000277149	2.3805	0.000440738	2.37667	0.0192202
		8.53664	1.16798e+06	2.3165	0.000234591	2.38459	0.000444763	2.38106	0.0191622
		8.54073	1.10903e+06	2.32059	0.000188067	2.38869	0.000447939	2.38544	0.01913
		8.54483	1.19364e+06	2.32469	0.000159042	2.39278	0.000449458	2.38983	0.0190915
		8.54892	1.31445e+06	2.32878	0.000131903	2.39688	0.000451015	2.39422	0.0189975
		8.5653	1.14365e+06	2.33288	0.000106527	2.40097	0.000452607	2.3986	0.0188929
		8.5694	1.13543e+06	2.33697	9.05143e-05	2.40507	0.0004541	2.40299	0.0188249
		8.57349	1.2079e+06	2.34106	7.93474e-05	2.40916	0.000453702	2.40737	0.0187787
		8.58168	1.17706e+06	2.34516	6.86613e-05	2.41326	0.000451098	2.41176	0.0187301
		8.58987	1.13054e+06	2.34925	5.84278e-05	2.41735	0.000447213	2.41615	0.018725
		8.59397	1.11542e+06	2.35335	5.18709e-05	2.42145	0.000442755	2.42053	0.0186497
		8.59806	1.21401e+06	2.35744	4.54661e-05	2.42554	0.000442941	2.42492	0.0185251
		8.60216	1.35587e+06	2.36154	3.9198e-05	2.42964	0.000442272	2.4293	0.0184655
		8.60625	1.4023e+06	2.36563	8.65311e-05	2.43373	0.000440791	2.43369	0.0184277
		8.61444	1.37539e+06	2.36973	0.000129496	2.43783	0.000436598	2.43808	0.0184181
		8.61853	1.30723e+06	2.37382	0.000168349	2.44192	0.000434026	2.44246	0.0183984
		8.62672	1.57987e+06	2.37792	0.000158128	2.44602	0.000432519	2.44685	0.0183141
		8.63082	1.88355e+06	2.38201	0.000152916	2.45011	0.000431496	2.45123	0.0181999
		8.63901	1.82196e+06	2.38611	0.000148901	2.45421	0.000430791	2.45562	0.0181189
		8.6431	1.7124e+06	2.3902	0.000143167	2.4583	0.000430392	2.46001	0.0180622
		8.65129	1.87322e+06	2.3943	0.000135814	2.4624	0.000429287	2.46439	0.0180281
		8.65539	2.01379e+06	2.39839	0.000138235	2.46649	0.000427511	2.46878	0.0179908
		8.66358	1.95094e+06	2.40249	0.000149859	2.47059	0.000422796	2.47316	0.0178973
		8.66767	1.78979e+06	2.40658	0.000156058	2.47468	0.000417302	2.47755	0.0177998
		8.67177	1.66141e+06	2.41068	0.000157144	2.47878	0.000416745	2.48194	0.0177261
		8.67996	1.82061e+06	2.41477	0.000142481	2.48287	0.000418605	2.48632	0.0176648
		8.68405	1.97277e+06	2.41887	0.000117812	2.48697	0.000420356	2.49071	0.017658
		8.68815	1.92825e+06	2.42296	0.00010841	2.49106	0.000422	2.49509	0.0176554
		8.69634	1.74729e+06	2.42706	0.000133963	2.49516	0.000422916	2.49948	0.0175797
		8.70043	1.612e+06	2.43115	0.000160264	2.49925	0.000423586	2.50387	0.0174797
		8.70862	1.79035e+06	2.43525	0.000182539	2.50335	0.000423578	2.50825	0.0174344
		8.71272	1.94087e+06	2.43934	0.000201026	2.50744	0.000422925	2.51264	0.0174206
		8.72091	1.78141e+06	2.44344	0.000187816	2.51154	0.000417092	2.51702	0.0173804
		8.725	1.62117e+06	2.44753	0.000167852	2.51563	0.000413172	2.52141	0.0173428
		8.73319	1.7584e+06	2.45163	0.00014564	2.51973	0.000409514	2.5258	0.0173049
		8.73729	2.00193e+06	2.45572	0.000116672	2.52382	0.000406104	2.53018	0.017222
		8.74548	1.7177e+06	2.45982	9.79018e-05	2.52792	0.00040304	2.53457	0.0171384
		8.74957	1.65479e+06	2.46391	8.27922e-05	2.53201	0.000400305	2.53895	0.0170806
		8.75776	1.86733e+06	2.46801	7.11286e-05	2.53611	0.000396761	2.54334	0.0170409
		8.76186	2.12889e+06	2.4721	7.14675e-05	2.5402	0.000395298	2.54773	0.0170436
		8.76595	2.51461e+06	2.4762	7.1844e-05	2.54429	0.000394804	2.55211	0.0169757
		8.77005	2.46415e+06	2.48029	7.1549e-05	2.54839	0.00039523	2.5565	0.0168936
		8.77414	2.26018e+06	2.48439	7.06218e-05	2.55248	0.000397781	2.56088	0.0168444
		8.77824	2.31225e+06	2.48848	4.48463e-05	2.55658	0.000400407	2.56527	0.0167779
		8.78233	2.65717e+06	2.49258	1.00436e-05	2.56067	0.000397923	2.56966	0.0167608
		8.78643	3.47785e+06	2.49667	5.67013e-06	2.56477	0.000395668	2.57404	0.016785
		8.79052	5.32324e+06	2.50077	4.87675e-06	2.56886	0.000393631	2.57843	0.0167116
		8.79462	8.24069e+06	2.50486	4.81878e-06	2.57296	0.000391456	2.58281	0.0166078
		8.79871	8.37952e+06	2.50896	2.84153e-06	2.57705	0.000389516	2.5872	0.0165641
		8.8028	5.38023e+06	2.51305	-9.35878e-07	2.58115	0.000388202	2.59159	0.0165127
		8.8069	4.66867e+06	2.51715	-9.00111e-06	2.58524	0.000387401	2.59597	0.0164905
		8.81099	6.36173e+06	2.52124	-2.24911e-06	2.58934	0.00038806	2.60036	0.0164186
		8.81509	1.08229e+07	2.52533	7.36897e-06	2.59343	0.000387869	2.60474	0.0163204
		8.81918	1.37259e+07	2.52943	1.96944e-05	2.59753	0.000386872	2.60913	0.0162355
		8.82328	1.04586e+07	2.53352	2.68578e-05	2.60162	0.000384046	2.61352	0.0161238
		8.82737	6.715e+06	2.53762	2.91679e-05	2.60572	0.000382377	2.6179	0.0160579
		8.83147	5.4857e+06	2.54171	2.13999e-05	2.60981	0.000382111	2.62229	0.0160281
		8.83556	6.5839e+06	2.54581	-1.10646e-05	2.61391	0.00038252	2.62667	0.015973
		8.83966	9.89693e+06	2.5499	-4.83366e-05	2.618	0.000382087	2.63106	0.0158715
		8.84375	1.68652e+07	2.554	-8.57744e-05	2.6221	0.000380855	2.63545	0.015759
		8.84785	2.17191e+07	2.55809	-0.000123368	2.62619	0.000380213	2.63983	0.0156657
		8.85194	1.00414e+07	2.56219	-0.000191237	2.63029	0.000380132	2.64422	0.0156058
		8.85604	5.62281e+06	2.56628	-0.00023735	2.63438	0.000379774	2.6486	0.0155723
		8.86013	6.95361e+06	2.57038	-0.00027987	2.63848	0.000379154	2.65299	0.0155497
		8.86423	1.71042e+07	2.57447	-0.000319006	2.64257	0.000377477	2.65738	0.015534
		8.86832	2.86521e+07	2.57857	-0.000340672	2.64667	0.00037544	2.66176	0.015445
		8.87242	5.03111e+07	2.58266	-0.000358064	2.65076	0.000375187	2.66615	0.0153571
		8.88061	3.6995e+07	2.58676	-0.000373412	2.65486	0.000375021	2.67053	0.0153361
		8.8847	1.23787e+07	2.59085	-0.00032603	2.65895	0.000374938	2.67492	0.0153105
		8.89289	1.34783e+07	2.59495	-0.000267044	2.66305	0.000374581	2.67931	0.0152689
		8.89699	1.19556e+07	2.59904	-0.00021212	2.66714	0.000373962	2.68369	0.0152392
		8.90108	9.01006e+06	2.60314	-0.000161011	2.67124	0.000371234	2.68808	0.0151995
		8.90518	7.4492e+06	2.60723	-0.000120768	2.67533	0.000370705	2.69246	0.0151261
		8.90927	7.03915e+06	2.61133	-9.4641e-05	2.67943	0.000372352	2.69685	0.015064
		8.91337	7.17886e+06	2.61542	-8.18016e-05	2.68352	0.000373981	2.70124	0.0150232
		8.91746	8.94439e+06	2.61952	-9.34413e-05	2.68762	0.000375592	2.70562	0.0150209
		8.92156	2.20951e+07	2.62361	-0.000106343	2.69171	0.000376964	2.71001	0.0149941
		8.93794	7.57821e+08	2.62771	-0.000115399	2.69581	0.000374665	2.71439	0.0148934
		9.14678	2.1416e+07	2.6318	-0.00011393	2.6999	0.000370822	2.71878	0.0147917
		9.15087	1.64284e+07	2.6359	-0.000105272	2.704	0.000365599	2.72317	0.0147221
		9.17544	1.88592e+07	2.63999	-0.000102523	2.70809	0.000362383	2.72755	0.0146952
		9.17953	1.07127e+07	2.64409	-0.00010535	2.71219	0.000359656	2.73194	0.0146599
		9.18363	1.24624e+07	2.64818	-0.000135226	2.71628	0.000357395	2.73632	0.0145889
		9.18772	1.04843e+07	2.65228	-0.000167151	2.72038	0.000356421	2.74071	0.0145121
		9.19182	1.09007e+07	2.65637	-0.00020011	2.72447	0.000357158	2.7451	0.0141463
		9.19591	7.99233e+06	2.66047	-0.000216722	2.72856	0.000357953	2.74948	0.013989
		9.20001	5.82233e+06	2.66456	-0.000210759	2.73266	0.000358803	2.75387	0.0138723
		9.2041	5.08241e+06	2.66866	-0.000204592	2.73675	0.00035915	2.75825	0.013512
		9.2082	5.51555e+06	2.67275	-0.000198235	2.74085	0.000359644	2.76264	0.0134133
		9.21229	6.70617e+06	2.67685	-0.000176046	2.74494	0.000360278	2.76703	0.0133008
		9.21639	8.26992e+06	2.68094	-0.000143541	2.74904	0.000359142	2.77141	0.0131973
		9.22048	1.03807e+07	2.68504	-0.000111566	2.75313	0.000357702	2.7758	0.0131314
		9.22458	8.73307e+06	2.68913	-9.54889e-05	2.75723	0.00035832	2.78018	0.013056
		9.22867	5.48734e+06	2.69323	-9.43785e-05	2.76132	0.00035898	2.78457	0.0130198
		9.23277	6.3362e+06	2.69732	-9.7037e-05	2.76542	0.00035968	2.78896	0.012957
		9.23686	1.00416e+07	2.70142	-0.000103247	2.76951	0.000359761	2.79334	0.0128512
		9.24096	7.66203e+06	2.70551	-0.000119297	2.77361	0.000358969	2.79773	0.0127553
		9.24505	5.62821e+06	2.70961	-0.000140719	2.7777	0.00035735	2.80211	0.0126848
		9.24915	3.5659e+06	2.7137	-0.000131659	2.7818	0.00035363	2.8065	0.0126456
		9.25324	2.27225e+06	2.71779	-0.000109068	2.78589	0.000350141	2.81089	0.0126308
		9.25734	1.92009e+06	2.72189	-7.37347e-05	2.78999	0.00034776	2.81527	0.0125575
		9.26143	2.04801e+06	2.72598	-4.77138e-05	2.79408	0.000346231	2.81966	0.0124378
		9.26553	1.94544e+06	2.73008	-3.04597e-05	2.79818	0.000345005	2.82404	0.012348
		9.26962	1.86647e+06	2.73417	-3.2515e-05	2.80227	0.000343652	2.82843	0.0122882
		9.27372	1.72826e+06	2.73827	-3.64126e-05	2.80637	0.000342179	2.83282	0.0122393
		9.27781	1.30087e+06	2.74236	1.19545e-05	2.81046	0.000340177	2.8372	0.0122326
		9.28191	964467	2.74646	5.35077e-05	2.81456	0.000337102	2.84159	0.0122043
		9.286	894831	2.75055	8.86536e-05	2.81865	0.000334955	2.84597	0.0120933
		9.2901	1.03708e+06	2.75465	0.000101421	2.82275	0.000333688	2.85036	0.0120229
		9.29419	1.16546e+06	2.75874	0.000109909	2.82684	0.000332205	2.85475	0.0119915
		9.29829	1.05669e+06	2.76284	0.000108699	2.83094	0.000330516	2.85913	0.0119413
		9.30238	901252	2.76693	5.49677e-05	2.83503	0.000327417	2.86352	0.0119259
		9.30648	741546	2.77103	4.96243e-05	2.83913	0.000323788	2.8679	0.0118686
		9.31057	706076	2.77512	5.70095e-05	2.84322	0.00032265	2.87229	0.0117684
		9.32286	753431	2.77922	6.68901e-05	2.84732	0.000321735	2.87668	0.0117053
		9.32695	745639	2.78331	7.20512e-05	2.85141	0.000321031	2.88106	0.0116478
		9.33105	652047	2.78741	7.277e-05	2.85551	0.000320328	2.88545	0.0115859
		9.33514	572909	2.7915	6.45659e-05	2.8596	0.00032023	2.88983	0.0115726
		9.33924	546832	2.7956	3.1245e-05	2.8637	0.000319916	2.89422	0.0115071
		9.34333	569916	2.79969	1.13345e-05	2.86779	0.000319399	2.89861	0.0113868
		9.34743	597205	2.80379	-5.11904e-06	2.87189	0.000318465	2.90299	0.0113099
		9.35152	604588	2.80788	-1.82991e-05	2.87598	0.000319584	2.90738	0.0111993
		9.35971	545117	2.81198	-2.06114e-05	2.88008	0.000321571	2.91176	0.0111206
		9.36381	493274	2.81607	-7.8413e-06	2.88417	0.000324383	2.91615	0.0111042
		9.3679	546943	2.82017	9.39367e-06	2.88827	0.000327317	2.92054	0.0110916
		9.37199	579958	2.82426	3.08097e-05	2.89236	0.000330076	2.92492	0.0110249
		9.37609	568546	2.82836	6.14342e-05	2.89646	0.000332669	2.92931	0.0109313
		9.38428	496929	2.83245	8.85864e-05	2.90055	0.000333716	2.93369	0.0108435
		9.38837	447922	2.83655	0.000112479	2.90465	0.000334288	2.93808	0.0107756
		9.39247	428898	2.84064	0.000126894	2.90874	0.000334408	2.94247	0.0107597
		9.40066	403865	2.84474	0.000132376	2.91284	0.000333391	2.94685	0.0107236
		9.40475	395568	2.84883	0.00010011	2.91693	0.000331983	2.95124	0.0106244
		9.40885	364462	2.85293	6.03898e-05	2.92102	0.000330609	2.95562	0.0105258
		9.41294	320599	2.85702	4.24935e-05	2.92512	0.000329266	2.96001	0.0104541
		9.41704	296481	2.86112	3.98629e-05	2.92921	0.000326497	2.9644	0.0103642
		9.42932	295856	2.86521	5.67128e-05	2.93331	0.000324236	2.96878	0.0103366
		9.43342	284599	2.86931	7.2231e-05	2.9374	0.000323244	2.97317	0.0103051
		9.43751	259044	2.8734	8.64941e-05	2.9415	0.00032256	2.97755	0.0101995
		9.44161	247144	2.8775	8.17393e-05	2.94559	0.000321047	2.98194	0.0101405
		9.4457	258740	2.88159	7.83676e-05	2.94969	0.000318748	2.98633	0.0100558
		9.4498	273194	2.88569	9.2604e-05	2.95378	0.000317821	2.99071	0.00998484
		9.45389	284261	2.88978	0.000102823	2.95788	0.000318504	2.9951	0.0100068
		9.45799	284038	2.89388	0.000109259	2.96197	0.000319935	2.99948	0.009996
		9.46208	269655	2.89797	0.000108775	2.96607	0.000319075	3.00387	0.00991217
		9.46618	255369	2.90207	0.00011304	2.97016	0.000316039	3.00826	0.00984638
		9.47027	250775	2.90616	0.000113839	2.97426	0.000308257	3.01264	0.00979833
		9.48256	252741	2.91025	0.000111374	2.97835	0.000302448	3.01703	0.0097326
		9.49075	223809	2.91435	0.000110412	2.98245	0.000298068	3.02141	0.00970769
		9.49484	209166	2.91844	0.000109337	2.98654	0.000295047	3.0258	0.00970476
		9.50303	219840	2.92254	0.000108155	2.99064	0.000292384	3.03019	0.00964036
		9.50713	221899	2.92663	0.00010256	2.99473	0.00029083	3.03457	0.00953548
		9.51532	214437	2.93073	9.61876e-05	2.99883	0.000289702	3.03896	0.00944463
		9.51941	207214	2.93482	9.21229e-05	3.00292	0.000288381	3.04334	0.00941106
		9.5317	212343	2.93892	9.02286e-05	3.00702	0.000286876	3.04773	0.00939251
		9.53579	214421	2.94301	0.000102992	3.01111	0.000284924	3.05212	0.00935981
		9.54398	203331	2.94711	0.00010917	3.01521	0.000286352	3.0565	0.00930298
		9.54808	183330	2.9512	0.000109161	3.0193	0.000287885	3.06089	0.0092163
		9.55217	184115	2.9553	9.41985e-05	3.0234	0.000289516	3.06527	0.00911271
		9.56036	174772	2.95939	8.37486e-05	3.02749	0.000291006	3.06966	0.00902641
		9.56445	168220	2.96349	7.75603e-05	3.03159	0.000291493	3.07405	0.00900514
		9.56855	159552	2.96758	7.88469e-05	3.03568	0.0002922	3.07843	0.00897145
		9.57264	154365	2.97168	7.84294e-05	3.03978	0.000292977	3.08282	0.00888005
		9.57674	160251	2.97577	7.64099e-05	3.04387	0.000293819	3.0872	0.00878919
		9.58493	155756	2.97987	6.59167e-05	3.04797	0.000295269	3.09159	0.00872309
		9.58902	146897	2.98396	4.74494e-05	3.05206	0.000296992	3.09598	0.00864115
		9.59312	141044	2.98806	-5.42114e-06	3.05616	0.000298377	3.10036	0.0086283
		9.59721	134180	2.99215	-4.01003e-05	3.06025	0.000299441	3.10475	0.00865792
		9.60131	131689	2.99625	-6.6815e-05	3.06435	0.00030001	3.10913	0.00857952
		9.61359	128322	3.00034	-7.45811e-05	3.06844	0.000299297	3.11352	0.00846556
		9.61769	126838	3.00444	-7.8803e-05	3.07254	0.000299028	3.11791	0.00836249
		9.62588	116298	3.00853	-8.39893e-05	3.07663	0.000298675	3.12229	0.00830036
		9.63407	124471	3.01263	-9.00904e-05	3.08073	0.000298242	3.12668	0.0082908
		9.63816	127518	3.01672	-0.000104384	3.08482	0.00029488	3.13106	0.00825946
		9.64226	125043	3.02082	-0.000131744	3.08892	0.00029278	3.13545	0.00815313
		9.64635	121683	3.02491	-0.000154157	3.09301	0.000291032	3.13984	0.00802467
		9.65454	114994	3.02901	-0.000141027	3.09711	0.000289112	3.14422	0.00791948
		9.66683	116797	3.0331	-0.000120711	3.1012	0.000287029	3.14861	0.00782346
		9.67911	119722	3.0372	-0.000101186	3.1053	0.000284286	3.15299	0.00777858
		9.68321	122384	3.04129	-8.24133e-05	3.10939	0.000282613	3.15738	0.00779436
		9.6914	129363	3.04539	-5.69263e-05	3.11348	0.00028121	3.16177	0.00772988
		9.69549	124035	3.04948	-2.99382e-05	3.11758	0.000280065	3.16615	0.00761556
		9.69959	115795	3.05358	-1.31334e-05	3.12167	0.000278089	3.17054	0.00757482
		9.70368	108541	3.05767	-5.91515e-06	3.12577	0.000275367	3.17492	0.00752879
		9.70778	104132	3.06177	-4.45882e-06	3.12986	0.000274445	3.17931	0.00749426
		9.71187	102028	3.06586	-4.06138e-06	3.13396	0.00027402	3.1837	0.00749765
		9.71597	98250.2	3.06996	-2.62368e-06	3.13805	0.000273212	3.18808	0.00745337
		9.72006	94603.5	3.07405	1.19596e-05	3.14215	0.000272042	3.19247	0.00736876
		9.72416	90795.7	3.07815	3.01896e-05	3.14624	0.000271135	3.19685	0.007293
		9.72825	85204.1	3.08224	4.40144e-05	3.15034	0.000268375	3.20124	0.00722576
		9.73235	82290.2	3.08634	5.36688e-05	3.15443	0.000265564	3.20563	0.00719269
		9.74463	86523.7	3.09043	5.15527e-05	3.15853	0.000262704	3.21001	0.00719616
		9.74873	90112.3	3.09453	5.85132e-05	3.16262	0.000259363	3.2144	0.00717034
		9.75282	92664.5	3.09862	6.45561e-05	3.16672	0.000256237	3.21878	0.00709826
		9.7651	98236.3	3.10271	6.97409e-05	3.17081	0.000253312	3.22317	0.0070316
		9.7692	97427.8	3.10681	5.49648e-05	3.17491	0.000250223	3.22756	0.00698526
		9.77329	93528	3.1109	3.96568e-05	3.179	0.00024698	3.23194	0.00695355
		9.77739	91579.4	3.115	1.18739e-05	3.1831	0.000242871	3.23633	0.00696472
		9.78558	84888.7	3.11909	-1.00231e-05	3.18719	0.000241441	3.24071	0.00694019
		9.78967	79741.9	3.12319	-2.69408e-05	3.19129	0.000242068	3.2451	0.00683173
		9.79377	76635.6	3.12728	-3.90445e-05	3.19538	0.000242292	3.24949	0.0067429
		9.79786	71788.9	3.13138	-2.11138e-05	3.19948	0.000242134	3.25387	0.00667662
		9.80196	68632.1	3.13547	-2.56883e-06	3.20357	0.000240996	3.25826	0.00663352
		9.81424	66079.2	3.13957	2.36354e-05	3.20767	0.000241154	3.26264	0.00662069
		9.82243	65148	3.14366	5.70396e-05	3.21176	0.000242004	3.26703	0.00655339
		9.82653	68995.1	3.14776	9.61947e-05	3.21586	0.000242007	3.27142	0.00646471
		9.83062	80219.4	3.15185	0.00013032	3.21995	0.000241207	3.2758	0.00640437
		9.83472	89213.7	3.15595	0.000159713	3.22405	0.000237418	3.28019	0.0063472
		9.83881	96117.7	3.16004	0.000178012	3.22814	0.000234104	3.28457	0.00633598
		9.84291	94698.2	3.16414	0.000153804	3.23224	0.00023169	3.28896	0.00634011
		9.847	91802	3.16823	0.000109069	3.23633	0.000230128	3.29335	0.00627734
		9.85519	85840	3.17233	7.92727e-05	3.24043	0.000228547	3.29773	0.00615939
		9.85929	81840	3.17642	6.60117e-05	3.24452	0.000226948	3.30212	0.00603918
		9.86338	79463.7	3.18052	8.99953e-05	3.24862	0.000222841	3.3065	0.00597857
		9.87567	77720.5	3.18461	0.000107408	3.25271	0.000218824	3.31089	0.00593176
		9.88386	75006.2	3.18871	0.000118644	3.25681	0.000216792	3.31528	0.00587668
		9.89205	70921.5	3.1928	0.000111837	3.2609	0.000215495	3.31966	0.00582111
		9.90024	69052.6	3.1969	0.000116542	3.265	0.000213992	3.32405	0.00571081
		9.90843	66322.7	3.20099	0.000114336	3.26909	0.000212294	3.32843	0.00563376
		9.91662	61436.8	3.20509	0.00010563	3.27319	0.000213797	3.33282	0.00557973
		9.92071	58700.5	3.20918	7.83659e-05	3.27728	0.000215302	3.33721	0.00552424
		9.9289	53217.2	3.21328	6.30287e-05	3.28138	0.000216806	3.34159	0.00554803
		9.93709	51104.8	3.21737	5.45934e-05	3.28547	0.000217408	3.34598	0.00551067
		9.94118	48122.7	3.22147	4.89914e-05	3.28957	0.000218103	3.35036	0.00541212
		9.94528	45293.5	3.22556	4.42275e-05	3.29366	0.000218885	3.35475	0.0053652
		9.95347	46837	3.22966	3.68161e-05	3.29775	0.000218416	3.35914	0.00531198
		9.96166	45623.5	3.23375	2.6896e-05	3.30185	0.000216761	3.36352	0.00525978
		9.96575	43302.3	3.23785	2.04905e-05	3.30594	0.000215233	3.36791	0.00521987
		9.96985	41088.7	3.24194	1.67531e-05	3.31004	0.00021763	3.37229	0.00518138
		9.97804	42816.3	3.24604	1.55372e-05	3.31413	0.000218968	3.37668	0.00510751
		9.98623	44912.7	3.25013	2.8393e-05	3.31823	0.000219301	3.38107	0.00502434
		9.99851	44044.4	3.25423	5.80304e-05	3.32232	0.000217413	3.38545	0.00497541
		10.0067	44050.5	3.25832	7.51512e-05	3.32642	0.000216512	3.38984	0.00490957
		10.019	44634.8	3.26242	8.04642e-05	3.33051	0.000215558	3.39422	0.00487873
		10.0231	46704.4	3.26651	4.62546e-05	3.33461	0.000214554	3.39861	0.00484501
		10.0313	49225.3	3.27061	3.03447e-05	3.3387	0.000214372	3.403	0.00474191
		10.0354	47072.4	3.2747	2.48189e-05	3.3428	0.000215255	3.40738	0.00465164
		10.0395	44987.1	3.2788	2.90607e-05	3.34689	0.000216481	3.41177	0.00459321
		10.0517	44222.3	3.28289	3.15389e-05	3.35099	0.00021701	3.41615	0.00455224
		10.0558	44061	3.28698	3.23771e-05	3.35508	0.000216879	3.42054	0.00454568
		10.0599	44788.3	3.29108	2.10195e-05	3.35918	0.000216565	3.42493	0.00452949
		10.0722	43850.4	3.29517	1.57837e-05	3.36327	0.000216077	3.42931	0.00442921
		10.0763	42179.1	3.29927	1.19744e-05	3.36737	0.000214746	3.4337	0.00432589
		10.0804	45402.2	3.30336	6.26712e-06	3.37146	0.000217085	3.43808	0.00425812
		10.0845	50233	3.30746	-1.22697e-06	3.37556	0.000219877	3.44247	0.00419972
		10.0886	52962.5	3.31155	-1.10236e-05	3.37965	0.000223101	3.44686	0.00419252
		10.0927	51909.5	3.31565	-1.17828e-05	3.38375	0.000226165	3.45124	0.00416643
		10.0968	49186	3.31974	-1.11443e-05	3.38784	0.000229078	3.45563	0.00407807
		10.1009	46993.2	3.32384	-1.2539e-05	3.39194	0.000231565	3.46001	0.0039944
		10.105	45168.9	3.32793	-1.58477e-05	3.39603	0.000230404	3.4644	0.00392553
		10.1091	44475.3	3.33203	-1.33066e-05	3.40013	0.000230092	3.46879	0.00387221
		10.1173	43815.1	3.33612	-1.20934e-05	3.40422	0.000229668	3.47317	0.00385009
		10.1296	44604.9	3.34022	-1.21259e-05	3.40832	0.000229136	3.47756	0.00380345
		10.1336	46483.8	3.34431	-2.01637e-05	3.41241	0.000228998	3.48194	0.00370313
		10.1377	49890	3.34841	-3.34604e-05	3.41651	0.000229407	3.48633	0.00360359
		10.1418	53327.9	3.3525	-3.23711e-05	3.4206	0.000229956	3.49072	0.00353296
		10.1459	55983.7	3.3566	-1.77393e-05	3.4247	0.000230638	3.4951	0.00347878
		10.1541	52455	3.36069	-8.0205e-06	3.42879	0.000231326	3.49949	0.00345613
		10.1582	49247.6	3.36479	-2.92679e-06	3.43289	0.000231943	3.50387	0.00341733
		10.1623	47408	3.36888	-6.84911e-06	3.43698	0.000232491	3.50826	0.00331369
		10.1664	45889.5	3.37298	-3.25563e-07	3.44108	0.000233379	3.51265	0.00324476
		10.1705	44192.4	3.37707	2.64092e-05	3.44517	0.000234308	3.51703	0.00319015
		10.1787	40714.2	3.38117	5.1998e-05	3.44927	0.000235273	3.52142	0.00314718
		10.1828	38712.7	3.38526	6.78874e-05	3.45336	0.000235101	3.5258	0.00314963
		10.1869	39304	3.38936	7.46554e-05	3.45746	0.000234491	3.53019	0.00310921
		10.1951	41312.1	3.39345	6.25979e-05	3.46155	0.000233309	3.53458	0.00301231
		10.2033	40424.4	3.39755	5.7212e-05	3.46565	0.000231584	3.53896	0.00293825
		10.2074	38114	3.40164	5.44954e-05	3.46974	0.000229661	3.54335	0.00290819
		10.2114	35941.5	3.40574	5.42841e-05	3.47384	0.000229984	3.54773	0.00286406
		10.2155	35099.5	3.40983	5.99479e-05	3.47793	0.000231184	3.55212	0.00285308
		10.236	34168.2	3.41393	0.000112723	3.48203	0.000231983	3.55651	0.00283961
		10.2401	33053.6	3.41802	0.000152353	3.48612	0.0002324	3.56089	0.00274657
		10.2483	36554.8	3.42212	0.000179601	3.49021	0.000230976	3.56528	0.00265091
		10.2524	39042.6	3.42621	0.000175242	3.49431	0.0002308	3.56966	0.00257848
		10.2565	40624.2	3.43031	0.000166165	3.4984	0.000230444	3.57405	0.00251748
		10.2647	37869.4	3.4344	0.000144925	3.5025	0.000229917	3.57844	0.0024615
		10.2688	38224.9	3.4385	0.000107759	3.50659	0.000228712	3.58282	0.00246009
		10.277	40000.3	3.44259	9.30766e-05	3.51069	0.00022769	3.58721	0.002372
		10.2811	40992.6	3.44669	8.251e-05	3.51478	0.000224983	3.59159	0.00226514
		10.2893	44284.7	3.45078	7.58166e-05	3.51888	0.000223327	3.59598	0.0022341
		10.2933	47044.9	3.45488	6.76071e-05	3.52297	0.000222133	3.60037	0.00216732
		10.2974	51019	3.45897	5.79702e-05	3.52707	0.000220703	3.60475	0.00213674
		10.3015	53095.5	3.46307	3.91063e-05	3.53116	0.00021905	3.60914	0.00212236
		10.3097	51623.4	3.46716	6.24572e-06	3.53526	0.000216509	3.61352	0.00204944
		10.3179	49591.9	3.47126	-4.32153e-05	3.53935	0.000213332	3.61791	0.00193659
		10.3384	47112.6	3.47535	-8.60275e-05	3.54345	0.000212704	3.6223	0.00184525
		10.3425	46022.4	3.47944	-0.000125806	3.54754	0.000213407	3.62668	0.00177257
		10.3466	46913.2	3.48354	-0.000162729	3.55164	0.00021434	3.63107	0.00174207
		10.3507	48571	3.48763	-0.000181295	3.55573	0.000214371	3.63545	0.00171199
		10.3589	50317.5	3.49173	-0.000190782	3.55983	0.000213543	3.63984	0.00162315
		10.3671	52258.3	3.49582	-0.000191721	3.56392	0.000212636	3.64423	0.0015047
		10.3711	51944.1	3.49992	-0.000163953	3.56802	0.000211655	3.64861	0.00142529
		10.3834	50000.7	3.50401	-0.000121624	3.57211	0.00021004	3.653	0.0013891
		10.3957	50407.3	3.50811	-7.56269e-05	3.57621	0.000208549	3.65738	0.00137623
		10.3998	52726.2	3.5122	-4.61252e-05	3.5803	0.000206776	3.66177	0.00137337
		10.4039	55625.1	3.5163	-3.21479e-05	3.5844	0.000204001	3.66616	0.00132888
		10.408	57075.9	3.52039	-1.61607e-06	3.58849	0.000202461	3.67054	0.00125747
		10.4162	56370.3	3.52449	3.17819e-05	3.59259	0.000203063	3.67493	0.00120354
		10.4203	53064.9	3.52858	6.15176e-05	3.59668	0.000204733	3.67931	0.00114509
		10.4244	53515.6	3.53268	8.78058e-05	3.60078	0.000206685	3.6837	0.00111183
		10.4285	57204.8	3.53677	8.84772e-05	3.60487	0.000208906	3.68809	0.00111491
		10.4326	60500.6	3.54087	8.25231e-05	3.60897	0.000210623	3.69247	0.00104287
		10.4367	62233.2	3.54496	9.27221e-05	3.61306	0.000211863	3.69686	0.000942815
		10.4408	60834	3.54906	9.80014e-05	3.61716	0.000210958	3.70124	0.000873754
		10.449	57934.3	3.55315	9.86616e-05	3.62125	0.000211517	3.70563	0.000808478
		10.4571	64474	3.55725	0.0001043	3.62535	0.000212454	3.71002	0.000806936
		10.4612	70742.6	3.56134	0.000111869	3.62944	0.000213751	3.7144	0.000796794
		10.4653	74757.9	3.56544	9.70243e-05	3.63354	0.000215713	3.71879	0.000717795
		10.4694	76581.7	3.56953	6.10818e-05	3.63763	0.000217761	3.72317	0.000616311
		10.4735	78742.7	3.57363	9.00536e-06	3.64173	0.00021989	3.72756	0.000553263
		10.4776	80316.8	3.57772	-2.43609e-05	3.64582	0.000215242	3.73195	0.000535959
		10.4817	84748.3	3.58182	-5.86967e-05	3.64992	0.00021208	3.73633	0.000513907
		10.4858	88091.5	3.58591	-9.39472e-05	3.65401	0.000209932	3.74072	0.000504785
		10.5022	90249.2	3.59001	-0.000106121	3.65811	0.000208745	3.7451	0.000441703
		10.5063	93748.9	3.5941	-0.000112765	3.6622	0.000208795	3.74949	0.000348438
		10.5227	89093.5	3.5982	-0.000114198	3.6663	0.000209037	3.75388	0.000291499
		10.5268	83319	3.60229	-0.000111346	3.67039	0.000209463	3.75826	0.000224826
		10.5308	78838.8	3.60639	-0.000108153	3.67449	0.000209121	3.76265	0.000212048
		10.5349	77768.7	3.61048	-0.000101903	3.67858	0.000210619	3.76703	0.000202576
		10.5431	71199.3	3.61458	-0.000108109	3.68267	0.000211337	3.77142	0.000127461
		10.5472	68231.3	3.61867	-0.000126034	3.68677	0.000211314	3.77581	3.3395e-05
		10.5513	65414.1	3.62277	-0.000142742	3.69086	0.000209515	3.78019	-2.90928e-05
		10.5554	64701.1	3.62686	-0.000138662	3.69496	0.000207445	3.78458	-9.9959e-05
		10.5595	67712	3.63096	-0.000132554	3.69905	0.00020811	3.78896	-0.000133802
		10.5636	70381	3.63505	-0.00012896	3.70315	0.000209444	3.79335	-0.00010153
		10.5677	72986.9	3.63915	-0.000127742	3.70724	0.000211155	3.79774	-0.000156752
		10.5718	75559.5	3.64324	-0.00012255	3.71134	0.000213104	3.80212	-0.000254698
		10.5759	72264.3	3.64734	-0.000117893	3.71543	0.000215097	3.80651	-0.000322165
		10.58	64697.3	3.65143	-0.000113753	3.71953	0.000217133	3.81089	-0.000355942
		10.5841	59518.8	3.65553	-0.000102829	3.72362	0.000215791	3.81528	-0.000343025
		10.5882	64005.9	3.65962	-9.27411e-05	3.72772	0.000210268	3.81967	-0.000337172
		10.5923	68179.6	3.66372	-8.34405e-05	3.73181	0.000204865	3.82405	-0.00035895
		10.5964	70164.3	3.66781	-0.000108197	3.73591	0.000199574	3.82844	-0.000441519
		10.6005	73299.8	3.6719	-0.000137993	3.74	0.000192572	3.83282	-0.000540984
		10.6087	75114.6	3.676	-0.000153244	3.7441	0.000190011	3.83721	-0.000568843
		10.6127	71401.2	3.68009	-0.00016279	3.74819	0.000189487	3.8416	-0.000579603
		10.6209	66802.9	3.68419	-0.000166951	3.75229	0.000189194	3.84598	-0.000562764
		10.625	64344.8	3.68828	-0.000163108	3.75638	0.000187746	3.85037	-0.000612422
		10.6291	62008.5	3.69238	-0.000151745	3.76048	0.000186657	3.85475	-0.000718637
		10.6332	60010.2	3.69647	-0.000141251	3.76457	0.000185768	3.85914	-0.00076785
		10.6373	58780.9	3.70057	-0.000131583	3.76867	0.000185069	3.86353	-0.000817359
		10.6455	56461.3	3.70466	-0.000134682	3.77276	0.000183681	3.86791	-0.000822235
		10.6578	55122.6	3.70876	-0.000140059	3.77686	0.000180866	3.8723	-0.000811635
		10.666	56699.7	3.71285	-0.000147575	3.78095	0.000179247	3.87668	-0.000887407
		10.6783	55223.4	3.71695	-0.000168335	3.78505	0.000177936	3.88107	-0.000949614
		10.6865	59967.1	3.72104	-0.000190743	3.78914	0.000175775	3.88546	-0.00100954
		10.6906	66148	3.72514	-0.000208473	3.79324	0.000172805	3.88984	-0.0010701
		10.6946	68946.5	3.72923	-0.000221796	3.79733	0.000171363	3.89423	-0.00104051
		10.7028	66072.8	3.73333	-0.000221836	3.80143	0.000170381	3.89861	-0.00101173
		10.7069	63204.8	3.73742	-0.000198598	3.80552	0.000168571	3.903	-0.00104478
		10.711	59643.8	3.74152	-0.000169167	3.80962	0.000165973	3.90739	-0.00112325
		10.7151	55849.1	3.74561	-9.45499e-05	3.81371	0.000163388	3.91177	-0.00120219
		10.7192	53197.5	3.74971	-2.93362e-05	3.81781	0.000160815	3.91616	-0.00123181
		10.7233	50105.2	3.7538	2.7026e-05	3.8219	0.000160278	3.92054	-0.00125185
		10.7274	47500.9	3.7579	6.164e-05	3.826	0.000160125	3.92493	-0.00125057
		10.7315	51295.2	3.76199	4.9239e-05	3.83009	0.000160192	3.92932	-0.00125716
		10.7356	52509.3	3.76609	1.38658e-05	3.83419	0.000160465	3.9337	-0.00135111
		10.7397	52837.9	3.77018	-2.11505e-06	3.83828	0.000161456	3.93809	-0.00145766
		10.7438	51592.5	3.77428	-2.18613e-05	3.84238	0.000162096	3.94247	-0.0015381
		10.7479	52947.9	3.77837	-4.51389e-05	3.84647	0.000162405	3.94686	-0.00154965
		10.7643	49562.6	3.78247	-8.11577e-05	3.85057	0.000162781	3.95125	-0.00151469
		10.7684	46359	3.78656	-0.000113373	3.85466	0.000163221	3.95563	-0.00155083
		10.7724	46068.9	3.79066	-0.000110012	3.85876	0.000163682	3.96002	-0.00161524
		10.7765	46621.8	3.79475	-0.000106417	3.86285	0.000164163	3.9644	-0.00165157
		10.7888	45013.3	3.79885	-0.000105348	3.86695	0.000163613	3.96879	-0.00165682
		10.797	47441	3.80294	-0.000106651	3.87104	0.000163615	3.97318	-0.00165785
		10.8011	50106.9	3.80704	-9.4056e-05	3.87513	0.000163419	3.97756	-0.00164387
		10.8052	51815.3	3.81113	-7.91354e-05	3.87923	0.000163031	3.98195	-0.00162539
		10.8134	49655.6	3.81523	-6.93495e-05	3.88332	0.000161734	3.98633	-0.00169987
		10.8175	45230.4	3.81932	-6.43953e-05	3.88742	0.000160061	3.99072	-0.00174776
		10.8216	42021.7	3.82342	-6.44792e-05	3.89151	0.00015886	3.99511	-0.00174418
		10.8257	40306	3.82751	-6.93061e-05	3.89561	0.00015743	3.99949	-0.00175358
		10.8339	44224.1	3.83161	-0.000103349	3.8997	0.000155782	4.00388	-0.00173228
		10.838	48867.9	3.8357	-0.000133513	3.9038	0.000153611	4.00826	-0.00172866
		10.8421	52574.1	3.8398	-0.000157698	3.90789	0.000152949	4.01265	-0.00180856
		10.8462	55365	3.84389	-0.000176253	3.91199	0.000152981	4.01704	-0.00189401
		10.8503	59495.6	3.84799	-0.000192805	3.91608	0.000153322	4.02142	-0.00190794
		10.8543	63313.3	3.85208	-0.000193017	3.92018	0.000153742	4.02581	-0.00189752
		10.8625	60610	3.85617	-0.000186897	3.92427	0.000154238	4.03019	-0.00189512
		10.8666	53894.9	3.86027	-0.000174815	3.92837	0.000154672	4.03458	-0.00191021
		10.8707	47405.5	3.86436	-0.000166565	3.93246	0.000154723	4.03897	-0.00196149
		10.8748	42699.8	3.86846	-0.000161925	3.93656	0.000154774	4.04335	-0.00200382
		10.8789	41018.9	3.87255	-0.000167519	3.94065	0.000154825	4.04774	-0.0020435
		10.883	39805.4	3.87665	-0.000173779	3.94475	0.00015338	4.05212	-0.00208894
		10.8871	37884	3.88074	-0.000180658	3.94884	0.000150833	4.05651	-0.00205217
		10.8912	34623.9	3.88484	-0.000182992	3.95294	0.000148297	4.0609	-0.0020261
		10.8953	31504.4	3.88893	-0.000178668	3.95703	0.00014577	4.06528	-0.00206314
		10.8994	28063.4	3.89303	-0.000168085	3.96113	0.000141717	4.06967	-0.00213833
		10.9035	26089.4	3.89712	-0.000141971	3.96522	0.000138151	4.07405	-0.00219564
		10.9117	24540.2	3.90122	-9.56944e-05	3.96932	0.000134941	4.07844	-0.00220101
		10.9158	24101.5	3.90531	-4.47149e-05	3.97341	0.000132069	4.08283	-0.0022014
		10.9199	25303.5	3.90941	-1.12842e-05	3.97751	0.000129443	4.08721	-0.00220667
		10.924	26816.2	3.9135	5.63124e-06	3.9816	0.000127651	4.0916	-0.00223011
		10.9281	29517.9	3.9176	4.12343e-05	3.9857	0.000126393	4.09598	-0.00229677
		10.9321	32850.7	3.92169	7.90506e-05	3.98979	0.000125641	4.10037	-0.00235306
		10.9362	36865.3	3.92579	0.000113342	3.99389	0.000125374	4.10476	-0.00234569
		10.9403	37795.8	3.92988	0.000144313	3.99798	0.000124678	4.10914	-0.00234252
		10.9444	37113.3	3.93398	0.000176318	4.00208	0.000123576	4.11353	-0.00235035
		10.9485	36073.9	3.93807	0.000207302	4.00617	0.000120146	4.11791	-0.00236759
		10.9567	34027.2	3.94217	0.000234459	4.01027	0.000118146	4.1223	-0.00244286
		10.9649	31324.3	3.94626	0.000258022	4.01436	0.000115683	4.12669	-0.00251092
		10.969	27444.7	3.95036	0.000271488	4.01846	0.00011278	4.13107	-0.00252212
		10.9731	22341.7	3.95445	0.000275453	4.02255	0.000108528	4.13546	-0.00249123
		10.9772	18533.1	3.95855	0.000260578	4.02665	0.000106152	4.13984	-0.00249157
		10.9813	15593.5	3.96264	0.000235591	4.03074	0.00010483	4.14423	-0.00253109
		10.9854	14074.2	3.96674	0.00020726	4.03484	0.000104024	4.14862	-0.00255188
		10.9895	12884.3	3.97083	0.000189961	4.03893	0.000103464	4.153	-0.00258369
		10.9936	11583.3	3.97493	0.000181733	4.04303	0.000102894	4.15739	-0.00258866
		11.0018	10997.5	3.97902	0.000182043	4.04712	0.000102316	4.16177	-0.00257679
		11.01	12442.9	3.98312	0.000187472	4.05122	0.000100434	4.16616	-0.00254529
		11.014	17042.4	3.98721	0.000223824	4.05531	9.79101e-05	4.17055	-0.00257433
		11.0181	22231	3.99131	0.000245429	4.0594	9.47781e-05	4.17493	-0.00264133
		11.0222	26146.9	3.9954	0.000253141	4.0635	8.96815e-05	4.17932	-0.0026363
		11.0263	25718.8	3.9995	0.000227738	4.06759	8.41582e-05	4.1837	-0.00263189
		11.0304	22897.8	4.00359	0.000190152	4.07169	8.04953e-05	4.18809	-0.00259751
		11.0386	23492.3	4.00769	0.000166007	4.07578	7.77901e-05	4.19248	-0.0025702
		11.0427	22767.7	4.01178	0.000153778	4.07988	7.53846e-05	4.19686	-0.0026062
		11.0468	21823	4.01588	0.000143308	4.08397	7.32644e-05	4.20125	-0.00267411
		11.0509	26448.3	4.01997	0.00013529	4.08807	7.14361e-05	4.20563	-0.00271812
		11.055	32444.6	4.02407	0.000125578	4.09216	6.98852e-05	4.21002	-0.00271856
		11.0591	37120.4	4.02816	0.000114275	4.09626	6.84161e-05	4.21441	-0.00269308
		11.0632	41624.6	4.03226	0.000100764	4.10035	6.60937e-05	4.21879	-0.00267598
		11.0673	45411.8	4.03635	0.000101971	4.10445	6.45187e-05	4.22318	-0.00272841
		11.0714	49055.4	4.04045	0.000108438	4.10854	6.27736e-05	4.22756	-0.0028171
		11.0755	50926.7	4.04454	0.000111483	4.11264	6.08672e-05	4.23195	-0.00282998
		11.0796	50050.2	4.04863	0.000111307	4.11673	5.91795e-05	4.23634	-0.00280554
		11.0837	47875.4	4.05273	9.97205e-05	4.12083	5.77021e-05	4.24072	-0.00280405
		11.0918	48398.7	4.05682	9.02645e-05	4.12492	5.6423e-05	4.24511	-0.00277682
		11.1041	49303.5	4.06092	7.98062e-05	4.12902	5.47655e-05	4.24949	-0.00277941
		11.1123	45283.9	4.06501	6.83939e-05	4.13311	5.33162e-05	4.25388	-0.00284181
		11.1164	44206.8	4.06911	5.74177e-05	4.13721	5.05259e-05	4.25827	-0.0029042
		11.1287	40260.7	4.0732	0.000101843	4.1413	4.8163e-05	4.26265	-0.00289406
		11.1328	36539.9	4.0773	0.000155383	4.1454	4.64898e-05	4.26704	-0.00283831
		11.1369	33078.2	4.08139	0.000203126	4.14949	4.49238e-05	4.27142	-0.00279466
		11.1451	34780.3	4.08549	0.00024542	4.15359	4.34601e-05	4.27581	-0.00278728
		11.1492	36464.5	4.08958	0.000277115	4.15768	4.02494e-05	4.2802	-0.00286519
		11.1533	35780.8	4.09368	0.000270347	4.16178	3.91042e-05	4.28458	-0.00290187
		11.1574	35829.2	4.09777	0.000261643	4.16587	3.84675e-05	4.28897	-0.00285753
		11.1615	33504.5	4.10187	0.000251123	4.16997	3.78256e-05	4.29335	-0.0028369
		11.1656	32214.8	4.10596	0.000233639	4.17406	3.71786e-05	4.29774	-0.00283624
		11.1697	31588.1	4.11006	0.000235179	4.17816	3.59604e-05	4.30213	-0.00285259
		11.1778	30229.7	4.11415	0.000234594	4.18225	3.50997e-05	4.30651	-0.00291921
		11.1819	28811.6	4.11825	0.00023201	4.18635	3.44827e-05	4.3109	-0.00296892
		11.1901	27817.5	4.12234	0.000225387	4.19044	3.40973e-05	4.31528	-0.00295832
		11.2024	28590.2	4.12644	0.000214516	4.19454	3.29655e-05	4.31967	-0.00294964
		11.2065	29615.5	4.13053	0.000200387	4.19863	3.3389e-05	4.32406	-0.00294738
		11.2106	30032.7	4.13463	0.000189137	4.20273	3.38342e-05	4.32844	-0.00297502
		11.2147	29352	4.13872	0.000180597	4.20682	3.43005e-05	4.33283	-0.00305555
		11.2188	27284	4.14282	0.000174519	4.21092	3.43004e-05	4.33721	-0.00309675
		11.2229	26570.3	4.14691	0.000192565	4.21501	3.43842e-05	4.3416	-0.00309065
		11.227	31291.2	4.15101	0.000215631	4.21911	3.45478e-05	4.34599	-0.00309666
		11.2311	34511.6	4.1551	0.000233839	4.2232	3.35329e-05	4.35037	-0.0030561
		11.2352	36055.5	4.1592	0.000247474	4.2273	3.44721e-05	4.35476	-0.00304695
		11.2393	34453	4.16329	0.000260888	4.23139	3.58936e-05	4.35914	-0.00310545
		11.2434	32462.5	4.16739	0.000269337	4.23549	3.7449e-05	4.36353	-0.00311041
		11.2475	30964.8	4.17148	0.000273114	4.23958	3.82817e-05	4.36792	-0.00308921
		11.2516	29933.5	4.17558	0.000271225	4.24368	3.84285e-05	4.3723	-0.00306399
		11.2597	30412.1	4.17967	0.000242829	4.24777	3.70745e-05	4.37669	-0.00300391
		11.2679	28031.7	4.18377	0.000221412	4.25186	3.50218e-05	4.38107	-0.00301612
		11.272	26419.6	4.18786	0.000204476	4.25596	3.23475e-05	4.38546	-0.00306153
		11.2843	25480.1	4.19196	0.000189913	4.26005	2.90831e-05	4.38985	-0.00308819
		11.2884	22825.7	4.19605	0.000176488	4.26415	2.59425e-05	4.39423	-0.00307288
		11.2925	19697.6	4.20015	0.000163922	4.26824	2.37729e-05	4.39862	-0.00300873
		11.2966	15242.4	4.20424	0.000148342	4.27234	2.2019e-05	4.403	-0.00300677
		11.3007	11682	4.20834	0.000129922	4.27643	1.96377e-05	4.40739	-0.0030384
		11.3048	11206.6	4.21243	0.000105005	4.28053	1.66613e-05	4.41178	-0.00307091
		11.3089	10169.4	4.21653	7.78308e-05	4.28462	1.20965e-05	4.41616	-0.00312732
		11.313	8657.81	4.22062	7.25825e-05	4.28872	7.48183e-06	4.42055	-0.00315063
		11.3171	7810.71	4.22472	7.40302e-05	4.29281	3.18379e-06	4.42493	-0.00313769
		11.3212	6508.6	4.22881	7.65033e-05	4.29691	-8.13066e-07	4.42932	-0.00310746
		11.3253	6839.04	4.23291	7.99416e-05	4.301	-5.37321e-06	4.43371	-0.00312077
		11.3294	3430.47	4.237	9.82399e-05	4.3051	-9.11497e-06	4.43809	-0.00318452
		11.3334	5059.83	4.24109	0.000102118	4.30919	-1.22909e-05	4.44248	-0.00319395
		11.3375	8487.84	4.24519	9.24177e-05	4.31329	-1.49294e-05	4.44686	-0.00319855
		11.3416	10773.4	4.24928	3.55523e-05	4.31738	-1.70682e-05	4.45125	-0.00318937
		11.358	12074.9	4.25338	-2.39263e-05	4.32148	-1.76801e-05	4.45564	-0.00310753
		11.3621	13238.5	4.25747	-5.22118e-05	4.32557	-1.77316e-05	4.46002	-0.00311245
		11.3662	14122.3	4.26157	-5.25478e-05	4.32967	-1.72493e-05	4.46441	-0.00317798
		11.3703	14383.7	4.26566	-4.31627e-05	4.33376	-1.63818e-05	4.46879	-0.00320138
		11.3785	14962	4.26976	-3.09195e-05	4.33786	-1.54741e-05	4.47318	-0.00321366
		11.3867	14697.7	4.27385	-1.91445e-05	4.34195	-1.45283e-05	4.47757	-0.00319689
		11.3908	13940.7	4.27795	-2.16021e-05	4.34605	-1.38689e-05	4.48195	-0.00317337
		11.3949	12038	4.28204	-3.74455e-05	4.35014	-1.50649e-05	4.48634	-0.00317491
		11.399	9578.47	4.28614	-6.49887e-05	4.35424	-1.61579e-05	4.49072	-0.00324892
		11.4031	8323.16	4.29023	-6.65753e-05	4.35833	-1.76482e-05	4.49511	-0.00331584
		11.4072	7421.83	4.29433	-3.16797e-05	4.36243	-1.95152e-05	4.4995	-0.00333305
		11.4113	6702.72	4.29842	8.48753e-06	4.36652	-2.25187e-05	4.50388	-0.0033393
		11.4194	9279.67	4.30252	4.31697e-05	4.37062	-2.58964e-05	4.50827	-0.00329003
		11.4235	10793.9	4.30661	7.26811e-05	4.37471	-2.98688e-05	4.51265	-0.00327892
		11.4276	12098.3	4.31071	9.23506e-05	4.37881	-3.27265e-05	4.51704	-0.00336086
		11.4317	11286.7	4.3148	9.60181e-05	4.3829	-3.59916e-05	4.52143	-0.00338017
		11.4358	9377.3	4.3189	0.000104161	4.387	-3.96447e-05	4.52581	-0.00336912
		11.444	9526.26	4.32299	0.000118077	4.39109	-4.24267e-05	4.5302	-0.00334828
		11.4522	9411.55	4.32709	0.000130006	4.39519	-4.47004e-05	4.53458	-0.00327362
		11.4563	8973.22	4.33118	0.000140071	4.39928	-4.66536e-05	4.53897	-0.00327418
		11.4604	8016.19	4.33528	0.000138059	4.40338	-4.83033e-05	4.54336	-0.00331645
		11.4645	7678.42	4.33937	0.000134657	4.40747	-4.99474e-05	4.54774	-0.00332453
		11.4686	8139.66	4.34347	0.000159283	4.41157	-5.15854e-05	4.55213	-0.00335275
		11.4727	8686.02	4.34756	0.000213451	4.41566	-5.40668e-05	4.55651	-0.00333583
		11.4809	8393.83	4.35166	0.000279029	4.41976	-5.71119e-05	4.5609	-0.00325839
		11.485	8057.77	4.35575	0.000355333	4.42385	-6.05276e-05	4.56529	-0.00324634
		11.4891	8110.93	4.35985	0.000418078	4.42795	-6.55883e-05	4.56967	-0.00329973
		11.4972	8268.66	4.36394	0.000468059	4.43204	-6.87336e-05	4.57406	-0.00332229
		11.5013	7786.82	4.36804	0.000466871	4.43614	-6.88828e-05	4.57844	-0.0033233
		11.5054	6267.32	4.37213	0.000457747	4.44023	-6.83538e-05	4.58283	-0.00332361
		11.5095	6073.67	4.37623	0.000447109	4.44432	-6.71811e-05	4.58722	-0.00327175
		11.5136	6838.94	4.38032	0.000435047	4.44842	-6.59434e-05	4.5916	-0.00324557
		11.5177	7750.09	4.38442	0.000379874	4.45251	-6.46442e-05	4.59599	-0.00329777
		11.5218	8649.79	4.38851	0.00032647	4.45661	-6.40969e-05	4.60037	-0.0033476
		11.5259	9107.08	4.39261	0.000293679	4.4607	-6.71731e-05	4.60476	-0.00335133
		11.53	9210.2	4.3967	0.000269954	4.4648	-7.08637e-05	4.60915	-0.00333878
		11.5423	8316.6	4.4008	0.000247297	4.46889	-7.21198e-05	4.61353	-0.0033191
		11.5464	7497.07	4.40489	0.000225645	4.47299	-7.21042e-05	4.61792	-0.00331344
		11.5505	7143.37	4.40899	0.000198603	4.47708	-7.22727e-05	4.6223	-0.00335221
		11.5546	7246.88	4.41308	0.000166489	4.48118	-7.26158e-05	4.62669	-0.00339887
		11.571	7064.75	4.41718	0.000122231	4.48527	-7.31428e-05	4.63108	-0.00342417
		11.575	6213.19	4.42127	5.89326e-05	4.48937	-7.35181e-05	4.63546	-0.00343802
		11.5791	4847.06	4.42537	4.52618e-06	4.49346	-7.37496e-05	4.63985	-0.00343027
		11.5832	4209.67	4.42946	-2.53144e-05	4.49756	-7.36837e-05	4.64423	-0.00341402
		11.5873	3691.92	4.43355	-4.71105e-05	4.50165	-7.40228e-05	4.64862	-0.0034574
		11.5914	3969.11	4.43765	-6.13496e-05	4.50575	-7.47466e-05	4.65301	-0.00351003
		11.5955	4357.94	4.44174	-6.95843e-05	4.50984	-7.604e-05	4.65739	-0.00350025
		11.5996	4700.06	4.44584	-7.85917e-05	4.51394	-7.90044e-05	4.66178	-0.00347685
		11.6037	4536.73	4.44993	-8.83266e-05	4.51803	-8.06443e-05	4.66616	-0.00346589
		11.6078	4783.8	4.45403	-0.000117707	4.52213	-8.10648e-05	4.67055	-0.00346447
		11.6119	5159.87	4.45812	-0.000145957	4.52622	-8.13549e-05	4.67494	-0.00350669
		11.616	5561.95	4.46222	-0.000169764	4.53032	-8.15212e-05	4.67932	-0.00355178
		11.6201	5743.24	4.46631	-0.000194253	4.53441	-8.19691e-05	4.68371	-0.00359373
		11.6242	5450.86	4.47041	-0.000219382	4.53851	-8.17441e-05	4.68809	-0.00361241
		11.6283	6093.88	4.4745	-0.000237916	4.5426	-8.1103e-05	4.69248	-0.00357859
		11.6324	7112.69	4.4786	-0.000252807	4.5467	-8.00668e-05	4.69687	-0.0035719
		11.6365	8045.87	4.48269	-0.000264273	4.55079	-7.85527e-05	4.70125	-0.00360402
		11.6406	8403.11	4.48679	-0.000267851	4.55489	-7.70306e-05	4.70564	-0.00363544
		11.6447	7940.53	4.49088	-0.000262847	4.55898	-7.55013e-05	4.71002	-0.00370533
		11.6488	6823.26	4.49498	-0.000257063	4.56308	-7.65979e-05	4.71441	-0.00373879
		11.6528	7377.17	4.49907	-0.000252028	4.56717	-7.78171e-05	4.7188	-0.00367236
		11.6569	8050.6	4.50317	-0.000247695	4.57127	-7.91537e-05	4.72318	-0.00366215
		11.661	8282.21	4.50726	-0.000250259	4.57536	-8.10668e-05	4.72757	-0.00371521
		11.6651	7383.34	4.51136	-0.000259295	4.57946	-8.42175e-05	4.73195	-0.00375205
		11.6692	5569.25	4.51545	-0.000268136	4.58355	-8.85435e-05	4.73634	-0.00375855
		11.6733	4249.29	4.51955	-0.000278016	4.58765	-9.11522e-05	4.74073	-0.00376645
		11.6774	3955.85	4.52364	-0.000288886	4.59174	-9.16416e-05	4.74511	-0.00377569
		11.6815	3847.57	4.52774	-0.000303509	4.59584	-9.13747e-05	4.7495	-0.00377022
		11.6938	3557.81	4.53183	-0.000328486	4.59993	-9.09617e-05	4.75388	-0.00380399
		11.6979	3360.02	4.53593	-0.000361107	4.60403	-9.04096e-05	4.75827	-0.00385108
		11.702	6886.75	4.54002	-0.000379048	4.60812	-9.00337e-05	4.76266	-0.00385716
		11.7061	10436.3	4.54412	-0.000395302	4.61222	-8.91873e-05	4.76704	-0.00384472
		11.7102	11518.7	4.54821	-0.000414063	4.61631	-8.81992e-05	4.77143	-0.00382414
		11.7143	11902.9	4.55231	-0.000435183	4.62041	-8.70755e-05	4.77581	-0.0037789
		11.7184	11276.9	4.5564	-0.000445743	4.6245	-8.61279e-05	4.7802	-0.00379714
		11.7225	10764.9	4.5605	-0.000442913	4.62859	-8.52646e-05	4.78459	-0.00384632
		11.7266	10483.4	4.56459	-0.000442739	4.63269	-8.44831e-05	4.78897	-0.00387785
		11.7347	10607.9	4.56869	-0.000445066	4.63678	-8.82331e-05	4.79336	-0.00389545
		11.7388	11643	4.57278	-0.000455931	4.64088	-9.0133e-05	4.79774	-0.00387449
		11.7429	12706.7	4.57688	-0.0004361	4.64497	-9.14071e-05	4.80213	-0.0038634
		11.7511	13222.3	4.58097	-0.000406532	4.64907	-9.26132e-05	4.80652	-0.0039027
		11.7593	12942	4.58507	-0.000381549	4.65316	-9.37547e-05	4.8109	-0.00394265
		11.7634	13552.3	4.58916	-0.000360884	4.65726	-9.53626e-05	4.81529	-0.00397532
		11.7675	13867.4	4.59326	-0.000349533	4.66135	-9.53898e-05	4.81967	-0.00399308
		11.7839	13788.5	4.59735	-0.000351634	4.66545	-9.60989e-05	4.82406	-0.00396234
		11.7921	13184	4.60145	-0.000362347	4.66954	-9.74548e-05	4.82845	-0.00395149
		11.7962	11911.3	4.60554	-0.000350414	4.67364	-0.000100965	4.83283	-0.00397794
		11.8003	10812	4.60964	-0.000321581	4.67773	-0.000104744	4.83722	-0.00401415
		11.8044	9816.97	4.61373	-0.000306927	4.68183	-0.000106996	4.8416	-0.00403486
		11.8085	9023.91	4.61782	-0.000305635	4.68592	-0.000108847	4.84599	-0.00403475
		11.8126	8109.39	4.62192	-0.000332328	4.69002	-0.000110318	4.85038	-0.00401058
		11.8166	6957.68	4.62601	-0.000379231	4.69411	-0.00011151	4.85476	-0.00398175
		11.8207	6695.23	4.63011	-0.00040193	4.69821	-0.00011106	4.85915	-0.00404113
		11.8248	7328.93	4.6342	-0.000424973	4.7023	-0.000110104	4.86353	-0.00408965
		11.8289	8071.02	4.6383	-0.00044834	4.7064	-0.000109222	4.86792	-0.00411716
		11.833	9027.43	4.64239	-0.000477412	4.71049	-0.000108413	4.87231	-0.00415785
		11.8371	10096.8	4.64649	-0.000492183	4.71459	-0.000108268	4.87669	-0.00414701
		11.8412	11220	4.65058	-0.000469676	4.71868	-0.000107743	4.88108	-0.00415848
		11.8453	11784.4	4.65468	-0.000447366	4.72278	-0.000108021	4.88546	-0.00419142
		11.8494	11607.5	4.65877	-0.000428879	4.72687	-0.00010906	4.88985	-0.00424355
		11.8576	11099.5	4.66287	-0.00041399	4.73097	-0.000111626	4.89424	-0.00430221
		11.8617	11002.9	4.66696	-0.000411134	4.73506	-0.000110864	4.89862	-0.00430569
		11.8658	10717.4	4.67106	-0.000410257	4.73916	-0.000110309	4.90301	-0.00427599
		11.8781	10159.8	4.67515	-0.00041124	4.74325	-0.000109949	4.90739	-0.0042572
		11.8822	9508.29	4.67925	-0.00042412	4.74735	-0.00011019	4.91178	-0.00426785
		11.8863	9162.18	4.68334	-0.000429953	4.75144	-0.00010991	4.91617	-0.00430298
		11.8904	8580.56	4.68744	-0.000434043	4.75554	-0.00010939	4.92055	-0.00430005
		11.8944	8005.09	4.69153	-0.000436493	4.75963	-0.000109191	4.92494	-0.00427947
		11.8985	7587.16	4.69563	-0.00043351	4.76373	-0.000109297	4.92932	-0.00426811
		11.9026	7227.77	4.69972	-0.000413166	4.76782	-0.000108829	4.93371	-0.00425637
		11.9067	6837.36	4.70382	-0.00039592	4.77192	-0.000108198	4.9381	-0.00426789
		11.9149	6645.32	4.70791	-0.000381588	4.77601	-0.000107413	4.94248	-0.00430794
		11.9272	6313.1	4.71201	-0.000374834	4.78011	-0.000107356	4.94687	-0.0043211
		11.9313	5911.86	4.7161	-0.000378992	4.7842	-0.000106125	4.95125	-0.00428553
		11.9395	6865.44	4.7202	-0.000383067	4.7883	-0.000105277	4.95564	-0.00428516
		11.9436	7835.9	4.72429	-0.000387062	4.79239	-0.000104793	4.96003	-0.00428348
		11.9477	8365.67	4.72839	-0.000394724	4.79649	-0.000104696	4.96441	-0.00427449
		11.96	7886.66	4.73248	-0.000412848	4.80058	-0.000104438	4.9688	-0.00432493
		11.9641	6925.91	4.73658	-0.000430085	4.80468	-0.000104029	4.97318	-0.0043577
		11.9682	5998.64	4.74067	-0.000446498	4.80877	-0.000103759	4.97757	-0.00434187
		11.9763	6169.66	4.74477	-0.000466354	4.81287	-0.000102975	4.98196	-0.00432012
		11.9804	6334.16	4.74886	-0.000485949	4.81696	-0.000103219	4.98634	-0.0042897
		11.9845	6896.03	4.75296	-0.000505298	4.82105	-0.00010444	4.99073	-0.00428847
		11.9886	7949.42	4.75705	-0.000528104	4.82515	-0.000107945	4.99511	-0.00433209
		11.9927	12999.1	4.76115	-0.00054001	4.82924	-0.000110501	4.9995	-0.00438334
		11.9968	16073.5	4.76524	-0.000521816	4.83334	-0.00011084	5.00389	-0.00443693
		12.0009	16692.3	4.76934	-0.000498333	4.83743	-0.000110763	5.00827	-0.00443613
		12.0091	16084.6	4.77343	-0.000475476	4.84153	-0.000110673	5.01266	-0.00433973
		12.0173	14947.8	4.77753	-0.000453224	4.84562	-0.00011057	5.01704	-0.00434216
		12.0214	14868.5	4.78162	-0.000426712	4.84972	-0.000110349	5.02143	-0.00445116
		12.0255	14728.4	4.78572	-0.000394489	4.85381	-0.000110015	5.02582	-0.0044779
		12.0378	13836.7	4.78981	-0.000368424	4.85791	-0.000112002	5.0302	-0.00449027
		12.0419	13514.8	4.79391	-0.000348154	4.862	-0.000119263	5.03459	-0.004519
		12.046	13101.8	4.798	-0.000338588	4.8661	-0.000125954	5.03897	-0.00450895
		12.0501	11523.3	4.8021	-0.000329931	4.87019	-0.000132105	5.04336	-0.00452739
		12.0541	9985.3	4.80619	-0.000322131	4.87429	-0.000134909	5.04775	-0.00460612
		12.0582	8876.14	4.81028	-0.000318638	4.87838	-0.000137041	5.05213	-0.00462833
		12.0623	8241.44	4.81438	-0.000306211	4.88248	-0.000138535	5.05652	-0.00458749
		12.0664	7676.74	4.81847	-0.000273273	4.88657	-0.000139425	5.0609	-0.00455459
		12.0705	7219.24	4.82257	-0.000233451	4.89067	-0.000139436	5.06529	-0.00450229
		12.0746	6901.67	4.82666	-0.000211567	4.89476	-0.000139393	5.06968	-0.00448084
		12.0787	6484.25	4.83076	-0.000206568	4.89886	-0.000139299	5.07406	-0.00451505
		12.0828	6163.08	4.83485	-0.000236538	4.90295	-0.000140784	5.07845	-0.00454457
		12.0869	5895.63	4.83895	-0.000259412	4.90705	-0.000142961	5.08283	-0.00453413
		12.091	5383.04	4.84304	-0.000271626	4.91114	-0.00014612	5.08722	-0.00448355
		12.0951	4742.57	4.84714	-0.000283834	4.91524	-0.000147943	5.09161	-0.00443676
		12.0992	4108.17	4.85123	-0.000296037	4.91933	-0.0001487	5.09599	-0.00443144
		12.1033	3448.07	4.85533	-0.000310539	4.92343	-0.00014899	5.10038	-0.00443841
		12.1074	2908.58	4.85942	-0.000322289	4.92752	-0.000149031	5.10476	-0.00443762
		12.1115	2778.12	4.86352	-0.00030689	4.93162	-0.000148834	5.10915	-0.00445795
		12.1156	2655.68	4.86761	-0.000297279	4.93571	-0.000148867	5.11354	-0.00445389
		12.1197	2418.79	4.87171	-0.000293108	4.93981	-0.000149119	5.11792	-0.00437418
		12.1238	2394.66	4.8758	-0.000299254	4.9439	-0.000150407	5.12231	-0.00432674
		12.1279	2369.64	4.8799	-0.000301613	4.948	-0.000150698	5.12669	-0.00437832
		12.132	2400.9	4.88399	-0.000304838	4.95209	-0.000151092	5.13108	-0.00442793
		12.136	2146.05	4.88809	-0.000308861	4.95619	-0.000151584	5.13547	-0.0043776
		12.1401	2070.55	4.89218	-0.000318004	4.96028	-0.000152816	5.13985	-0.0043298
		12.1524	2083.22	4.89628	-0.000319204	4.96438	-0.00015694	5.14424	-0.00433219
		12.1606	1907.33	4.90037	-0.000323535	4.96847	-0.000160731	5.14862	-0.00431183
		12.1647	1830.74	4.90447	-0.000330794	4.97257	-0.000163316	5.15301	-0.00432098
		12.1688	1931.1	4.90856	-0.000334627	4.97666	-0.000164836	5.1574	-0.00434781
		12.1729	3181.82	4.91266	-0.000309811	4.98076	-0.000166195	5.16178	-0.0043687
		12.177	8927.66	4.91675	-0.00028578	4.98485	-0.000167402	5.16617	-0.0043713
		12.2998	15358.2	4.92085	-0.000266078	4.98895	-0.000167695	5.17055	-0.00432108
		12.3039	4264.62	4.92494	-0.000250451	4.99304	-0.000167636	5.17494	-0.00430474
		12.308	1974.52	4.92904	-0.000237302	4.99714	-0.00016732	5.17933	-0.00437929
		12.3121	2212.42	4.93313	-0.000226487	5.00123	-0.000167798	5.18371	-0.00442383
		12.3162	2854.57	4.93723	-0.000217059	5.00533	-0.000169032	5.1881	-0.00441901
		12.3203	3547.14	4.94132	-0.000224457	5.00942	-0.000171615	5.19248	-0.00442085
		12.3244	4189.48	4.94542	-0.000247707	5.01351	-0.000176617	5.19687	-0.00442415
		12.3285	4548.16	4.94951	-0.000277051	5.01761	-0.000177113	5.20126	-0.00440701
		12.3326	5229.79	4.95361	-0.000292072	5.0217	-0.000176811	5.20564	-0.00442487
		12.3367	6503.19	4.9577	-0.000303836	5.0258	-0.000176825	5.21003	-0.00447434
		12.3408	7341.06	4.9618	-0.000301642	5.02989	-0.000177139	5.21441	-0.00447844
		12.3449	7688.2	4.96589	-0.000290291	5.03399	-0.000178809	5.2188	-0.0044396
		12.349	7422.51	4.96999	-0.000278719	5.03808	-0.000181891	5.22319	-0.00437836
		12.3613	7976.03	4.97408	-0.000266931	5.04218	-0.000183359	5.22757	-0.00436046
		12.3654	9336.73	4.97818	-0.000247421	5.04627	-0.000184324	5.23196	-0.0043744
		12.3695	12609	4.98227	-0.000237066	5.05037	-0.000184811	5.23634	-0.00438518
		12.3736	16292.1	4.98637	-0.000235327	5.05446	-0.00018511	5.24073	-0.00437402
		12.3776	18964	4.99046	-0.000255237	5.05856	-0.000185231	5.24512	-0.00432892
		12.3817	20106.4	4.99456	-0.000274331	5.06265	-0.000185625	5.2495	-0.00427947
		12.3858	19846.5	4.99865	-0.000269877	5.06675	-0.000187251	5.25389	-0.00426025
		12.3899	19381.3	5.00274	-0.000265138	5.07084	-0.000188592	5.25827	-0.00428344
		12.394	18489.5	5.00684	-0.000253864	5.07494	-0.00019322	5.26266	-0.00431578
		12.3981	17656.9	5.01093	-0.000243995	5.07903	-0.000200569	5.26705	-0.0043093
		12.4022	17053.3	5.01503	-0.000235446	5.08313	-0.000204836	5.27143	-0.00427879
		12.4063	16465.9	5.01912	-0.000255668	5.08722	-0.00020791	5.27582	-0.00424094
		12.4104	15934.4	5.02322	-0.000275614	5.09132	-0.00021028	5.2802	-0.00419285
		12.4145	15447.2	5.02731	-0.000289533	5.09541	-0.000212516	5.28459	-0.00425048
		12.4186	14939.8	5.03141	-0.00029932	5.09951	-0.000214625	5.28898	-0.00429238
		12.4227	14275.9	5.0355	-0.000311312	5.1036	-0.00021715	5.29336	-0.00424721
		12.4268	13716	5.0396	-0.000325377	5.1077	-0.000219992	5.29775	-0.004222
		12.4391	14057.6	5.04369	-0.00032501	5.11179	-0.000219003	5.30213	-0.00416601
		12.4432	14336.6	5.04779	-0.000309263	5.11589	-0.000216725	5.30652	-0.00411866
		12.4514	14046	5.05188	-0.000291955	5.11998	-0.000214073	5.31091	-0.00412389
		12.4636	14273.1	5.05598	-0.000282211	5.12408	-0.000211269	5.31529	-0.00413527
		12.4718	15839	5.06007	-0.000279598	5.12817	-0.000208423	5.31968	-0.00412209
		12.4759	16799.5	5.06417	-0.000293063	5.13227	-0.000205535	5.32406	-0.00410164
		12.48	17612.1	5.06826	-0.000309425	5.13636	-0.000202669	5.32845	-0.00404392
		12.4923	18219	5.07236	-0.000285756	5.14046	-0.000199823	5.33284	-0.00400147
		12.5046	17641.5	5.07645	-0.0002466	5.14455	-0.000197159	5.33722	-0.00403608
		12.5087	16782.8	5.08055	-0.000203513	5.14865	-0.000194586	5.34161	-0.00406546
		12.5128	16282.8	5.08464	-0.000184643	5.15274	-0.0001921	5.34599	-0.00406193
		12.5169	17236.5	5.08874	-0.000188572	5.15684	-0.00019002	5.35038	-0.00405738
		12.521	18223.7	5.09283	-0.000184479	5.16093	-0.000191483	5.35477	-0.0040296
		12.5333	17648.8	5.09693	-0.000175796	5.16503	-0.00019372	5.35915	-0.00397336
		12.5373	16896.2	5.10102	-0.000170014	5.16912	-0.000196651	5.36354	-0.00399989
		12.5414	16140.4	5.10512	-0.000166958	5.17322	-0.00020024	5.36792	-0.00404358
		12.5455	15574.8	5.10921	-0.000154345	5.17731	-0.0002032	5.37231	-0.00407779
		12.5496	15407.3	5.11331	-0.000140816	5.18141	-0.000205157	5.3767	-0.00410775
		12.5537	15617.2	5.1174	-0.000130296	5.1855	-0.000207091	5.38108	-0.00404785
		12.566	16097.9	5.1215	-0.000122611	5.1896	-0.000209004	5.38547	-0.00397196
		12.5701	16823.4	5.12559	-0.000124169	5.19369	-0.000211023	5.38985	-0.00396908
		12.5742	17614.4	5.12969	-0.000119773	5.19779	-0.000212372	5.39424	-0.00398851
		12.5783	18447.2	5.13378	-0.000101696	5.20188	-0.000213082	5.39863	-0.00399494
		12.5824	19026.4	5.13788	-5.50651e-05	5.20597	-0.000213187	5.40301	-0.00397099
		12.5906	18819.2	5.14197	1.53346e-06	5.21007	-0.000212941	5.4074	-0.00389085
		12.5947	18411.5	5.14607	2.0881e-05	5.21416	-0.000212361	5.41178	-0.00382808
		12.5988	18086.7	5.15016	5.14119e-06	5.21826	-0.000211574	5.41617	-0.00383609
		12.6111	17181.6	5.15426	-1.60061e-05	5.22235	-0.000210759	5.42056	-0.0038301
		12.6151	16575.4	5.15835	-3.56176e-05	5.22645	-0.000209917	5.42494	-0.0038119
		12.6192	16775.3	5.16245	-5.37807e-05	5.23054	-0.000211176	5.42933	-0.00382748
		12.6233	17425.6	5.16654	-5.20291e-05	5.23464	-0.000212602	5.43371	-0.00377421
		12.6274	18232.4	5.17064	-3.68338e-05	5.23873	-0.000214186	5.4381	-0.00372564
		12.6315	19079.2	5.17473	-1.65851e-05	5.24283	-0.00021696	5.44249	-0.00372702
		12.6438	18804.8	5.17883	4.61343e-06	5.24692	-0.000219208	5.44687	-0.00374248
		12.6479	18964.6	5.18292	1.99455e-05	5.25102	-0.000221067	5.45126	-0.00375701
		12.652	19991	5.18701	2.97591e-05	5.25511	-0.000222558	5.45564	-0.00374899
		12.6561	20819.8	5.19111	2.26894e-05	5.25921	-0.000223789	5.46003	-0.00371559
		12.6684	20088.9	5.1952	3.21666e-05	5.2633	-0.000224772	5.46442	-0.00366562
		12.6725	19410.3	5.1993	2.78768e-05	5.2674	-0.000226027	5.4688	-0.00364609
		12.6766	19186.5	5.20339	1.06185e-05	5.27149	-0.000224746	5.47319	-0.0036469
		12.697	18461.4	5.20749	-3.34925e-05	5.27559	-0.000222839	5.47757	-0.00364171
		12.7011	18703	5.21158	-7.35938e-05	5.27968	-0.00022066	5.48196	-0.00365556
		12.7052	18944.8	5.21568	-8.48618e-05	5.28378	-0.000218385	5.48635	-0.00364877
		12.7216	18753.6	5.21977	-8.24281e-05	5.28787	-0.000216021	5.49073	-0.00357118
		12.7257	17712.9	5.22387	-7.64264e-05	5.29197	-0.00021432	5.49512	-0.00352704
		12.7298	16873.8	5.22796	-6.70658e-05	5.29606	-0.000213248	5.4995	-0.00355743
		12.7339	16609	5.23206	-1.89678e-05	5.30016	-0.000213605	5.50389	-0.00356394
		12.7462	17090.2	5.23615	1.82801e-05	5.30425	-0.000216003	5.50828	-0.00352963
		12.7503	17576.7	5.24025	4.53091e-05	5.30835	-0.000217755	5.51266	-0.0034996
		12.7544	18397.3	5.24434	5.64085e-05	5.31244	-0.000219345	5.51705	-0.00343408
		12.7585	19228.1	5.24844	4.57527e-05	5.31654	-0.000220781	5.52143	-0.00340376
		12.7626	19988.1	5.25253	1.21779e-05	5.32063	-0.000222242	5.52582	-0.00343065
		12.7667	20622.7	5.25663	5.19429e-06	5.32473	-0.000223667	5.53021	-0.00342162
		12.7789	20025.5	5.26072	1.1932e-05	5.32882	-0.000225058	5.53459	-0.00340859
		12.783	19495	5.26482	4.35414e-05	5.33292	-0.000227336	5.53898	-0.00336731
		12.7953	18774.6	5.26891	9.31981e-05	5.33701	-0.000230456	5.54336	-0.00328767
		12.8035	17824.3	5.27301	0.000146108	5.34111	-0.000235745	5.54775	-0.00328841
		12.8076	17455.7	5.2771	0.000184246	5.3452	-0.000239834	5.55214	-0.00334447
		12.8117	17267.5	5.2812	0.000208472	5.3493	-0.000240681	5.55652	-0.00335106
		12.8199	16486.7	5.28529	0.000190713	5.35339	-0.000241238	5.56091	-0.00334432
		12.824	15917.4	5.28939	0.000152577	5.35749	-0.000241824	5.56529	-0.00331123
		12.8281	15331.1	5.29348	0.000129578	5.36158	-0.000242437	5.56968	-0.00327692
		12.8322	14707.1	5.29758	0.000121315	5.36568	-0.000243949	5.57407	-0.00327071
		12.8363	14164.9	5.30167	0.000116454	5.36977	-0.00024526	5.57845	-0.00325916
		12.8404	13671.1	5.30577	9.77061e-05	5.37387	-0.000246178	5.58284	-0.00326894
		12.8486	13076.7	5.30986	6.58897e-05	5.37796	-0.000246985	5.58722	-0.0032363
		12.8567	13070.9	5.31396	1.65464e-05	5.38206	-0.000247689	5.59161	-0.0031685
		12.8608	13421.7	5.31805	-3.28166e-05	5.38615	-0.000249447	5.596	-0.00309586
		12.8649	13817.9	5.32215	-8.22025e-05	5.39024	-0.000251175	5.60038	-0.00304853
		12.8854	14021.5	5.32624	-0.000130265	5.39434	-0.000252874	5.60477	-0.0030546
		12.8936	13533.4	5.33034	-0.000135607	5.39843	-0.000255536	5.60915	-0.00304779
		12.9059	13717.7	5.33443	-0.000132004	5.40253	-0.000256745	5.61354	-0.00301686
		12.91	13652.7	5.33853	-0.00013741	5.40662	-0.000257312	5.61793	-0.00296366
		12.9223	14170.6	5.34262	-0.000151291	5.41072	-0.000258957	5.62231	-0.00288545
		12.9264	14539	5.34672	-0.000183945	5.41481	-0.000261624	5.6267	-0.00284561
		12.9305	14851.1	5.35081	-0.000200565	5.41891	-0.000263629	5.63108	-0.00286521
		12.9386	15450.5	5.35491	-0.000207656	5.423	-0.000265084	5.63547	-0.00284901
		12.9468	16499.1	5.359	-0.00021137	5.4271	-0.00026626	5.63986	-0.00282391
		12.9509	16967.7	5.3631	-0.000211906	5.43119	-0.000267171	5.64424	-0.00279674
		12.9632	17327.8	5.36719	-0.000201077	5.43529	-0.000268235	5.64863	-0.00271714
		12.9714	17458.7	5.37129	-0.000200153	5.43938	-0.000271957	5.65301	-0.00268101
		12.9755	17428.4	5.37538	-0.000208553	5.44348	-0.000275204	5.6574	-0.00270784
		12.9796	17620.4	5.37947	-0.000205969	5.44757	-0.000276909	5.66179	-0.00271332
		12.9878	18135.1	5.38357	-0.000197506	5.45167	-0.000277147	5.66617	-0.00267682
		12.9919	18270.4	5.38766	-0.000192714	5.45576	-0.000276198	5.67056	-0.00264121
		13.0042	18031.2	5.39176	-0.000191379	5.45986	-0.000274767	5.67494	-0.00258557
		13.0164	17458.2	5.39585	-0.000216013	5.46395	-0.000273769	5.67933	-0.00253472
		13.0287	18202.1	5.39995	-0.000210409	5.46805	-0.00027318	5.68372	-0.00253317
		13.041	18005.3	5.40404	-0.000191027	5.47214	-0.000273631	5.6881	-0.00253895
		13.0492	17049.6	5.40814	-0.000174996	5.47624	-0.000273853	5.69249	-0.00252837
		13.0533	16667	5.41223	-0.000162116	5.48033	-0.000273931	5.69687	-0.00248664
		13.0615	16868.5	5.41633	-0.000179569	5.48443	-0.00027387	5.70126	-0.0024357
		13.0656	17218.9	5.42042	-0.000185531	5.48852	-0.000274357	5.70565	-0.0024085
		13.0697	17578.1	5.42452	-0.000180674	5.49262	-0.000274168	5.71003	-0.00241799
		13.0779	18234.6	5.42861	-0.000176239	5.49671	-0.000273886	5.71442	-0.00248492
		13.082	17986.4	5.43271	-0.000172213	5.50081	-0.000273515	5.7188	-0.00249517
		13.0902	17392.1	5.4368	-0.000173543	5.5049	-0.000275953	5.72319	-0.00242519
		13.0943	16925.6	5.4409	-0.000163455	5.509	-0.000278548	5.72758	-0.00238179
		13.0983	16298.4	5.44499	-0.000153849	5.51309	-0.000280756	5.73196	-0.00234704
		13.1024	15754.5	5.44909	-0.00015272	5.51719	-0.000283076	5.73635	-0.00233123
		13.1106	15325.8	5.45318	-0.000159573	5.52128	-0.000285504	5.74073	-0.00233064
		13.1188	15164.6	5.45728	-0.000148231	5.52538	-0.000285339	5.74512	-0.00230928
		13.1311	15630.4	5.46137	-0.000141217	5.52947	-0.000284977	5.74951	-0.00223234
		13.1393	16289.3	5.46547	-0.00013828	5.53357	-0.000285723	5.75389	-0.00216028
		13.1475	16427	5.46956	-0.000148674	5.53766	-0.000286227	5.75828	-0.00213209
		13.1557	15916.9	5.47366	-0.000164201	5.54176	-0.000288119	5.76266	-0.00210116
		13.1721	15477.4	5.47775	-0.000179367	5.54585	-0.000289366	5.76705	-0.0020897
		13.1761	15278.8	5.48185	-0.000194198	5.54995	-0.000290638	5.77144	-0.00207303
		13.1966	14656.8	5.48594	-0.000213283	5.55404	-0.000291935	5.77582	-0.00202174
		13.2089	14895.1	5.49004	-0.00021527	5.55814	-0.000293083	5.78021	-0.00194483
		13.2253	15103.5	5.49413	-0.000223575	5.56223	-0.00029409	5.78459	-0.00190721
		13.2335	14826.5	5.49823	-0.000237831	5.56633	-0.000296703	5.78898	-0.00191155
		13.2417	14868.5	5.50232	-0.000266223	5.57042	-0.000299542	5.79337	-0.00192858
		13.2499	15078.8	5.50642	-0.000317107	5.57452	-0.000300435	5.79775	-0.00191653
		13.258	15794.2	5.51051	-0.000340386	5.57861	-0.000300379	5.80214	-0.0018617
		13.2621	16935.9	5.51461	-0.00033771	5.5827	-0.000300338	5.80652	-0.00181142
		13.2662	18042.4	5.5187	-0.000326542	5.5868	-0.000300313	5.81091	-0.00176842
		13.2703	18839.8	5.5228	-0.000314615	5.59089	-0.000299275	5.8153	-0.00178115
		13.2785	18458.5	5.52689	-0.00031086	5.59499	-0.000296586	5.81968	-0.00180413
		13.2826	18099.9	5.53099	-0.000314794	5.59908	-0.000293813	5.82407	-0.00178917
		13.2908	17322.3	5.53508	-0.000328203	5.60318	-0.000291042	5.82845	-0.00175319
		13.2949	17860.9	5.53918	-0.000332462	5.60727	-0.000288274	5.83284	-0.00167006
		13.299	18663.5	5.54327	-0.000326582	5.61137	-0.000285521	5.83723	-0.00162514
		13.3031	19652.5	5.54737	-0.000311162	5.61546	-0.000282782	5.84161	-0.00164638
		13.3072	20544.3	5.55146	-0.000279624	5.61956	-0.00028127	5.846	-0.0016403
		13.3154	21378.7	5.55556	-0.000257205	5.62365	-0.000281008	5.85038	-0.00164254
		13.3195	21159.6	5.55965	-0.000243369	5.62775	-0.000281931	5.85477	-0.00163724
		13.3277	20649.3	5.56375	-0.000248081	5.63184	-0.000283735	5.85916	-0.00160822
		13.3318	20447	5.56784	-0.000263339	5.63594	-0.000285689	5.86354	-0.00160444
		13.3481	20544.8	5.57193	-0.000260316	5.64003	-0.000287784	5.86793	-0.00160505
		13.3563	20620.2	5.57603	-0.000252396	5.64413	-0.000292479	5.87231	-0.00162367
		13.3604	20509	5.58012	-0.00025946	5.64822	-0.000298921	5.8767	-0.00165805
		13.3727	19641.4	5.58422	-0.000280627	5.65232	-0.000304023	5.88109	-0.00162996
		13.3809	18991.4	5.58831	-0.000283262	5.65641	-0.000306397	5.88547	-0.00154286
		13.385	18644.7	5.59241	-0.000285198	5.66051	-0.000307717	5.88986	-0.00149119
		13.3932	18003.3	5.5965	-0.000286468	5.6646	-0.000309452	5.89424	-0.00149611
		13.4014	17397.5	5.6006	-0.000270971	5.6687	-0.00031158	5.89863	-0.00151121
		13.4096	16669	5.60469	-0.000249689	5.67279	-0.000313883	5.90302	-0.00148961
		13.4177	15611.9	5.60879	-0.00024361	5.67689	-0.000316107	5.9074	-0.00143927
		13.4218	15048.6	5.61288	-0.000251857	5.68098	-0.000318255	5.91179	-0.00137804
		13.4259	14795.6	5.61698	-0.000278887	5.68508	-0.000323728	5.91617	-0.00131864
		13.4341	14441.7	5.62107	-0.000258511	5.68917	-0.00032779	5.92056	-0.00133522
		13.4423	13973.2	5.62517	-0.000219652	5.69327	-0.000331099	5.92495	-0.00135456
		13.4505	13590.6	5.62926	-0.000201411	5.69736	-0.000334836	5.92933	-0.00135372
		13.4587	13887.6	5.63336	-0.000202577	5.70146	-0.000338981	5.93372	-0.00132139
		13.4669	14328.1	5.63745	-0.000207213	5.70555	-0.000341496	5.9381	-0.0012499
		13.4874	14262.2	5.64155	-0.000215115	5.70965	-0.000341533	5.94249	-0.00123868
		13.4915	14197.7	5.64564	-0.000238695	5.71374	-0.00034033	5.94688	-0.00126034
		13.5078	13605	5.64974	-0.000234205	5.71784	-0.000338793	5.95126	-0.00125777
		13.5119	13474.1	5.65383	-0.000211113	5.72193	-0.000337316	5.95565	-0.00124512
		13.516	13753.8	5.65793	-0.000170517	5.72603	-0.000335896	5.96003	-0.00123114
		13.5283	14276.8	5.66202	-0.000136604	5.73012	-0.000334908	5.96442	-0.00116831
		13.5324	14041.7	5.66612	-0.000108962	5.73422	-0.000336439	5.96881	-0.00107576
		13.5406	13785.6	5.67021	-9.96434e-05	5.73831	-0.00033518	5.97319	-0.00107684
		13.5488	13605.1	5.67431	-0.000105027	5.74241	-0.000333728	5.97758	-0.00112444
		13.5652	13650.9	5.6784	-0.000116059	5.7465	-0.00033229	5.98196	-0.00110635
		13.5897	13710.7	5.6825	-0.000128363	5.7506	-0.000330864	5.98635	-0.00107459
		13.602	13639.4	5.68659	-0.000146317	5.75469	-0.000328029	5.99074	-0.00104338
		13.6102	13700.4	5.69069	-0.000155623	5.75879	-0.000324637	5.99512	-0.000997266
		13.6143	13643.1	5.69478	-0.000161347	5.76288	-0.000322664	5.99951	-0.000997615
		13.6184	13425.5	5.69888	-0.000167386	5.76698	-0.000322036	6.00389	-0.00102466
		13.6266	13100.2	5.70297	-0.000173718	5.77107	-0.000322448	6.00828	-0.00102837
		13.643	12811.6	5.70707	-0.000184015	5.77516	-0.000321906	6.01267	-0.00103824
		13.6634	13298.3	5.71116	-0.000204472	5.77926	-0.000321206	6.01705	-0.0010227
		13.6675	13502	5.71526	-0.000212839	5.78335	-0.000320356	6.02144	-0.000994745
		13.6962	13595.9	5.71935	-0.000214785	5.78745	-0.000319628	6.02582	-0.0010382
		13.7003	13804.4	5.72345	-0.000210688	5.79154	-0.000319702	6.03021	-0.00108767
		13.7126	14334.4	5.72754	-0.000206795	5.79564	-0.000320215	6.0346	-0.00108067
		13.7208	14830.3	5.73164	-0.000203196	5.79973	-0.000321065	6.03898	-0.00104872
		13.7249	14929.2	5.73573	-0.000199885	5.80383	-0.000321748	6.04337	-0.00101189
		13.7494	14898.5	5.73983	-0.000196928	5.80792	-0.00032312	6.04775	-0.000991646
		13.7699	15781.9	5.74392	-0.000214114	5.81202	-0.000325146	6.05214	-0.000997444
		13.774	16322.5	5.74802	-0.000224845	5.81611	-0.000329621	6.05653	-0.00102357
		13.7781	16814.2	5.75211	-0.000232521	5.82021	-0.000332594	6.06091	-0.00103993
		13.7863	17561.9	5.75621	-0.000241818	5.8243	-0.000335342	6.0653	-0.00101762
		13.7986	18124.5	5.7603	-0.000252643	5.8284	-0.000337878	6.06968	-0.000961645
		13.8027	18239.5	5.76439	-0.000262237	5.83249	-0.000339738	6.07407	-0.000930965
		13.8109	19095.2	5.76849	-0.000271203	5.83659	-0.00034155	6.07846	-0.000943435
		13.815	19724.6	5.77258	-0.000279577	5.84068	-0.000343319	6.08284	-0.000951316
		13.8231	20912	5.77668	-0.000284454	5.84478	-0.000343823	6.08723	-0.000930923
		13.8272	21356.2	5.78077	-0.000286004	5.84887	-0.000344429	6.09161	-0.000936029
		13.8313	21621.6	5.78487	-0.00028095	5.85297	-0.000345132	6.096	-0.000935444
		13.8518	22721.7	5.78896	-0.000252561	5.85706	-0.00034711	6.10039	-0.00088058
		13.86	23355.5	5.79306	-0.00022315	5.86116	-0.000348562	6.10477	-0.000891402
		13.8764	24335.6	5.79715	-0.000196543	5.86525	-0.000350292	6.10916	-0.000969254
		13.8805	24675.9	5.80125	-0.000172576	5.86935	-0.000352286	6.11354	-0.000993974
		13.8887	25172.2	5.80534	-0.000154761	5.87344	-0.000353975	6.11793	-0.000969164
		13.905	25868.9	5.80944	-0.000178526	5.87754	-0.000355375	6.12232	-0.000955953
		13.9091	26178	5.81353	-0.000199328	5.88163	-0.000359172	6.1267	-0.000923805
		13.9214	27263.7	5.81763	-0.000207009	5.88573	-0.00036239	6.13109	-0.000912823
		13.9296	28653.9	5.82172	-0.000215319	5.88982	-0.000365291	6.13547	-0.000953334
		13.9378	29791.4	5.82582	-0.000224214	5.89392	-0.000367892	6.13986	-0.000989439
		13.9501	31193.1	5.82991	-0.000236411	5.89801	-0.000370318	6.14425	-0.00102088
		13.9583	32621.3	5.83401	-0.000231764	5.90211	-0.00037197	6.14863	-0.000997665
		13.9624	33418.4	5.8381	-0.000222839	5.9062	-0.000373433	6.15302	-0.000949149
		13.9787	35097.5	5.8422	-0.000209887	5.9103	-0.000374717	6.1574	-0.000960654
		13.9828	35589.9	5.84629	-0.000192632	5.91439	-0.000375652	6.16179	-0.00103213
		13.991	36670	5.85039	-0.000178041	5.91849	-0.000374998	6.16618	-0.00104625
		14.0033	38053.6	5.85448	-0.000165943	5.92258	-0.000374071	6.17056	-0.0010338
		14.0115	39041.5	5.85858	-0.000154741	5.92668	-0.000372884	6.17495	-0.00102
		14.0156	39506.3	5.86267	-0.000143325	5.93077	-0.000370905	6.17933	-0.000997408
		14.0279	41491.1	5.86677	-0.000120172	5.93487	-0.000368456	6.18372	-0.00102627
		14.0361	43114.6	5.87086	-9.22952e-05	5.93896	-0.000366065	6.18811	-0.00107684
		14.0443	44651.5	5.87496	-7.00623e-05	5.94306	-0.000363731	6.19249	-0.00114035
		14.0566	46381.2	5.87905	-5.31398e-05	5.94715	-0.000361632	6.19688	-0.00117942
		14.0606	47032.5	5.88315	-3.11912e-05	5.95125	-0.000359758	6.20126	-0.00117152
		14.0688	48568.1	5.88724	-1.70036e-05	5.95534	-0.000358991	6.20565	-0.00112633
		14.0811	50626.1	5.89134	-1.01125e-05	5.95943	-0.000359597	6.21004	-0.00114283
		14.0893	51962.6	5.89543	-1.80353e-05	5.96353	-0.000362151	6.21442	-0.00121621
		14.0934	52537.6	5.89953	-3.41993e-05	5.96762	-0.000363865	6.21881	-0.00122598
		14.1098	54588.5	5.90362	-5.81193e-05	5.97172	-0.000365378	6.22319	-0.00122867
		14.1139	55063	5.90772	-9.65163e-05	5.97581	-0.000366701	6.22758	-0.00122486
		14.1262	56678	5.91181	-0.000130019	5.97991	-0.000370748	6.23197	-0.001181
		14.1425	58792.5	5.91591	-0.000148861	5.984	-0.000371474	6.23635	-0.00118214
		14.1466	59431.1	5.92	-0.000154189	5.9881	-0.00037216	6.24074	-0.00122678
		14.1671	60953	5.9241	-0.000156516	5.99219	-0.000372806	6.24512	-0.00126965
		14.1753	61580.9	5.92819	-0.000183515	5.99629	-0.000373619	6.24951	-0.0012789
		14.1917	62399.4	5.93229	-0.000233737	6.00038	-0.000374671	6.2539	-0.00123399
		14.2203	63718	5.93638	-0.000236512	6.00448	-0.000375607	6.25828	-0.00116271
		14.2285	64007.4	5.94048	-0.000221486	6.00857	-0.000376433	6.26267	-0.00117565
		14.2449	64568.7	5.94457	-0.000202765	6.01267	-0.000377539	6.26705	-0.0012173
		14.2695	64816.9	5.94866	-0.000187094	6.01676	-0.000380406	6.27144	-0.00123853
		14.2982	65652.7	5.95276	-0.000174292	6.02086	-0.000382275	6.27583	-0.00126424
		14.3227	65649.8	5.95685	-0.000216823	6.02495	-0.000384635	6.28021	-0.00124862
		14.3514	65391	5.96095	-0.00025226	6.02905	-0.000387461	6.2846	-0.00119981
		14.376	65155.5	5.96504	-0.000264233	6.03314	-0.000392004	6.28898	-0.00119177
		14.4005	64855.8	5.96914	-0.000268854	6.03724	-0.000398296	6.29337	-0.00126363
		14.4292	64580.4	5.97323	-0.000266555	6.04133	-0.000401353	6.29776	-0.00129626
		14.4538	64352.6	5.97733	-0.000260996	6.04543	-0.000402733	6.30214	-0.00126565
		14.4824	64196.3	5.98142	-0.000258803	6.04952	-0.000403222	6.30653	-0.00127681
		14.507	64061.9	5.98552	-0.000259779	6.05362	-0.000403962	6.31091	-0.00126224
		14.5316	63986.8	5.98961	-0.000272312	6.05771	-0.000404942	6.3153	-0.0012545
		14.5561	63913.9	5.99371	-0.000306122	6.06181	-0.000407246	6.31969	-0.00131478
		14.5602	63906.3	5.9978	-0.000343051	6.0659	-0.000410361	6.32407	-0.00134584
		14.5643	63925	6.0019	-0.000351572	6.07	-0.000409312	6.32846	-0.00132509
		14.5766	63910.5	6.00599	-0.000343901	6.07409	-0.000407948	6.33284	-0.00132316
		14.5848	63899.9	6.01009	-0.000323843	6.07819	-0.00040681	6.33723	-0.00131933
		14.6135	63922.4	6.01418	-0.00030418	6.08228	-0.000405887	6.34162	-0.00130338
		14.6176	63938.9	6.01828	-0.000290893	6.08638	-0.000404807	6.346	-0.00136761
		14.638	64007.9	6.02237	-0.000283605	6.09047	-0.000405479	6.35039	-0.00142139
		14.6626	64136.7	6.02647	-0.000270394	6.09457	-0.000407814	6.35477	-0.00142248
		14.6913	64296	6.03056	-0.000244313	6.09866	-0.000412981	6.35916	-0.00142965
		14.7158	64480.4	6.03466	-0.000227941	6.10276	-0.000417077	6.36355	-0.0014081
		14.7445	64684.8	6.03875	-0.000220704	6.10685	-0.000420942	6.36793	-0.00135955
		14.7691	64823.5	6.04285	-0.000236952	6.11095	-0.000424589	6.37232	-0.00138468
		14.7936	64889.6	6.04694	-0.000248142	6.11504	-0.000429791	6.3767	-0.00146401
		14.8223	64974.9	6.05104	-0.000213456	6.11914	-0.000430725	6.38109	-0.00149663
		14.8469	64940.1	6.05513	-0.000181972	6.12323	-0.000430472	6.38548	-0.00147473
		14.8714	64506.6	6.05923	-0.00015351	6.12733	-0.000430264	6.38986	-0.00143683
		14.896	63867.2	6.06332	-0.000141688	6.13142	-0.000430099	6.39425	-0.00143225
		14.9001	63787.5	6.06742	-0.000156811	6.13552	-0.000430597	6.39863	-0.00148761
		14.9247	63149.4	6.07151	-0.000176227	6.13961	-0.000431105	6.40302	-0.00154633
		14.9533	62177.2	6.07561	-0.000206411	6.14371	-0.000429926	6.40741	-0.00156288
		14.9738	61311.7	6.0797	-0.000212401	6.1478	-0.000427953	6.41179	-0.00154005
		14.9779	61122.5	6.0838	-0.000216908	6.15189	-0.000425551	6.41618	-0.00149245
		15.0025	59765.8	6.08789	-0.000220022	6.15599	-0.000422741	6.42056	-0.00150332
		15.0189	58695.7	6.09199	-0.000211985	6.16008	-0.000419585	6.42495	-0.00152227
		15.0311	57752.3	6.09608	-0.00020297	6.16418	-0.000416363	6.42934	-0.00152035
		15.0475	56559.5	6.10018	-0.000197106	6.16827	-0.000413897	6.43372	-0.00156742
		15.0557	55994.3	6.10427	-0.000194207	6.17237	-0.000412148	6.43811	-0.00157523
		15.0762	54323.1	6.10837	-0.000198196	6.17646	-0.000411498	6.44249	-0.00150388
		15.0844	53646.6	6.11246	-0.00020392	6.18056	-0.000410636	6.44688	-0.00147161
		15.1048	51937.6	6.11656	-0.000205541	6.18465	-0.000409634	6.45127	-0.00148741
		15.1089	51585.7	6.12065	-0.000203307	6.18875	-0.000408497	6.45565	-0.00150534
		15.1294	49958.1	6.12475	-0.000129692	6.19284	-0.000405272	6.46004	-0.0015291
		15.1335	49702.3	6.12884	-5.57071e-05	6.19694	-0.000402661	6.46442	-0.00153309
		15.1581	47822.6	6.13294	-7.36335e-06	6.20103	-0.000400633	6.46881	-0.00150375
		15.1622	47518.4	6.13703	1.68451e-05	6.20513	-0.000400019	6.4732	-0.00146591
		15.1826	46035.9	6.14112	-6.56688e-06	6.20922	-0.000399434	6.47758	-0.00145478
		15.1867	45709.7	6.14522	-2.86193e-05	6.21332	-0.000398878	6.48197	-0.00148571
		15.2072	44322.6	6.14931	-3.50471e-05	6.21741	-0.00039855	6.48635	-0.00149475
		15.2154	43845.1	6.15341	-4.17537e-05	6.22151	-0.000398174	6.49074	-0.00149681
		15.2359	42384.7	6.1575	-4.87296e-05	6.2256	-0.000397754	6.49513	-0.00146205
		15.24	42125.6	6.1616	-5.46157e-05	6.2297	-0.000398322	6.49951	-0.00143058
		15.2645	40829	6.16569	-6.84579e-05	6.23379	-0.000401652	6.5039	-0.00148367
		15.2891	39210.8	6.16979	-8.98095e-05	6.23789	-0.000402344	6.50828	-0.00150485
		15.2932	39062.1	6.17388	-0.000115935	6.24198	-0.000402906	6.51267	-0.00151085
		15.3178	37837.8	6.17798	-0.000144287	6.24608	-0.000403344	6.51706	-0.00150919
		15.3219	37610.9	6.18207	-0.000174723	6.25017	-0.000404464	6.52144	-0.00146667
		15.3464	36144.5	6.18617	-0.000202076	6.25427	-0.000403864	6.52583	-0.00143332
		15.3669	34575.7	6.19026	-0.00020326	6.25836	-0.000403162	6.53021	-0.00147619
		15.371	34394	6.19436	-0.000196321	6.26246	-0.000402362	6.5346	-0.00151696
		15.3915	33326.5	6.19845	-0.000205996	6.26655	-0.000402391	6.53899	-0.00153792
		15.3956	33084.1	6.20255	-0.000231311	6.27065	-0.000405286	6.54337	-0.00155123
		15.4161	32043	6.20664	-0.000263132	6.27474	-0.000410099	6.54776	-0.0015265
		15.4242	31778.7	6.21074	-0.000301084	6.27884	-0.000414544	6.55214	-0.00152117
		15.4447	30766.9	6.21483	-0.000358075	6.28293	-0.000417265	6.55653	-0.00157237
		15.4488	30542.7	6.21893	-0.000385061	6.28703	-0.000418832	6.56092	-0.00162785
		15.4734	29649.1	6.22302	-0.000380495	6.29112	-0.000420305	6.5653	-0.00166208
		15.4816	29461.3	6.22712	-0.000360382	6.29522	-0.000421692	6.56969	-0.00163361
		15.4939	28376.1	6.23121	-0.000322788	6.29931	-0.000423309	6.57407	-0.00159827
		15.502	27863.8	6.23531	-0.000287385	6.30341	-0.000420189	6.57846	-0.00159165
		15.5143	27252.1	6.2394	-0.000274536	6.3075	-0.000417405	6.58285	-0.00158957
		15.5266	26942.7	6.2435	-0.000282919	6.3116	-0.00041494	6.58723	-0.00162725
		15.543	26166.7	6.24759	-0.000307761	6.31569	-0.000413246	6.59162	-0.00163635
		15.5553	26045.6	6.25169	-0.000300327	6.31979	-0.000411918	6.596	-0.0016055
		15.5799	25296.1	6.25578	-0.0002779	6.32388	-0.000410361	6.60039	-0.00156421
		15.588	25112	6.25988	-0.000253869	6.32798	-0.000408722	6.60478	-0.00157412
		15.6044	24934.3	6.26397	-0.000228319	6.33207	-0.000407007	6.60916	-0.00160143
		15.6331	24545.5	6.26807	-0.000206547	6.33617	-0.000406469	6.61355	-0.00159393
		15.6413	23868.2	6.27216	-0.000188329	6.34026	-0.000407047	6.61793	-0.0015702
		15.6577	22968.6	6.27626	-0.000204701	6.34435	-0.000406503	6.62232	-0.00157964
		15.6863	22877.2	6.28035	-0.000231434	6.34845	-0.000405658	6.62671	-0.00154919
		15.6945	22241.4	6.28445	-0.00025049	6.35254	-0.000404527	6.63109	-0.00150766
		15.7109	21663.7	6.28854	-0.000261294	6.35664	-0.000403299	6.63548	-0.0015398
		15.7191	21288.5	6.29264	-0.000280594	6.36073	-0.00040198	6.63986	-0.00157064
		15.7355	20957.1	6.29673	-0.000307892	6.36483	-0.000401312	6.64425	-0.00156615
		15.7436	20437.6	6.30083	-0.000313215	6.36892	-0.00040124	6.64864	-0.00154454
		15.7641	19751.1	6.30492	-0.000321694	6.37302	-0.000401734	6.65302	-0.0015288
		15.7682	19496	6.30902	-0.000333152	6.37711	-0.00040281	6.65741	-0.00148751
		15.7764	18797.7	6.31311	-0.00036754	6.38121	-0.000403466	6.66179	-0.00148071
		15.7887	18396.4	6.31721	-0.000379167	6.3853	-0.000403864	6.66618	-0.00149936
		15.8174	18165.7	6.3213	-0.0003544	6.3894	-0.000404088	6.67057	-0.00151308
		15.8337	17379.4	6.3254	-0.000323884	6.39349	-0.000404146	6.67495	-0.00150788
		15.8419	17361.3	6.32949	-0.000303641	6.39759	-0.00040715	6.67934	-0.00147409
		15.8665	17013.2	6.33358	-0.000293087	6.40168	-0.000410529	6.68372	-0.0014149
		15.8747	16686.5	6.33768	-0.000270401	6.40578	-0.000414339	6.68811	-0.00139932
		15.8952	16247.8	6.34177	-0.0002324	6.40987	-0.00041589	6.6925	-0.00143441
		15.9033	15928.1	6.34587	-0.000205036	6.41397	-0.000417237	6.69688	-0.00147654
		15.9197	15673.5	6.34996	-0.000187682	6.41806	-0.000418389	6.70127	-0.00148606
		15.9279	15378.8	6.35406	-0.000192471	6.42216	-0.000421143	6.70565	-0.00147153
		15.9484	15469.6	6.35815	-0.000202293	6.42625	-0.000423311	6.71004	-0.0014391
		15.9607	15444.7	6.36225	-0.000216851	6.43035	-0.000424355	6.71443	-0.00143186
		15.9648	15534.4	6.36634	-0.000238699	6.43444	-0.000425139	6.71881	-0.00148275
		15.973	15964.5	6.37044	-0.000213846	6.43854	-0.000423797	6.7232	-0.00151799
		15.9771	16145.1	6.37453	-0.000168672	6.44263	-0.000421435	6.72758	-0.00153161
		15.9934	16079.1	6.37863	-0.000115487	6.44673	-0.000420692	6.73197	-0.00151372
		15.9975	15907.6	6.38272	-7.25459e-05	6.45082	-0.000421487	6.73636	-0.00148694
		16.0221	15428.5	6.38682	-3.92548e-05	6.45492	-0.000422849	6.74074	-0.00148605
		16.0262	15496.3	6.39091	-6.70453e-05	6.45901	-0.000423654	6.74513	-0.00151926
		16.0344	15421.4	6.39501	-6.65825e-05	6.46311	-0.000424516	6.74951	-0.00154638
		16.0467	14782.8	6.3991	-6.46266e-05	6.4672	-0.000425432	6.7539	-0.00155619
		16.0508	14730.2	6.4032	-6.12698e-05	6.4713	-0.000426987	6.75829	-0.00148956
		16.0753	14280.3	6.40729	-4.78919e-05	6.47539	-0.000428907	6.76267	-0.00141744
		16.0794	14010.1	6.41139	-4.20004e-05	6.47949	-0.00042907	6.76706	-0.00143694
		16.0917	14386.3	6.41548	-4.31525e-05	6.48358	-0.000429018	6.77144	-0.00146646
		16.104	14951.8	6.41958	-8.26648e-05	6.48768	-0.000428923	6.77583	-0.00147263
		16.1245	15895.5	6.42367	-0.000120494	6.49177	-0.000428788	6.78022	-0.00144211
		16.1286	16325.5	6.42777	-0.000156737	6.49587	-0.000429348	6.7846	-0.00137855
		16.1368	16807	6.43186	-0.000199384	6.49996	-0.000428258	6.78899	-0.00131611
		16.1409	16661	6.43596	-0.000244287	6.50406	-0.00042635	6.79337	-0.00130973
		16.149	15922.1	6.44005	-0.000265026	6.50815	-0.000425495	6.79776	-0.0013447
		16.1572	15531.2	6.44415	-0.000279748	6.51225	-0.00042564	6.80215	-0.00135064
		16.1613	15227.8	6.44824	-0.000285817	6.51634	-0.000425657	6.80653	-0.00136094
		16.1654	14782.5	6.45234	-0.000280992	6.52044	-0.000427411	6.81092	-0.00134724
		16.1818	14235.8	6.45643	-0.000265943	6.52453	-0.000427254	6.8153	-0.00126364
		16.1941	13584.1	6.46053	-0.000244757	6.52863	-0.000423335	6.81969	-0.00127281
		16.2023	12913.8	6.46462	-0.000224591	6.53272	-0.000419309	6.82408	-0.00132852
		16.2064	12769.1	6.46872	-0.000205384	6.53681	-0.000415332	6.82846	-0.00132909
		16.2227	12509.6	6.47281	-0.000193096	6.54091	-0.000411401	6.83285	-0.0013332
		16.235	12162.1	6.47691	-0.000187297	6.545	-0.000409082	6.83723	-0.00127771
		16.2391	12097.2	6.481	-0.000193916	6.5491	-0.000407443	6.84162	-0.0012111
		16.2432	12139.1	6.4851	-0.000197865	6.55319	-0.00040645	6.84601	-0.00120345
		16.2514	12088.5	6.48919	-0.00020174	6.55729	-0.00040757	6.85039	-0.00121123
		16.2596	11852.4	6.49329	-0.000205543	6.56138	-0.000406769	6.85478	-0.00121229
		16.2719	11615.5	6.49738	-0.000237504	6.56548	-0.000405175	6.85916	-0.00122057
		16.2883	11273.8	6.50148	-0.000270125	6.56957	-0.000402828	6.86355	-0.00119898
		16.2924	11113.2	6.50557	-0.000273282	6.57367	-0.000399748	6.86794	-0.00114631
		16.3006	11266.5	6.50967	-0.000274573	6.57776	-0.000395728	6.87232	-0.00116394
		16.3046	11802.6	6.51376	-0.000274101	6.58186	-0.000391623	6.87671	-0.0012254
		16.3087	12161.3	6.51785	-0.00026425	6.58595	-0.000387438	6.88109	-0.00124513
		16.3128	12344.7	6.52195	-0.000261986	6.59005	-0.000383958	6.88548	-0.00125845
		16.3169	12107.6	6.52604	-0.000266859	6.59414	-0.000381147	6.88987	-0.0012622
		16.3374	11787.3	6.53014	-0.00027665	6.59824	-0.000380194	6.89425	-0.00121149
		16.362	11568	6.53423	-0.000283732	6.60233	-0.000382245	6.89864	-0.0011803
		16.3661	11540.1	6.53833	-0.000289683	6.60643	-0.000381561	6.90302	-0.00121147
		16.3865	11022.4	6.54242	-0.000303579	6.61052	-0.000380746	6.90741	-0.00123027
		16.3906	10631.7	6.54652	-0.000324957	6.61462	-0.000379805	6.9118	-0.00122167
		16.3988	10225.7	6.55061	-0.000331348	6.61871	-0.000379272	6.91618	-0.00120844
		16.4111	9784.99	6.55471	-0.000339938	6.62281	-0.000380018	6.92057	-0.00114138
		16.4193	9499.51	6.5588	-0.000350597	6.6269	-0.000381331	6.92495	-0.00110014
		16.4234	9261.36	6.5629	-0.000371493	6.631	-0.000384153	6.92934	-0.00114574
		16.4275	8901.89	6.56699	-0.000359594	6.63509	-0.000386871	6.93373	-0.00115825
		16.4316	8707.38	6.57109	-0.000339006	6.63919	-0.000389488	6.93811	-0.00114928
		16.4398	8376.54	6.57518	-0.000327931	6.64328	-0.000391039	6.9425	-0.00112588
		16.4439	8260.15	6.57928	-0.000325812	6.64738	-0.000391772	6.94688	-0.00107053
		16.4643	8408.79	6.58337	-0.000334432	6.65147	-0.000392247	6.95127	-0.00102041
		16.4684	8385.82	6.58747	-0.000335446	6.65557	-0.000393255	6.95566	-0.00102859
		16.493	7984.93	6.59156	-0.000333915	6.65966	-0.000394767	6.96004	-0.00106173
		16.4971	7903.6	6.59566	-0.000329986	6.66376	-0.000394462	6.96443	-0.00105535
		16.5053	7692.35	6.59975	-0.00032719	6.66785	-0.000394248	6.96881	-0.00103129
		16.5135	7436.54	6.60385	-0.000325451	6.67195	-0.000394124	6.9732	-0.000971844
		16.5217	7181.8	6.60794	-0.000334988	6.67604	-0.000396231	6.97759	-0.000932116
		16.5258	7123.12	6.61204	-0.000315658	6.68014	-0.000400938	6.98197	-0.000963229
		16.5299	7466.77	6.61613	-0.000288146	6.68423	-0.000405206	6.98636	-0.000971666
		16.534	7826.05	6.62023	-0.000260954	6.68833	-0.000407919	6.99074	-0.000940888
		16.5381	7672.29	6.62432	-0.000235329	6.69242	-0.000410158	6.99513	-0.000923939
		16.5422	7407.89	6.62842	-0.000211812	6.69652	-0.000412345	6.99952	-0.000890614
		16.5462	7257.77	6.63251	-0.000190281	6.70061	-0.000414482	7.0039	-0.000844666
		16.5544	7543.46	6.63661	-0.000161821	6.70471	-0.000417442	7.00829	-0.000852237
		16.5708	7844.76	6.6407	-0.000131646	6.7088	-0.000418185	7.01267	-0.000897998
		16.5749	7962.55	6.6448	-0.000121523	6.7129	-0.000416744	7.01706	-0.000915185
		16.579	7719.95	6.64889	-0.000130244	6.71699	-0.000415069	7.02145	-0.00090071
		16.5913	8003.73	6.65299	-0.000156683	6.72108	-0.000413282	7.02583	-0.000834094
		16.5954	8550.77	6.65708	-0.000179143	6.72518	-0.000411391	7.03022	-0.000806128
		16.5995	9102.84	6.66118	-0.000202579	6.72927	-0.000409553	7.0346	-0.000866139
		16.6036	9375.3	6.66527	-0.000226956	6.73337	-0.000407764	7.03899	-0.000887259
		16.6118	8830.01	6.66937	-0.000224688	6.73746	-0.000407641	7.04338	-0.000871719
		16.6159	8445.16	6.67346	-0.000211503	6.74156	-0.000409668	7.04776	-0.00085712
		16.62	8168.7	6.67756	-0.000188041	6.74565	-0.000412116	7.05215	-0.000812024
		16.624	7971.5	6.68165	-0.000170147	6.74975	-0.00041456	7.05653	-0.00079251
		16.6281	7984.86	6.68575	-0.00015749	6.75384	-0.000416191	7.06092	-0.000817737
		16.6322	8137.18	6.68984	-0.000169777	6.75794	-0.000417979	7.06531	-0.00085861
		16.6404	8489.32	6.69394	-0.000190491	6.76203	-0.000419916	7.06969	-0.000853108
		16.6527	8753.6	6.69803	-0.000215906	6.76613	-0.000422441	7.07408	-0.000784962
		16.6568	8613.17	6.70213	-0.000247356	6.77022	-0.000424715	7.07846	-0.000723123
		16.6732	8786.73	6.70622	-0.00027682	6.77432	-0.000428855	7.08285	-0.000709269
		16.6773	8997.84	6.71031	-0.000300787	6.77841	-0.000432074	7.08724	-0.000696588
		16.6814	9192.7	6.71441	-0.000322303	6.78251	-0.000434974	7.09162	-0.000679588
		16.6896	9596.21	6.7185	-0.000345308	6.7866	-0.000437571	7.09601	-0.000685526
		16.6978	9450.15	6.7226	-0.000369715	6.7907	-0.000440158	7.10039	-0.00065091
		16.7059	9810.81	6.72669	-0.000362138	6.79479	-0.000442735	7.10478	-0.000591712
		16.71	9974.85	6.73079	-0.000365838	6.79889	-0.000445786	7.10917	-0.000539163
		16.7182	9764.54	6.73488	-0.000380146	6.80298	-0.00044694	7.11355	-0.00053971
		16.7264	9344.84	6.73898	-0.000404783	6.80708	-0.000445181	7.11794	-0.000558402
		16.7305	9186.93	6.74307	-0.000429929	6.81117	-0.000442039	7.12232	-0.000548815
		16.7428	9717.37	6.74717	-0.000455546	6.81527	-0.000437584	7.12671	-0.000518688
		16.7469	10324.6	6.75126	-0.000469297	6.81936	-0.000433149	7.1311	-0.000461192
		16.751	10769.3	6.75536	-0.000480272	6.82346	-0.000428975	7.13548	-0.000432877
		16.7592	11454.4	6.75945	-0.000494722	6.82755	-0.000426265	7.13987	-0.000447825
		16.7715	11631.8	6.76355	-0.000512443	6.83165	-0.000424214	7.14425	-0.000467418
		16.7797	12305.2	6.76764	-0.000518045	6.83574	-0.000424411	7.14864	-0.000460834
		16.7838	12706.3	6.77174	-0.000519268	6.83984	-0.000426008	7.15303	-0.000447132
		16.7919	13271.6	6.77583	-0.000529058	6.84393	-0.000424408	7.15741	-0.000427923
		16.796	12709.6	6.77993	-0.000546907	6.84803	-0.000422683	7.1618	-0.000366103
		16.8001	11962.7	6.78402	-0.000547487	6.85212	-0.000420759	7.16618	-0.000353735
		16.8083	11582.8	6.78812	-0.000546566	6.85622	-0.000419009	7.17057	-0.000395877
		16.8206	11160.1	6.79221	-0.000545509	6.86031	-0.000417426	7.17496	-0.000397373
		16.8247	11221.6	6.79631	-0.000550225	6.86441	-0.000416367	7.17934	-0.00037131
		16.837	11717.1	6.8004	-0.000560386	6.8685	-0.000415317	7.18373	-0.000333285
		16.8411	12200.8	6.8045	-0.000581595	6.8726	-0.000414578	7.18811	-0.00028232
		16.8452	12634.1	6.80859	-0.000609248	6.87669	-0.000414134	7.1925	-0.00028557
		16.8575	12303.2	6.81269	-0.00060612	6.88079	-0.00041581	7.19689	-0.00033296
		16.8616	12098.4	6.81678	-0.000599083	6.88488	-0.000418419	7.20127	-0.000349037
		16.8656	12149.6	6.82088	-0.000595869	6.88898	-0.000419821	7.20566	-0.000361229
		16.8738	12949.1	6.82497	-0.000596245	6.89307	-0.000420654	7.21004	-0.000320606
		16.8779	13527.8	6.82907	-0.000604153	6.89717	-0.000420946	7.21443	-0.000263516
		16.882	13953.5	6.83316	-0.000615824	6.90126	-0.000420796	7.21882	-0.00029594
		16.8861	14344.2	6.83726	-0.000604677	6.90536	-0.0004206	7.2232	-0.00033544
		16.8902	14073.7	6.84135	-0.000581558	6.90945	-0.000420363	7.22759	-0.000343884
		16.8943	14354	6.84545	-0.000547157	6.91354	-0.00042163	7.23197	-0.000339243
		16.8984	14232.9	6.84954	-0.00052314	6.91764	-0.000423845	7.23636	-0.000294146
		16.9066	13623.5	6.85364	-0.000508899	6.92173	-0.000424751	7.24075	-0.00021991
		16.9148	13360.8	6.85773	-0.000514359	6.92583	-0.000425497	7.24513	-0.000190387
		16.923	12993.2	6.86183	-0.000502445	6.92992	-0.000426091	7.24952	-0.000238762
		16.9312	12264.9	6.86592	-0.000485984	6.93402	-0.000428148	7.2539	-0.000279115
		16.9353	11858.6	6.87002	-0.000444406	6.93811	-0.000431194	7.25829	-0.000247515
		16.9394	11624	6.87411	-0.000371107	6.94221	-0.000434933	7.26268	-0.000193672
		16.9516	10954.7	6.87821	-0.000305342	6.9463	-0.000436821	7.26706	-0.000151883
		16.9557	10657.6	6.8823	-0.000246671	6.9504	-0.000437154	7.27145	-0.000137281
		16.968	10296.9	6.8864	-0.00020362	6.95449	-0.000436718	7.27583	-0.000139951
		16.9721	10182.8	6.89049	-0.000164877	6.95859	-0.000437648	7.28022	-0.000160946
		16.9762	10379.8	6.89459	-0.000127221	6.96268	-0.000439874	7.28461	-0.000169568
		16.9803	10273.3	6.89868	-9.28694e-05	6.96678	-0.000442753	7.28899	-0.000148223
		16.9926	9951.31	6.90277	-6.16207e-05	6.97087	-0.000444795	7.29338	-0.000114904
		16.9967	9865.38	6.90687	-6.08362e-05	6.97497	-0.00044762	7.29776	-0.000133906
		17.0008	9957.54	6.91096	-6.26262e-05	6.97906	-0.000451188	7.30215	-0.000159098
		17.0049	10317.3	6.91506	-6.68797e-05	6.98316	-0.000455914	7.30654	-0.000146965
		17.0213	10189.5	6.91915	-7.61676e-05	6.98725	-0.00046149	7.31092	-0.000143007
		17.0294	10326.5	6.92325	-8.37135e-05	6.99135	-0.000466581	7.31531	-9.20291e-05
		17.0417	10038.8	6.92734	-9.28306e-05	6.99544	-0.000466998	7.31969	-3.28843e-05
		17.0458	9959.29	6.93144	-0.000103419	6.99954	-0.000466379	7.32408	-3.07742e-05
		17.054	10934.5	6.93553	-0.000116564	7.00363	-0.000466027	7.32847	-7.25898e-05
		17.0581	11603.8	6.93963	-0.0001321	7.00773	-0.00046593	7.33285	-0.000107169
		17.0622	12219.6	6.94372	-0.000167972	7.01182	-0.000467986	7.33724	-9.20666e-05
		17.0704	12347.1	6.94782	-0.000209319	7.01592	-0.000469542	7.34162	-6.04235e-05
		17.0745	12009.1	6.95191	-0.000230969	7.02001	-0.000471154	7.34601	-3.20953e-05
		17.0991	11878.7	6.95601	-0.000251244	7.02411	-0.000472818	7.3504	-6.61687e-05
		17.1195	12248.5	6.9601	-0.000231404	7.0282	-0.000473544	7.35478	-0.000118368
		17.1236	12208.9	6.9642	-0.000218076	7.0323	-0.000473978	7.35917	-0.000120307
		17.14	12614.2	6.96829	-0.000210879	7.03639	-0.000474332	7.36355	-0.000132322
		17.1482	13079	6.97239	-0.00022256	7.04049	-0.000474609	7.36794	-0.000124304
		17.1564	12236.4	6.97648	-0.000245554	7.04458	-0.000474994	7.37233	-7.05609e-05
		17.1605	11626.5	6.98058	-0.000266613	7.04868	-0.000476288	7.37671	-5.78858e-05
		17.1646	11060.5	6.98467	-0.000234255	7.05277	-0.000476744	7.3811	-9.67352e-05
		17.1687	10496.1	6.98877	-0.000192078	7.05687	-0.000474057	7.38548	-0.000118353
		17.1728	9962.64	6.99286	-0.000152983	7.06096	-0.000470934	7.38987	-0.000113205
		17.1769	9909.97	6.99696	-0.00011679	7.06506	-0.0004674	7.39426	-0.000105908
		17.181	9761.39	7.00105	-0.000119682	7.06915	-0.000464233	7.39864	-3.41632e-05
		17.1891	9067.79	7.00515	-7.52297e-05	7.07325	-0.000461416	7.40303	-4.62603e-06
		17.2014	9544.4	7.00924	2.92492e-05	7.07734	-0.00045977	7.40741	-5.40282e-05
		17.2055	10182.9	7.01334	0.000118087	7.08144	-0.000459176	7.4118	-6.58741e-05
		17.2096	10593.5	7.01743	0.000192214	7.08553	-0.00045958	7.41619	-7.07762e-05
		17.2137	10897.5	7.02153	0.000166229	7.08963	-0.000462838	7.42057	-4.14616e-05
		17.226	11293.5	7.02562	0.000118913	7.09372	-0.000465634	7.42496	-7.26286e-06
		17.2301	11657.8	7.02972	6.28841e-05	7.09782	-0.000468291	7.42934	-1.24141e-05
		17.2342	12194.3	7.03381	1.46774e-05	7.10191	-0.000470815	7.43373	-3.70845e-05
		17.2383	12941	7.03791	-3.1646e-05	7.106	-0.00047068	7.43812	-3.85439e-05
		17.2424	13365.7	7.042	-7.61888e-05	7.1101	-0.000469365	7.4425	-2.6732e-05
		17.2547	12677.3	7.0461	-4.86079e-05	7.11419	-0.000469525	7.44689	-2.141e-06
		17.2629	13525.5	7.05019	-2.22152e-05	7.11829	-0.000471085	7.45127	5.96048e-05
		17.2669	13899.5	7.05429	-6.02931e-06	7.12238	-0.000473093	7.45566	8.58269e-05
		17.2751	14409	7.05838	5.48882e-07	7.12648	-0.000476249	7.46005	4.5929e-05
		17.2792	14887	7.06248	-2.07645e-05	7.13057	-0.000477909	7.46443	1.31729e-05
		17.2874	14708.3	7.06657	-3.11328e-05	7.13467	-0.000478269	7.46882	-3.65619e-06
		17.2915	13671.8	7.07067	-2.8473e-05	7.13876	-0.000478346	7.4732	-3.13854e-06
		17.2997	13889.6	7.07476	-2.82108e-05	7.14286	-0.000478152	7.47759	5.86265e-05
		17.3079	14494.7	7.07886	-3.02058e-05	7.14695	-0.00047753	7.48198	8.22791e-05
		17.312	14021.4	7.08295	-3.73295e-05	7.15105	-0.000476891	7.48636	5.99688e-06
		17.3161	13392.8	7.08705	-4.71719e-05	7.15514	-0.000476236	7.49075	-4.49891e-05
		17.3202	13070.9	7.09114	-2.59377e-05	7.15924	-0.000475489	7.49513	-4.11368e-05
		17.3325	12605.2	7.09523	-9.35544e-06	7.16333	-0.000474574	7.49952	-3.19138e-05
		17.3407	11221.3	7.09933	2.8476e-06	7.16743	-0.000473703	7.50391	1.42952e-05
		17.3448	9862.11	7.10342	6.97607e-06	7.17152	-0.000472873	7.50829	2.14145e-05
		17.3488	9321.49	7.10752	-1.08035e-05	7.17562	-0.000471962	7.51268	-3.30853e-06
		17.3611	8871.36	7.11161	-2.16586e-05	7.17971	-0.00047251	7.51706	-1.23073e-05
		17.3652	8312	7.11571	-2.05588e-05	7.18381	-0.000475499	7.52145	-2.86844e-05
		17.3693	6457.9	7.1198	-8.20313e-06	7.1879	-0.00047787	7.52584	-4.94629e-05
		17.3734	5161.39	7.1239	1.00717e-05	7.192	-0.000480249	7.53022	-6.63322e-05
		17.3816	5921.05	7.12799	2.68007e-05	7.19609	-0.000482636	7.53461	-5.22842e-05
		17.3857	7543.32	7.13209	4.20562e-05	7.20019	-0.000483727	7.53899	-0.000103283
		17.3898	9197.51	7.13618	4.33151e-05	7.20428	-0.000484314	7.54338	-0.000136301
		17.3939	10698.8	7.14028	0.000128988	7.20838	-0.000484157	7.54777	-0.000106695
		17.398	12305.9	7.14437	0.000189177	7.21247	-0.000483613	7.55215	-9.74619e-05
		17.4021	14067.4	7.14847	0.000225375	7.21657	-0.000483725	7.55654	-6.14261e-05
		17.4062	15507.1	7.15256	0.000241619	7.22066	-0.000484459	7.56092	-6.29082e-05
		17.4103	16164.3	7.15666	0.000269708	7.22476	-0.000484265	7.56531	-0.00011893
		17.4185	15965.9	7.16075	0.000293097	7.22885	-0.000483611	7.5697	-0.000172497
		17.4226	15272.9	7.16485	0.000312071	7.23295	-0.000483077	7.57408	-0.000183998
		17.4389	14958.4	7.16894	0.000308438	7.23704	-0.000482658	7.57847	-0.000164116
		17.443	15911.9	7.17304	0.000278285	7.24114	-0.000482904	7.58285	-0.000104301
		17.4471	17569	7.17713	0.000245126	7.24523	-0.000483259	7.58724	-7.51446e-05
		17.4512	19035.5	7.18123	0.000223184	7.24933	-0.00048331	7.59163	-0.000139324
		17.4553	21302.8	7.18532	0.000227408	7.25342	-0.00048293	7.59601	-0.000156002
		17.4594	25932.3	7.18942	0.000247179	7.25752	-0.000482556	7.6004	-0.0001499
		17.4635	29332.1	7.19351	0.000328568	7.26161	-0.000482186	7.60478	-0.000147409
		17.4676	31765.1	7.19761	0.000417832	7.26571	-0.000482279	7.60917	-9.58982e-05
		17.4758	30559.3	7.2017	0.000493147	7.2698	-0.000482812	7.61356	-7.48421e-05
		17.4922	33489.6	7.2058	0.00055533	7.2739	-0.000484246	7.61794	-8.89926e-05
		17.4963	39628.6	7.20989	0.000574079	7.27799	-0.000486536	7.62233	-0.000101746
		17.5004	46444.3	7.21399	0.000579599	7.28209	-0.000488584	7.62671	-0.000121068
		17.5045	55174.5	7.21808	0.000572663	7.28618	-0.00048919	7.6311	-0.000118651
		17.5085	64744.6	7.22218	0.000562308	7.29027	-0.000488427	7.63549	-6.49047e-05
		17.5167	56551.8	7.22627	0.000571122	7.29437	-0.00048677	7.63987	-2.83664e-05
		17.5208	45776.5	7.23037	0.000597979	7.29846	-0.000483938	7.64426	-6.56976e-05
		17.5249	41031.9	7.23446	0.000621252	7.30256	-0.000481044	7.64864	-8.80526e-05
		17.529	38241.9	7.23856	0.000641154	7.30665	-0.000478474	7.65303	-0.000114412
		17.5331	36361.3	7.24265	0.000643144	7.31075	-0.000476212	7.65742	-0.000113625
		17.5413	39566.7	7.24675	0.000629091	7.31484	-0.000474629	7.6618	-5.92996e-05
		17.5495	37200.8	7.25084	0.000631267	7.31894	-0.000476809	7.66619	-4.78136e-05
		17.5536	34529	7.25494	0.000633333	7.32303	-0.000478108	7.67057	-8.37144e-05
		17.5577	31444	7.25903	0.000635296	7.32713	-0.000476791	7.67496	-0.000114297
		17.5618	28344	7.26313	0.000632324	7.33122	-0.000475516	7.67935	-0.00013457
		17.5659	23891.7	7.26722	0.000630198	7.33532	-0.000474281	7.68373	-0.000147717
		17.57	20166.4	7.27132	0.000628348	7.33941	-0.000473914	7.68812	-9.66319e-05
		17.5741	16865.1	7.27541	0.000626762	7.34351	-0.000477491	7.6925	-5.96035e-05
		17.5782	14490.3	7.2795	0.00065514	7.3476	-0.000479064	7.69689	-9.57297e-05
		17.5823	16271.2	7.2836	0.00071044	7.3517	-0.000478468	7.70128	-0.000122626
		17.5863	18616.2	7.28769	0.000853597	7.35579	-0.000477381	7.70566	-0.000125606
		17.5904	19195.3	7.29179	0.00104253	7.35989	-0.000477648	7.71005	-9.88502e-05
		17.5945	17368.6	7.29588	0.00123652	7.36398	-0.0004792	7.71443	-4.94579e-05
		17.5986	16340.5	7.29998	0.0013639	7.36808	-0.000479072	7.71882	-2.53651e-05
		17.6232	16032.3	7.30407	0.00142856	7.37217	-0.000478553	7.72321	-3.72224e-05
		17.6314	16628	7.30817	0.00136503	7.37627	-0.00047788	7.72759	-8.23873e-05
		17.6355	18991	7.31226	0.00129592	7.38036	-0.000477059	7.73198	-0.000112724
		17.6396	18656	7.31636	0.00127286	7.38446	-0.000476804	7.73636	-9.86015e-05
		17.6478	17798.2	7.32045	0.001259	7.38855	-0.000477974	7.74075	-7.64076e-05
		17.6519	17226.9	7.32455	0.00124704	7.39265	-0.000478962	7.74514	-5.9558e-05
		17.6642	15693.1	7.32864	0.00123049	7.39674	-0.000479858	7.74952	-8.07974e-05
		17.6682	14775.4	7.33274	0.00120961	7.40084	-0.000480665	7.75391	-0.000113174
		17.6723	14079.1	7.33683	0.00122616	7.40493	-0.0004808	7.75829	-0.000148691
		17.6846	12988.2	7.34093	0.00124402	7.40903	-0.000480896	7.76268	-0.000176761
		17.6887	12176.6	7.34502	0.00124518	7.41312	-0.000480954	7.76707	-0.000145797
		17.6928	11509.2	7.34912	0.00123063	7.41722	-0.000481211	7.77145	-0.000110939
		17.6969	10763.2	7.35321	0.00123316	7.42131	-0.000479391	7.77584	-0.000162905
		17.701	10383.3	7.35731	0.00128727	7.42541	-0.000478306	7.78022	-0.000214291
		17.7133	10740.8	7.3614	0.00133917	7.4295	-0.000477919	7.78461	-0.0001966
		17.7215	11255	7.3655	0.00138201	7.4336	-0.000479529	7.789	-0.000198831
		17.7256	11433.7	7.36959	0.00141632	7.43769	-0.000482962	7.79338	-0.000205733
		17.7501	11259	7.37369	0.00143562	7.44179	-0.000486904	7.79777	-0.000174294
		17.7542	11038.9	7.37778	0.00140272	7.44588	-0.000488317	7.80215	-0.000189778
		17.7624	10450.9	7.38188	0.00143841	7.44998	-0.00048841	7.80654	-0.000252257
		17.7706	10231.4	7.38597	0.0014882	7.45407	-0.00048834	7.81093	-0.000270704
		17.7788	9486.64	7.39007	0.00151163	7.45817	-0.000488116	7.81531	-0.000243938
		17.7829	9081.88	7.39416	0.00151024	7.46226	-0.000487495	7.8197	-0.000196808
		17.787	8750.01	7.39826	0.00147001	7.46636	-0.000486963	7.82408	-0.000162221
		17.8034	8490.39	7.40235	0.0014413	7.47045	-0.000486515	7.82847	-0.000194968
		17.8075	8365.07	7.40645	0.00142113	7.47455	-0.000486612	7.83286	-0.000232788
		17.8157	7990.96	7.41054	0.00140404	7.47864	-0.000487634	7.83724	-0.000230145
		17.8198	8127.21	7.41464	0.00135974	7.48273	-0.000488968	7.84163	-0.000252566
		17.8239	8517.19	7.41873	0.00128984	7.48683	-0.000491483	7.84601	-0.000230216
		17.8279	8786.2	7.42283	0.00128601	7.49092	-0.000492877	7.8504	-0.000171217
		17.832	8975.81	7.42692	0.00129532	7.49502	-0.000493621	7.85479	-0.000206782
		17.8402	9216.01	7.43102	0.00130263	7.49911	-0.000494118	7.85917	-0.000281724
		17.8525	9082.89	7.43511	0.00130806	7.50321	-0.000494563	7.86356	-0.000295012
		17.8566	8628.29	7.43921	0.00133667	7.5073	-0.00049496	7.86794	-0.000257249
		17.8648	8949.18	7.4433	0.00144723	7.5114	-0.000495701	7.87233	-0.000224887
		17.8689	9211.11	7.4474	0.00156001	7.51549	-0.000496148	7.87672	-0.000186926
		17.873	9692.17	7.45149	0.00165591	7.51959	-0.000496392	7.8811	-0.00019041
		17.8771	10078.5	7.45559	0.00173593	7.52368	-0.000496444	7.88549	-0.0002515
		17.8812	10600.6	7.45968	0.00179663	7.52778	-0.000496693	7.88987	-0.000262127
		17.8853	11378.1	7.46378	0.00183917	7.53187	-0.000496723	7.89426	-0.00023778
		17.8894	12157.8	7.46787	0.00185588	7.53597	-0.000496951	7.89865	-0.000193132
		17.8935	12941.1	7.47196	0.001992	7.54006	-0.000497365	7.90303	-0.000150069
		17.8976	13269	7.47606	0.0021747	7.54416	-0.00049966	7.90742	-0.000172019
		17.9017	12545.5	7.48015	0.00228667	7.54825	-0.000499694	7.9118	-0.000228514
		17.9098	12104.6	7.48425	0.00233207	7.55235	-0.000499438	7.91619	-0.000253385
		17.9139	12407.1	7.48834	0.0023742	7.55644	-0.000499717	7.92058	-0.000264744
		17.918	13032.2	7.49244	0.00239343	7.56054	-0.000500505	7.92496	-0.000266294
		17.9221	13520.4	7.49653	0.00239109	7.56463	-0.000500969	7.92935	-0.000229178
		17.9262	14286.7	7.50063	0.00236898	7.56873	-0.000500677	7.93373	-0.000226879
		17.9303	15902.5	7.50472	0.00239758	7.57282	-0.000501089	7.93812	-0.00025175
		17.9344	19610.8	7.50882	0.00242609	7.57692	-0.000502171	7.94251	-0.000281495
		17.9385	25686.7	7.51291	0.00245451	7.58101	-0.000504964	7.94689	-0.000296326
		17.9426	36015.9	7.51701	0.00250681	7.58511	-0.000508224	7.95128	-0.000268917
		17.9467	45549.6	7.5211	0.00254781	7.5892	-0.000510303	7.95566	-0.000255133
		17.9508	57147.2	7.5252	0.00257812	7.5933	-0.000511262	7.96005	-0.000277489
		17.9549	71892.1	7.52929	0.00258858	7.59739	-0.00051132	7.96444	-0.00031534
		17.959	62605.7	7.53339	0.00257997	7.60149	-0.000510929	7.96882	-0.000330772
		17.9631	33086.7	7.53748	0.00253769	7.60558	-0.000510717	7.97321	-0.000307894
		17.9672	23332.1	7.54158	0.00247326	7.60968	-0.000510675	7.97759	-0.000320305
		17.9713	19515.4	7.54567	0.00242356	7.61377	-0.000509378	7.98198	-0.00029863
		17.9754	17413.4	7.54977	0.00237795	7.61787	-0.000505915	7.98637	-0.000298521
		17.9795	18358.9	7.55386	0.00232294	7.62196	-0.000501855	7.99075	-0.000397811
		17.9876	18978.8	7.55796	0.0022591	7.62606	-0.000499333	7.99514	-0.000453223
		17.9999	16686.9	7.56205	0.00222146	7.63015	-0.000498271	7.99952	-0.000465522
		18.004	15850.1	7.56615	0.002205	7.63425	-0.000493985	8.00391	-0.000480696
		18.0081	16610.5	7.57024	0.00222011	7.63834	-0.000489992	8.0083	-0.000462867
		18.0122	17911.7	7.57434	0.00224002	7.64244	-0.000486277	8.01268	-0.000460259
		18.0163	18535.1	7.57843	0.00226445	7.64653	-0.000483192	8.01707	-0.000493639
		18.0245	19414.1	7.58253	0.00230666	7.65063	-0.000480057	8.02145	-0.000525107
		18.0327	17439.3	7.58662	0.00235384	7.65472	-0.000476874	8.02584	-0.000549882
		18.0409	16020.9	7.59072	0.00239154	7.65882	-0.000474215	8.03023	-0.000513381
		18.045	27502.9	7.59481	0.00242033	7.66291	-0.000472052	8.03461	-0.000466866
		18.0573	90917.2	7.59891	0.00242226	7.66701	-0.000471413	8.039	-0.000468756
		18.0614	20264	7.603	0.00245461	7.6711	-0.000472546	8.04338	-0.000512069
		18.0736	56044.7	7.6071	0.00248821	7.67519	-0.000475481	8.04777	-0.000540846
		18.0777	178507	7.61119	0.00250791	7.67929	-0.000480126	8.05216	-0.000530463
		18.0818	1.42373e+06	7.61529	0.00251454	7.68338	-0.000486678	8.05654	-0.000528871
		18.0859	22327	7.61938	0.00250126	7.68748	-0.00048978	8.06093	-0.000479939
		18.09	7715.24	7.62348	0.00248532	7.69157	-0.000491707	8.06531	-0.000455713
		18.0941	4932.35	7.62757	0.00251566	7.69567	-0.00049487	8.0697	-0.000480177
		18.0982	4234.13	7.63167	0.00265552	7.69976	-0.000499208	8.07409	-0.000462307
		18.1023	3755.86	7.63576	0.00280295	7.70386	-0.000503284	8.07847	-0.000464169
		18.1064	3402.77	7.63986	0.00294529	7.70795	-0.000503391	8.08286	-0.000453641
		18.1105	3196.58	7.64395	0.00307434	7.71205	-0.000502152	8.08724	-0.000396439
		18.1146	3593	7.64805	0.00319088	7.71614	-0.000500781	8.09163	-0.000377799
		18.1187	4694.95	7.65214	0.00324304	7.72024	-0.000499283	8.09602	-0.000433665
		18.1228	6895.73	7.65624	0.00325167	7.72433	-0.000497715	8.1004	-0.000462453
		18.1269	14847.1	7.66033	0.00326579	7.72843	-0.000496426	8.10479	-0.000458351
		18.131	49629.5	7.66442	0.00328166	7.73252	-0.0004954	8.10917	-0.000460897
		18.1801	2.32443e+06	7.66852	0.00329236	7.73662	-0.00049236	8.11356	-0.000436216
		18.1842	10170.7	7.67261	0.00329819	7.74071	-0.000489269	8.11795	-0.000389193
		18.1883	8212.45	7.67671	0.00329456	7.74481	-0.000490016	8.12233	-0.000391759
		18.1924	7878.8	7.6808	0.00328882	7.7489	-0.000491814	8.12672	-0.000431678
		18.1965	9696.06	7.6849	0.00328111	7.753	-0.000492304	8.1311	-0.000448207
		18.2006	29573.9	7.68899	0.00324733	7.75709	-0.000492423	8.13549	-0.000429795
		18.2047	29045.8	7.69309	0.00318902	7.76119	-0.000492188	8.13988	-0.000385485
		18.217	20939.4	7.69718	0.00311425	7.76528	-0.000491194	8.14426	-0.000360313
		18.2211	10650.9	7.70128	0.00307511	7.76938	-0.000489883	8.14865	-0.000363972
		18.2252	8535	7.70537	0.00304252	7.77347	-0.000488453	8.15303	-0.000411122
		18.2292	7406.11	7.70947	0.00301608	7.77757	-0.000486911	8.15742	-0.000411903
		18.2333	6915.59	7.71356	0.00302476	7.78166	-0.000485443	8.16181	-0.000388909
		18.2415	7628.06	7.71766	0.00306432	7.78576	-0.000484088	8.16619	-0.000359661
		18.2456	8567.72	7.72175	0.00311502	7.78985	-0.000480893	8.17058	-0.000355598
		18.2497	7724.9	7.72585	0.00316581	7.79395	-0.000478261	8.17496	-0.000407007
		18.2538	7067.2	7.72994	0.00320727	7.79804	-0.000476163	8.17935	-0.000447073
		18.2661	7550.84	7.73404	0.00323994	7.80214	-0.000475825	8.18374	-0.000463915
		18.2743	8288.6	7.73813	0.00323816	7.80623	-0.000475425	8.18812	-0.000454382
		18.2784	7967.27	7.74223	0.00323118	7.81033	-0.000474964	8.19251	-0.000432798
		18.2825	7369.39	7.74632	0.00322192	7.81442	-0.000475858	8.19689	-0.000401937
		18.2866	6815.81	7.75042	0.00321053	7.81852	-0.00047618	8.20128	-0.000425691
		18.2907	6182.9	7.75451	0.00320555	7.82261	-0.000476198	8.20567	-0.000448097
		18.2948	5718.49	7.75861	0.00321369	7.82671	-0.000475818	8.21005	-0.000436729
		18.2989	5393.5	7.7627	0.00322293	7.8308	-0.000475186	8.21444	-0.000436283
		18.303	5409.94	7.7668	0.00322937	7.8349	-0.000474956	8.21882	-0.000385798
		18.307	5711.38	7.77089	0.00323314	7.83899	-0.000475106	8.22321	-0.000342107
		18.3193	6173.88	7.77499	0.0032157	7.84309	-0.000475853	8.2276	-0.000364083
		18.3234	7064.34	7.77908	0.00320726	7.84718	-0.000477329	8.23198	-0.000360932
		18.3275	6598.34	7.78318	0.00320285	7.85128	-0.000479497	8.23637	-0.00034716
		18.3316	5210.2	7.78727	0.00320223	7.85537	-0.000485557	8.24075	-0.000316952
		18.3357	4310.27	7.79137	0.0032267	7.85947	-0.000490236	8.24514	-0.000271063
		18.3398	3953.44	7.79546	0.00325714	7.86356	-0.000494545	8.24953	-0.000243898
		18.3439	3647.19	7.79956	0.00329321	7.86765	-0.000498501	8.25391	-0.000237569
		18.3521	3743.23	7.80365	0.00331495	7.87175	-0.00050319	8.2583	-0.000266611
		18.3562	3693.67	7.80775	0.00332318	7.87584	-0.000504363	8.26268	-0.000244521
		18.3644	3466.71	7.81184	0.00329885	7.87994	-0.000504783	8.26707	-0.000197912
		18.3685	3290.23	7.81594	0.00324609	7.88403	-0.000504935	8.27146	-0.000168073
		18.3726	2798.44	7.82003	0.00316164	7.88813	-0.000504833	8.27584	-0.000135149
		18.3767	2165.24	7.82413	0.00312095	7.89222	-0.000503641	8.28023	-0.000148063
		18.3808	2280.82	7.82822	0.00311686	7.89632	-0.000502304	8.28461	-0.000185447
		18.3849	3821.54	7.83232	0.00312885	7.90041	-0.000500829	8.289	-0.000167785
		18.3889	6234.23	7.83641	0.00312158	7.90451	-0.000498982	8.29339	-0.000130967
		18.393	8445.19	7.84051	0.0030962	7.9086	-0.000495486	8.29777	-9.8329e-05
		18.3971	10134	7.8446	0.00301034	7.9127	-0.000492224	8.30216	-4.43971e-05
		18.4053	9619.39	7.84869	0.0029555	7.91679	-0.000489182	8.30654	-5.80636e-05
		18.4094	9276.93	7.85279	0.00290658	7.92089	-0.000486614	8.31093	-0.000102988
		18.4217	8913.92	7.85688	0.00286321	7.92498	-0.000490448	8.31532	-9.17687e-05
		18.4258	8261.84	7.86098	0.002918	7.92908	-0.000491539	8.3197	-5.93189e-05
		18.4299	7614.53	7.86507	0.00297204	7.93317	-0.000490953	8.32409	-2.53086e-05
		18.434	7225.84	7.86917	0.00301065	7.93727	-0.000488772	8.32847	1.7758e-05
		18.4381	6936.35	7.87326	0.00303472	7.94136	-0.000486496	8.33286	1.64917e-05
		18.4545	6799.27	7.87736	0.00302006	7.94546	-0.000486154	8.33725	-4.06105e-05
		18.4586	5957.29	7.88145	0.00298154	7.94955	-0.000486592	8.34163	-4.59875e-05
		18.4627	5141.16	7.88555	0.00293702	7.95365	-0.000486239	8.34602	-1.37137e-05
		18.4668	4265.12	7.88964	0.00290376	7.95774	-0.000485051	8.3504	3.33162e-05
		18.4708	3381.53	7.89374	0.00288259	7.96184	-0.00048307	8.35479	0.000101746
		18.4749	2500.3	7.89783	0.00288762	7.96593	-0.000480174	8.35918	9.8616e-05
		18.479	2034.41	7.90193	0.00291834	7.97003	-0.000477492	8.36356	8.2659e-05
		18.4831	2155.33	7.90602	0.00294831	7.97412	-0.000475014	8.36795	7.84305e-05
		18.4872	2338.07	7.91012	0.0029679	7.97822	-0.000473449	8.37233	9.20382e-05
		18.4913	2289.32	7.91421	0.00297772	7.98231	-0.000477661	8.37672	0.000145741
		18.4954	1804.27	7.91831	0.00296869	7.98641	-0.000479843	8.38111	0.000207149
		18.4995	1389.06	7.9224	0.00291797	7.9905	-0.000481466	8.38549	0.000216682
		18.5036	1288.96	7.9265	0.00286537	7.9946	-0.000482923	8.38988	0.000160439
		18.5077	1310.63	7.93059	0.00281742	7.99869	-0.000484222	8.39426	0.000139194
		18.5118	1327.64	7.93469	0.0027962	8.00279	-0.00048331	8.39865	0.000162131
		18.5282	1297.94	7.93878	0.00280612	8.00688	-0.000480982	8.40304	0.000212784
		18.5364	1295.57	7.94288	0.00282268	8.01098	-0.000478141	8.40742	0.000249156
		18.5446	1222.69	7.94697	0.00280376	8.01507	-0.000476523	8.41181	0.000219572
		18.5486	1143.03	7.95107	0.00275143	8.01917	-0.000476067	8.41619	0.00017956
		18.5527	1302.56	7.95516	0.00270517	8.02326	-0.000477289	8.42058	0.000175498
		18.5568	1529.52	7.95926	0.00266005	8.02736	-0.000478894	8.42497	0.000198583
		18.5609	1729.59	7.96335	0.00261598	8.03145	-0.000480862	8.42935	0.000230169
		18.565	1922.52	7.96745	0.00254766	8.03555	-0.000484628	8.43374	0.000278422
		18.5691	2019.29	7.97154	0.00251962	8.03964	-0.000489052	8.43812	0.000302374
		18.5732	2121.92	7.97564	0.00250865	8.04374	-0.000492317	8.44251	0.000272316
		18.5773	2213.43	7.97973	0.00250344	8.04783	-0.000494727	8.4469	0.000265849
		18.5814	2307.76	7.98383	0.00250364	8.05192	-0.000494382	8.45128	0.000280056
		18.5896	2221.69	7.98792	0.00252015	8.05602	-0.0004939	8.45567	0.0003131
		18.5937	1968.93	7.99202	0.00253648	8.06011	-0.000493288	8.46005	0.000354517
		18.6019	2278.22	7.99611	0.00252254	8.06421	-0.000493047	8.46444	0.000373673
		18.606	2682.14	8.00021	0.00248017	8.0683	-0.000493261	8.46883	0.000342301
		18.6101	3111.18	8.0043	0.0024518	8.0724	-0.000493904	8.47321	0.000300388
		18.6142	2831.08	8.0084	0.002434	8.07649	-0.000496331	8.4776	0.00031851
		18.6183	2553.69	8.01249	0.00242616	8.08059	-0.000498454	8.48198	0.000387979
		18.6224	2280.96	8.01659	0.00242406	8.08468	-0.000500286	8.48637	0.000446056
		18.6265	2304.87	8.02068	0.00242472	8.08878	-0.000501942	8.49076	0.000430468
		18.6305	2822.77	8.02478	0.00242793	8.09287	-0.000502316	8.49514	0.000400943
		18.6346	3413.87	8.02887	0.00245309	8.09697	-0.000502396	8.49953	0.00036673
		18.6387	3883.21	8.03297	0.002475	8.10106	-0.000502195	8.50391	0.000381977
		18.6428	3883.34	8.03706	0.00249383	8.10516	-0.000502103	8.5083	0.000421891
		18.6469	4162.24	8.04115	0.00250275	8.10925	-0.000502115	8.51269	0.000470942
		18.651	5991.2	8.04525	0.00252852	8.11335	-0.000503176	8.51707	0.000474305
		18.6551	7829.78	8.04934	0.00255861	8.11744	-0.000501954	8.52146	0.000425307
		18.6592	8277.49	8.05344	0.00258019	8.12154	-0.000500093	8.52584	0.000393749
		18.6633	7981.55	8.05753	0.00259378	8.12563	-0.000497882	8.53023	0.000383397
		18.6674	7544.66	8.06163	0.00260158	8.12973	-0.00049534	8.53462	0.000429587
		18.6715	7077.63	8.06572	0.00259185	8.13382	-0.000492276	8.539	0.000493532
		18.6756	6112.27	8.06982	0.00256788	8.13792	-0.000489545	8.54339	0.000473416
		18.6797	5927.76	8.07391	0.00251765	8.14201	-0.000487131	8.54777	0.000410549
		18.6838	5702.21	8.07801	0.0024782	8.14611	-0.000483907	8.55216	0.000424033
		18.6879	4654.59	8.0821	0.00244373	8.1502	-0.000481329	8.55655	0.000416561
		18.692	4191.43	8.0862	0.00241203	8.1543	-0.000479364	8.56093	0.000430076
		18.6961	3943.58	8.09029	0.00238293	8.15839	-0.000479156	8.56532	0.000493219
		18.7002	3881.62	8.09439	0.0023788	8.16249	-0.00047843	8.5697	0.000499183
		18.7083	3507.58	8.09848	0.00238852	8.16658	-0.000475348	8.57409	0.000464722
		18.7124	3286.23	8.10258	0.00238939	8.17068	-0.000472227	8.57848	0.000466801
		18.7165	2986.48	8.10667	0.00238195	8.17477	-0.000469068	8.58286	0.000476568
		18.7206	2811.38	8.11077	0.00236023	8.17887	-0.000466896	8.58725	0.000474918
[truncated: 4,472 more rows]

## Sheet: 5_GBP1-farn-R48A-GTPtrans_20200
5_GBP1-farn-R48A-GTPtrans[20200507_ggt_r48a]
volume (mL)	Molar Mass 1	volume (mL)	Molar Mass 2	volume (mL)	LS	volume (mL)	UV	volume (mL)	RI
14.2931	66375.6	0.0101544	25490.2	-0.0676485	0.000103418	0.00045	0.000185704	-0.172585	-1
14.3054	66279.3	0.0142493	512.352	-0.0635536	7.71947e-05	0.00454489	0.000195595	-0.168199	-0.0763934
14.3095	66208.9	0.0183442	1334.86	-0.0594587	5.09936e-05	0.00863978	0.000204878	-0.163813	0.0175893
14.3341	65955.2	0.0224391	66153.7	-0.0553638	2.48136e-05	0.0127347	0.0002137	-0.159427	0.0187606
14.3587	65943.9	0.026534	98321.8	-0.0512689	-7.90243e-06	0.0168296	0.000222086	-0.155041	0.0195732
14.3873	65612.6	0.0306289	76143.2	-0.047174	-7.39421e-06	0.0209245	0.000229558	-0.150655	0.0197817
14.4119	65343.8	0.0347238	62890.8	-0.0430792	-7.04151e-06	0.0250194	0.000236399	-0.146269	0.0199903
14.4406	64991.1	0.0388187	57115.7	-0.0389843	-6.83522e-06	0.0291142	0.000242694	-0.141883	0.0201411
14.4651	64779.6	0.0429136	54914.6	-0.0348894	-8.99229e-06	0.0332091	0.000248471	-0.137497	0.0201139
14.4938	64549.2	0.0470085	51369.7	-0.0307945	-1.85133e-05	0.037304	0.000253631	-0.133111	0.0200793
14.5184	64377.7	0.0511034	43703.1	-0.0266996	-3.44482e-05	0.0413989	0.000260918	-0.128725	0.019989
14.547	64245.6	0.0551983	36371.9	-0.0226047	-4.88061e-05	0.0454938	0.000267715	-0.124339	0.0198594
14.5716	64223.3	0.0592932	30711.4	-0.0185098	-6.22982e-05	0.0495887	0.000274046	-0.119953	0.01973
14.6003	64168.4	0.063388	27368.7	-0.0144149	-7.49753e-05	0.0536836	0.000279432	-0.115567	0.0196179
14.6248	64215.3	0.0674829	25165.7	-0.01032	-7.38407e-05	0.0577785	0.000283966	-0.111181	0.0195452
14.6535	64280.5	0.0715778	23564.7	-0.00622512	-5.36923e-05	0.0618734	0.000289031	-0.106795	0.0194909
14.6781	64431.8	0.0756727	22199.5	-0.00213023	-3.3288e-05	0.0659683	0.0002944	-0.102409	0.019422
14.7026	64604.9	0.0797676	20019.6	0.00196466	-3.68787e-06	0.0700632	0.000299416	-0.0980232	0.0193197
14.7313	64782.7	0.0838625	17490.2	0.00605955	3.4569e-05	0.0741581	0.000304097	-0.0936372	0.0192129
14.7559	64950.9	0.0879574	15664.8	0.0101544	7.09045e-05	0.078253	0.0003076	-0.0892512	0.0191143
14.7845	65099.6	0.0920523	14160.2	0.0142493	0.000107841	0.0823478	0.000310943	-0.0848652	0.0190132
14.8091	65207.5	0.0961472	12856.9	0.0183442	0.000145344	0.0864427	0.000314134	-0.0804792	0.0189069
		0.104337	12475	0.0224391	0.000195178	0.0905376	0.00031644	-0.0760932	0.0187999
		0.108432	10745.8	0.026534	0.000244117	0.0946325	0.000317252	-0.0717072	0.0186888
		0.112527	9769.22	0.0306289	0.000283531	0.0987274	0.000317081	-0.0673212	0.0185827
		0.116622	9076.71	0.0347238	0.000313981	0.102822	0.000317425	-0.0629352	0.0185005
		0.120717	8515.94	0.0388187	0.000316355	0.106917	0.00031795	-0.0585492	0.0184102
		0.124811	8183.46	0.0429136	0.000312156	0.111012	0.000318647	-0.0541632	0.0183428
		0.133001	7877.52	0.0470085	0.000309937	0.115107	0.000320032	-0.0497772	0.0182956
		0.141191	7535.61	0.0511034	0.000313136	0.119202	0.000321889	-0.0453912	0.0182226
		0.145286	6996.9	0.0551983	0.000317425	0.123297	0.000323832	-0.0410052	0.0181343
		0.149381	6023.97	0.0592932	0.000305945	0.127392	0.000325352	-0.0366192	0.0180539
		0.153476	5266.43	0.063388	0.000279621	0.131487	0.000326468	-0.0322332	0.0179958
		0.157571	4673.15	0.0674829	0.000255086	0.135581	0.000327817	-0.0278472	0.0179636
		0.161665	4155.81	0.0715778	0.000227223	0.139676	0.00032917	-0.0234612	0.0179419
		0.16576	3766.87	0.0756727	0.000196229	0.143771	0.000330526	-0.0190752	0.0178888
		0.169855	3540.21	0.0797676	0.000148605	0.147866	0.000332428	-0.0146892	0.0178207
		0.17395	3257.69	0.0838625	0.000107811	0.151961	0.000334613	-0.0103032	0.017785
		0.178045	2944.89	0.0879574	8.41922e-05	0.156056	0.000337068	-0.00591721	0.0177847
		0.18214	2725.42	0.0920523	6.61492e-05	0.160151	0.000339797	-0.00153121	0.0177817
		0.186235	2561.78	0.0961472	4.27177e-05	0.164246	0.000342541	0.00285479	0.0177767
		0.194425	2415.05	0.100242	1.42136e-05	0.168341	0.000345088	0.00724079	0.0177475
		0.198519	2324.11	0.104337	-1.89434e-05	0.172435	0.000347447	0.0116268	0.0176952
		0.202614	2469.83	0.108432	-2.48334e-05	0.17653	0.000349505	0.0160128	0.0176324
		0.206709	2682.09	0.112527	-1.43216e-05	0.180625	0.000351277	0.0203988	0.017588
		0.210804	2881.33	0.116622	1.65611e-06	0.18472	0.000352307	0.0247848	0.0175729
		0.214899	2980.14	0.120717	2.27794e-05	0.188815	0.000352704	0.0291708	0.0175633
		0.218994	3126.86	0.124811	5.03069e-05	0.19291	0.000353397	0.0335568	0.0175237
		0.223089	3280.25	0.128906	8.0584e-05	0.197005	0.000354239	0.0379428	0.0174654
		0.227184	3438.12	0.133001	9.94823e-05	0.2011	0.000355023	0.0423288	0.0174181
		0.231279	3368.6	0.137096	0.000107669	0.205195	0.00035575	0.0467148	0.0174044
		0.239468	3162.33	0.141191	0.000111181	0.20929	0.000356223	0.0511008	0.0173932
		0.243563	3021.64	0.145286	0.000116468	0.213384	0.000354788	0.0554868	0.0173712
		0.247658	2757.12	0.149381	0.000118094	0.217479	0.000353642	0.0598728	0.0173398
		0.251753	2517.42	0.153476	0.000116274	0.221574	0.00035259	0.0642588	0.0172957
		0.255848	2482.6	0.157571	0.000105879	0.225669	0.000351628	0.0686448	0.0172474
		0.259943	2543.96	0.161665	9.62904e-05	0.229764	0.000350422	0.0730308	0.0171969
		0.264038	2598.59	0.16576	0.000109474	0.233859	0.000349621	0.0774168	0.0171833
		0.268133	2455.63	0.169855	0.000126344	0.237954	0.000349203	0.0818028	0.0171799
		0.272228	2164.84	0.17395	0.000140628	0.242049	0.000349638	0.0861888	0.0171486
		0.276322	1724.23	0.178045	0.000152477	0.246144	0.000350064	0.0905748	0.0170918
		0.280417	1315.95	0.18214	0.000163876	0.250238	0.000350481	0.0949608	0.0170425
		0.284512	1201.91	0.186235	0.000162447	0.254333	0.000350777	0.0993468	0.0170244
		0.288607	1173.41	0.19033	0.000148941	0.258428	0.000350985	0.103733	0.0170213
		0.292702	2352.63	0.194425	0.00010951	0.262523	0.000350277	0.108119	0.0170119
		0.296797	2950.76	0.198519	8.81416e-05	0.266618	0.000348807	0.112505	0.0169747
		0.300892	2907.63	0.202614	8.40755e-05	0.270713	0.000347406	0.116891	0.0169151
		0.304987	2666.31	0.206709	7.48697e-05	0.274808	0.00034607	0.121277	0.0168582
		0.309082	2326.75	0.210804	6.08254e-05	0.278903	0.00034463	0.125663	0.0168062
		0.313176	1897.65	0.214899	7.90273e-05	0.282998	0.000343152	0.130049	0.0167389
		0.317271	1562.71	0.218994	0.000108087	0.287092	0.000341459	0.134435	0.0166952
		0.321366	1365.09	0.223089	0.000140144	0.291187	0.000341261	0.138821	0.0166625
		0.325461	1343.76	0.227184	0.000146877	0.295282	0.000341059	0.143207	0.0166068
		0.329556	1464.33	0.231279	0.00012977	0.299377	0.000340855	0.147593	0.0165527
		0.333651	1349.56	0.235374	0.000119914	0.303472	0.00034047	0.151979	0.0165284
		0.337746	971.907	0.239468	0.000111286	0.307567	0.000339778	0.156365	0.0165116
		0.341841	385.935	0.243563	0.000103313	0.311662	0.000338794	0.160751	0.0165077
		0.345936	224.689	0.247658	9.39742e-05	0.315757	0.000337931	0.165137	0.0165048
		0.350031	257.626	0.251753	8.33495e-05	0.319852	0.000337138	0.169523	0.0164659
		0.354125	818.055	0.255848	9.59683e-05	0.323946	0.000336412	0.173909	0.0164223
		0.35822	374.097	0.259943	0.000108986	0.328041	0.000335377	0.178295	0.0164197
		0.362315	280.554	0.264038	0.0001118	0.332136	0.000334213	0.182681	0.016434
		0.36641	255.872	0.268133	0.000105009	0.336231	0.000333795	0.187067	0.0164448
		0.3746	264.35	0.272228	9.169e-05	0.340326	0.000334086	0.191453	0.0164316
		0.378695	289.647	0.276322	7.52114e-05	0.344421	0.000335446	0.195839	0.0164072
		0.38279	425.262	0.280417	6.58176e-05	0.348516	0.000337018	0.200225	0.0163957
		0.386885	537.422	0.284512	6.33832e-05	0.352611	0.000338678	0.204611	0.0163727
		0.390979	603.677	0.288607	7.83027e-05	0.356706	0.000340193	0.208997	0.0163898
		0.395074	647.613	0.292702	0.000119081	0.360801	0.000341569	0.213383	0.0164099
		0.399169	847.723	0.296797	0.000150487	0.364895	0.000342947	0.217769	0.0163959
		0.403264	2036.22	0.300892	0.000173069	0.36899	0.000343786	0.222155	0.0163533
		0.407359	466.72	0.304987	0.000174945	0.373085	0.000344111	0.226541	0.0163247
		0.411454	328.742	0.309082	0.000175436	0.37718	0.000343151	0.230927	0.0163121
		0.415549	307.166	0.313176	0.000174625	0.381275	0.000343831	0.235313	0.0163122
		0.419644	294.415	0.317271	0.000164359	0.38537	0.000344729	0.239699	0.0163226
		0.423739	312.658	0.321366	0.000139127	0.389465	0.000345672	0.244085	0.0162955
		0.427833	390.386	0.325461	0.000114693	0.39356	0.00034634	0.248471	0.0162518
		0.431928	450.022	0.329556	0.000100097	0.397655	0.000346748	0.252857	0.0161946
		0.436023	427.965	0.333651	8.82128e-05	0.401749	0.000346872	0.257243	0.0161643
		0.440118	337.045	0.337746	7.44219e-05	0.405844	0.000346727	0.261629	0.0161709
		0.444213	283.736	0.341841	5.88364e-05	0.409939	0.000345557	0.266015	0.0161863
		0.448308	258.905	0.345936	3.71025e-05	0.414034	0.000343176	0.270401	0.0161726
		0.452403	273.516	0.350031	1.71102e-05	0.418129	0.00034097	0.274787	0.0161091
		0.456498	279.54	0.354125	1.33004e-05	0.422224	0.000338928	0.279173	0.0160874
		0.460593	356.455	0.35822	4.06102e-05	0.426319	0.000337169	0.283559	0.0160834
		0.591629	613.771	0.362315	6.93405e-05	0.430414	0.000335933	0.287945	0.0160787
		0.595724	2874.6	0.36641	9.94082e-05	0.434509	0.000335094	0.292331	0.016097
		0.599819	4072.74	0.370505	0.000131758	0.438603	0.000334437	0.296717	0.0160961
		0.608009	3881.68	0.3746	0.000163119	0.442698	0.000333953	0.301103	0.0160668
		0.612104	3783.11	0.378695	0.00017109	0.446793	0.000334217	0.305489	0.0160315
		0.620293	3730.84	0.38279	0.00015704	0.450888	0.00033448	0.309875	0.0160277
		0.624388	4079.93	0.386885	0.000164895	0.454983	0.000334743	0.314261	0.0160314
		0.628483	4337.21	0.390979	0.000173771	0.459078	0.000334785	0.318647	0.0160546
		0.632578	4618.56	0.395074	0.000181368	0.463173	0.000334895	0.323033	0.0160567
		0.636673	4424.2	0.399169	0.00018776	0.467268	0.000334709	0.327419	0.0160176
		0.640768	4070.17	0.403264	0.00018791	0.471363	0.000334894	0.331805	0.0159848
		0.644863	3854.09	0.407359	0.000192625	0.475458	0.000335046	0.336191	0.0159632
		0.648958	3766.74	0.411454	0.00019691	0.479552	0.000335167	0.340577	0.0159585
		0.657147	3609.09	0.415549	0.000200758	0.483647	0.000335146	0.344963	0.0159578
		0.661242	3695.15	0.419644	0.000196234	0.487742	0.000335162	0.349349	0.0159477
		0.669432	3847.56	0.423739	0.000203878	0.491837	0.000335212	0.353735	0.0158929
		0.673527	3860.66	0.427833	0.000217029	0.495932	0.00033544	0.358121	0.0158328
		0.677622	3627.11	0.431928	0.000225136	0.500027	0.000335836	0.362507	0.0158146
		0.681717	3355.33	0.436023	0.000228494	0.504122	0.000336393	0.366893	0.0157951
		0.685812	3072.12	0.440118	0.000217623	0.508217	0.000337211	0.371279	0.0157918
		0.689907	2788.26	0.444213	0.000218378	0.512312	0.000338095	0.375665	0.015769
		0.694001	2512.08	0.448308	0.000235187	0.516406	0.000339305	0.380051	0.0156888
		0.698096	2345.15	0.452403	0.000257958	0.520501	0.000340612	0.384437	0.0156221
		0.702191	2261.06	0.456498	0.000249671	0.524596	0.000341841	0.388823	0.0156093
		0.706286	2188.49	0.460593	0.000212139	0.528691	0.000342995	0.393209	0.0156128
		0.714476	2346.14	0.464687	0.000175664	0.532786	0.000343332	0.397595	0.0156102
		0.718571	2636.8	0.468782	0.000160165	0.536881	0.000342382	0.401981	0.0156072
		0.722666	2706.84	0.472877	0.000147481	0.540976	0.000341806	0.406367	0.0155768
		0.726761	2562.37	0.476972	0.000137464	0.545071	0.000341692	0.410753	0.0155474
		0.730855	2467.28	0.481067	0.000131141	0.549166	0.00034144	0.415139	0.0155219
		0.74314	2355.43	0.485162	0.000125792	0.55326	0.000341047	0.419525	0.0155046
		0.747235	2230.33	0.489257	0.000119118	0.557355	0.000339948	0.423911	0.01552
		0.75133	2131.07	0.493352	0.000111197	0.56145	0.000338835	0.428297	0.0155294
		0.755425	2016.35	0.497447	0.000100287	0.565545	0.00033771	0.432683	0.0154831
		0.75952	1886.91	0.501542	0.000104146	0.56964	0.000336378	0.437069	0.0154273
		0.763615	2005.26	0.505636	0.000108737	0.573735	0.000336308	0.441455	0.0154055
		0.76771	2172.43	0.509731	0.00011401	0.57783	0.000336368	0.445841	0.0153767
		0.771804	2271.17	0.513826	0.000112581	0.581925	0.000336397	0.450227	0.0153785
		0.775899	2302.1	0.517921	0.000104852	0.58602	0.000336397	0.454613	0.0153833
		0.779994	2100.06	0.522016	8.19228e-05	0.590114	0.000337174	0.458999	0.0153427
		0.784089	1930.42	0.526111	6.71706e-05	0.594209	0.000338101	0.463385	0.0153074
		0.788184	1747.45	0.530206	6.42242e-05	0.598304	0.000338695	0.467771	0.0152865
		0.792279	1559.61	0.534301	6.16576e-05	0.602399	0.000338973	0.472157	0.0152692
		0.796374	1283.31	0.538396	5.96832e-05	0.606494	0.00033891	0.476543	0.0152785
		0.800469	1100.39	0.54249	5.75132e-05	0.610589	0.000339094	0.480929	0.0152746
		0.804564	964.52	0.546585	5.51649e-05	0.614684	0.000339417	0.485315	0.0152201
		0.808658	863.785	0.55068	5.15224e-05	0.618779	0.000339762	0.489701	0.0151726
		0.812753	1339.29	0.554775	4.66616e-05	0.622874	0.000340127	0.494087	0.0151268
		0.816848	1626.03	0.55887	4.07875e-05	0.626969	0.000340003	0.498473	0.0150854
		0.820943	1766.2	0.562965	3.39504e-05	0.631063	0.000339558	0.502859	0.0150696
		0.825038	1887.19	0.56706	1.7189e-05	0.635158	0.000338809	0.507245	0.0150577
		0.829133	1887.76	0.571155	-2.36485e-05	0.639253	0.000338639	0.511631	0.0150108
		0.833228	1935.56	0.57525	-5.49755e-05	0.643348	0.00033942	0.516017	0.0149564
		0.845512	1799.24	0.579344	-6.86079e-05	0.647443	0.000340268	0.520403	0.0149266
		0.849607	1706.81	0.583439	-6.819e-05	0.651538	0.00034109	0.524789	0.0149142
		0.853702	1681.03	0.587534	-5.19988e-05	0.655633	0.000341889	0.529175	0.0149196
		0.857797	1654.79	0.591629	2.75842e-05	0.659728	0.000342141	0.533561	0.0149301
		0.861892	1568.54	0.595724	9.18684e-05	0.663823	0.000342339	0.537947	0.014903
		0.865987	1435.08	0.599819	0.000141757	0.667917	0.000342485	0.542333	0.0148501
		0.870082	1287.31	0.603914	0.000141494	0.672012	0.000342161	0.546719	0.014814
		0.874177	1170.09	0.608009	0.000130765	0.676107	0.00034169	0.551105	0.0147931
		0.878272	1119.9	0.612104	0.000125625	0.680202	0.00034108	0.555491	0.0147686
		0.882367	1097.2	0.616199	0.000125751	0.684297	0.000339666	0.559877	0.0147771
		0.886461	1109.82	0.620293	0.00012866	0.688392	0.000338395	0.564263	0.0147682
		0.898746	1102.05	0.624388	0.000154786	0.692487	0.000337259	0.568649	0.014695
		0.902841	1187.97	0.628483	0.00017152	0.696582	0.000336869	0.573035	0.0146555
		0.906936	1013.82	0.632578	0.000179415	0.700677	0.000336742	0.577421	0.0146486
		0.911031	915.309	0.636673	0.000146384	0.704771	0.000336753	0.581807	0.0146396
		0.915126	1129.02	0.640768	0.000108409	0.708866	0.000336894	0.586193	0.0146454
		0.919221	1431.52	0.644863	0.000108694	0.712961	0.000337032	0.590579	0.0146179
		0.923315	1666.69	0.648958	0.000109545	0.717056	0.000337166	0.594965	0.0145832
		0.92741	1727.91	0.653053	0.00010898	0.721151	0.000336957	0.599351	0.0145708
		0.931505	1777.32	0.657147	0.00010708	0.725246	0.000336813	0.603737	0.014542
		0.9356	1816.29	0.661242	0.000136295	0.729341	0.000336729	0.608123	0.0145388
		0.94379	1721.05	0.665337	0.000175561	0.733436	0.000336613	0.612509	0.0145377
		0.947885	1824.85	0.669432	0.000204188	0.737531	0.000336629	0.616895	0.0145136
		0.95198	1960.3	0.673527	0.0002228	0.741626	0.000336624	0.621281	0.0144744
		0.956075	2013.9	0.677622	0.000222203	0.74572	0.000336602	0.625667	0.014415
		0.960169	2048.46	0.681717	0.000208781	0.749815	0.000336416	0.630053	0.0143695
		0.964264	2014.53	0.685812	0.000194	0.75391	0.000335263	0.634439	0.0143758
		0.968359	1860.94	0.689907	0.000175506	0.758005	0.000334563	0.638825	0.0143824
		0.972454	1747.52	0.694001	0.000144635	0.7621	0.000334732	0.643211	0.0143499
		0.976549	1659.39	0.698096	0.000116607	0.766195	0.000335478	0.647597	0.0142988
		0.980644	1551.25	0.702191	0.00011308	0.77029	0.000336164	0.651983	0.0142567
		0.984739	1480.4	0.706286	0.000120523	0.774385	0.000336792	0.656369	0.014248
		0.988834	1432.81	0.710381	0.000138294	0.77848	0.000337442	0.660755	0.0142603
		0.997023	1366.1	0.714476	0.000190356	0.782574	0.000338113	0.665141	0.0142982
		1.00521	1325.94	0.718571	0.000245152	0.786669	0.000337484	0.669527	0.0142798
		1.00931	1268.73	0.722666	0.000268888	0.790764	0.000336196	0.673913	0.0142205
		1.0134	1098.05	0.726761	0.000263393	0.794859	0.000335191	0.678299	0.0142003
		1.0175	1077.56	0.730855	0.000252958	0.798954	0.00033438	0.682685	0.0141958
		1.02159	1212.4	0.73495	0.000238557	0.803049	0.000333429	0.687071	0.0142018
		1.02569	1258.93	0.739045	0.000220432	0.807144	0.000332345	0.691457	0.0142083
		1.02978	1352.81	0.74314	0.000192242	0.811239	0.000331458	0.695843	0.0141821
		1.03388	1400.91	0.747235	0.000181894	0.815334	0.000331448	0.700229	0.0141405
		1.04207	1328.6	0.75133	0.000171825	0.819428	0.000331457	0.704615	0.0141211
		1.04616	1242.27	0.755425	0.000162005	0.823523	0.000331482	0.709001	0.0141048
		1.05026	1194.93	0.75952	0.000144134	0.827618	0.000331288	0.713387	0.0140929
		1.05845	1510.54	0.763615	0.000146272	0.831713	0.000330633	0.717773	0.0141075
		1.06254	1732.27	0.76771	0.000140193	0.835808	0.000330354	0.722159	0.0141002
		1.06664	1901.33	0.771804	0.000126379	0.839903	0.000330225	0.726545	0.0140594
		1.07073	1880.92	0.775899	0.000122205	0.843998	0.000330237	0.730931	0.0140281
		1.07483	1774.43	0.779994	0.000122093	0.848093	0.000330935	0.735317	0.0140155
		1.07892	1682.62	0.784089	0.000120751	0.852188	0.000331669	0.739703	0.0140353
		1.08302	1597.06	0.788184	0.000118252	0.856282	0.00033204	0.744089	0.0140535
		1.08711	1519.61	0.792279	0.000109605	0.860377	0.000332382	0.748475	0.0140388
		1.0953	1625.99	0.796374	8.23932e-05	0.864472	0.000332696	0.752861	0.01401
		1.0994	1709.8	0.800469	7.18508e-05	0.868567	0.000332216	0.757247	0.0139756
		1.10349	1796.39	0.804564	6.332e-05	0.872662	0.00033082	0.761633	0.013961
		1.10759	1852.8	0.808658	5.66781e-05	0.876757	0.000331122	0.766019	0.013945
		1.11578	1692.26	0.812753	9.6678e-05	0.880852	0.000331426	0.770405	0.0139246
		1.11987	1487.46	0.816848	0.000117191	0.884947	0.000331732	0.774791	0.0139289
		1.12397	1419.57	0.820943	0.000119359	0.889042	0.000331769	0.779177	0.0138902
		1.13215	1377.74	0.825038	0.000129916	0.893137	0.00033155	0.783563	0.0138418
		1.13625	1308.22	0.829133	0.000153133	0.897231	0.000331242	0.787949	0.0138319
		1.14444	1395.01	0.833228	0.000183588	0.901326	0.000330849	0.792335	0.0138316
		1.14853	1439.48	0.837323	0.000215232	0.905421	0.000329806	0.796721	0.0138567
		1.15263	1476.52	0.841418	0.000235947	0.909516	0.000328755	0.801107	0.0138462
		1.16491	1551.6	0.845512	0.000246366	0.913611	0.000327698	0.805493	0.0138006
		1.16901	1717.66	0.849607	0.000257392	0.917706	0.000326377	0.809879	0.0138006
		1.1731	1922.65	0.853702	0.000275289	0.921801	0.000325121	0.814265	0.0138015
		1.1772	2074.22	0.857797	0.000292027	0.925896	0.000324289	0.818651	0.013803
		1.18129	2167.47	0.861892	0.000307675	0.929991	0.00032379	0.823037	0.0138425
		1.18539	2286.96	0.865987	0.000307991	0.934085	0.000323478	0.827423	0.0138404
		1.18948	2404.5	0.870082	0.000302505	0.93818	0.00032328	0.831809	0.0138097
		1.19358	2509.3	0.874177	0.000291549	0.942275	0.000321911	0.836195	0.0137929
		1.19767	2410.54	0.878272	0.000276981	0.94637	0.00031943	0.840581	0.0137875
		1.20177	2347.7	0.882367	0.000259908	0.950465	0.000317479	0.844967	0.0138002
		1.20586	2254.34	0.886461	0.000240477	0.95456	0.000315531	0.849353	0.0138189
		1.20996	2132.36	0.890556	0.000223668	0.958655	0.000313584	0.853739	0.0138258
		1.21405	2055.24	0.894651	0.000213432	0.96275	0.000312568	0.858125	0.0137975
		1.21815	2005.84	0.898746	0.000204815	0.966845	0.000312045	0.862511	0.0137723
		1.22224	1879.2	0.902841	0.000196634	0.970939	0.000311742	0.866897	0.0137595
		1.22634	1703.5	0.906936	0.000188843	0.975034	0.00031148	0.871283	0.0137654
		1.23043	1577.39	0.911031	0.000180341	0.979129	0.000311255	0.875669	0.0138035
		1.23453	1497.06	0.915126	0.000202719	0.983224	0.000311222	0.880055	0.0137978
		1.23862	1526.19	0.919221	0.000234058	0.987319	0.000311353	0.884441	0.0137362
		1.24272	1585.64	0.923315	0.000241512	0.991414	0.000311521	0.888827	0.0136783
		1.255	1380.95	0.92741	0.000226477	0.995509	0.000311725	0.893213	0.0136426
		1.26319	1252.03	0.931505	0.00019745	0.999604	0.000310978	0.897599	0.0136136
		1.26729	1104.51	0.9356	0.000152444	1.0037	0.00031186	0.901985	0.0136161
		1.27138	942.121	0.939695	0.000111615	1.00779	0.000313308	0.906371	0.0136443
		1.27957	980.336	0.94379	9.19799e-05	1.01189	0.000315011	0.910757	0.0136169
		1.28367	1063.49	0.947885	0.000113994	1.01598	0.000316141	0.915143	0.0135765
		1.28776	1140.86	0.95198	0.000140962	1.02008	0.000316726	0.919529	0.0135649
		1.29186	1188.19	0.956075	0.000162235	1.02417	0.000316937	0.923915	0.0135833
		1.29595	1399.64	0.960169	0.000178153	1.02827	0.00031679	0.928301	0.013627
		1.30005	1665.95	0.964264	0.00017866	1.03236	0.000315747	0.932687	0.0136454
		1.30414	1868.06	0.968359	0.000158403	1.03646	0.000315506	0.937073	0.0136046
		1.30824	2023.04	0.972454	0.000150146	1.04055	0.000315552	0.941459	0.0135533
		1.31643	1749.21	0.976549	0.000147143	1.04465	0.000315226	0.945845	0.0135499
		1.32461	1641.27	0.980644	0.000145027	1.04874	0.000314547	0.950231	0.0135388
		1.32871	1610.36	0.984739	0.000141705	1.05284	0.000313214	0.954617	0.0135587
		1.3328	1641.82	0.988834	0.000137238	1.05693	0.00031173	0.959003	0.0135797
		1.34099	1748.65	0.992929	0.00013981	1.06103	0.000310103	0.963389	0.0135467
		1.34509	1900	0.997023	0.000143457	1.06512	0.000308882	0.967775	0.0135239
		1.34918	1556.26	1.00112	0.000147599	1.06922	0.000308049	0.972161	0.0135067
		1.35328	1597.1	1.00521	0.000149325	1.07331	0.000307583	0.976547	0.0135019
		1.35737	1763.57	1.00931	0.000148777	1.07741	0.000308117	0.980933	0.0135152
		1.36147	1980.16	1.0134	0.000138221	1.0815	0.000308406	0.985319	0.0135187
		1.36556	2130.34	1.0175	0.000121667	1.0856	0.000308463	0.989705	0.0135015
		1.36966	2226.29	1.02159	0.000124318	1.08969	0.000307936	0.994091	0.0134791
		1.37785	2132.14	1.02569	0.000150149	1.09379	0.000308521	0.998477	0.0134546
		1.38194	1944.54	1.02978	0.000171593	1.09788	0.000309294	1.00286	0.0134364
		1.38604	1793.03	1.03388	0.000188909	1.10198	0.000310244	1.00725	0.0134549
		1.39013	1693.01	1.03797	0.000193475	1.10607	0.000311291	1.01163	0.0134483
		1.39423	1624.24	1.04207	0.000186041	1.11017	0.000312249	1.01602	0.0133838
		1.39832	1554.46	1.04616	0.000148419	1.11426	0.000313122	1.02041	0.0133254
		1.40242	1403.2	1.05026	0.000135038	1.11836	0.000313152	1.02479	0.0132906
		1.40651	1333.65	1.05435	0.00017157	1.12245	0.000312382	1.02918	0.0132972
		1.41061	1363.86	1.05845	0.000240148	1.12655	0.000310964	1.03356	0.0133314
		1.4147	1600.93	1.06254	0.000309774	1.13064	0.000309108	1.03795	0.0133359
		1.4188	1802.75	1.06664	0.000365505	1.13474	0.000307418	1.04234	0.0132919
		1.42289	1888.82	1.07073	0.000408156	1.13883	0.000306085	1.04672	0.0132611
		1.42699	1652.07	1.07483	0.000381866	1.14292	0.000304882	1.05111	0.0132591
		1.43108	1156.08	1.07892	0.00035454	1.14702	0.000303804	1.05549	0.0132717
		1.43518	960.685	1.08302	0.000326239	1.15111	0.000302778	1.05988	0.0132795
		1.43927	1061.3	1.08711	0.000294241	1.15521	0.000301803	1.06427	0.0132825
		1.44337	1117.73	1.09121	0.000321939	1.1593	0.000301139	1.06865	0.0132738
		1.44746	1255.66	1.0953	0.000349327	1.1634	0.000300541	1.07304	0.0132403
		1.45156	1642.64	1.0994	0.000368841	1.16749	0.000300003	1.07742	0.0132367
		1.45565	4585.11	1.10349	0.000380946	1.17159	0.000299528	1.08181	0.013237
		1.48022	795.332	1.10759	0.000378495	1.17568	0.000299112	1.0862	0.0132502
		1.48432	908.731	1.11168	0.000375283	1.17978	0.000298318	1.09058	0.0132498
		1.48841	1080.25	1.11578	0.000358226	1.18387	0.000297744	1.09497	0.0132155
		1.49251	1073.33	1.11987	0.000328135	1.18797	0.000297307	1.09935	0.0131831
		1.4966	1046.1	1.12397	0.00030894	1.19206	0.000297	1.10374	0.0131506
		1.5007	1167.25	1.12806	0.000288236	1.19616	0.000297323	1.10813	0.0131434
		1.50479	1619.83	1.13215	0.000266103	1.20025	0.000297847	1.11251	0.0131575
		1.50889	5450.06	1.13625	0.000235817	1.20435	0.000298035	1.1169	0.0131778
		1.54574	9032.76	1.14034	0.000212862	1.20844	0.000297905	1.12128	0.0131586
		1.6604	672.7	1.14444	0.000221588	1.21254	0.00029684	1.12567	0.0131126
		1.66449	2293.29	1.14853	0.000231881	1.21663	0.000295321	1.13006	0.0131109
		1.66859	3278.86	1.15263	0.000221878	1.22073	0.000294113	1.13444	0.0131148
		1.67268	3116.41	1.15672	0.000192783	1.22482	0.000293201	1.13883	0.0131103
		1.67678	2730.08	1.16082	0.000154393	1.22892	0.000292407	1.14321	0.0130956
		1.68087	2353.08	1.16491	0.000133678	1.23301	0.000291869	1.1476	0.0130567
		1.68497	2112.44	1.16901	0.000138865	1.23711	0.000291576	1.15199	0.0130092
		1.68906	1951.78	1.1731	0.000153775	1.2412	0.000291983	1.15637	0.0129701
		1.69316	1780.77	1.1772	0.000163344	1.2453	0.000293194	1.16076	0.012965
		1.69725	1327.5	1.18129	0.000167871	1.24939	0.000294655	1.16514	0.0129718
		1.70134	1221.82	1.18539	0.000147117	1.25349	0.000295727	1.16953	0.012975
		1.70544	1082.61	1.18948	0.0001405	1.25758	0.000296429	1.17392	0.0129535
		1.70953	849.485	1.19358	0.000133186	1.26168	0.00029686	1.1783	0.0129395
		1.71363	550.415	1.19767	0.00012522	1.26577	0.000297034	1.18269	0.0129307
		1.71772	1064.04	1.20177	0.000111107	1.26987	0.000296401	1.18707	0.0129099
		1.72182	1402.93	1.20586	0.000105095	1.27396	0.000296315	1.19146	0.0129209
		1.72591	1578.94	1.20996	0.000102448	1.27806	0.000296409	1.19585	0.012936
		1.73001	1557.22	1.21405	0.000102973	1.28215	0.000296261	1.20023	0.0129173
		1.7341	1729.45	1.21815	0.000100255	1.28625	0.000295882	1.20462	0.0128789
		1.7382	1996.76	1.22224	9.44752e-05	1.29034	0.000296255	1.209	0.0128606
		1.74229	2068.36	1.22634	8.02637e-05	1.29444	0.000296605	1.21339	0.0128724
		1.74639	1977.12	1.23043	7.48769e-05	1.29853	0.000296931	1.21778	0.0128726
		1.75048	1824.61	1.23453	7.13134e-05	1.30263	0.000296696	1.22216	0.0128774
		1.75458	1700.59	1.23862	6.14409e-05	1.30672	0.000295984	1.22655	0.0128492
		1.75867	1632.35	1.24272	4.56452e-05	1.31082	0.000294817	1.23093	0.0128018
		1.76277	1612.96	1.24681	2.50892e-05	1.31491	0.000292696	1.23532	0.0127872
		1.77096	1393.95	1.25091	1.13162e-05	1.31901	0.000290663	1.23971	0.0127498
		1.77505	1279.08	1.255	-6.5066e-07	1.3231	0.000288712	1.24409	0.0127504
		1.78734	1210.16	1.2591	7.17255e-06	1.3272	0.00028639	1.24848	0.0127829
		1.79143	952.423	1.26319	4.46601e-05	1.33129	0.000285269	1.25286	0.0127599
		1.79553	533.296	1.26729	6.85446e-05	1.33538	0.000284766	1.25725	0.0127234
		1.79962	459.461	1.27138	7.96313e-05	1.33948	0.000284532	1.26164	0.0126927
		1.80372	427.307	1.27548	6.21605e-05	1.34357	0.000284553	1.26602	0.0126684
		1.81191	455.488	1.27957	7.7872e-05	1.34767	0.000285369	1.27041	0.0126692
		1.816	490.768	1.28367	9.89876e-05	1.35176	0.000286288	1.27479	0.012644
		1.8201	540.712	1.28776	0.000115069	1.35586	0.000287069	1.27918	0.0126079
		1.82419	589.421	1.29186	0.000126412	1.35995	0.000287721	1.28357	0.0125781
		1.82829	660.388	1.29595	0.000127127	1.36405	0.000288013	1.28795	0.0125479
		1.83238	746.124	1.30005	0.000151227	1.36814	0.000286517	1.29234	0.0125336
		1.83648	848.569	1.30414	0.000176169	1.37224	0.000285744	1.29672	0.0125154
		1.84057	900.746	1.30824	0.000200685	1.37633	0.000286178	1.30111	0.0125259
		1.84467	857.726	1.31233	0.000214069	1.38043	0.000286821	1.3055	0.0125236
		1.84876	797.194	1.31643	0.000216979	1.38452	0.000287094	1.30988	0.0124856
		1.85286	827.678	1.32052	0.000238468	1.38862	0.000287015	1.31427	0.0124618
		1.85695	867.203	1.32461	0.000260952	1.39271	0.000286179	1.31865	0.0124335
		1.86105	892.526	1.32871	0.000260486	1.39681	0.00028553	1.32304	0.0124103
		1.86514	903.714	1.3328	0.000238394	1.4009	0.000284984	1.32743	0.0124421
		1.86924	858.268	1.3369	0.000212638	1.405	0.000284538	1.33181	0.0124552
		1.87333	798.248	1.34099	0.000184136	1.40909	0.000284331	1.3362	0.0124042
		1.87743	668.537	1.34509	0.000153037	1.41319	0.000284351	1.34058	0.0123833
		1.88152	639.773	1.34918	0.00011929	1.41728	0.000284397	1.34497	0.0123738
		1.8938	626.537	1.35328	0.000136422	1.42138	0.000284466	1.34936	0.012368
		1.8979	590.197	1.35737	0.000156621	1.42547	0.000284115	1.35374	0.0123894
		1.90199	549.028	1.36147	0.000172851	1.42957	0.000283889	1.35813	0.0123648
		1.90609	512.444	1.36556	0.000185346	1.43366	0.000283746	1.36251	0.0123314
		1.91018	477.691	1.36966	0.000190951	1.43776	0.000283103	1.3669	0.012312
		1.91428	450.935	1.37375	0.000176606	1.44185	0.000282664	1.37129	0.0122871
		1.91837	439.042	1.37785	0.000143484	1.44595	0.000282323	1.37567	0.0122936
		1.92247	474.223	1.38194	0.000114015	1.45004	0.000282076	1.38006	0.0123127
		1.92656	560.681	1.38604	9.26191e-05	1.45414	0.000282636	1.38444	0.0122965
		1.93066	659.928	1.39013	7.19665e-05	1.45823	0.000282964	1.38883	0.0122485
		1.93475	757.806	1.39423	5.20136e-05	1.46233	0.000283071	1.39322	0.0122069
		1.93885	845.064	1.39832	2.58649e-05	1.46642	0.000282603	1.3976	0.0121972
		1.94294	874.861	1.40242	-4.39616e-06	1.47052	0.000280852	1.40199	0.0121932
		1.94704	780.885	1.40651	-1.77466e-05	1.47461	0.0002806	1.40637	0.0121748
		1.95113	707.085	1.41061	-2.9889e-05	1.47871	0.000281955	1.41076	0.0121446
		1.95523	672.445	1.4147	-4.08961e-05	1.4828	0.000283386	1.41515	0.0120857
		1.95932	658.89	1.4188	-4.13725e-05	1.4869	0.000284564	1.41953	0.0120392
		1.96342	641.379	1.42289	-3.91357e-05	1.49099	0.0002855	1.42392	0.0120325
		1.97161	586.759	1.42699	-3.63248e-05	1.49509	0.000285846	1.4283	0.0120313
		1.9757	628.261	1.43108	-3.29729e-05	1.49918	0.000286536	1.43269	0.0120397
		1.9798	572.713	1.43518	-9.83635e-06	1.50328	0.000287352	1.43708	0.0120243
		1.98389	608.99	1.43927	2.40686e-05	1.50737	0.000287701	1.44146	0.0119838
		1.98799	888.068	1.44337	6.0232e-05	1.51147	0.000287606	1.44585	0.0119632
		1.99208	1453.08	1.44746	8.13853e-05	1.51556	0.000287443	1.45023	0.0119385
		1.99618	1715.71	1.45156	8.84051e-05	1.51966	0.000287758	1.45462	0.0119234
		2.00027	1483.09	1.45565	6.74623e-05	1.52375	0.000288201	1.45901	0.011932
		2.00437	1312.13	1.45975	3.37997e-05	1.52784	0.00028873	1.46339	0.0119143
		2.00846	1107.05	1.46384	6.7421e-06	1.53194	0.000289322	1.46778	0.0118633
		2.01256	804.941	1.46794	-7.92133e-06	1.53603	0.000289783	1.47216	0.011829
		2.01665	705.725	1.47203	-8.91746e-06	1.54013	0.000290122	1.47655	0.0118276
		2.02484	860.003	1.47613	-4.65494e-06	1.54422	0.000290043	1.48094	0.011823
		2.02894	1053.06	1.48022	4.55796e-06	1.54832	0.000289101	1.48532	0.0118332
		2.03303	1276.99	1.48432	2.04266e-05	1.55241	0.000288965	1.48971	0.0118368
		2.03713	1169.23	1.48841	1.89199e-05	1.55651	0.000288685	1.49409	0.0117964
		2.04122	1076.52	1.49251	1.04177e-06	1.5606	0.00028827	1.49848	0.0117664
		2.04532	919.587	1.4966	-1.12522e-05	1.5647	0.000287486	1.50287	0.0117393
		2.04941	763.863	1.5007	-2.26722e-05	1.56879	0.000286234	1.50725	0.0117042
		2.05351	562.105	1.50479	-3.32682e-05	1.57289	0.000284175	1.51164	0.0117072
		2.0576	450.61	1.50889	-1.09378e-05	1.57698	0.000281892	1.51602	0.0116864
		2.0617	353.147	1.51298	7.06291e-06	1.58108	0.000280665	1.52041	0.0116242
		2.06579	254.309	1.51707	2.09903e-05	1.58517	0.00027988	1.5248	0.0116001
		2.06989	194.302	1.52117	1.8766e-05	1.58927	0.000279514	1.52918	0.0115684
		2.07398	249.55	1.52526	1.1195e-06	1.59336	0.000279067	1.53357	0.0115511
		2.07808	596.034	1.52936	-1.20386e-05	1.59746	0.000278542	1.53795	0.011571
		2.08217	548.617	1.53345	-2.34026e-05	1.60155	0.000277483	1.54234	0.0115554
		2.08626	367.071	1.53755	-3.48648e-05	1.60565	0.000276975	1.54673	0.0115113
		2.09036	356.553	1.54164	-4.6431e-05	1.60974	0.000276513	1.55111	0.0114637
		2.09855	480.97	1.54574	-5.08557e-05	1.61384	0.000276096	1.5555	0.0114161
		2.10264	966.693	1.54983	-5.32934e-05	1.61793	0.000276043	1.55988	0.0113673
		2.10674	368.417	1.55393	-6.03786e-05	1.62203	0.000276181	1.56427	0.0113602
		2.11083	207.964	1.55802	-7.18348e-05	1.62612	0.000276245	1.56866	0.0113628
		2.11493	200.466	1.56212	-9.13723e-05	1.63022	0.000276236	1.57304	0.011307
		2.11902	555.922	1.56621	-0.000118508	1.63431	0.000276517	1.57743	0.0112802
		2.12312	1291.03	1.57031	-0.000152983	1.63841	0.000277978	1.58181	0.0112542
		2.31148	2731.36	1.5744	-0.000181521	1.6425	0.000279772	1.5862	0.0112241
		2.31558	1331.73	1.5785	-0.000196571	1.6466	0.000281633	1.59059	0.011247
		2.31967	1750.82	1.58259	-0.00019834	1.65069	0.000283298	1.59497	0.0112535
		2.32377	2073.29	1.58669	-0.0001876	1.65479	0.000284777	1.59936	0.0112295
		2.32786	2424.69	1.59078	-0.000173304	1.65888	0.000285347	1.60374	0.0111742
		2.33196	2722.82	1.59488	-0.00017534	1.66298	0.000285526	1.60813	0.0111451
		2.33605	2579.99	1.59897	-0.00019278	1.66707	0.000285859	1.61252	0.0111399
		2.34015	2441.18	1.60307	-0.000209614	1.67117	0.000285912	1.6169	0.0111571
		2.34424	2298.77	1.60716	-0.00022256	1.67526	0.000285701	1.62129	0.0111741
		2.34834	2161.27	1.61126	-0.000237065	1.67936	0.000284193	1.62567	0.0111375
		2.35243	2082.57	1.61535	-0.00025301	1.68345	0.00028305	1.63006	0.0110953
		2.35653	1946.18	1.61945	-0.000228881	1.68755	0.000282041	1.63445	0.011051
		2.36062	1748.36	1.62354	-0.000207382	1.69164	0.000281026	1.63883	0.0110566
		2.36472	1536.46	1.62764	-0.000188358	1.69574	0.000280005	1.64322	0.0110675
		2.36881	1312.15	1.63173	-0.000174185	1.69983	0.000278636	1.6476	0.0110424
		2.37291	1160.36	1.63583	-0.000148983	1.70393	0.000275777	1.65199	0.0110255
		2.377	1679.12	1.63992	-0.000118871	1.70802	0.000273062	1.65638	0.0109857
		2.3811	2755.6	1.64402	-9.15089e-05	1.71211	0.000272294	1.66076	0.0109674
		2.38519	3832.32	1.64811	-6.67304e-05	1.71621	0.000271636	1.66515	0.0109583
		2.38929	4874.65	1.65221	-3.34044e-05	1.7203	0.000270956	1.66953	0.0109664
		2.39338	5053.53	1.6563	4.83925e-06	1.7244	0.000270257	1.67392	0.0109898
		2.39748	5149.13	1.6604	4.54926e-05	1.72849	0.000269624	1.67831	0.0109676
		2.40157	4895.24	1.66449	8.5368e-05	1.73259	0.000269054	1.68269	0.0109461
		2.40567	4651.12	1.66859	0.000119926	1.73668	0.000268413	1.68708	0.0109097
		2.40976	4531.4	1.67268	0.000149488	1.74078	0.000267659	1.69146	0.0108833
		2.41386	4102.12	1.67678	0.000154767	1.74487	0.000266507	1.69585	0.0108793
		2.41795	3768.1	1.68087	0.000140077	1.74897	0.000267113	1.70024	0.0108648
		2.42205	3703.03	1.68497	0.000134704	1.75306	0.000267824	1.70462	0.0108201
		2.42614	3633.53	1.68906	0.000131532	1.75716	0.000268522	1.70901	0.0107764
		2.43433	3390.46	1.69316	0.000115894	1.76125	0.000269207	1.71339	0.0107571
		2.43843	2958.73	1.69725	8.85274e-05	1.76535	0.000269712	1.71778	0.0107295
		2.44252	2639.43	1.70134	7.77817e-05	1.76944	0.00026878	1.72217	0.0107197
		2.44662	2306.89	1.70544	7.79484e-05	1.77354	0.000268292	1.72655	0.0107146
		2.45071	1817.79	1.70953	8.837e-05	1.77763	0.000267919	1.73094	0.0106917
		2.45481	1374.75	1.71363	0.00010412	1.78173	0.000267653	1.73532	0.0106641
		2.4589	1044.3	1.71772	0.000152951	1.78582	0.000267762	1.73971	0.0106521
		2.46299	847.302	1.72182	0.000209074	1.78992	0.000267625	1.7441	0.0106531
		2.46709	779.622	1.72591	0.000237774	1.79401	0.000267254	1.74848	0.0106645
		2.47528	803.926	1.73001	0.000240662	1.79811	0.000266004	1.75287	0.0106824
		2.47937	837.35	1.7341	0.00025153	1.8022	0.000263841	1.75725	0.0106526
		2.49166	799.59	1.7382	0.000258931	1.8063	0.000263485	1.76164	0.0106252
		2.49575	670.128	1.74229	0.000263067	1.81039	0.000263188	1.76603	0.0106027
		2.49985	546.399	1.74639	0.000259812	1.81449	0.000262947	1.77041	0.0105834
		2.50394	540.057	1.75048	0.000254166	1.81858	0.000262599	1.7748	0.0105882
		2.50804	751.665	1.75458	0.000256958	1.82268	0.000261944	1.77918	0.0105837
		2.51213	1727.76	1.75867	0.000262371	1.82677	0.000260995	1.78357	0.0105485
		2.51623	12172.2	1.76277	0.000270251	1.83087	0.000257992	1.78796	0.010517
		2.52032	23155.4	1.76686	0.000277546	1.83496	0.000255827	1.79234	0.0104949
		2.52442	1753.98	1.77096	0.000284285	1.83906	0.000254975	1.79673	0.0104724
		2.52851	4090.82	1.77505	0.000289827	1.84315	0.000254704	1.80111	0.0104825
		2.53261	7209.79	1.77915	0.000293278	1.84725	0.000254986	1.8055	0.0105078
		2.5367	9416.35	1.78324	0.000294754	1.85134	0.000255107	1.80989	0.0104987
		2.5408	10376.9	1.78734	0.000289791	1.85544	0.000255076	1.81427	0.0104583
		2.54489	9561.31	1.79143	0.000258174	1.85953	0.000254575	1.81866	0.0104232
		2.54899	8903.52	1.79553	0.000219867	1.86363	0.000254171	1.82304	0.0104146
		2.55308	8454.05	1.79962	0.000205489	1.86772	0.00025386	1.82743	0.0104318
		2.55718	8149.38	1.80372	0.000214146	1.87182	0.00025331	1.83182	0.0104212
		2.56127	7878.3	1.80781	0.000220128	1.87591	0.000251702	1.8362	0.0103874
		2.56946	7930.15	1.81191	0.000223593	1.88001	0.000249739	1.84059	0.0103526
		2.58175	7910.47	1.816	0.000218676	1.8841	0.00024867	1.84497	0.0103081
		2.58584	7561.49	1.8201	0.000223132	1.8882	0.000248596	1.84936	0.0102939
		2.58994	6679.45	1.82419	0.000253008	1.89229	0.000249285	1.85375	0.0102936
		2.59403	5797.51	1.82829	0.000278744	1.89639	0.000250301	1.85813	0.0102878
		2.59813	5892.54	1.83238	0.000300588	1.90048	0.000251356	1.86252	0.0102832
		2.60222	6446.08	1.83648	0.000307384	1.90457	0.000252257	1.8669	0.0102262
		2.60632	7069.82	1.84057	0.000302675	1.90867	0.000253014	1.87129	0.0102037
		2.61041	7372.03	1.84467	0.000275373	1.91276	0.000253781	1.87568	0.0102009
		2.61451	6839.63	1.84876	0.00024886	1.91686	0.000254559	1.88006	0.0102255
		2.6186	5764.56	1.85286	0.000269736	1.92095	0.000255053	1.88445	0.0102745
		2.6227	4587.84	1.85695	0.000298782	1.92505	0.000255086	1.88883	0.0102627
		2.62679	3688.24	1.86105	0.000316375	1.92914	0.00025537	1.89322	0.0102166
		2.63089	3220.64	1.86514	0.000323185	1.93324	0.000256218	1.89761	0.0101947
		2.63498	3138.26	1.86924	0.000309458	1.93733	0.000257136	1.90199	0.0101984
		2.63908	3481.98	1.87333	0.000301892	1.94143	0.000257987	1.90638	0.0102187
		2.64317	3927.17	1.87743	0.000303925	1.94552	0.000258773	1.91076	0.0102436
		2.64727	4443.01	1.88152	0.000308423	1.94962	0.00026008	1.91515	0.0102506
		2.65136	4883.98	1.88562	0.000312918	1.95371	0.000261582	1.91954	0.0102173
		2.65545	5097.38	1.88971	0.000315091	1.95781	0.000263122	1.92392	0.0101752
		2.65955	5003.07	1.8938	0.000315085	1.9619	0.000264096	1.92831	0.0101705
		2.67183	4943.56	1.8979	0.000306177	1.966	0.000264533	1.93269	0.0101667
		2.68002	5071.43	1.90199	0.000288879	1.97009	0.000264585	1.93708	0.0101858
		2.68412	5178.77	1.90609	0.000241707	1.97419	0.000263622	1.94147	0.0102077
		2.68821	4891.07	1.91018	0.00019996	1.97828	0.000262018	1.94585	0.0101876
		2.69231	4281.18	1.91428	0.000175862	1.98238	0.000261542	1.95024	0.0101451
		2.6964	3962.64	1.91837	0.000157742	1.98647	0.000262068	1.95462	0.0101455
		2.70459	4122.24	1.92247	0.000139497	1.99057	0.000262536	1.95901	0.0101596
		2.70869	4284.4	1.92656	0.000121127	1.99466	0.000262947	1.9634	0.0101843
		2.71278	4446.5	1.93066	9.78234e-05	1.99876	0.000262931	1.96778	0.0101991
		2.72097	4390.34	1.93475	9.01733e-05	2.00285	0.00026277	1.97217	0.01016
		2.72507	4109.74	1.93885	8.9122e-05	2.00695	0.000262471	1.97655	0.0101094
		2.72916	3976.68	1.94294	8.58047e-05	2.01104	0.000262114	1.98094	0.010085
		2.73326	3916.73	1.94704	8.03552e-05	2.01514	0.000261702	1.98533	0.01009
		2.74145	3735.96	1.95113	7.10018e-05	2.01923	0.000260948	1.98971	0.0101041
		2.74554	3652.59	1.95523	7.10391e-05	2.02333	0.000259761	1.9941	0.0101021
		2.76602	3524.07	1.95932	7.20654e-05	2.02742	0.000259284	1.99848	0.0100567
		2.77011	3459.31	1.96342	7.40263e-05	2.03152	0.000258904	2.00287	0.0100256
		2.79059	3614.87	1.96751	7.19869e-05	2.03561	0.000258614	2.00726	0.0100384
		2.79468	4477.24	1.97161	6.61819e-05	2.03971	0.000258592	2.01164	0.0100677
		2.79878	10601.9	1.9757	2.58135e-05	2.0438	0.000258787	2.01603	0.0100968
		2.84791	11550.6	1.9798	9.24558e-06	2.0479	0.00025899	2.02041	0.0101046
		2.85201	6774.71	1.98389	4.41546e-05	2.05199	0.0002592	2.0248	0.01007
		2.8561	5427.9	1.98799	9.95893e-05	2.05609	0.000259218	2.02919	0.0100391
		2.8602	5699.14	1.99208	0.000140999	2.06018	0.000259632	2.03357	0.010042
		2.86429	44234.7	1.99618	0.00016921	2.06428	0.000259974	2.03796	0.0100491
		3.05266	11060.5	2.00027	0.000160412	2.06837	0.000260249	2.04234	0.0100751
		3.05675	6080.33	2.00437	0.000153695	2.07247	0.000260138	2.04673	0.0100807
		3.06085	7748.85	2.00846	0.000143054	2.07656	0.000260033	2.05112	0.0100785
		3.07723	67887.3	2.01256	0.00012872	2.08066	0.000259932	2.0555	0.0100704
		3.08132	26167.9	2.01665	0.000119346	2.08475	0.000259037	2.05989	0.0100638
		3.08542	24744.2	2.02075	0.000110979	2.08885	0.0002592	2.06427	0.0100904
		3.1018	6107.46	2.02484	9.94378e-05	2.09294	0.000259536	2.06866	0.0101083
		3.10589	4217.62	2.02894	8.48929e-05	2.09703	0.000260036	2.07305	0.0101033
		3.10999	4038.75	2.03303	6.34142e-05	2.10113	0.000260654	2.07743	0.0100827
		3.11408	3799.3	2.03713	6.92162e-05	2.10522	0.000261386	2.08182	0.0100812
		3.11818	3662.75	2.04122	7.01043e-05	2.10932	0.000262152	2.0862	0.0100854
		3.12227	3966.63	2.04532	6.63667e-05	2.11341	0.000262951	2.09059	0.0101045
		3.13046	4103.25	2.04941	5.91774e-05	2.11751	0.000263637	2.09498	0.0101361
		3.13456	4510.49	2.05351	4.87398e-05	2.1216	0.000264307	2.09936	0.0101361
		3.13865	5284.33	2.0576	3.10421e-05	2.1257	0.00026496	2.10375	0.010106
		3.14275	6244.41	2.0617	3.87144e-06	2.12979	0.000264929	2.10813	0.0100628
		3.14684	7214.2	2.06579	-1.66573e-05	2.13389	0.000263846	2.11252	0.0100571
		3.15094	8008.64	2.06989	-1.39385e-05	2.13798	0.000262854	2.11691	0.0100619
		3.15503	8431.27	2.07398	-9.06174e-06	2.14208	0.00026192	2.12129	0.0100751
		3.15913	8192.74	2.07808	-3.50513e-06	2.14617	0.000261042	2.12568	0.0100646
		3.16322	7952.15	2.08217	9.25533e-08	2.15027	0.000260118	2.13006	0.0100144
		3.16732	7620.8	2.08626	1.84615e-06	2.15436	0.000257248	2.13445	0.0100051
		3.17141	7197.21	2.09036	-7.36895e-07	2.15846	0.000254738	2.13884	0.00998695
		3.17551	6739.82	2.09445	-1.50473e-06	2.16255	0.00025278	2.14322	0.00997864
		3.1796	6263.4	2.09855	-1.89058e-06	2.16665	0.000250924	2.14761	0.0100146
		3.1837	5797.12	2.10264	-1.91709e-06	2.17074	0.000249166	2.15199	0.010037
		3.18779	5390.91	2.10674	4.47073e-07	2.17484	0.000248148	2.15638	0.0100141
		3.19189	4997.1	2.11083	-2.13917e-06	2.17893	0.000247634	2.16077	0.0099936
		3.19598	4524.29	2.11493	-9.37643e-06	2.18303	0.000247598	2.16515	0.0100124
		3.20008	4222.71	2.11902	-2.58508e-05	2.18712	0.00024765	2.16954	0.0100091
		3.20417	4054.87	2.12312	-4.3183e-05	2.19122	0.000247582	2.17392	0.0100361
		3.20827	3942.74	2.12721	-6.13241e-05	2.19531	0.000247402	2.17831	0.0100585
		3.21646	3709.7	2.13131	-9.10601e-05	2.19941	0.000245962	2.1827	0.0100397
		3.22055	3256.88	2.1354	-0.000101217	2.2035	0.00024398	2.18708	0.0100341
		3.22464	2775.12	2.1395	-0.000109791	2.2076	0.000242602	2.19147	0.0100272
		3.22874	2472.93	2.14359	-0.000118709	2.21169	0.00024152	2.19585	0.0100489
		3.23283	2371.2	2.14769	-0.00012795	2.21579	0.00024056	2.20024	0.0100784
		3.23693	2271.32	2.15178	-0.00014997	2.21988	0.000239715	2.20463	0.0101043
		3.24512	2208.83	2.15588	-0.000148546	2.22398	0.000239166	2.20901	0.0100681
		3.2574	2552.56	2.15997	-0.000146719	2.22807	0.000238897	2.2134	0.0100397
		3.2615	3093.83	2.16407	-0.000145326	2.23217	0.000238967	2.21778	0.0100647
		3.26559	3581.8	2.16816	-0.000144341	2.23626	0.000239359	2.22217	0.0100583
		3.26969	3806.26	2.17226	-0.000146888	2.24036	0.000240309	2.22656	0.0100754
		3.27378	3582.98	2.17635	-0.000152758	2.24445	0.000241626	2.23094	0.0101068
		3.27788	3037.42	2.18045	-0.000165728	2.24855	0.000243293	2.23533	0.0101174
		3.28197	2412.6	2.18454	-0.000169829	2.25264	0.000245192	2.23971	0.0101026
		3.28607	2112.3	2.18864	-0.000163472	2.25674	0.000247126	2.2441	0.010094
		3.29016	2249.57	2.19273	-0.000147271	2.26083	0.000249093	2.24849	0.0100957
		3.29835	2228.13	2.19683	-0.00012236	2.26493	0.000250652	2.25287	0.0101006
		3.30245	2052.98	2.20092	-9.70867e-05	2.26902	0.000251824	2.25726	0.0101158
		3.30654	1712.23	2.20502	-8.83391e-05	2.27312	0.000252176	2.26164	0.0100952
		3.31064	1439.65	2.20911	-9.51453e-05	2.27721	0.000250664	2.26603	0.0100603
		3.31473	1160.84	2.21321	-9.70209e-05	2.28131	0.000250239	2.27042	0.0100435
		3.31883	840.793	2.2173	-9.65289e-05	2.2854	0.000249791	2.2748	0.0100349
		3.32292	592.569	2.2214	-9.3821e-05	2.28949	0.000249319	2.27919	0.0100462
		3.32702	439.886	2.22549	-9.01293e-05	2.29359	0.000247984	2.28357	0.0100652
		3.33111	518.943	2.22959	-7.16071e-05	2.29768	0.000247186	2.28796	0.0100404
		3.33521	2590.1	2.23368	-4.88681e-05	2.30178	0.000246655	2.29235	0.0100021
		3.69556	4706.08	2.23778	-2.79472e-05	2.30587	0.000246181	2.29673	0.00999433
		3.69965	18069.8	2.24187	-8.72654e-06	2.30997	0.000245763	2.30112	0.00999774
		3.70375	112270	2.24597	6.08801e-06	2.31406	0.000245728	2.3055	0.0100228
		3.70784	97219.1	2.25006	1.67548e-05	2.31816	0.000245874	2.30989	0.0100501
		3.71194	73413.3	2.25416	2.00568e-05	2.32225	0.000246192	2.31428	0.0100228
		3.71603	62344.9	2.25825	3.18842e-05	2.32635	0.000248086	2.31866	0.00999493
		3.72422	62857.4	2.26235	4.257e-05	2.33044	0.000249992	2.32305	0.0100062
		3.73241	66758	2.26644	5.21831e-05	2.33454	0.000251657	2.32743	0.0100152
		3.73651	71011.2	2.27053	5.8043e-05	2.33863	0.000253092	2.33182	0.0100397
		3.7406	76850.5	2.27463	6.03648e-05	2.34273	0.000253731	2.33621	0.0100559
		3.7447	84802	2.27872	6.66642e-05	2.34682	0.00025439	2.34059	0.0100523
		3.74879	96641.3	2.28282	7.33256e-05	2.35092	0.00025507	2.34498	0.0100412
		3.75289	78355.6	2.28691	5.77946e-05	2.35501	0.000255388	2.34936	0.0100368
		3.75698	46842.2	2.29101	2.13721e-05	2.35911	0.000256341	2.35375	0.010062
		3.76108	26285.2	2.2951	1.90566e-06	2.3632	0.000257317	2.35814	0.010078
		3.76517	13541.6	2.2992	3.32833e-06	2.3673	0.000259004	2.36252	0.0100884
		3.76927	8672.35	2.30329	2.66682e-05	2.37139	0.000260569	2.36691	0.0100817
		3.77336	7669.32	2.30739	6.37403e-05	2.37549	0.000262019	2.37129	0.010064
		3.77746	7177.76	2.31148	0.000113749	2.37958	0.000263177	2.37568	0.0100692
		3.78155	6745.06	2.31558	0.000161441	2.38368	0.000263408	2.38007	0.0100876
		3.78565	6404.39	2.31967	0.000221556	2.38777	0.000263589	2.38445	0.0101326
		3.78974	6148.07	2.32377	0.000269736	2.39187	0.000263579	2.38884	0.0101523
		3.79383	5898.67	2.32786	0.000306692	2.39596	0.000262701	2.39322	0.0101462
		3.79793	5651.51	2.33196	0.00032004	2.40006	0.000262482	2.39761	0.010141
		3.80202	5486.66	2.33605	0.000304363	2.40415	0.000262599	2.402	0.010122
		3.80612	5314.62	2.34015	0.000300555	2.40825	0.000262511	2.40638	0.0101328
		3.81431	5155.82	2.34424	0.0002941	2.41234	0.000262226	2.41077	0.0101388
		3.8184	4902.99	2.34834	0.000285166	2.41644	0.000260544	2.41515	0.0101376
		3.8225	4492.59	2.35243	0.000268181	2.42053	0.000259054	2.41954	0.01013
		3.82659	4222.8	2.35653	0.000253521	2.42463	0.000258797	2.42393	0.010102
		3.83069	4016.68	2.36062	0.000238863	2.42872	0.000258896	2.42831	0.0100857
		3.83478	3903.18	2.36472	0.000224212	2.43282	0.000259334	2.4327	0.0100718
		3.84297	4562.63	2.36881	0.000208539	2.43691	0.000259881	2.43708	0.010102
		3.84707	5713.54	2.37291	0.000221508	2.44101	0.000260389	2.44147	0.0101262
		3.85116	8336.45	2.377	0.000273075	2.4451	0.000260858	2.44586	0.0101244
		3.85526	15594.9	2.3811	0.000362316	2.4492	0.000262163	2.45024	0.0101356
		3.85935	11547.4	2.38519	0.00047589	2.45329	0.000263605	2.45463	0.0101237
		3.86345	7723.2	2.38929	0.000543213	2.45739	0.000264243	2.45901	0.0101207
		3.86754	5249.33	2.39338	0.000566984	2.46148	0.000264117	2.4634	0.0101292
		3.87164	3302.29	2.39748	0.000558126	2.46558	0.000263815	2.46779	0.0101616
		3.87573	2625.6	2.40157	0.000543029	2.46967	0.000264142	2.47217	0.0101816
		3.87983	2426.34	2.40567	0.000526648	2.47376	0.000265864	2.47656	0.0101494
		3.88802	2588.35	2.40976	0.000503729	2.47786	0.000267789	2.48094	0.0101321
		3.89211	3013.13	2.41386	0.000474656	2.48195	0.00026935	2.48533	0.0101342
		3.89621	3610.83	2.41795	0.000455203	2.48605	0.000270564	2.48972	0.0101503
		3.9003	4836.12	2.42205	0.000435541	2.49014	0.000271093	2.4941	0.0101783
		3.9044	6644.97	2.42614	0.000415694	2.49424	0.000271266	2.49849	0.0101753
		3.90849	11787.1	2.43024	0.000383263	2.49833	0.000272064	2.50287	0.010142
		3.91259	88558.2	2.43433	0.000346452	2.50243	0.000272865	2.50726	0.0101441
		3.92078	26156.5	2.43843	0.000298703	2.50652	0.00027367	2.51165	0.0101564
		3.92487	10138.5	2.44252	0.000246246	2.51062	0.000274181	2.51603	0.0101648
		3.92897	7916.46	2.44662	0.00021432	2.51471	0.000274665	2.52042	0.0102111
		3.93306	8678.79	2.45071	0.000186102	2.51881	0.000275124	2.5248	0.0102124
		3.94125	67821	2.45481	0.000161364	2.5229	0.00027564	2.52919	0.0101792
		3.94944	10191.5	2.4589	0.000157973	2.527	0.000276198	2.53358	0.0101701
		3.95354	5126.01	2.46299	0.000156629	2.53109	0.000276795	2.53796	0.0101617
		3.95763	4034.37	2.46709	0.000162825	2.53519	0.000276999	2.54235	0.0101595
		3.96173	3997.05	2.47118	0.00016824	2.53928	0.000277119	2.54673	0.0101715
		3.97401	3857.86	2.47528	0.000172913	2.54338	0.00027749	2.55112	0.010165
		3.98629	3887.68	2.47937	0.000174309	2.54747	0.000277784	2.55551	0.0101316
		3.99448	3792.01	2.48347	0.000182406	2.55157	0.000278006	2.55989	0.0101208
		3.99858	3635.39	2.48756	0.000194006	2.55566	0.000276372	2.56428	0.0101219
		4.00267	3930.97	2.49166	0.000206115	2.55976	0.000275614	2.56866	0.0101477
		4.00677	4200.51	2.49575	0.000211425	2.56385	0.000275445	2.57305	0.010184
		4.01086	4377.54	2.49985	0.000210307	2.56795	0.000275425	2.57744	0.010188
		4.01496	4726.24	2.50394	0.000200472	2.57204	0.000275205	2.58182	0.0101879
		4.01905	5459.14	2.50804	0.000188556	2.57614	0.000274794	2.58621	0.0101799
		4.02315	10853	2.51213	0.000174697	2.58023	0.000274982	2.59059	0.010188
		4.02724	9895.48	2.51623	0.000153244	2.58433	0.000275129	2.59498	0.0102153
		4.03543	8258.76	2.52032	0.00013475	2.58842	0.000275235	2.59937	0.0102372
		4.03953	8930.94	2.52442	0.000141169	2.59252	0.000274964	2.60375	0.010244
		4.04362	14844.3	2.52851	0.000252092	2.59661	0.000274688	2.60814	0.010238
		4.11324	14799.3	2.53261	0.000384757	2.60071	0.000274407	2.61252	0.0102295
		4.11733	8645.01	2.5367	0.000482259	2.6048	0.000273741	2.61691	0.0102108
		4.12143	7590.07	2.5408	0.000546662	2.6089	0.000273651	2.6213	0.010227
		4.2197	6722.79	2.54489	0.000530984	2.61299	0.000273837	2.62568	0.0102539
		4.2238	5231.11	2.54899	0.000491695	2.61709	0.000274284	2.63007	0.0102475
		4.22789	5314.04	2.55308	0.000453412	2.62118	0.000274853	2.63445	0.0102423
		4.23199	5122.98	2.55718	0.000413404	2.62528	0.000275678	2.63884	0.0102309
		4.24837	5883.04	2.56127	0.000402697	2.62937	0.000276626	2.64323	0.0102318
		4.25246	9334.58	2.56537	0.00041757	2.63347	0.000277625	2.64761	0.0102406
		4.25656	18553.5	2.56946	0.000422937	2.63756	0.000278389	2.652	0.0102523
		4.26065	188612	2.57356	0.000419356	2.64166	0.000278928	2.65638	0.0102611
		4.3016	13484.9	2.57765	0.000382638	2.64575	0.000279521	2.66077	0.0102513
		4.3057	4536.27	2.58175	0.000341355	2.64985	0.000279698	2.66516	0.0102232
		4.30979	3877.9	2.58584	0.000302361	2.65394	0.000279481	2.66954	0.0101917
		4.31389	3662.66	2.58994	0.000265514	2.65804	0.000277647	2.67393	0.0102003
		4.31798	3553.58	2.59403	0.000227999	2.66213	0.000277024	2.67831	0.0102156
		4.32208	3763.05	2.59813	0.000200145	2.66622	0.000276418	2.6827	0.0102037
		4.32617	9402.13	2.60222	0.000199959	2.67032	0.00027583	2.68709	0.0101715
		4.33027	4986.47	2.60632	0.000202555	2.67441	0.000274718	2.69147	0.0101512
		4.33436	4346.28	2.61041	0.000201221	2.67851	0.000273662	2.69586	0.0101323
		4.33846	4511.71	2.61451	0.000196184	2.6826	0.000272622	2.70024	0.0101419
		4.34255	4684.97	2.6186	0.00018111	2.6867	0.000271598	2.70463	0.0101899
		4.34665	4878.42	2.6227	0.000155295	2.69079	0.000270264	2.70902	0.0101872
		4.35074	5032.4	2.62679	0.000138089	2.69489	0.000269031	2.7134	0.0101756
		4.35893	5158.68	2.63089	0.000122925	2.69898	0.000269199	2.71779	0.0101677
		4.36302	4856.22	2.63498	0.000109684	2.70308	0.000269576	2.72217	0.010144
		4.36712	4618.4	2.63908	0.000129115	2.70717	0.000269806	2.72656	0.0101288
		4.37121	4397.48	2.64317	0.000151582	2.71127	0.000269898	2.73095	0.0101514
		4.37531	4198.01	2.64727	0.000172958	2.71536	0.000268862	2.73533	0.0101764
		4.3794	4569.58	2.65136	0.000192251	2.71946	0.000268202	2.73972	0.0101622
		4.3835	4770.82	2.65545	0.00020957	2.72355	0.000268343	2.7441	0.0101306
		4.38759	5171.16	2.65955	0.000209842	2.72765	0.000268707	2.74849	0.010108
		4.39169	6691.56	2.66364	0.000219822	2.73174	0.000268173	2.75288	0.0101146
		4.39578	6798.06	2.66774	0.000230691	2.73584	0.000266787	2.75726	0.0101349
		4.39988	8018.52	2.67183	0.000242404	2.73993	0.000265578	2.76165	0.010141
		4.40397	9214.4	2.67593	0.000252616	2.74403	0.000264537	2.76603	0.0100967
		4.40807	10725.4	2.68002	0.000261425	2.74812	0.000264091	2.77042	0.0100625
		4.41216	10704.3	2.68412	0.000260561	2.75222	0.000264545	2.77481	0.0100569
		4.42854	6679.04	2.68821	0.000216283	2.75631	0.000265116	2.77919	0.0100562
		4.43264	5104.4	2.69231	0.000170601	2.76041	0.000265656	2.78358	0.0100781
		4.43673	4938.1	2.6964	0.000144336	2.7645	0.000266166	2.78796	0.010094
		4.44083	4986.11	2.7005	0.000119263	2.7686	0.000265309	2.79235	0.0100677
		4.44492	5487.56	2.70459	9.53044e-05	2.77269	0.000264695	2.79674	0.0100342
		4.44902	6290.17	2.70869	7.03982e-05	2.77679	0.000263956	2.80112	0.0100193
		4.45311	6571.05	2.71278	3.79771e-05	2.78088	0.0002631	2.80551	0.0100122
		4.45721	6365.16	2.71688	7.24398e-06	2.78498	0.000262286	2.80989	0.0100219
		4.4613	6233.86	2.72097	-2.18965e-05	2.78907	0.000262488	2.81428	0.00999729
		4.4654	6457	2.72507	-5.80241e-05	2.79317	0.000262568	2.81867	0.00994151
		4.46949	9409.24	2.72916	-7.3622e-05	2.79726	0.00026253	2.82305	0.00990243
		4.47359	66911.4	2.73326	-8.21536e-05	2.80136	0.00026214	2.82744	0.00988604
		4.56367	71725.2	2.73735	-8.40321e-05	2.80545	0.000261624	2.83182	0.00988266
		4.56777	18595	2.74145	-7.9863e-05	2.80955	0.000260736	2.83621	0.00990918
		4.57186	15386.2	2.74554	-6.9777e-05	2.81364	0.000259856	2.8406	0.00992858
		4.57596	14657.8	2.74964	-6.32369e-05	2.81774	0.000259597	2.84498	0.00989346
		4.59234	18411.7	2.75373	-6.00304e-05	2.82183	0.000259551	2.84937	0.00987552
		4.59643	57651.1	2.75783	-6.43947e-05	2.82593	0.000258828	2.85375	0.0098761
		8.67085	2.04014e+07	2.76192	-9.28316e-05	2.83002	0.000257463	2.85814	0.00985963
		8.67495	9.57694e+06	2.76602	-0.000124905	2.83412	0.000255259	2.86253	0.00986688
		8.67904	1.74211e+07	2.77011	-0.000153896	2.83821	0.000253781	2.86691	0.0098915
		8.69133	2.17309e+08	2.77421	-0.000179982	2.84231	0.000252992	2.8713	0.00987276
		8.69542	8.471e+06	2.7783	-0.000203804	2.8464	0.000252804	2.87568	0.00983094
		8.69952	7.99075e+06	2.7824	-0.000219101	2.8505	0.00025276	2.88007	0.00980352
		8.70361	2.7268e+07	2.78649	-0.000226373	2.85459	0.000251554	2.88446	0.0097784
		8.71999	3.82654e+07	2.79059	-0.000233186	2.85868	0.000249245	2.88884	0.009803
		8.72409	1.03512e+07	2.79468	-0.000243399	2.86278	0.000247992	2.89323	0.00982109
		8.72818	9.49561e+06	2.79878	-0.000256815	2.86687	0.000248504	2.89761	0.00977453
		8.73228	2.04715e+07	2.80287	-0.000261374	2.87097	0.000249786	2.902	0.00973693
		8.74456	1.78655e+07	2.80697	-0.000257678	2.87506	0.000250767	2.90639	0.00970635
		8.74865	7.08006e+06	2.81106	-0.000252247	2.87916	0.000251464	2.91077	0.00968547
		8.75275	5.68606e+06	2.81516	-0.000252132	2.88325	0.000251584	2.91516	0.00969505
		8.75684	6.30655e+06	2.81925	-0.000257026	2.88735	0.000250572	2.91954	0.009716
		8.76094	5.86423e+06	2.82335	-0.000258953	2.89144	0.000250236	2.92393	0.00969046
		8.76503	4.75271e+06	2.82744	-0.000253041	2.89554	0.000250218	2.92832	0.00964131
		8.76913	3.85401e+06	2.83154	-0.000239748	2.89963	0.000250173	2.9327	0.0096212
		8.77322	3.14002e+06	2.83563	-0.000198177	2.90373	0.000250099	2.93709	0.00960849
		8.77732	2.77795e+06	2.83973	-0.00015874	2.90782	0.000250065	2.94147	0.00962047
		8.78551	3.09759e+06	2.84382	-0.000121299	2.91192	0.000250068	2.94586	0.00963445
		8.7896	3.43072e+06	2.84791	-8.14891e-05	2.91601	0.00024949	2.95025	0.00958635
		8.7937	3.62973e+06	2.85201	-4.80769e-05	2.92011	0.000248109	2.95463	0.00952894
		8.80189	2.93188e+06	2.8561	-2.06847e-05	2.9242	0.000245965	2.95902	0.00949827
		8.80598	2.27397e+06	2.8602	-1.98314e-05	2.9283	0.000244578	2.9634	0.00946115
		8.81008	2.40992e+06	2.86429	-2.64428e-05	2.93239	0.000246301	2.96779	0.00945859
		8.81417	2.6098e+06	2.86839	-4.71387e-05	2.93649	0.000248037	2.97218	0.00945453
		8.81827	2.53347e+06	2.87248	-6.53324e-05	2.94058	0.000249671	2.97656	0.00940977
		8.82236	2.33222e+06	2.87658	-7.49815e-05	2.94468	0.000251208	2.98095	0.00939064
		8.82646	2.03559e+06	2.88067	-8.28663e-05	2.94877	0.000252558	2.98533	0.00937756
		8.83055	1.76971e+06	2.88477	-9.59038e-05	2.95287	0.000253478	2.98972	0.0093691
		8.83465	1.74142e+06	2.88886	-0.000113792	2.95696	0.000253989	2.99411	0.00937758
		8.83874	1.82151e+06	2.89296	-0.000120126	2.96106	0.000254477	2.99849	0.00937938
		8.84284	1.90137e+06	2.89705	-0.000121216	2.96515	0.000254944	3.00288	0.00936874
		8.84693	1.97691e+06	2.90115	-0.000121417	2.96925	0.000255161	3.00726	0.00932523
		8.85512	1.71188e+06	2.90524	-0.000120776	2.97334	0.000255239	3.01165	0.00928206
		8.85922	1.58267e+06	2.90934	-9.18036e-05	2.97744	0.000255185	3.01604	0.00927522
		8.86331	1.48714e+06	2.91343	-6.75162e-05	2.98153	0.000255604	3.02042	0.00926298
		8.86741	1.57119e+06	2.91753	-4.76427e-05	2.98563	0.000256165	3.02481	0.00925398
		8.8715	1.7066e+06	2.92162	-4.73527e-05	2.98972	0.000255981	3.02919	0.0092332
		8.8756	1.6666e+06	2.92572	-3.90305e-05	2.99382	0.00025509	3.03358	0.00918839
		8.87969	1.4487e+06	2.92981	-3.41981e-05	2.99791	0.000254207	3.03797	0.00918084
		8.88379	1.27921e+06	2.93391	-3.26509e-05	3.00201	0.000251994	3.04235	0.00915579
		8.88788	1.33087e+06	2.938	-4.14784e-05	3.0061	0.000250542	3.04674	0.00912911
		8.89198	1.4677e+06	2.9421	-4.00563e-05	3.0102	0.000249399	3.05112	0.00916268
		8.89607	1.6162e+06	2.94619	-2.89908e-05	3.01429	0.000248161	3.05551	0.00914511
		8.90017	1.73897e+06	2.95029	-2.39546e-05	3.01839	0.000246831	3.0599	0.00909224
		8.90836	1.57728e+06	2.95438	-2.45978e-05	3.02248	0.000246904	3.06428	0.00907821
		8.91245	1.5296e+06	2.95848	-3.92455e-05	3.02658	0.000247299	3.06867	0.0090503
		8.91655	1.65776e+06	2.96257	-5.90536e-05	3.03067	0.000247854	3.07305	0.00904231
		8.92064	1.84592e+06	2.96667	-3.94738e-05	3.03477	0.00024829	3.07744	0.00905073
		8.92473	1.9351e+06	2.97076	-3.28668e-05	3.03886	0.000248614	3.08183	0.0089982
		8.92883	1.87202e+06	2.97486	-3.84721e-05	3.04295	0.000248412	3.08621	0.00892301
		8.93292	1.74168e+06	2.97895	-7.35429e-05	3.04705	0.000248619	3.0906	0.00887279
		8.93702	1.49063e+06	2.98305	-9.68471e-05	3.05114	0.00024876	3.09498	0.00884581
		8.94111	1.51653e+06	2.98714	-0.000112994	3.05524	0.000248839	3.09937	0.00885295
		8.94521	1.79419e+06	2.99124	-0.000126085	3.05933	0.000248659	3.10376	0.0088668
		8.9493	2.29905e+06	2.99533	-0.000142982	3.06343	0.000249312	3.10814	0.00884454
		8.9534	2.86744e+06	2.99943	-0.00016346	3.06752	0.000250172	3.11253	0.00880563
		8.95749	3.16882e+06	3.00352	-0.000180436	3.07162	0.000250456	3.11691	0.00878274
		8.96159	2.87788e+06	3.00762	-0.000196635	3.07571	0.000250193	3.1213	0.00877423
		8.96568	2.54904e+06	3.01171	-0.000212101	3.07981	0.000250158	3.12569	0.00875296
		8.97387	2.61122e+06	3.01581	-0.000227299	3.0839	0.000250215	3.13007	0.00875682
		8.97797	2.55493e+06	3.0199	-0.00022168	3.088	0.000250331	3.13446	0.00876371
		8.98206	2.3526e+06	3.024	-0.000209163	3.09209	0.000250505	3.13884	0.00873934
		8.98616	2.03112e+06	3.02809	-0.000195145	3.09619	0.000250307	3.14323	0.0087115
		8.99025	1.72979e+06	3.03218	-0.000182208	3.10028	0.000249756	3.14762	0.00867252
		8.99435	1.68572e+06	3.03628	-0.000170285	3.10438	0.000249593	3.152	0.00867069
		8.99844	1.87523e+06	3.04037	-0.000164965	3.10847	0.000249729	3.15639	0.00869512
		9.00254	1.88895e+06	3.04447	-0.000146004	3.11257	0.000249426	3.16077	0.00866251
		9.00663	1.66417e+06	3.04856	-0.000114242	3.11666	0.000248709	3.16516	0.00860482
		9.01073	1.50447e+06	3.05266	-8.58984e-05	3.12076	0.000247076	3.16955	0.00856772
		9.01482	1.36517e+06	3.05675	-6.07485e-05	3.12485	0.00024538	3.17393	0.00855504
		9.01892	1.25713e+06	3.06085	-4.68101e-05	3.12895	0.000243624	3.17832	0.00854163
		9.02301	1.22271e+06	3.06494	-3.46818e-05	3.13304	0.000243115	3.1827	0.0085558
		9.02711	1.20608e+06	3.06904	-2.19841e-05	3.13714	0.000242315	3.18709	0.00857257
		9.0312	1.13536e+06	3.07313	-1.10932e-05	3.14123	0.000241238	3.19148	0.00851564
		9.0353	1.05029e+06	3.07723	-1.90181e-06	3.14533	0.000239438	3.19586	0.00848692
		9.03939	997426	3.08132	-2.23461e-06	3.14942	0.000238268	3.20025	0.00845844
		9.04349	954029	3.08542	-1.57026e-05	3.15352	0.00023741	3.20463	0.00843626
		9.04758	899816	3.08951	-3.85384e-05	3.15761	0.000236522	3.20902	0.00843485
		9.05577	934795	3.09361	-6.31361e-05	3.16171	0.000235607	3.21341	0.00838867
		9.06396	900769	3.0977	-9.11411e-05	3.1658	0.000234014	3.21779	0.00834409
		9.06806	844339	3.1018	-1.3359e-05	3.1699	0.000233621	3.22218	0.00832786
		9.07215	794617	3.10589	3.81103e-05	3.17399	0.000233483	3.22656	0.0083053
		9.07625	766200	3.10999	6.48092e-05	3.17809	0.000233415	3.23095	0.00828443
		9.08034	741436	3.11408	6.1648e-05	3.18218	0.000233413	3.23534	0.00828656
		9.08444	717472	3.11818	1.91665e-05	3.18628	0.00023341	3.23972	0.00828442
		9.08853	663990	3.12227	-1.49618e-05	3.19037	0.000233225	3.24411	0.00825205
		9.09263	581548	3.12637	-3.61211e-05	3.19447	0.000232869	3.24849	0.0082191
		9.09672	526294	3.13046	-4.30439e-05	3.19856	0.000232199	3.25288	0.0081977
		9.10491	537163	3.13456	-3.33535e-05	3.20266	0.000231232	3.25727	0.00818656
		9.10901	536404	3.13865	-1.87816e-05	3.20675	0.000229453	3.26165	0.00820126
		9.12129	519406	3.14275	-4.99403e-06	3.21085	0.000228325	3.26604	0.00819878
		9.13357	547620	3.14684	-7.48819e-06	3.21494	0.000227336	3.27042	0.008168
		9.14176	523067	3.15094	-2.53067e-05	3.21904	0.000225513	3.27481	0.0081165
		9.14586	494814	3.15503	-4.43524e-05	3.22313	0.000222897	3.2792	0.00811723
		9.14995	468527	3.15913	-4.91881e-05	3.22723	0.000221427	3.28358	0.00812192
		9.16224	457882	3.16322	-4.99227e-05	3.23132	0.000220211	3.28797	0.00811686
		9.16633	444786	3.16732	-5.07875e-05	3.23541	0.000219237	3.29235	0.00813717
		9.17043	420240	3.17141	-5.17741e-05	3.23951	0.000217998	3.29674	0.00810694
		9.17452	390637	3.17551	-6.09686e-05	3.2436	0.000216509	3.30113	0.00805473
		9.17862	370077	3.1796	-6.76808e-05	3.2477	0.000214307	3.30551	0.00804114
		9.18681	364582	3.1837	-7.76443e-05	3.25179	0.000212378	3.3099	0.00804194
		9.1909	356665	3.18779	-9.06648e-05	3.25589	0.000210709	3.31428	0.00805256
		9.195	347510	3.19189	-9.73694e-05	3.25998	0.000208907	3.31867	0.00805558
		9.19909	329694	3.19598	-0.000101112	3.26408	0.000206978	3.32306	0.00802413
		9.20319	310044	3.20008	-0.000102065	3.26817	0.000204566	3.32744	0.00798505
		9.20728	298434	3.20417	-7.17378e-05	3.27227	0.0002043	3.33183	0.00797069
		9.21547	278234	3.20827	-3.67873e-05	3.27636	0.000203971	3.33621	0.00794797
		9.21957	274937	3.21236	-7.81954e-06	3.28046	0.000203582	3.3406	0.00793153
		9.22776	254677	3.21646	1.55066e-05	3.28455	0.000202897	3.34499	0.00790399
		9.23185	242625	3.22055	1.77687e-05	3.28865	0.000202317	3.34937	0.00785068
		9.24004	225533	3.22464	1.29399e-06	3.29274	0.000202127	3.35376	0.00781373
		9.24414	216576	3.22874	-4.87305e-06	3.29684	0.000202272	3.35814	0.00778487
		9.25233	206756	3.23283	1.91032e-06	3.30093	0.000202505	3.36253	0.00776906
		9.25642	197373	3.23693	3.23221e-05	3.30503	0.000202641	3.36692	0.00777728
		9.26052	193568	3.24102	6.17146e-05	3.30912	0.000202686	3.3713	0.00777318
		9.26461	198184	3.24512	8.43936e-05	3.31322	0.000202556	3.37569	0.00776522
		9.26871	204250	3.24921	0.00010074	3.31731	0.000202259	3.38007	0.00776138
		9.2769	198515	3.25331	0.000105982	3.32141	0.000201344	3.38446	0.00774146
		9.28099	184166	3.2574	0.000141669	3.3255	0.00020079	3.38885	0.00772339
		9.28509	175745	3.2615	0.000171798	3.3296	0.000200431	3.39323	0.00774644
		9.28918	172274	3.26559	0.000196694	3.33369	0.000199069	3.39762	0.00776474
		9.29328	169808	3.26969	0.000200451	3.33779	0.000196757	3.402	0.00772326
		9.29737	166555	3.27378	0.000201975	3.34188	0.000194377	3.40639	0.00769358
		9.30556	171097	3.27788	0.0002014	3.34598	0.000192804	3.41078	0.00767484
		9.30965	179468	3.28197	0.00018793	3.35007	0.000191854	3.41516	0.00767049
		9.31375	188933	3.28607	0.000167876	3.35417	0.000192616	3.41955	0.00768645
		9.31784	191651	3.29016	0.000174757	3.35826	0.000193412	3.42393	0.00770975
		9.32603	186166	3.29426	0.000193623	3.36236	0.000193008	3.42832	0.00769115
		9.33013	179214	3.29835	0.000208677	3.36645	0.00019266	3.43271	0.00765592
		9.33422	170220	3.30245	0.000220138	3.37055	0.00019203	3.43709	0.00763566
		9.33832	164949	3.30654	0.000199054	3.37464	0.000191134	3.44148	0.00762307
		9.34241	160327	3.31064	0.000172616	3.37874	0.00018954	3.44586	0.00764554
		9.34651	153757	3.31473	0.000144932	3.38283	0.000187446	3.45025	0.00766997
		9.3506	147050	3.31883	0.000126329	3.38693	0.000185854	3.45464	0.00764208
		9.35879	136652	3.32292	0.000112231	3.39102	0.000184741	3.45902	0.00761138
		9.36289	130660	3.32702	9.8419e-05	3.39512	0.000184516	3.46341	0.00758812
		9.37108	133009	3.33111	8.48791e-05	3.39921	0.000185277	3.46779	0.00756152
		9.37927	130411	3.33521	7.13772e-05	3.40331	0.000186254	3.47218	0.00755468
		9.38336	126768	3.3393	5.79109e-05	3.4074	0.000187435	3.47657	0.00754197
		9.39155	121750	3.3434	3.79416e-05	3.4115	0.000189018	3.48095	0.0074992
		9.39565	123032	3.34749	2.65808e-05	3.41559	0.00019076	3.48534	0.00744977
		9.39974	124676	3.35159	1.5213e-05	3.41969	0.000192117	3.48972	0.00741997
		9.40384	129604	3.35568	3.82867e-06	3.42378	0.000193109	3.49411	0.00740377
		9.41612	126877	3.35978	-1.03868e-05	3.42787	0.000192238	3.4985	0.00742399
		9.42431	129961	3.36387	-3.74061e-05	3.43197	0.00019188	3.50288	0.00744864
		9.4325	133248	3.36797	-5.91916e-05	3.43606	0.000193315	3.50727	0.00742711
		9.44069	132473	3.37206	-7.88489e-05	3.44016	0.000195022	3.51165	0.0074068
		9.44479	132953	3.37616	-9.65028e-05	3.44425	0.000196705	3.51604	0.00742073
		9.45298	144637	3.38025	-9.31754e-05	3.44835	0.000198365	3.52043	0.00741385
		9.45707	153605	3.38435	-8.97074e-05	3.45244	0.000198133	3.52481	0.00742607
		9.46117	158510	3.38844	-8.89492e-05	3.45654	0.000197819	3.5292	0.00745167
		9.46936	153208	3.39254	-9.07493e-05	3.46063	0.000197431	3.53358	0.00743162
		9.47345	155908	3.39663	-9.8094e-05	3.46473	0.000196519	3.53797	0.00740852
		9.47755	159034	3.40073	-0.000109332	3.46882	0.000196176	3.54236	0.00738314
		9.48574	150902	3.40482	-7.1426e-05	3.47292	0.000195949	3.54674	0.00736633
		9.48983	142841	3.40892	-4.755e-05	3.47701	0.000195474	3.55113	0.0073981
		9.50621	142845	3.41301	-3.68886e-05	3.48111	0.000194764	3.55551	0.00739823
		9.5103	144937	3.4171	-5.12276e-05	3.4852	0.000194125	3.5599	0.00736976
		9.51849	141019	3.4212	-5.48922e-05	3.4893	0.000193554	3.56429	0.00736619
		9.52668	150216	3.42529	-5.6655e-05	3.49339	0.000192759	3.56867	0.00733712
		9.53078	155284	3.42939	-5.88063e-05	3.49749	0.000191767	3.57306	0.00734069
		9.53487	152669	3.43348	-6.13088e-05	3.50158	0.000190589	3.57744	0.00736813
		9.53897	147069	3.43758	-6.53568e-05	3.50568	0.00018824	3.58183	0.00737171
		9.54306	139757	3.44167	-7.08525e-05	3.50977	0.000186984	3.58622	0.00734479
		9.54716	130832	3.44577	-9.9133e-05	3.51387	0.000186797	3.5906	0.00731992
		9.55125	124379	3.44986	-0.000121852	3.51796	0.00018675	3.59499	0.00731793
		9.55944	120757	3.45396	-0.000113126	3.52206	0.000186155	3.59937	0.00727978
		9.56354	116544	3.45805	-9.90166e-05	3.52615	0.000185041	3.60376	0.00724776
		9.56763	108988	3.46215	-8.67532e-05	3.53025	0.000183004	3.60815	0.0072413
		9.57173	102556	3.46624	-7.62279e-05	3.53434	0.000181792	3.61253	0.00720577
		9.57582	100502	3.47034	-9.42237e-05	3.53844	0.000180857	3.61692	0.00715813
		9.58401	101416	3.47443	-8.64681e-05	3.54253	0.00018033	3.6213	0.00713238
		9.5963	100539	3.47853	-8.03488e-05	3.54663	0.000179875	3.62569	0.00713488
		9.60449	105305	3.48262	-7.57738e-05	3.55072	0.000179487	3.63008	0.00714786
		9.60858	112202	3.48672	-8.02128e-05	3.55482	0.000178919	3.63446	0.00716958
		9.61268	117245	3.49081	-8.71748e-05	3.55891	0.000178741	3.63885	0.00717154
		9.61677	118718	3.49491	-9.65116e-05	3.56301	0.000178734	3.64323	0.0071385
		9.62087	118179	3.499	-0.000117545	3.5671	0.000178673	3.64762	0.00713391
		9.62906	109268	3.5031	-0.00013501	3.5712	0.00017856	3.65201	0.00712929
		9.63315	113277	3.50719	-0.000149112	3.57529	0.00017818	3.65639	0.00712735
		9.63725	119108	3.51129	-0.000150822	3.57939	0.000177891	3.66078	0.00714342
		9.64953	123538	3.51538	-0.000147109	3.58348	0.000177599	3.66516	0.00712531
		9.65772	128031	3.51948	-0.000144285	3.58758	0.000177302	3.66955	0.00708884
		9.66182	133410	3.52357	-0.000142301	3.59167	0.000178611	3.67394	0.00706245
		9.66591	132619	3.52767	-0.000142885	3.59577	0.000180144	3.67832	0.00706145
		9.6741	120020	3.53176	-0.000124292	3.59986	0.000181291	3.68271	0.00706987
		9.6782	111404	3.53586	-9.8476e-05	3.60396	0.000182073	3.68709	0.00707171
		9.68638	119079	3.53995	-6.5871e-05	3.60805	0.00018191	3.69148	0.00704885
		9.69048	127851	3.54405	-1.23751e-05	3.61215	0.000181573	3.69587	0.00701099
		9.69457	135887	3.54814	3.23242e-05	3.61624	0.000181071	3.70025	0.00699081
		9.70276	131291	3.55224	6.87439e-05	3.62033	0.000180413	3.70464	0.00697484
		9.70686	124343	3.55633	7.53952e-05	3.62443	0.000180655	3.70902	0.00695756
		9.71505	129720	3.56043	5.15753e-05	3.62852	0.000180867	3.71341	0.00694601
		9.71914	132852	3.56452	3.15632e-05	3.63262	0.000181049	3.7178	0.00690884
		9.73143	121245	3.56862	1.37278e-05	3.63671	0.000181112	3.72218	0.00685176
		9.73552	117954	3.57271	-2.835e-06	3.64081	0.000181262	3.72657	0.00682197
		9.73962	129547	3.57681	-2.54328e-05	3.6449	0.000181304	3.73095	0.00678453
		9.74371	146488	3.5809	-5.37079e-05	3.649	0.000181244	3.73534	0.0067599
		9.74781	157217	3.585	-0.000113727	3.65309	0.000181585	3.73973	0.00676553
		9.7519	164180	3.58909	-0.000144988	3.65719	0.000182306	3.74411	0.00676055
		9.756	173463	3.59319	-0.000144117	3.66128	0.000182745	3.7485	0.00673572
		9.76009	185923	3.59728	-0.000143766	3.66538	0.000182918	3.75288	0.0067237
		9.76419	208116	3.60137	-0.000143902	3.66947	0.000182483	3.75727	0.00670864
		9.76828	238415	3.60547	-0.000149991	3.67357	0.000181815	3.76166	0.00671496
		9.77238	273920	3.60956	-0.000164971	3.67766	0.000181869	3.76604	0.00674504
		9.77647	294409	3.61366	-0.000195879	3.68176	0.000182897	3.77043	0.00673981
		9.78057	285389	3.61775	-0.000227262	3.68585	0.000184487	3.77481	0.00669451
		9.78466	272668	3.62185	-0.000259143	3.68995	0.000186359	3.7792	0.00666028
		9.78876	280872	3.62594	-0.000281759	3.69404	0.000188245	3.78359	0.00664912
		9.79285	321006	3.63004	-0.000284545	3.69814	0.000189981	3.78797	0.00665736
		9.79695	344342	3.63413	-0.000284005	3.70223	0.000191574	3.79236	0.00667882
		9.80923	334379	3.63823	-0.000281921	3.70633	0.000192508	3.79674	0.00663909
		9.81333	321408	3.64232	-0.000278405	3.71042	0.00019256	3.80113	0.00658784
		9.81742	324866	3.64642	-0.000274163	3.71452	0.000194057	3.80552	0.00654679
		9.82561	333033	3.65051	-0.000274328	3.71861	0.000195269	3.8099	0.00652922
		9.8338	339171	3.65461	-0.000278643	3.72271	0.000196212	3.81429	0.00652986
		9.8379	330599	3.6587	-0.000295624	3.7268	0.000196583	3.81867	0.00653819
		9.84609	346469	3.6628	-0.000287162	3.7309	0.000195811	3.82306	0.00653207
		9.85018	370775	3.66689	-0.000268698	3.73499	0.00019505	3.82745	0.0064661
		9.85428	400106	3.67099	-0.000256326	3.73909	0.000194299	3.83183	0.00639988
		9.85837	383108	3.67508	-0.000249697	3.74318	0.000193277	3.83622	0.00637585
		9.86247	325798	3.67918	-0.000263889	3.74728	0.000192306	3.8406	0.00636666
		9.87066	380201	3.68327	-0.000283751	3.75137	0.000192216	3.84499	0.00636453
		9.87475	455210	3.68737	-0.000299811	3.75547	0.000192044	3.84938	0.00634159
		9.87884	466969	3.69146	-0.000312293	3.75956	0.000191794	3.85376	0.00629547
		9.88703	446759	3.69556	-0.000238584	3.76366	0.000191149	3.85815	0.00625992
		9.89113	390202	3.69965	-0.000128099	3.76775	0.000190916	3.86253	0.00624783
		9.89932	438926	3.70375	-2.73978e-05	3.77185	0.000190631	3.86692	0.00623894
		9.90341	475407	3.70784	6.40935e-05	3.77594	0.000190295	3.87131	0.00624236
		9.90751	519855	3.71194	8.77483e-05	3.78004	0.00018965	3.87569	0.0062492
		9.9116	539593	3.71603	0.000110025	3.78413	0.000188638	3.88008	0.0061991
		9.9157	428250	3.72013	0.000125868	3.78823	0.000187278	3.88446	0.00616059
		9.91979	399963	3.72422	0.000136877	3.79232	0.000186058	3.88885	0.00614306
		9.92389	520185	3.72832	0.000125219	3.79642	0.000185506	3.89324	0.00613491
		9.92798	647558	3.73241	9.11639e-05	3.80051	0.000185077	3.89762	0.00617054
		9.93617	691032	3.73651	7.59919e-05	3.8046	0.00018363	3.90201	0.00618585
		9.94436	770063	3.7406	6.64231e-05	3.8087	0.000181216	3.90639	0.0061207
		9.94846	1.25236e+06	3.7447	4.14401e-05	3.81279	0.000179846	3.91078	0.00605923
		9.95255	1.01738e+07	3.74879	1.93364e-06	3.81689	0.000178825	3.91517	0.0060449
		10.7961	6.86612e+06	3.75289	-4.18858e-05	3.82098	0.000177634	3.91955	0.00603155
		10.8166	1.48051e+06	3.75698	-7.14221e-05	3.82508	0.000176282	3.92394	0.00602063
		10.8207	608207	3.76108	-0.000104723	3.82917	0.000175576	3.92832	0.00601967
		10.8248	821270	3.76517	-0.000141566	3.83327	0.000175953	3.93271	0.00598903
		10.8452	740645	3.76927	-0.000187199	3.83736	0.000176366	3.9371	0.00594049
		10.8493	385679	3.77336	-0.00021681	3.84146	0.000176813	3.94148	0.00589259
		10.8534	802318	3.77746	-0.000227587	3.84555	0.000176405	3.94587	0.00586271
		10.8575	6.42121e+06	3.78155	-0.000218635	3.84965	0.000175834	3.95025	0.00586061
		10.8698	1.34464e+06	3.78565	-0.000202133	3.85374	0.000174875	3.95464	0.00584367
		10.8903	1.28444e+08	3.78974	-0.000192509	3.85784	0.000173548	3.95903	0.00578771
		10.8944	2.22909e+06	3.79383	-0.000189366	3.86193	0.000172684	3.96341	0.00571199
		10.8985	782445	3.79793	-0.000183094	3.86603	0.000171936	3.9678	0.00563346
		10.9026	963290	3.80202	-0.000156737	3.87012	0.000171298	3.97218	0.00562018
		10.9271	2.14385e+06	3.80612	-0.000130028	3.87422	0.000171271	3.97657	0.00563509
		10.9517	1.66194e+06	3.81021	-0.00010412	3.87831	0.000171352	3.98096	0.00560346
		10.9558	782927	3.81431	-8.93881e-05	3.88241	0.000171256	3.98534	0.00554901
		10.9599	2.50954e+06	3.8184	-8.51696e-05	3.8865	0.000170993	3.98973	0.00550382
		10.964	1.07952e+06	3.8225	-0.000118906	3.8906	0.000170291	3.99411	0.00547078
		10.9681	914580	3.82659	-0.000157544	3.89469	0.000169622	3.9985	0.00545557
		10.9722	1.90072e+06	3.83069	-0.000189758	3.89879	0.000168987	4.00289	0.00547698
		10.9763	1.48441e+06	3.83478	-0.00022455	3.90288	0.000168237	4.00727	0.00546422
		10.9804	849316	3.83888	-0.000261774	3.90698	0.000167163	4.01166	0.00541747
		10.9845	1.32256e+06	3.84297	-0.000288595	3.91107	0.000166106	4.01604	0.00537404
		11.0008	826872	3.84707	-0.000304958	3.91517	0.000165907	4.02043	0.00534665
		11.0049	433973	3.85116	-0.000318405	3.91926	0.000166003	4.02482	0.00532265
		11.009	531161	3.85526	-0.000329105	3.92336	0.000165711	4.0292	0.00530385
		11.0131	955316	3.85935	-0.000323332	3.92745	0.00016505	4.03359	0.00531214
		11.0172	2.2312e+06	3.86345	-0.000311378	3.93155	0.000164205	4.03797	0.00528234
		11.0295	717133	3.86754	-0.000293614	3.93564	0.000163429	4.04236	0.00520875
		11.0336	449895	3.87164	-0.0002499	3.93974	0.000162719	4.04675	0.0051738
		11.0377	641771	3.87573	-0.000217006	3.94383	0.000161774	4.05113	0.00515161
		11.05	3.49676e+06	3.87983	-0.000194297	3.94793	0.00016015	4.05552	0.00515161
		11.0541	812042	3.88392	-0.000194508	3.95202	0.000158897	4.0599	0.00515082
		11.0582	455555	3.88802	-0.000209543	3.95612	0.000159481	4.06429	0.00510322
		11.0623	535840	3.89211	-0.000227834	3.96021	0.000160179	4.06868	0.00505905
		11.0664	755766	3.89621	-0.00024919	3.96431	0.000160986	4.07306	0.00501327
		11.0705	771219	3.9003	-0.000284043	3.9684	0.000161897	4.07745	0.00498214
		11.0746	667276	3.9044	-0.000313359	3.9725	0.000162906	4.08183	0.00497532
		11.0786	514234	3.90849	-0.000337461	3.97659	0.0001639	4.08622	0.00494362
		11.0827	318113	3.91259	-0.000347067	3.98069	0.000164879	4.09061	0.00488276
		11.0868	286964	3.91668	-0.000353613	3.98478	0.000165772	4.09499	0.00481511
		11.0909	352867	3.92078	-0.000359592	3.98888	0.000166149	4.09938	0.00476179
		11.095	428541	3.92487	-0.000366219	3.99297	0.000167084	4.10376	0.00475021
		11.1032	266991	3.92897	-0.000373426	3.99706	0.000167904	4.10815	0.00475048
		11.1073	196487	3.93306	-0.000397263	4.00116	0.000168614	4.11254	0.00472478
		11.1114	162294	3.93716	-0.000395504	4.00525	0.000168772	4.11692	0.0047065
		11.1155	194274	3.94125	-0.000389542	4.00935	0.00016863	4.12131	0.00466736
		11.1196	275496	3.94535	-0.000375644	4.01344	0.000169001	4.12569	0.00463703
		11.1237	372476	3.94944	-0.000359941	4.01754	0.000170104	4.13008	0.0046165
		11.1278	389333	3.95354	-0.00034254	4.02163	0.000171392	4.13447	0.00459179
		11.1319	340889	3.95763	-0.000323479	4.02573	0.000171411	4.13885	0.00461377
		11.136	449059	3.96173	-0.000309031	4.02982	0.000170227	4.14324	0.00458477
		11.1933	961778	3.96582	-0.000298917	4.03392	0.000169935	4.14762	0.00454072
		11.1974	1.72275e+06	3.96992	-0.000310719	4.03801	0.000169765	4.15201	0.00451303
		11.2138	1.77881e+06	3.97401	-0.000292564	4.04211	0.000169612	4.1564	0.0044719
		11.2179	437429	3.97811	-0.000278645	4.0462	0.000169476	4.16078	0.00450501
		11.222	414609	3.9822	-0.000268711	4.0503	0.000169255	4.16517	0.00451349
		11.2261	514892	3.98629	-0.000267872	4.05439	0.000168392	4.16955	0.00446505
		11.2302	318978	3.99039	-0.00026719	4.05849	0.000167845	4.17394	0.00442933
		11.2343	205822	3.99448	-0.00026668	4.06258	0.000167262	4.17833	0.00439404
		11.2383	142311	3.99858	-0.000273767	4.06668	0.000166645	4.18271	0.00436864
		11.2424	108837	4.00267	-0.000288842	4.07077	0.000165441	4.1871	0.00435859
		11.2465	103049	4.00677	-0.000297206	4.07487	0.000164619	4.19148	0.00436123
		11.2506	118762	4.01086	-0.000303539	4.07896	0.000164021	4.19587	0.00431572
		11.2547	127688	4.01496	-0.00030796	4.08306	0.000163463	4.20026	0.00426528
		11.2588	109924	4.01905	-0.000306818	4.08715	0.000162942	4.20464	0.00422682
		11.2629	78368	4.02315	-0.000305906	4.09125	0.000162284	4.20903	0.00418169
		11.267	55912	4.02724	-0.00030521	4.09534	0.000161695	4.21341	0.00416803
		11.2711	50609.3	4.03134	-0.000316409	4.09944	0.000160592	4.2178	0.00416091
		11.2752	57777.1	4.03543	-0.000328521	4.10353	0.000159073	4.22219	0.00413339
		11.2793	103684	4.03953	-0.000341489	4.10763	0.000158172	4.22657	0.00406149
		11.2834	169877	4.04362	-0.000357788	4.11172	0.000157571	4.23096	0.0040093
		11.2875	212078	4.04772	-0.000375579	4.11582	0.000157397	4.23534	0.00399433
		11.2916	201999	4.05181	-0.000377004	4.11991	0.000157467	4.23973	0.00400369
		11.2957	219318	4.05591	-0.000378312	4.12401	0.000157631	4.24412	0.00400083
		11.2998	288755	4.06	-0.000378937	4.1281	0.000157602	4.2485	0.00396328
		11.3039	439174	4.0641	-0.000389544	4.1322	0.000157388	4.25289	0.00393643
		11.308	553714	4.06819	-0.000409534	4.13629	0.000157691	4.25727	0.00391475
		11.3121	595222	4.07229	-0.000425496	4.14039	0.000157819	4.26166	0.00388139
		11.3202	419231	4.07638	-0.000427839	4.14448	0.000157782	4.26605	0.00386912
		11.3243	307212	4.08048	-0.000430721	4.14858	0.000157302	4.27043	0.00386718
		11.3284	329474	4.08457	-0.000434126	4.15267	0.000156783	4.27482	0.00382309
		11.3325	461782	4.08867	-0.000442819	4.15677	0.000156226	4.2792	0.00376904
		11.3366	624680	4.09276	-0.000448125	4.16086	0.000155353	4.28359	0.00372822
		11.3407	332797	4.09686	-0.000428907	4.16496	0.000154305	4.28798	0.0037009
		11.3448	197712	4.10095	-0.000399082	4.16905	0.000154432	4.29236	0.00370093
		11.3489	232839	4.10505	-0.000370031	4.17315	0.000154858	4.29675	0.00371126
		11.353	467933	4.10914	-0.000344623	4.17724	0.0001552	4.30113	0.00370291
		11.3571	2.24441e+06	4.11324	-0.000322645	4.18134	0.00015546	4.30552	0.00364799
		11.5332	1.59425e+06	4.11733	-0.00030959	4.18543	0.000155598	4.30991	0.00358307
		11.5373	1.47172e+06	4.12143	-0.000304935	4.18952	0.000156163	4.31429	0.00354114
		11.5414	4.72155e+06	4.12552	-0.000317944	4.19362	0.000156336	4.31868	0.00350038
		11.5578	1.80263e+06	4.12962	-0.000340106	4.19771	0.000156137	4.32306	0.00348443
		11.5618	952409	4.13371	-0.000357633	4.20181	0.000155114	4.32745	0.00345346
		11.5659	2.52313e+06	4.13781	-0.000370802	4.2059	0.000154613	4.33184	0.00339507
		11.5905	8.39431e+06	4.1419	-0.00036963	4.21	0.000155223	4.33622	0.0033608
		11.6437	1.6489e+07	4.146	-0.000371346	4.21409	0.000156019	4.34061	0.00334207
		11.6642	1.34815e+06	4.15009	-0.000375785	4.21819	0.000156829	4.34499	0.0033311
		11.6683	816608	4.15419	-0.000387604	4.22228	0.000157651	4.34938	0.00334105
		11.6724	802869	4.15828	-0.000395597	4.22638	0.000157962	4.35377	0.00333225
		11.6765	1.15651e+06	4.16238	-0.000395733	4.23047	0.000158399	4.35815	0.00328533
		11.6806	2.39583e+06	4.16647	-0.000398385	4.23457	0.000158923	4.36254	0.00325159
		11.6847	2.30407e+06	4.17057	-0.000403403	4.23866	0.000159492	4.36692	0.00323633
		11.6888	576768	4.17466	-0.000415813	4.24276	0.000160104	4.37131	0.00322298
		11.6929	270749	4.17875	-0.000412354	4.24685	0.000159924	4.3757	0.00321953
		11.697	262467	4.18285	-0.000393782	4.25095	0.000158268	4.38008	0.00321527
		11.7011	373756	4.18694	-0.000376117	4.25504	0.000157346	4.38447	0.00315576
		11.7052	540974	4.19104	-0.000362388	4.25914	0.000156615	4.38885	0.00310645
		11.7093	482272	4.19513	-0.000352365	4.26323	0.000156209	4.39324	0.00308819
		11.7134	357397	4.19923	-0.000350965	4.26733	0.000156836	4.39763	0.00305978
		11.7175	285972	4.20332	-0.000350846	4.27142	0.000157758	4.40201	0.00304728
		11.7215	221716	4.20742	-0.000353626	4.27552	0.000158606	4.4064	0.00301375
		11.7256	199053	4.21151	-0.000353619	4.27961	0.000159383	4.41078	0.00296679
		11.7297	207128	4.21561	-0.000301548	4.28371	0.000159921	4.41517	0.00292707
		11.7338	203380	4.2197	-0.000259778	4.2878	0.000159852	4.41956	0.00288797
		11.7379	202640	4.2238	-0.000227687	4.2919	0.000158952	4.42394	0.00284515
		11.742	189879	4.22789	-0.000214976	4.29599	0.000157915	4.42833	0.00283424
		11.7461	154054	4.23199	-0.000207713	4.30009	0.000157581	4.43271	0.00280509
		11.7502	129406	4.23608	-0.000205609	4.30418	0.000157091	4.4371	0.00275208
		11.7543	121287	4.24018	-0.000216514	4.30828	0.000156454	4.44149	0.00271
		11.7584	117940	4.24427	-0.000231791	4.31237	0.000155144	4.44587	0.00267296
		11.7625	112929	4.24837	-0.000241705	4.31647	0.000154803	4.45026	0.00265335
		11.7707	114105	4.25246	-0.000249928	4.32056	0.000154559	4.45464	0.00267107
		11.7748	99761.3	4.25656	-0.000245652	4.32466	0.000154305	4.45903	0.00267901
		11.7789	96073.3	4.26065	-0.000236018	4.32875	0.000154039	4.46342	0.00264241
		11.783	92854.8	4.26475	-0.000235726	4.33285	0.000152196	4.4678	0.00259832
		11.7871	77595.2	4.26884	-0.000244227	4.33694	0.000150861	4.47219	0.0025614
		11.7912	69900.9	4.27294	-0.000257392	4.34104	0.000149746	4.47657	0.00256442
		11.7953	72261.5	4.27703	-0.00026134	4.34513	0.000147877	4.48096	0.00256205
		11.8075	77214.7	4.28113	-0.000263186	4.34923	0.00014529	4.48535	0.0025384
		11.8116	79195.8	4.28522	-0.000268243	4.35332	0.000143593	4.48973	0.00250658
		11.8198	75459.6	4.28932	-0.000276321	4.35742	0.000142832	4.49412	0.00246837
		11.8239	70020.2	4.29341	-0.00023637	4.36151	0.000142408	4.4985	0.00242957
		11.828	67018.3	4.29751	-0.000199082	4.36561	0.000142304	4.50289	0.00241027
		11.8321	72877	4.3016	-0.000164301	4.3697	0.000142213	4.50728	0.00242558
		11.8362	79304.3	4.3057	-0.000135307	4.37379	0.000142136	4.51166	0.0024169
		11.8403	78108.1	4.30979	-0.000126898	4.37789	0.000141789	4.51605	0.00237733
		11.8485	74122.2	4.31389	-0.000154546	4.38198	0.000142293	4.52043	0.00233429
		11.8649	73517.2	4.31798	-0.000173712	4.38608	0.000143096	4.52482	0.00228144
		11.869	70488.7	4.32208	-0.000196416	4.39017	0.000143596	4.52921	0.00225219
		11.8731	68683.3	4.32617	-0.000222443	4.39427	0.000143807	4.53359	0.00225315
		11.8772	65285.5	4.33027	-0.000210962	4.39836	0.000143374	4.53798	0.00223181
		11.8812	62455.3	4.33436	-0.000196183	4.40246	0.000142709	4.54236	0.00217125
		11.8853	60858.1	4.33846	-0.000183384	4.40655	0.000141823	4.54675	0.00210819
		11.8894	61592.3	4.34255	-0.000172434	4.41065	0.00013993	4.55114	0.00207127
		11.8935	61188.9	4.34665	-0.000164825	4.41474	0.000139253	4.55552	0.0020542
		11.9017	58629.8	4.35074	-0.00015559	4.41884	0.000139335	4.55991	0.00205255
		11.9058	55487.6	4.35484	-0.00014851	4.42293	0.000139811	4.56429	0.00203921
		11.9099	52757.3	4.35893	-0.000143459	4.42703	0.000140497	4.56868	0.00198331
		11.914	51339.4	4.36302	-0.000145741	4.43112	0.000141384	4.57307	0.00195115
		11.9181	49130.3	4.36712	-0.000151772	4.43522	0.000141994	4.57745	0.00194219
		11.9222	45531.9	4.37121	-0.000161328	4.43931	0.000142341	4.58184	0.00192279
		11.9263	41380.6	4.37531	-0.000180782	4.44341	0.000142009	4.58622	0.00193322
		11.9304	37217.8	4.3794	-0.000182683	4.4475	0.000140897	4.59061	0.00192324
		11.9345	36274.5	4.3835	-0.000160271	4.4516	0.000139406	4.595	0.00188057
		11.9427	38295.2	4.38759	-0.000129134	4.45569	0.000139184	4.59938	0.00182981
		11.9468	39098.2	4.39169	-9.61447e-05	4.45979	0.000139051	4.60377	0.00178615
		11.9591	41125.2	4.39578	-6.13953e-05	4.46388	0.000138795	4.60815	0.00176769
		11.9631	43505.7	4.39988	-3.26839e-05	4.46798	0.000138423	4.61254	0.00178537
		11.9672	46563.7	4.40397	-9.65059e-06	4.47207	0.000137994	4.61693	0.00178786
		11.9713	47031.7	4.40807	-2.34333e-05	4.47617	0.000137288	4.62131	0.0017281
		11.9754	45569.9	4.41216	-3.4455e-05	4.48026	0.000136318	4.6257	0.00167533
		11.9795	43990	4.41626	-4.38518e-05	4.48436	0.000134582	4.63008	0.00165261
		11.9959	42829.8	4.42035	-5.22013e-05	4.48845	0.000133004	4.63447	0.00164349
		12	40702.3	4.42445	-6.55293e-05	4.49255	0.000132229	4.63886	0.00165109
		12.0041	42924.3	4.42854	-8.35439e-05	4.49664	0.000131294	4.64324	0.00163301
		12.0123	39707.6	4.43264	-0.000110016	4.50074	0.000130207	4.64763	0.00157859
		12.0246	39939.5	4.43673	-0.000133392	4.50483	0.000128631	4.65201	0.00154355
		12.0287	40567.1	4.44083	-0.000136569	4.50893	0.00012746	4.6564	0.00151174
		12.0369	41863.4	4.44492	-0.00013057	4.51302	0.000126881	4.66079	0.00147594
		12.0491	40788.8	4.44902	-0.000128263	4.51712	0.000126571	4.66517	0.00144212
		12.0532	40695	4.45311	-0.000129421	4.52121	0.000126515	4.66956	0.00140577
		12.0614	39541	4.45721	-0.000137215	4.52531	0.000126597	4.67394	0.0013428
		12.0696	38250.7	4.4613	-0.000139786	4.5294	0.000126625	4.67833	0.0012803
		12.0778	37931.7	4.4654	-0.000142382	4.5335	0.000126602	4.68272	0.00123072
		12.0819	36600.7	4.46949	-0.000145	4.53759	0.000125311	4.6871	0.00119581
		12.086	34458.1	4.47359	-0.000172289	4.54169	0.000124075	4.69149	0.00120205
		12.0942	37133.5	4.47768	-0.000209885	4.54578	0.000122891	4.69587	0.00121096
		12.0983	39379.5	4.48178	-0.000238953	4.54988	0.000121532	4.70026	0.00117284
		12.1024	40397	4.48587	-0.000259993	4.55397	0.000120819	4.70465	0.00110967
		12.1065	38403.9	4.48997	-0.000272276	4.55807	0.000120251	4.70903	0.00109052
		12.1106	35912.4	4.49406	-0.000278901	4.56216	0.000120217	4.71342	0.00108542
		12.1147	33775.2	4.49816	-0.000287457	4.56625	0.000120256	4.7178	0.00109257
		12.1188	32353	4.50225	-0.000297831	4.57035	0.000121415	4.72219	0.00109003
		12.131	34269.6	4.50635	-0.000324166	4.57444	0.000122841	4.72658	0.00106504
		12.1351	35502.5	4.51044	-0.000323675	4.57854	0.00012433	4.73096	0.00102803
		12.1392	36310.3	4.51454	-0.000325428	4.58263	0.000125567	4.73535	0.000989382
		12.1515	35496.4	4.51863	-0.000329292	4.58673	0.000126565	4.73973	0.000962746
		12.1597	34298.3	4.52273	-0.000344437	4.59082	0.000126641	4.74412	0.000969216
		12.1802	34621.7	4.52682	-0.000390222	4.59492	0.000126568	4.74851	0.000970981
		12.1843	34882.1	4.53092	-0.000406816	4.59901	0.000126354	4.75289	0.00094403
		12.1884	33964.3	4.53501	-0.000423202	4.60311	0.000125642	4.75728	0.00090582
		12.1966	32455.2	4.53911	-0.000439396	4.6072	0.000126557	4.76166	0.000868128
		12.2006	31264.3	4.5432	-0.00046632	4.6113	0.000127341	4.76605	0.000833921
		12.2047	30553.8	4.5473	-0.000480294	4.61539	0.000127999	4.77044	0.000808365
		12.2129	30628.8	4.55139	-0.000488414	4.61949	0.000128252	4.77482	0.000813877
		12.2375	32384.9	4.55548	-0.000491027	4.62358	0.000127658	4.77921	0.000791346
		12.2416	33366.5	4.55958	-0.000474215	4.62768	0.000126514	4.78359	0.000726362
		12.2539	34453.8	4.56367	-0.000449629	4.63177	0.000125572	4.78798	0.000683495
		12.2662	34524.3	4.56777	-0.00042984	4.63587	0.000124673	4.79237	0.000643303
		12.2744	35808.2	4.57186	-0.000414575	4.63996	0.000123813	4.79675	0.000614077
		12.2907	35430	4.57596	-0.000388797	4.64406	0.000122788	4.80114	0.000606605
		12.2989	33671.8	4.58005	-0.000359742	4.64815	0.000121995	4.80552	0.000562719
		12.303	32988	4.58415	-0.000333636	4.65225	0.00012126	4.80991	0.000518287
		12.3153	33036	4.58824	-0.000310305	4.65634	0.000120579	4.8143	0.00048253
		12.3276	30703.6	4.59234	-0.00032621	4.66044	0.000119317	4.81868	0.000460321
		12.3317	29977.5	4.59643	-0.000342689	4.66453	0.0001179	4.82307	0.000457864
		12.344	30063.9	4.60053	-0.000353049	4.66863	0.000117168	4.82745	0.000470081
		12.3522	30727.6	4.60462	-0.000370388	4.67272	0.000117198	4.83184	0.000431144
		12.3603	30256.3	4.60872	-0.000394293	4.67682	0.000117298	4.83623	0.000379572
		12.3685	29539.6	4.61281	-0.000432758	4.68091	0.000117257	4.84061	0.000355209
		12.3726	28973.8	4.61691	-0.000460191	4.68501	0.000117081	4.845	0.000334194
		12.3767	27946.1	4.621	-0.000473039	4.6891	0.000116243	4.84938	0.000343155
		12.3972	27508.3	4.6251	-0.000477356	4.6932	0.000115556	4.85377	0.000361384
		12.4136	29262.1	4.62919	-0.000484376	4.69729	0.000117257	4.85816	0.00034046
		12.4177	33217.5	4.63329	-0.000493941	4.70139	0.000118785	4.86254	0.000304034
		12.4218	36094.7	4.63738	-0.000503214	4.70548	0.000120149	4.86693	0.000285119
		12.4259	37246.4	4.64148	-0.000483146	4.70958	0.000121181	4.87131	0.000267375
		12.43	36950.8	4.64557	-0.000464863	4.71367	0.000121871	4.8757	0.000270147
		12.4382	35336	4.64967	-0.000448262	4.71777	0.000122507	4.88009	0.000276545
		12.4463	34215.8	4.65376	-0.000436979	4.72186	0.000123093	4.88447	0.000270845
		12.4504	33400.9	4.65786	-0.000439211	4.72596	0.000123104	4.88886	0.000244619
		12.4545	32589.2	4.66195	-0.000454171	4.73005	0.000122498	4.89324	0.00019982
		12.4586	31473.7	4.66605	-0.000472393	4.73415	0.000121705	4.89763	0.000167081
		12.4627	30321.8	4.67014	-0.000463026	4.73824	0.000120553	4.90202	0.000153097
		12.4709	29278.1	4.67424	-0.000445945	4.74234	0.000119427	4.9064	0.000142343
		12.475	29470.9	4.67833	-0.000421605	4.74643	0.000118325	4.91079	0.000127813
		12.4832	29247.9	4.68243	-0.000396488	4.75053	0.000116943	4.91517	7.16574e-05
		12.4955	27847.7	4.68652	-0.000372475	4.75462	0.000115594	4.91956	-4.00933e-06
		12.5037	28837.2	4.69062	-0.000354331	4.75871	0.000114864	4.92395	-2.72658e-05
		12.5078	29684.8	4.69471	-0.000341711	4.76281	0.000114222	4.92833	-2.02883e-05
		12.5282	30070.9	4.69881	-0.000308839	4.7669	0.000113661	4.93272	-1.68707e-05
		12.5364	28978	4.7029	-0.000279047	4.771	0.000113055	4.9371	-4.44341e-05
		12.5569	28608.6	4.707	-0.000252147	4.77509	0.000112582	4.94149	-8.25822e-05
		12.5651	28075.7	4.71109	-0.000270879	4.77919	0.000112134	4.94588	-0.000110097
		12.5774	27161.4	4.71519	-0.000295037	4.78328	0.00011171	4.95026	-0.000115358
		12.5815	27139.3	4.71928	-0.000290734	4.78738	0.000110475	4.95465	-0.000103664
		12.6101	27410.2	4.72338	-0.000259443	4.79147	0.00010883	4.95903	-9.51869e-05
		12.6183	30143.4	4.72747	-0.000227586	4.79557	0.000107865	4.96342	-0.000102344
		12.6224	32065.2	4.73157	-0.000202485	4.79966	0.000107014	4.96781	-0.000140013
		12.6265	33685.3	4.73566	-0.000183769	4.80376	0.000106271	4.97219	-0.000167959
		12.6306	34891.9	4.73976	-0.000178595	4.80785	0.000105524	4.97658	-0.000182919
		12.6347	34820	4.74385	-0.000164933	4.81195	0.000105176	4.98096	-0.000203527
		12.6388	34200.9	4.74794	-0.000142656	4.81604	0.000105868	4.98535	-0.000188862
[truncated: 5,293 more rows]

## Sheet: 2_GBP1-R48A_20200507_ggt_r48a_ 
2_GBP1-R48A[20200507_ggt_r48a]
[truncated: 6,471 more rows]
