# Supplementary material for: Structural basis of antimicrobial membrane coat assembly by human GBP1
Source: Nat Struct Mol Biol. 2024 Oct 11;32(1):172–84. doi: 10.1038/s41594-024-01400-9 (PMC11746146; doi:10.1038/s41594-024-01400-9)
Supplement: Supplementary file 20 — Source data of mass photometry experiments and GTPase assays. [file 41594_2024_1400_MOESM20_ESM.xlsx]

## Sheet: 015_dGBP1 308 mut 15 nM_events 
015_dGBP1 308 mut 15 nM_events
frame_indices	x_coords	y_coords	contrasts	masses_kDa	fit_errors	diffblur_errors	neareast_neighbour_distances	selections
5.000000000000000000e+00	7.175376830814801110e+01	9.615506732475253671e+00	-9.206170989342734104e-03	1.853686623843706798e+02	1.599332879205360713e-01	0.000000000000000000e+00	1.100152053324758761e+01	1.000000000000000000e+00
5.000000000000000000e+00	5.387611399341934515e+01	1.136384232870935840e+01	-4.206870949409257515e-03	8.489151281065531407e+01	4.098816361548478504e-01	0.000000000000000000e+00	1.796293965791779002e+01	1.000000000000000000e+00
8.000000000000000000e+00	8.268210381268909259e+01	1.088236787074381162e+01	-7.569498273002087108e-03	1.524744155879398591e+02	1.670148505099341429e-01	0.000000000000000000e+00	1.100152053324758761e+01	1.000000000000000000e+00
9.000000000000000000e+00	3.079582149618623887e+01	7.344803103591782012e+00	-7.358958180929937344e-03	1.482429295492106007e+02	1.645498195648354978e-01	0.000000000000000000e+00	2.342760290876701035e+01	1.000000000000000000e+00
1.000000000000000000e+01	1.191309001787400916e+02	2.683283195255862097e+01	-1.063303387690295483e-02	2.140461001515344606e+02	2.920701934425378177e-01	0.000000000000000000e+00	2.221780349400488319e+01	1.000000000000000000e+00
1.900000000000000000e+01	7.503269367404683976e+01	1.707532209960728053e+01	-6.239361999843358840e-03	1.257410128707522290e+02	2.748344952806243136e-01	0.000000000000000000e+00	1.382342670514586480e+01	1.000000000000000000e+00
1.900000000000000000e+01	1.554957791413113988e+01	1.217363205631457568e+01	-4.002635305855938713e-03	8.078673511344314306e+01	3.153912291793047329e-01	0.000000000000000000e+00	9.914672440923347096e+00	1.000000000000000000e+00
2.000000000000000000e+01	4.437991418348126871e+01	6.509716212918135625e+00	-7.505814872930483515e-03	1.511944911058632783e+02	2.544614429197454841e-01	0.000000000000000000e+00	1.643140479204970461e+01	1.000000000000000000e+00
2.100000000000000000e+01	8.778310054669834983e+01	2.241519573616282912e+01	-7.662149004347650755e-03	1.543365325477465433e+02	1.883762086824258830e-01	0.000000000000000000e+00	1.040447065727522613e+01	1.000000000000000000e+00
2.200000000000000000e+01	1.033484167328256689e+02	1.283069853191583576e+01	-6.657652484103515102e-03	1.341479168806241375e+02	2.874557398361488048e-01	0.000000000000000000e+00	7.892791174482585603e+00	1.000000000000000000e+00
2.400000000000000000e+01	5.697677130820796521e+00	1.105972875413166889e+01	-4.988270046393789361e-03	1.005962621390284255e+02	3.267774411639229326e-01	0.000000000000000000e+00	9.914672440923347096e+00	1.000000000000000000e+00
2.400000000000000000e+01	9.642710380097732070e+01	1.662432210620717754e+01	-8.269357356615023719e-03	1.665403538718993275e+02	1.625023530846422259e-01	0.000000000000000000e+00	7.892791174482585603e+00	1.000000000000000000e+00
2.500000000000000000e+01	5.431551172981314579e+01	1.959692236387021680e+01	-7.700848125774948337e-03	1.551143169137502582e+02	1.912996682054691755e-01	0.000000000000000000e+00	1.643140479204970461e+01	1.000000000000000000e+00
2.700000000000000000e+01	2.795105815663037419e+01	2.181363918008214853e+01	-6.769971873177934099e-03	1.364053393129470635e+02	1.828978504224951784e-01	0.000000000000000000e+00	2.471557315801574006e+01	1.000000000000000000e+00
3.100000000000000000e+01	1.044332726446459674e+02	1.447142025511867480e+01	-5.364453153416716760e-03	1.081568818276900004e+02	3.618059452769644135e-01	0.000000000000000000e+00	7.450997689102078603e+00	1.000000000000000000e+00
3.300000000000000000e+01	5.668317563124507963e+00	2.294755651571874111e+01	-7.036587900472638692e-03	1.417638531527357770e+02	1.669548974577532707e-01	0.000000000000000000e+00	2.219190400635834948e+01	1.000000000000000000e+00
3.400000000000000000e+01	9.123599017918020593e+01	1.877521023495522101e+01	-7.193140423359931090e-03	1.449102838795657533e+02	2.298069488152773010e-01	0.000000000000000000e+00	1.388131379458844705e+01	1.000000000000000000e+00
3.500000000000000000e+01	1.099932285705119028e+02	1.943168805690445922e+01	-8.293922952817014971e-03	1.670340792062939101e+02	2.267248888083316372e-01	0.000000000000000000e+00	7.450997689102078603e+00	1.000000000000000000e+00
3.800000000000000000e+01	2.783612880881723939e+01	2.191375382527798266e+01	7.152663339587866584e-03	-1.440967655934082927e+02	1.949601363793724840e-01	0.000000000000000000e+00	1.649009169847515111e+01	1.000000000000000000e+00
4.000000000000000000e+01	9.849628366932124379e+01	8.899654636337851699e+00	-7.623985927154215171e-03	1.535695217292862367e+02	1.624924022355743736e-01	0.000000000000000000e+00	1.559177571776049653e+01	1.000000000000000000e+00
4.300000000000000000e+01	4.428578700965847759e+01	2.306782024434394529e+01	-5.168224608742650814e-03	1.042130327535482195e+02	2.462971287110413687e-01	0.000000000000000000e+00	1.016100767101207580e+01	1.000000000000000000e+00
4.400000000000000000e+01	3.591231473550290332e+01	1.731186341994766309e+01	-6.802616996883710174e-03	1.370614489585448439e+02	1.967014876642320109e-01	0.000000000000000000e+00	6.901793284655503236e+00	1.000000000000000000e+00
4.600000000000000000e+01	8.387756340344668615e+01	1.553997861309109574e+01	-6.269693421900485696e-03	1.263506211772098595e+02	2.026748682319622352e-01	0.000000000000000000e+00	4.707380586857413896e+00	1.000000000000000000e+00
4.600000000000000000e+01	1.010908157957074849e+01	2.488050494432912529e+01	-6.046467507247010702e-03	1.218641723871378275e+02	1.784790995117343515e-01	0.000000000000000000e+00	1.293251952056472476e+01	1.000000000000000000e+00
4.700000000000000000e+01	3.045167706717611722e+01	2.153278592567628635e+01	-5.234885353528583897e-03	1.055527966347015933e+02	3.994720575274215424e-01	0.000000000000000000e+00	5.193708799481684402e+00	1.000000000000000000e+00
4.800000000000000000e+01	2.113564404776696648e+01	1.812291800188035040e+01	-6.134966754026248067e-03	1.236428517992094669e+02	2.104280587662683555e-01	0.000000000000000000e+00	7.416188635287062958e+00	1.000000000000000000e+00
4.900000000000000000e+01	9.311523483898815812e+01	7.767688860683937158e+00	-6.851951752004492753e-03	1.380529908803854653e+02	2.281872657610994892e-01	0.000000000000000000e+00	8.459843041619432569e+00	1.000000000000000000e+00
5.100000000000000000e+01	8.532220801370600327e+01	1.105975161665768347e+01	-6.447434388929068790e-03	1.299229024139538353e+02	2.567859884926682046e-01	0.000000000000000000e+00	4.707380586857413896e+00	1.000000000000000000e+00
5.100000000000000000e+01	2.842388777940016098e+01	1.675129225756434792e+01	-5.707841170336736859e-03	1.150583778095861902e+02	3.015862152803614471e-01	0.000000000000000000e+00	5.193708799481684402e+00	1.000000000000000000e+00
5.300000000000000000e+01	5.791454609929914454e+01	6.179804366659357839e+00	-7.387510591209277624e-03	1.488167828437541118e+02	2.011861092560807140e-01	0.000000000000000000e+00	2.052079816534972068e+01	1.000000000000000000e+00
5.400000000000000000e+01	6.463180845467863378e+01	2.557004788735867962e+01	-6.420209995888225690e-03	1.293757399332528735e+02	2.377042931038101381e-01	0.000000000000000000e+00	2.052079816534972068e+01	1.000000000000000000e+00
5.500000000000000000e+01	1.173324205865995395e+02	1.428534073183167052e+01	-8.161260580562134867e-03	1.643677985443245007e+02	1.630071543469754358e-01	0.000000000000000000e+00	2.228697700629139078e+01	1.000000000000000000e+00
5.500000000000000000e+01	9.910219406654691454e+01	2.710595636083058224e+01	-9.293134796975337925e-03	1.871164821665810791e+02	1.701957753020288955e-01	0.000000000000000000e+00	2.115109222495157226e+01	1.000000000000000000e+00
5.600000000000000000e+01	3.507611086879769857e+01	1.386100664183453901e+01	-7.869868092929971359e-03	1.585113213713994185e+02	1.826863839289746272e-01	0.000000000000000000e+00	7.252987175750992499e+00	1.000000000000000000e+00
5.600000000000000000e+01	1.174026274930742275e+01	1.776669564941676072e+01	-6.168994246257334529e-03	1.243267446240471656e+02	2.216428853176600766e-01	0.000000000000000000e+00	1.671449634876631052e+01	1.000000000000000000e+00
6.200000000000000000e+01	8.637153018623814660e+01	2.091465577775797513e+01	-8.477135021046031463e-03	1.707163199672228302e+02	1.488731779988113901e-01	0.000000000000000000e+00	1.430180244113076782e+01	1.000000000000000000e+00
6.200000000000000000e+01	3.738656943089933549e+01	1.387556119100001517e+01	-7.364167642752658845e-03	1.483476305814709235e+02	1.735269460326850366e-01	0.000000000000000000e+00	1.329471496350177695e+01	1.000000000000000000e+00
6.200000000000000000e+01	5.561642118627216291e+01	2.656665559735525406e+01	-3.209880707857967579e-03	6.485376016054300408e+01	3.917363352545499833e-01	0.000000000000000000e+00	7.890824294334845668e+00	1.000000000000000000e+00
6.300000000000000000e+01	1.010272436408385488e+02	1.308064927243800213e+01	-9.186467037508657882e-03	1.849726475623332931e+02	1.548448924844691987e-01	0.000000000000000000e+00	5.670158142154793524e+00	1.000000000000000000e+00
6.400000000000000000e+01	7.322956494915256087e+01	2.655649083138795419e+01	-7.769808352520152402e-03	1.565002963432640115e+02	2.221929284413101113e-01	0.000000000000000000e+00	1.430180244113076782e+01	1.000000000000000000e+00
6.400000000000000000e+01	3.787674171685686275e+01	2.716123682646685467e+01	-3.546041862747829551e-03	7.161000890955608611e+01	3.792005463194648707e-01	0.000000000000000000e+00	1.329471496350177695e+01	1.000000000000000000e+00
6.500000000000000000e+01	1.099244374113316098e+02	1.583745635133131735e+01	-6.907384050566611582e-03	1.391670827151125707e+02	2.028702907456415572e-01	0.000000000000000000e+00	9.314507086257265200e+00	1.000000000000000000e+00
6.600000000000000000e+01	5.612408000150684728e+01	1.869217843557622416e+01	-7.060438606311689701e-03	1.422432104465342491e+02	1.897620910500869007e-01	0.000000000000000000e+00	7.890824294334845668e+00	1.000000000000000000e+00
6.600000000000000000e+01	1.101528382163731692e+02	2.629577136940849513e+01	-7.118762912596254475e-03	1.434154265566949960e+02	1.570777695227957294e-01	0.000000000000000000e+00	1.046080876151945915e+01	1.000000000000000000e+00
6.800000000000000000e+01	9.569622374520079688e+01	1.501220828767899285e+01	-7.829497995873964389e-03	1.576999533303134626e+02	2.154350430920551895e-01	0.000000000000000000e+00	5.670158142154793524e+00	1.000000000000000000e+00
6.900000000000000000e+01	1.161273046674263121e+01	5.815701988475991513e+00	-7.218902042118039222e-03	1.454280471665346113e+02	1.699426744310705839e-01	0.000000000000000000e+00	4.285119848707346968e+00	1.000000000000000000e+00
7.100000000000000000e+01	3.914339481133948340e+01	1.286166237459646133e+01	-6.461787500652006917e-03	1.302113747484634985e+02	2.040556045680044228e-01	0.000000000000000000e+00	6.000381591608603848e+00	1.000000000000000000e+00
7.400000000000000000e+01	7.447766346968090367e+00	6.823335849943720000e+00	-6.860487041869599116e-03	1.382245352145084212e+02	2.422393359939756241e-01	0.000000000000000000e+00	4.285119848707346968e+00	1.000000000000000000e+00
7.600000000000000000e+01	3.678907256682536797e+01	7.342446305814462448e+00	-7.631307053451296708e-03	1.537166635083601136e+02	1.752838749815757158e-01	0.000000000000000000e+00	6.000381591608603848e+00	1.000000000000000000e+00
7.800000000000000000e+01	6.871026380393273314e+01	1.260076857269106299e+01	-8.484168482625018340e-03	1.708576801907437073e+02	1.585034675983076902e-01	0.000000000000000000e+00	1.656520627747675789e+01	1.000000000000000000e+00
8.300000000000000000e+01	7.967265016714726755e+01	2.501979205438894738e+01	-7.035311174233986435e-03	1.417381931978978855e+02	1.724165661984765618e-01	0.000000000000000000e+00	1.656520627747675789e+01	1.000000000000000000e+00
8.400000000000000000e+01	1.194290986584471455e+02	9.279947678453707383e+00	-6.405720361062372005e-03	1.290845237241763073e+02	2.728483395474744500e-01	0.000000000000000000e+00	1.305377716483115158e+01	1.000000000000000000e+00
8.700000000000000000e+01	1.126485224530544684e+02	2.529067914941299833e+01	-7.353102821859871206e-03	1.481252471167917690e+02	2.444136853235783224e-01	0.000000000000000000e+00	6.948492216153326240e+00	1.000000000000000000e+00
8.800000000000000000e+01	3.623620429111297625e+01	2.174061738206344074e+01	-5.860790135820317069e-03	1.181323833622201676e+02	3.452372476050393768e-01	0.000000000000000000e+00	4.356004840301807235e+01	1.000000000000000000e+00
9.400000000000000000e+01	5.533525026759888732e+01	1.379092542491911466e+01	-6.268132270771623916e-03	1.263192447816687149e+02	2.220752517831450223e-01	0.000000000000000000e+00	3.071018033721472307e+01	1.000000000000000000e+00
9.500000000000000000e+01	1.011817798277754719e+02	7.368410577379820303e+00	-4.291083325126694888e-03	8.658403364423814708e+01	3.048746832396644901e-01	0.000000000000000000e+00	1.873257716233717929e+01	1.000000000000000000e+00
1.010000000000000000e+02	1.125122251716267812e+02	1.100440147187725159e+01	-4.041666518459689425e-03	8.157119392877817177e+01	3.041982054336487273e-01	0.000000000000000000e+00	1.000027498470403202e+02	1.000000000000000000e+00
1.010000000000000000e+02	1.371550899033796611e+01	2.648854977792188947e+01	-6.786758678593284369e-03	1.367427246159114986e+02	1.944507304029902128e-01	0.000000000000000000e+00	1.000027498470403202e+02	1.000000000000000000e+00
1.090000000000000000e+02	1.040544769168381549e+02	6.379211615005217162e+00	-8.771157596803309808e-03	1.766256572917348251e+02	3.549426661280191686e-01	0.000000000000000000e+00	1.275878300939402088e+01	1.000000000000000000e+00
1.090000000000000000e+02	5.471460383373305092e+01	2.077989089941840462e+01	-6.542414031180059271e-03	1.318318263922469669e+02	2.388250043186064264e-01	0.000000000000000000e+00	3.954008303385995760e+01	1.000000000000000000e+00
1.120000000000000000e+02	9.361941998827096256e+01	1.372061003617562669e+01	-7.539072625245109120e-03	1.518629135104218904e+02	2.857209456073604992e-01	0.000000000000000000e+00	1.275878300939402088e+01	1.000000000000000000e+00
1.140000000000000000e+02	7.008645409460303455e+00	2.265110594327558147e+01	-5.777742736622257756e-03	1.164632765104052652e+02	2.487642239135620104e-01	0.000000000000000000e+00	2.991176175896073985e+01	1.000000000000000000e+00
1.190000000000000000e+02	8.620360853493478714e+01	2.166612244360342743e+01	-9.024684335628847462e-03	1.817210994245196218e+02	1.402322989725879321e-01	0.000000000000000000e+00	2.226241898586394896e+01	1.000000000000000000e+00
1.190000000000000000e+02	3.687083012016888972e+01	2.437256341540446414e+01	-7.548283782304333542e-03	1.520480415879915199e+02	1.761406135451963895e-01	0.000000000000000000e+00	2.166123857818721632e+01	1.000000000000000000e+00
1.230000000000000000e+02	6.798451964726207564e+01	8.872370093130315993e+00	-7.208202913415356732e-03	1.452130134725412915e+02	1.947964631368476196e-01	0.000000000000000000e+00	1.363933319195512439e+01	1.000000000000000000e+00
1.250000000000000000e+02	8.892544518291902023e+01	1.084891536455813821e+01	-8.090734625622214224e-03	1.629503507282854855e+02	2.508812052880710075e-01	0.000000000000000000e+00	1.731112611952758584e+01	1.000000000000000000e+00
1.250000000000000000e+02	1.061972858981093637e+01	1.609119809347726360e+01	-8.003902826003713583e-03	1.612051840752875762e+02	1.230673226609444448e-01	0.000000000000000000e+00	8.046313563236330069e+00	1.000000000000000000e+00
1.260000000000000000e+02	7.471511893718812303e+01	2.073535635796328691e+01	-5.667387668431320136e-03	1.142453334775270122e+02	2.342820236779350473e-01	0.000000000000000000e+00	1.363933319195512439e+01	1.000000000000000000e+00
1.300000000000000000e+02	4.091611778610868555e+01	1.566877815621204562e+01	-7.121739337903385154e-03	1.434752474773020481e+02	1.551119770995526004e-01	0.000000000000000000e+00	2.048283276462930402e+01	1.000000000000000000e+00
1.320000000000000000e+02	6.304782030214021660e+01	2.205359886832958694e+01	-3.450684495101959300e-03	6.969349331429739891e+01	4.638727494655852102e-01	0.000000000000000000e+00	9.542655885507119962e+00	1.000000000000000000e+00
1.330000000000000000e+02	1.189673469925243552e+02	8.526908645966088329e+00	-6.390064872138119523e-03	1.287698758955349376e+02	2.206900772004588562e-01	0.000000000000000000e+00	2.047559666256410793e+01	1.000000000000000000e+00
1.330000000000000000e+02	2.372539493304102010e+01	2.680545117165022262e+01	-1.198969018734626600e-02	2.413125090359172589e+02	1.310336633022555208e-01	0.000000000000000000e+00	1.281054366429773950e+01	1.000000000000000000e+00
1.340000000000000000e+02	1.039885797677916486e+02	2.248708740969543030e+01	-8.708548877786104203e-03	1.753673320111832936e+02	2.371978267146801489e-01	0.000000000000000000e+00	1.849626572541504999e+01	1.000000000000000000e+00
1.370000000000000000e+02	5.705158176276087545e+01	1.463016268768752681e+01	-6.603355716366721140e-03	1.330566472209355879e+02	1.478250413048498579e-01	0.000000000000000000e+00	9.542655885507119962e+00	1.000000000000000000e+00
1.370000000000000000e+02	3.990823152761735315e+01	2.155508953715576581e+01	-7.241117303601847695e-03	1.458745349014371016e+02	1.496078870475229250e-01	0.000000000000000000e+00	1.177427601308915861e+01	1.000000000000000000e+00
1.370000000000000000e+02	8.716344144684128992e+01	1.480421253982729723e+01	-7.601860568544867650e-03	1.531248408842467370e+02	2.166377871807600997e-01	0.000000000000000000e+00	1.660090816418089688e+01	1.000000000000000000e+00
1.380000000000000000e+02	2.823858565148137956e+01	1.163348650043690036e+01	-3.071968251625561974e-03	6.208196203235419119e+01	4.558993396941543041e-01	0.000000000000000000e+00	7.634699508011991043e+00	1.000000000000000000e+00
1.390000000000000000e+02	1.963845410088659804e+01	2.375082180646626639e+01	-6.768923918530496062e-03	1.363842772652571966e+02	1.247415972530367956e-01	0.000000000000000000e+00	9.805067391499932228e+00	1.000000000000000000e+00
1.410000000000000000e+02	2.835836793595802874e+01	1.926724630684711315e+01	-5.567173520336654753e-03	1.122312051261420152e+02	2.580319711601863908e-01	0.000000000000000000e+00	7.634699508011991043e+00	1.000000000000000000e+00
1.440000000000000000e+02	1.202539068479340330e+02	1.759692337863861766e+01	-6.191966534576590596e-03	1.247884472686308044e+02	2.359171684050717088e-01	0.000000000000000000e+00	1.814164839008496699e+01	1.000000000000000000e+00
1.460000000000000000e+02	1.010920999370910920e+02	1.510312648484546827e+01	-7.900778857174257583e-03	1.591325734382092207e+02	1.594937615070756154e-01	0.000000000000000000e+00	1.754000006111875365e+01	1.000000000000000000e+00
1.470000000000000000e+02	1.462878357085860337e+01	1.555965179763450656e+01	-6.859253203985175157e-03	1.381997372402574911e+02	1.631369804217904784e-01	0.000000000000000000e+00	7.068166652138290651e+00	1.000000000000000000e+00
1.480000000000000000e+02	8.250541524484955858e+01	1.466507195844048894e+01	-3.381865048119294531e-03	6.831034331073217913e+01	3.850973495805510849e-01	0.000000000000000000e+00	1.020657664027724287e+01	1.000000000000000000e+00
1.490000000000000000e+02	2.212916620853716765e+01	2.698170017114526686e+01	-1.119996260048760663e-02	2.254403716899973915e+02	1.367711768563175667e-01	0.000000000000000000e+00	1.293714820335747717e+01	1.000000000000000000e+00
1.510000000000000000e+02	8.610508508801839866e+01	2.421580929825011808e+01	-5.029705545490768641e-03	1.014290428897681124e+02	2.705226542496403930e-01	0.000000000000000000e+00	1.020657664027724287e+01	1.000000000000000000e+00
1.520000000000000000e+02	1.050599910910885271e+01	2.130087362790327177e+01	-6.979867505184042011e-03	1.406238728363376538e+02	1.845940550601523622e-01	0.000000000000000000e+00	7.068166652138290651e+00	1.000000000000000000e+00
1.540000000000000000e+02	1.070233148130470369e+01	7.765411822513265783e+00	-7.965649806646069378e-03	1.604363655773093456e+02	1.719389552753828321e-01	0.000000000000000000e+00	1.062611215107365226e+01	1.000000000000000000e+00
1.560000000000000000e+02	2.071220349331786892e+01	1.133146310513815891e+01	-5.411673652004003396e-03	1.091059309068813690e+02	2.506774170409173941e-01	0.000000000000000000e+00	7.345848225529615583e+00	1.000000000000000000e+00
1.560000000000000000e+02	1.170418625082845665e+02	1.961748185894232321e+01	-7.436621769819590048e-03	1.498038312704445616e+02	2.062457068285050710e-01	0.000000000000000000e+00	1.017313080449947194e+01	1.000000000000000000e+00
1.570000000000000000e+02	4.122947126271601803e+01	6.463489100745760219e+00	-7.694583117411227073e-03	1.549884012500745314e+02	1.715438289823629781e-01	0.000000000000000000e+00	1.616142221436217241e+01	1.000000000000000000e+00
1.570000000000000000e+02	9.003810318291027670e+01	6.267149139084633447e+00	-6.694019370258539811e-03	1.348788274142070236e+02	2.325270031733005505e-01	0.000000000000000000e+00	1.802790627035363613e+01	1.000000000000000000e+00
1.600000000000000000e+02	2.457276489870953640e+01	1.758106723561849805e+01	-6.105123918249734556e-03	1.230430632187944155e+02	1.814514883391158406e-01	0.000000000000000000e+00	7.345848225529615583e+00	1.000000000000000000e+00
1.600000000000000000e+02	1.075658608547051500e+02	2.331856048912788637e+01	-9.267880015594181370e-03	1.866089054206333060e+02	1.292025660012731114e-01	0.000000000000000000e+00	1.017313080449947194e+01	1.000000000000000000e+00
1.600000000000000000e+02	6.666636188974733557e+01	2.530338836809421110e+01	-6.723173934632054732e-03	1.354647829483647854e+02	1.921371860250613572e-01	0.000000000000000000e+00	1.217662750950257866e+01	1.000000000000000000e+00
1.610000000000000000e+02	7.667481256366804132e+01	1.836788747681958611e+01	-8.114630198378474518e-03	1.634306097683114842e+02	1.381627813036183650e-01	0.000000000000000000e+00	8.961618614265054461e+00	1.000000000000000000e+00
1.640000000000000000e+02	8.562736229482432293e+01	1.796482234719969640e+01	-8.045297938345701352e-03	1.620371531231909330e+02	1.693738656818868371e-01	0.000000000000000000e+00	8.961618614265054461e+00	1.000000000000000000e+00
1.680000000000000000e+02	6.327021652392655682e+01	2.120405810731059404e+01	-7.285291987858872990e-03	1.467623684625377507e+02	1.820091965102924592e-01	0.000000000000000000e+00	2.259058687442079361e+01	1.000000000000000000e+00
1.730000000000000000e+02	1.028339144522478108e+02	1.944613982008680608e+01	-7.228589855170526081e-03	1.456227551923265366e+02	1.915052873188891613e-01	0.000000000000000000e+00	3.960273311866249912e+01	1.000000000000000000e+00
1.790000000000000000e+02	4.753602593113191688e+01	1.968809713035332365e+01	-4.999651311893052973e-03	1.008250055844654156e+02	2.156051966486183247e-01	0.000000000000000000e+00	4.521074143624677966e+00	1.000000000000000000e+00
1.800000000000000000e+02	3.435487182597316291e+01	1.820590379732731279e+01	-5.700607797650183647e-03	1.149129997239454468e+02	2.185335952456407549e-01	0.000000000000000000e+00	1.326422710226307267e+01	1.000000000000000000e+00
1.800000000000000000e+02	5.981800986886332794e+01	1.315781101905682071e+01	-7.099942768320465988e-03	1.430371747141785761e+02	2.176408895487343953e-01	0.000000000000000000e+00	1.091013753634978301e+01	1.000000000000000000e+00
1.840000000000000000e+02	5.194091043092742410e+01	2.070648014062642162e+01	-6.635262435123402865e-03	1.336979162240587300e+02	2.309504158266451057e-01	0.000000000000000000e+00	4.521074143624677966e+00	1.000000000000000000e+00
1.870000000000000000e+02	6.267397727466199342e+01	1.177410839905659756e+01	-1.166539421386105814e-02	2.347947295920452859e+02	1.208451560674507208e-01	0.000000000000000000e+00	1.396373835338049751e+01	1.000000000000000000e+00
1.910000000000000000e+02	8.901958734020800534e+01	1.546283033277041241e+01	-8.259547032748917189e-03	1.663431835939428822e+02	1.723016722852870330e-01	0.000000000000000000e+00	7.192719828818601613e+00	1.000000000000000000e+00
1.940000000000000000e+02	8.634485918686247885e+01	8.785926271636904872e+00	-8.911860897271960472e-03	1.794535464869774728e+02	1.618675425773481447e-01	0.000000000000000000e+00	7.192719828818601613e+00	1.000000000000000000e+00
1.960000000000000000e+02	6.764636513940122597e+01	2.121407198781084347e+01	-7.101877600515596814e-03	1.430760614427840380e+02	2.025094264911685427e-01	0.000000000000000000e+00	2.213349063793896931e+01	1.000000000000000000e+00
1.960000000000000000e+02	1.553721356926011055e+01	2.583561965087060130e+01	-4.610274356687731577e-03	9.299921272222233881e+01	2.940967958626439227e-01	0.000000000000000000e+00	8.645056499004693862e+00	1.000000000000000000e+00
1.960000000000000000e+02	3.789323244041787575e+01	9.070938558578303557e+00	-7.658331341225181783e-03	1.542598042246784473e+02	1.617888954567510140e-01	0.000000000000000000e+00	2.794362381463479750e+01	1.000000000000000000e+00
1.970000000000000000e+02	1.055968959460003731e+02	1.668178506872772715e+01	-7.016664731845225628e-03	1.413634324582048123e+02	2.625107253366010251e-01	0.000000000000000000e+00	9.008325060695121067e+00	1.000000000000000000e+00
1.990000000000000000e+02	7.043084438922979196e+00	2.422727510191926825e+01	-8.043528555041081982e-03	1.620015916266751503e+02	2.760796901471489484e-01	0.000000000000000000e+00	8.645056499004693862e+00	1.000000000000000000e+00
2.010000000000000000e+02	1.017022625247693526e+02	2.480470024207393820e+01	-8.237348052122343139e-03	1.658970230756736157e+02	1.478927711679182133e-01	0.000000000000000000e+00	9.008325060695121067e+00	1.000000000000000000e+00
2.030000000000000000e+02	1.175367281236968466e+02	1.248198717332079966e+01	-7.465584422829706947e-03	1.503859297232887400e+02	2.301449264686387108e-01	0.000000000000000000e+00	2.006438531773245515e+01	1.000000000000000000e+00
2.070000000000000000e+02	9.173474495227051762e+01	2.215483773738194984e+01	-7.391858616038513886e-03	1.489041705055523153e+02	1.640253136729374894e-01	0.000000000000000000e+00	2.295867243826346282e+01	1.000000000000000000e+00
2.100000000000000000e+02	5.658212972261403451e+01	2.547254558603260577e+01	-7.506138129441028081e-03	1.512009879939278676e+02	2.066828001725773412e-01	0.000000000000000000e+00	1.333313161351457943e+01	1.000000000000000000e+00
2.120000000000000000e+02	6.885435364093031296e+01	2.026054801101324188e+01	3.681440846750595654e-03	-7.433129066082221925e+01	3.644777931044247410e-01	0.000000000000000000e+00	1.333313161351457943e+01	1.000000000000000000e+00
2.140000000000000000e+02	1.167541377823486926e+02	7.413960369388892246e+00	-7.129452729634747250e-03	1.436302731025939750e+02	2.163851792597288881e-01	0.000000000000000000e+00	2.601563842827806283e+01	1.000000000000000000e+00
2.150000000000000000e+02	4.802701355178105302e+01	8.759614501769094730e+00	-7.590649081631289062e-03	1.528995096901673492e+02	1.483370715726205491e-01	0.000000000000000000e+00	1.877530500747695896e+01	1.000000000000000000e+00
2.180000000000000000e+02	9.079369648691145755e+01	5.720168594389574146e+00	-7.351327164501036439e-03	1.480895595228065815e+02	2.109947909428159241e-01	0.000000000000000000e+00	8.196694051121239610e+00	1.000000000000000000e+00
2.210000000000000000e+02	1.039824922754513636e+02	2.361391957965192034e+01	-7.146940143653394799e-03	1.439817394078714869e+02	3.277240169369831646e-01	0.000000000000000000e+00	5.027951597818653973e+00	1.000000000000000000e+00
2.220000000000000000e+02	3.917265831810480847e+01	1.560188084009757148e+01	-6.655025187015559465e-03	1.340951128239817081e+02	1.305813386005668653e-01	0.000000000000000000e+00	1.821048264828774066e+01	1.000000000000000000e+00
2.230000000000000000e+02	1.067263256906762763e+02	1.224143120410360730e+01	-7.716360781306753902e-03	1.554260940420890904e+02	1.972217662075419486e-01	0.000000000000000000e+00	1.169880821547589633e+01	1.000000000000000000e+00
2.230000000000000000e+02	9.183722201611792002e+01	1.385016538636807226e+01	-8.059553259186722982e-03	1.623236600327429642e+02	1.715977836685870228e-01	0.000000000000000000e+00	8.196694051121239610e+00	1.000000000000000000e+00
2.230000000000000000e+02	9.949267946550327224e+01	2.587707626924130366e+01	-7.750016202709503893e-03	1.561025088968165448e+02	2.861759576395452864e-01	0.000000000000000000e+00	5.027951597818653973e+00	1.000000000000000000e+00
2.260000000000000000e+02	2.212923713615936805e+01	2.201619862910696312e+01	-6.897508260889661548e-03	1.389685966893483169e+02	2.346401550589691798e-01	0.000000000000000000e+00	1.821048264828774066e+01	1.000000000000000000e+00
2.310000000000000000e+02	1.132081096117754697e+02	2.545007474388093982e+01	-6.667436864515103277e-03	1.343445657407142448e+02	3.499566342310255207e-01	0.000000000000000000e+00	4.121662647317857164e+01	1.000000000000000000e+00
2.330000000000000000e+02	6.644171935771546522e+00	6.630861104455696875e+00	-6.403278962310067664e-03	1.290354558975515999e+02	2.298023601819983996e-01	0.000000000000000000e+00	3.916011615149248115e+01	1.000000000000000000e+00
2.330000000000000000e+02	4.362966278228419981e+01	2.642993672228396207e+01	2.523289409813504053e-03	-5.105448106175482081e+01	4.347672260946034983e-01	0.000000000000000000e+00	2.020453444931111875e+01	1.000000000000000000e+00
2.360000000000000000e+02	4.580322753058289464e+01	6.342656453458295651e+00	-7.383511149534708121e-03	1.487364010910813192e+02	1.946911432982946222e-01	0.000000000000000000e+00	2.020453444931111875e+01	1.000000000000000000e+00
2.390000000000000000e+02	7.518859244883297777e+01	6.005379693170099564e+00	-9.227695895139196441e-03	1.858012751825615396e+02	1.313651829511292002e-01	0.000000000000000000e+00	2.938730043729354335e+01	1.000000000000000000e+00
2.390000000000000000e+02	1.074854848581501301e+02	2.721280208968780201e+01	-7.811145586476544653e-03	1.573311021372797995e+02	1.901461623371117904e-01	0.000000000000000000e+00	3.863733976354128430e+01	1.000000000000000000e+00
2.490000000000000000e+02	8.864477151756962314e+01	7.474825029364771112e+00	-8.971457460907964962e-03	1.806513327351927103e+02	2.494209397375273252e-01	0.000000000000000000e+00	1.313863224700661370e+01	1.000000000000000000e+00
2.500000000000000000e+02	2.790011880986313741e+01	6.529030845757379353e+00	-3.325409584193685705e-03	6.717568764938036452e+01	3.925818272497219041e-01	0.000000000000000000e+00	3.178552717239807635e+01	1.000000000000000000e+00
2.510000000000000000e+02	5.952056960134711971e+01	9.764278806980183134e+00	-6.441108772551341552e-03	1.297957686356540989e+02	2.388464918661585834e-01	0.000000000000000000e+00	2.334252558891118667e+01	1.000000000000000000e+00
2.520000000000000000e+02	8.123639451083036533e+01	1.832561336238920191e+01	-6.294655544070886996e-03	1.268523159870749168e+02	2.253564699757107936e-01	0.000000000000000000e+00	1.313863224700661370e+01	1.000000000000000000e+00
2.550000000000000000e+02	1.031244227423051143e+02	2.452451821362253170e+01	-2.176302439011521261e-01	4.374326432760859461e+03	6.602430263315794967e-02	0.000000000000000000e+00	2.274889450537057911e+01	1.000000000000000000e+00
2.580000000000000000e+02	3.390217599250936331e+01	6.365944352405707996e+00	-9.817871902574501833e-03	1.976627762927618335e+02	1.293484593178353403e-01	0.000000000000000000e+00	2.390334410160441436e+01	1.000000000000000000e+00
2.580000000000000000e+02	1.427761966400836258e+01	2.001316561349757706e+01	-7.414356992794241333e-03	1.493563483601307382e+02	1.556571074733529292e-01	0.000000000000000000e+00	2.390334410160441436e+01	1.000000000000000000e+00
2.610000000000000000e+02	6.780866448967165638e+01	1.359468442551123246e+01	-7.992171863614918464e-03	1.609694123366107021e+02	1.456499280742419300e-01	0.000000000000000000e+00	3.466849643772744827e+01	1.000000000000000000e+00
2.610000000000000000e+02	1.020647555905899253e+02	2.341283016675474116e+01	1.449671010428255948e-02	-2.916992058067002631e+02	2.801661018328021058e-01	0.000000000000000000e+00	3.563531623699598327e+01	1.000000000000000000e+00
2.670000000000000000e+02	9.869642463237109808e+00	7.676589958942905412e+00	-7.440001127512294032e-03	1.498717504242542304e+02	1.730609989326684639e-01	0.000000000000000000e+00	3.151563077509978328e+01	1.000000000000000000e+00
2.690000000000000000e+02	5.092621801631960921e+01	6.860765949520517992e+00	-7.456408465552306214e-03	1.502015090995056426e+02	1.762260111694505804e-01	0.000000000000000000e+00	2.197869439428007610e+01	1.000000000000000000e+00
2.700000000000000000e+02	3.693975131862187311e+01	2.381487331591851131e+01	-6.774621390398845831e-03	1.364987864422490702e+02	1.620597976357874836e-01	0.000000000000000000e+00	1.689088705474080854e+01	1.000000000000000000e+00
2.710000000000000000e+02	1.133089342502061072e+02	1.458866804521003679e+01	-6.867769817726765771e-03	1.383709062171022310e+02	1.853607142346246350e-01	0.000000000000000000e+00	8.306116487449589414e+00	1.000000000000000000e+00
2.720000000000000000e+02	9.234536552617764471e+01	1.139350938609018016e+01	-1.193186457313894985e-02	2.401503157605607157e+02	1.272479797955666792e-01	0.000000000000000000e+00	2.120566557559589782e+01	1.000000000000000000e+00
2.720000000000000000e+02	1.136581707027332584e+02	6.289896750415357118e+00	-6.896130246531679935e-03	1.389409010212236524e+02	2.753489859086204472e-01	0.000000000000000000e+00	8.306116487449589414e+00	1.000000000000000000e+00
2.740000000000000000e+02	6.969419329706350652e+01	2.561935450651312607e+01	-6.735017965433578828e-03	1.357028271635338115e+02	2.672479806164599347e-01	0.000000000000000000e+00	2.038855609427382376e+01	1.000000000000000000e+00
2.750000000000000000e+02	4.951924074246964835e+01	1.254284992473835381e+01	-6.868820420672715719e-03	1.383920214909404933e+02	1.803979703419792413e-01	0.000000000000000000e+00	1.212910850200073121e+01	1.000000000000000000e+00
2.760000000000000000e+02	6.051143793890167899e+01	7.415777285496908178e+00	-4.795209225031175047e-03	9.671607873936716260e+01	2.534681759464467721e-01	0.000000000000000000e+00	1.212910850200073121e+01	1.000000000000000000e+00
2.780000000000000000e+02	1.433661699741974438e+01	1.625345468715269348e+01	-5.069514025124509903e-03	1.022291234071428647e+02	1.897115048877607846e-01	0.000000000000000000e+00	3.537775574126489886e+01	1.000000000000000000e+00
2.820000000000000000e+02	1.125390155333875839e+02	1.066270717832390957e+01	-1.034985575589883293e-02	2.083547173193663582e+02	1.075722897333731831e-01	0.000000000000000000e+00	2.004431316805371921e+01	1.000000000000000000e+00
2.830000000000000000e+02	8.613824824157147475e+01	1.184989515524711301e+01	-7.506794538906564999e-03	1.512141806712074015e+02	1.588309791095882106e-01	0.000000000000000000e+00	1.388144461568372812e+01	1.000000000000000000e+00
2.860000000000000000e+02	9.082289297184568966e+01	2.491697625124589877e+01	-7.568004433038938612e-03	1.524443920285980596e+02	2.246760680076321792e-01	0.000000000000000000e+00	8.714092017496119169e+00	1.000000000000000000e+00
2.860000000000000000e+02	9.948438991859151770e+01	2.587294190486650081e+01	-9.175543353225960180e-03	1.847531006956116926e+02	1.878132468433764135e-01	0.000000000000000000e+00	8.714092017496119169e+00	1.000000000000000000e+00
2.910000000000000000e+02	1.254377094462836517e+01	2.659612585788693906e+01	-6.837177900898726117e-03	1.377560624233061617e+02	1.595192508299378975e-01	0.000000000000000000e+00	1.676912868782203958e+01	1.000000000000000000e+00
2.920000000000000000e+02	9.152087465247209508e+00	1.017357550404636868e+01	-4.245923971477959247e-03	8.567640995792770298e+01	2.834030623019357931e-01	0.000000000000000000e+00	1.676912868782203958e+01	1.000000000000000000e+00
2.970000000000000000e+02	3.105429835638723191e+01	1.768053998885718414e+01	-6.826230010176128141e-03	1.375360290496609537e+02	2.350484111866616432e-01	0.000000000000000000e+00	5.872119661816935121e+00	1.000000000000000000e+00
2.970000000000000000e+02	9.370957268593998890e+01	7.294425377861117887e+00	-6.968048505068950328e-03	1.403863316939997219e+02	1.816266465056201040e-01	0.000000000000000000e+00	1.378322514237132523e+01	1.000000000000000000e+00
2.990000000000000000e+02	1.146133052745503136e+02	8.172522228217001583e+00	-7.628486688187516816e-03	1.536599791205062502e+02	1.477856051243970903e-01	0.000000000000000000e+00	1.638482430500694420e+01	1.000000000000000000e+00
3.000000000000000000e+02	3.264120177069483475e+01	1.202691045763072530e+01	-7.812531414639467889e-03	1.573589548491589198e+02	3.407692000599674698e-01	0.000000000000000000e+00	5.872119661816935121e+00	1.000000000000000000e+00
3.010000000000000000e+02	8.642678212189306919e+01	1.899648745791889581e+01	-3.858742692867228076e-03	7.789474633854821661e+01	3.669878244803197465e-01	0.000000000000000000e+00	1.026772637327584548e+01	1.000000000000000000e+00
3.010000000000000000e+02	6.281313185717322511e+01	7.897847628560342059e+00	2.562199311869971935e-03	-5.183650174817042711e+01	4.912306502603338565e-01	0.000000000000000000e+00	1.618363512710570618e+01	1.000000000000000000e+00
3.010000000000000000e+02	3.851167119527598715e+01	9.289597940968171486e+00	-7.651182901259900339e-03	1.541161331375516568e+02	3.095104732412454762e-01	0.000000000000000000e+00	6.477290411801809533e+00	1.000000000000000000e+00
3.030000000000000000e+02	2.589403954111988071e+01	9.799194838634583959e+00	-7.066946324756539534e-03	1.423740041565223748e+02	1.741563123298798255e-01	0.000000000000000000e+00	7.105414486947417174e+00	1.000000000000000000e+00
3.030000000000000000e+02	1.136627012509199659e+02	2.452974752764367850e+01	-7.969235549832700063e-03	1.605084327170325196e+02	2.127313376995897398e-01	0.000000000000000000e+00	1.143798756329002941e+01	1.000000000000000000e+00
3.040000000000000000e+02	4.686073476406129146e+01	2.163366807392596414e+01	-7.330094603073641045e-03	1.476628223329335299e+02	1.279440705323054983e-01	0.000000000000000000e+00	1.490244711190073801e+01	1.000000000000000000e+00
3.050000000000000000e+02	1.022831958149051275e+02	2.337457847954459211e+01	-9.253684202322969010e-03	1.863235945087099026e+02	1.637570167736019933e-01	0.000000000000000000e+00	1.143798756329002941e+01	1.000000000000000000e+00
3.050000000000000000e+02	1.085868906677836065e+01	6.023008599232176685e+00	-7.558174193276628178e-03	1.522468214761100000e+02	1.681891367067392951e-01	0.000000000000000000e+00	1.550230132596234434e+01	1.000000000000000000e+00
3.090000000000000000e+02	8.449884637609059723e+01	1.590755430238683488e+01	-7.657121680923677058e-03	1.542354921773764715e+02	2.645040154839847224e-01	0.000000000000000000e+00	4.001459405824719262e+00	1.000000000000000000e+00
3.100000000000000000e+02	8.068667773258134446e+01	9.411576054530600643e+00	-9.213738567876083793e-03	1.855207574205022638e+02	1.977101862849904856e-01	0.000000000000000000e+00	7.531956131256775322e+00	1.000000000000000000e+00
3.110000000000000000e+02	1.012544033741267953e+02	2.286114376714249019e+01	-8.487265345373548250e-03	1.709199216923754818e+02	1.384372060531968707e-01	0.000000000000000000e+00	1.769584680072823346e+01	1.000000000000000000e+00
3.140000000000000000e+02	5.911069050937836522e+01	2.589972703623403660e+01	-2.778955628203811506e-03	5.619292297581344542e+01	4.729766590673096793e-01	0.000000000000000000e+00	1.443695677355716356e+01	1.000000000000000000e+00
3.140000000000000000e+02	8.381655626762430700e+01	1.985041590081407037e+01	-6.965816409107444644e-03	1.403414704858314508e+02	2.065228446326754508e-01	0.000000000000000000e+00	4.001459405824719262e+00	1.000000000000000000e+00
3.170000000000000000e+02	6.755919662348961197e+01	5.439894963916975357e+00	-4.107015020107226966e-03	8.288458402779394874e+01	3.304518640777520666e-01	0.000000000000000000e+00	1.454480045257734844e+01	1.000000000000000000e+00
3.180000000000000000e+02	4.187976275057844333e+01	1.662862929782914634e+01	-7.015106149526299448e-03	1.413321076912312719e+02	1.802492771287955708e-01	0.000000000000000000e+00	1.353969692061764007e+01	1.000000000000000000e+00
3.190000000000000000e+02	5.466257523991800582e+01	1.216509957746575488e+01	-7.545466167937067703e-03	1.519914124883256932e+02	2.087505214125384700e-01	0.000000000000000000e+00	1.353969692061764007e+01	1.000000000000000000e+00
3.210000000000000000e+02	9.175804287884834309e+01	2.005168495454287836e+01	-8.323901099260481648e-03	1.676365872934426591e+02	1.620274451822423245e-01	0.000000000000000000e+00	2.826815464123267674e+01	1.000000000000000000e+00
3.240000000000000000e+02	1.200195853457762354e+02	2.400225257563471715e+01	-7.533017332040146605e-03	1.517412127530743078e+02	1.849689372189798897e-01	0.000000000000000000e+00	2.853632364441481428e+01	1.000000000000000000e+00
3.260000000000000000e+02	3.948535347342902213e+01	8.268502687424238218e+00	-7.043551823745601570e-03	1.419038157784490295e+02	1.699033944026563381e-01	0.000000000000000000e+00	4.414540087486055420e+00	1.000000000000000000e+00
3.270000000000000000e+02	8.703621188822333821e+00	1.264227959280016300e+01	-6.692595131368038811e-03	1.348502027141717292e+02	1.481728130788045883e-01	0.000000000000000000e+00	3.109091453880373734e+01	1.000000000000000000e+00
3.280000000000000000e+02	9.080147785234005653e+01	8.358358360778730400e+00	-7.503926760873178871e-03	1.511565433699645951e+02	1.482518928144583858e-01	0.000000000000000000e+00	2.015451404125904844e+01	1.000000000000000000e+00
3.310000000000000000e+02	4.095510950570114517e+01	1.243119188908475792e+01	-3.166831271309120295e-03	6.398854210188849123e+01	4.207739327300168419e-01	0.000000000000000000e+00	4.414540087486055420e+00	1.000000000000000000e+00
3.310000000000000000e+02	9.992500627460043461e+01	2.632960387597647767e+01	-7.040581177197583612e-03	1.418441110007498196e+02	1.910566083120277536e-01	0.000000000000000000e+00	1.643185466737007516e+01	1.000000000000000000e+00
3.360000000000000000e+02	1.162041780509227351e+02	2.409478529574155914e+01	-8.066267278467214794e-03	1.624586000271618218e+02	1.728658978904024091e-01	0.000000000000000000e+00	1.643185466737007516e+01	1.000000000000000000e+00
3.380000000000000000e+02	2.980835768281787423e+01	1.044841868400409446e+01	-3.865222958439506334e-03	7.802498829401841363e+01	2.355589889487537114e-01	0.000000000000000000e+00	1.575050181838752295e+01	1.000000000000000000e+00
3.380000000000000000e+02	1.592589015230619331e+01	1.788853983861693919e+01	-6.671692378129567488e-03	1.344300940895906820e+02	2.208875649176477163e-01	0.000000000000000000e+00	1.575050181838752295e+01	1.000000000000000000e+00
3.410000000000000000e+02	6.021825243074876965e+01	1.972963927115005234e+01	-7.913793336664661990e-03	1.593941416161413542e+02	1.709376313219828081e-01	0.000000000000000000e+00	1.158316515275622116e+01	1.000000000000000000e+00
3.430000000000000000e+02	6.560535769249901250e+01	9.475429801139753749e+00	-4.613043985813055151e-03	9.305487740281081699e+01	2.644542325698345797e-01	0.000000000000000000e+00	1.009370988739391528e+01	1.000000000000000000e+00
3.440000000000000000e+02	1.103882741903599083e+02	2.271829346632353719e+01	-7.994080245759803763e-03	1.610077674656655233e+02	1.726871516351399238e-01	0.000000000000000000e+00	3.083636539313121361e+01	1.000000000000000000e+00
3.450000000000000000e+02	8.325413675597718566e+01	8.068378232755444301e+00	-4.732315177996032803e-03	9.545201886683140913e+01	2.860522042999278369e-01	0.000000000000000000e+00	1.770477891834739381e+01	1.000000000000000000e+00
3.460000000000000000e+02	6.743447039643834628e+00	2.264804862697395293e+01	-6.547142658125308309e-03	1.319268634880525610e+02	1.592933225903351291e-01	0.000000000000000000e+00	1.674303426437516507e+01	1.000000000000000000e+00
3.480000000000000000e+02	4.004310124788145941e+01	2.146023843823682142e+01	-6.354816702447822242e-03	1.280614495978769014e+02	2.237584586077566717e-01	0.000000000000000000e+00	9.834354787954477928e+00	1.000000000000000000e+00
3.480000000000000000e+02	5.602296725569821234e+01	1.264730193090511534e+01	-7.791230942721132612e-03	1.569308527777021709e+02	1.575025710034082538e-01	0.000000000000000000e+00	1.009370988739391528e+01	1.000000000000000000e+00
3.490000000000000000e+02	2.211822131519839374e+01	1.601890747945064319e+01	-5.705292438919370296e-03	1.150071527849226669e+02	2.478680088237655843e-01	0.000000000000000000e+00	1.083810910700974972e+01	1.000000000000000000e+00
3.500000000000000000e+02	3.067570181646581773e+01	2.445462685453773233e+01	-6.932811299430602370e-03	1.396781257545275992e+02	1.500788479222259220e-01	0.000000000000000000e+00	9.834354787954477928e+00	1.000000000000000000e+00
3.530000000000000000e+02	3.251118416540729328e+01	1.294467062949497205e+01	-6.761654295152531510e-03	1.362381706043931047e+02	1.823488577001458610e-01	0.000000000000000000e+00	1.083810910700974972e+01	1.000000000000000000e+00
3.540000000000000000e+02	5.356177507371438651e+01	8.265296284981166863e+00	-6.882333234334377450e-03	1.386636053103950701e+02	1.658353580583448172e-01	0.000000000000000000e+00	2.156441332021335811e+01	1.000000000000000000e+00
3.540000000000000000e+02	8.926947430922679416e+01	1.886983921438634582e+01	-6.958442398511844630e-03	1.401932658252481758e+02	1.737899971802114862e-01	0.000000000000000000e+00	1.681431890604256552e+01	1.000000000000000000e+00
3.560000000000000000e+02	1.121232732995479964e+01	1.092649197704602315e+01	-5.757342796420696247e-03	1.160532735446792003e+02	2.402224721219076153e-01	0.000000000000000000e+00	2.139425968736245309e+01	1.000000000000000000e+00
3.580000000000000000e+02	7.567333753550623499e+01	8.977095150963700476e+00	-1.483836741449716216e-02	2.985659176237895167e+02	1.019636013637119643e-01	0.000000000000000000e+00	1.681431890604256552e+01	1.000000000000000000e+00
3.580000000000000000e+02	1.078543772285844398e+02	2.510004060212473220e+01	-5.758016590858288861e-03	1.160668156293604909e+02	2.460090403863063324e-01	0.000000000000000000e+00	1.277688050249531138e+01	1.000000000000000000e+00
3.600000000000000000e+02	9.813432687118248055e+01	1.680731508968825239e+01	-7.477003029806303554e-03	1.506154236668301394e+02	1.928485384732990804e-01	0.000000000000000000e+00	8.757807572019167708e+00	1.000000000000000000e+00
3.630000000000000000e+02	2.353774611286495855e+01	2.224163667651180987e+01	-7.208302702802640502e-03	1.452150190639464427e+02	1.744201380272890622e-01	0.000000000000000000e+00	5.936948534356734086e+00	1.000000000000000000e+00
3.650000000000000000e+02	4.137607398252451674e+01	2.190848848226458401e+01	-5.963414571976456864e-03	1.201949542699898501e+02	2.001703822103716446e-01	0.000000000000000000e+00	1.566056715855866166e+01	1.000000000000000000e+00
3.650000000000000000e+02	1.131854935309970642e+02	6.898836049991052377e+00	-7.479750835962209465e-03	1.506706497440651731e+02	3.567814868481248292e-01	0.000000000000000000e+00	1.007920391015825778e+01	1.000000000000000000e+00
3.650000000000000000e+02	1.035782873763415921e+02	9.947104634696071201e+00	-8.540373346171357613e-03	1.719872992246496892e+02	1.886179513587336043e-01	0.000000000000000000e+00	8.757807572019167708e+00	1.000000000000000000e+00
3.680000000000000000e+02	2.666786671135993103e+01	2.728640653632484714e+01	-6.253539329995702438e-03	1.260259523044518204e+02	2.103354321283914530e-01	0.000000000000000000e+00	5.936948534356734086e+00	1.000000000000000000e+00
3.730000000000000000e+02	7.097274510284981375e+01	8.222525438914239260e+00	-8.771868825370563935e-03	1.766399517366695591e+02	1.385129441294803421e-01	0.000000000000000000e+00	2.507111654536797118e+01	1.000000000000000000e+00
3.730000000000000000e+02	4.243633172846858059e+01	8.876692160638196327e+00	-6.532844380496353499e-03	1.316394932225163075e+02	2.773747846121445981e-01	0.000000000000000000e+00	5.501818168082365013e+00	1.000000000000000000e+00
3.730000000000000000e+02	1.783133270827258343e+01	6.587078310812262139e+00	-8.277679958859061188e-03	1.667076235584228527e+02	1.626203477274447140e-01	0.000000000000000000e+00	2.250658841706625424e+01	1.000000000000000000e+00
3.760000000000000000e+02	4.191634895107675618e+01	1.435388314378430863e+01	-8.234478406764972336e-03	1.658393482444986660e+02	2.123152717210121665e-01	0.000000000000000000e+00	5.501818168082365013e+00	1.000000000000000000e+00
3.760000000000000000e+02	1.044777679608803993e+02	2.562988698082020278e+01	7.655306162501998579e-03	-1.541990034460437471e+02	3.806086088785317623e-01	0.000000000000000000e+00	1.281548458362487963e+01	1.000000000000000000e+00
3.770000000000000000e+02	9.249934001716340504e+01	2.107424113085481920e+01	-7.538535299385373985e-03	1.518521142044496059e+02	2.014720953567068484e-01	0.000000000000000000e+00	9.607463052590700769e+00	1.000000000000000000e+00
3.790000000000000000e+02	1.526434945621575778e+01	2.001477511259307107e+01	-8.094230134691049114e-03	1.630206043207364530e+02	1.481391353314189807e-01	0.000000000000000000e+00	9.554383272926987303e+00	1.000000000000000000e+00
3.790000000000000000e+02	8.486043047304718812e+01	1.524754332817913927e+01	-8.010751722921304399e-03	1.613428348733006885e+02	1.197428975245918847e-01	0.000000000000000000e+00	9.607463052590700769e+00	1.000000000000000000e+00
3.810000000000000000e+02	1.153072901948137883e+02	6.929024441319717731e+00	-7.460283372336261494e-03	1.502793879196215983e+02	2.260529784429173850e-01	0.000000000000000000e+00	1.925193460126056522e+01	1.000000000000000000e+00
3.810000000000000000e+02	8.002842375732579683e+01	2.715309142905770656e+01	-6.871689273962672262e-03	1.384496804029516852e+02	2.353465310264701849e-01	0.000000000000000000e+00	1.284874952993908614e+01	1.000000000000000000e+00
3.830000000000000000e+02	1.094817829159152183e+02	2.527842363678967885e+01	-6.681589195446755065e-03	1.346290027339888411e+02	2.044590275217532671e-01	0.000000000000000000e+00	1.925193460126056522e+01	1.000000000000000000e+00
3.860000000000000000e+02	8.998969779641473110e+01	1.047650264643969109e+01	-5.931177316260537874e-03	1.195470420545714774e+02	3.113818140267090584e-01	0.000000000000000000e+00	6.141749632557902849e+00	1.000000000000000000e+00
3.870000000000000000e+02	6.988923255570806248e+01	1.410198644220000297e+01	-8.617101314107021917e-03	1.735293966081189012e+02	1.346634036183637084e-01	0.000000000000000000e+00	1.694016532939992814e+01	1.000000000000000000e+00
3.880000000000000000e+02	4.651363045723066136e+01	1.234991207388776679e+01	-8.299310098285802087e-03	1.671423513677403321e+02	1.326830131306988569e-01	0.000000000000000000e+00	2.344117185761918876e+01	1.000000000000000000e+00
3.890000000000000000e+02	8.675415229228617875e+01	1.569687943741356229e+01	-7.532210090976893674e-03	1.517249886256151399e+02	2.162576014028495530e-01	0.000000000000000000e+00	6.141749632557902849e+00	1.000000000000000000e+00
3.920000000000000000e+02	9.413015799965687336e+01	6.643579122149919414e+00	-7.982211538187856600e-03	1.607692272907555378e+02	1.623440698901799095e-01	0.000000000000000000e+00	1.167765844651734319e+01	1.000000000000000000e+00
3.950000000000000000e+02	8.307469917583755858e+00	2.627119696416897909e+01	-6.330233907734543128e-03	1.275673786036144861e+02	1.844677254375360897e-01	0.000000000000000000e+00	4.326083881354173322e+00	1.000000000000000000e+00
3.960000000000000000e+02	6.309038065693307828e+01	2.558169837050028761e+01	-7.134979759000748163e-03	1.437413566846694835e+02	1.843264296553055459e-01	0.000000000000000000e+00	5.883106050754611793e+00	1.000000000000000000e+00
3.980000000000000000e+02	1.070955009981838089e+02	1.195382750662362525e+01	-6.822716964348670733e-03	1.374654229991648435e+02	2.439866160679221574e-01	0.000000000000000000e+00	6.145671408508799338e+00	1.000000000000000000e+00
3.990000000000000000e+02	8.143485975175318003e+01	8.751229356992187292e+00	-9.132794592070777456e-03	1.838939256842359953e+02	1.414551451257329839e-01	0.000000000000000000e+00	1.566840483835752629e+01	1.000000000000000000e+00
3.990000000000000000e+02	9.409370661933068902e+01	1.798445772857970226e+01	-9.150299792892101561e-03	1.842457494730049348e+02	1.516351813556442441e-01	0.000000000000000000e+00	7.306664981642719603e+00	1.000000000000000000e+00
3.990000000000000000e+02	1.008344110610825624e+02	2.080407769994296530e+01	-6.088067856673661654e-03	1.227002663399456850e+02	3.768701907046838606e-01	0.000000000000000000e+00	7.306664981642719603e+00	1.000000000000000000e+00
3.990000000000000000e+02	8.661737833065696890e+00	2.195964318477894750e+01	-6.981445677610023832e-03	1.406555913300531415e+02	1.654852328995043420e-01	0.000000000000000000e+00	4.326083881354173322e+00	1.000000000000000000e+00
4.000000000000000000e+02	6.610792114952408838e+01	2.053141261818892715e+01	-7.614893913593689598e-03	1.533867882267658729e+02	1.989569528187560277e-01	0.000000000000000000e+00	5.883106050754611793e+00	1.000000000000000000e+00
4.000000000000000000e+02	1.087077067950076952e+02	1.985001646543688736e+01	-6.093955231274957376e-03	1.228185922283071960e+02	2.762333716886362645e-01	0.000000000000000000e+00	7.930890148844009779e+00	1.000000000000000000e+00
4.010000000000000000e+02	2.139346103882441952e+01	1.156929283195090541e+01	-6.155566715466540516e-03	1.240568748404983808e+02	2.246997943529898123e-01	0.000000000000000000e+00	7.443746962629690600e+00	1.000000000000000000e+00
4.010000000000000000e+02	5.101006989926995061e+01	1.768539243113959714e+01	-6.964546305244141873e-03	1.403159436291059308e+02	1.499376174643883841e-01	0.000000000000000000e+00	1.443210156178560233e+01	1.000000000000000000e+00
4.060000000000000000e+02	1.058571378672797465e+02	6.910420692853335822e+00	-8.043806115195058920e-03	1.620071700982379923e+02	1.507651853144914567e-01	0.000000000000000000e+00	3.560956948236331243e+01	1.000000000000000000e+00
4.060000000000000000e+02	2.746435682572246861e+01	1.587668104156032634e+01	-5.904863689959206734e-03	1.190181843855804971e+02	1.549567599433750997e-01	0.000000000000000000e+00	7.443746962629690600e+00	1.000000000000000000e+00
4.100000000000000000e+02	1.814655681536121534e+01	1.165895514700837410e+01	-6.548011449935732184e-03	1.319443246774164891e+02	2.000139929851257881e-01	0.000000000000000000e+00	1.022793277034329407e+01	1.000000000000000000e+00
4.110000000000000000e+02	7.297114107514856585e+01	2.056884862974263228e+01	-6.965107021328097170e-03	1.403272130375003144e+02	2.059082654899518916e-01	0.000000000000000000e+00	3.560956948236331243e+01	1.000000000000000000e+00
4.180000000000000000e+02	3.453410241743284814e+01	2.371927694447828827e+01	-6.710009213396092749e-03	1.352001951752453408e+02	2.034318721236029193e-01	0.000000000000000000e+00	1.442542431387735036e+01	1.000000000000000000e+00
4.200000000000000000e+02	6.913439892873363135e+01	1.088836856922055141e+01	-8.465794294898477609e-03	1.704883912915481687e+02	4.013310811631671804e-01	0.000000000000000000e+00	4.443209671507143632e+00	1.000000000000000000e+00
4.200000000000000000e+02	2.128610460675389504e+01	1.801108803347950627e+01	-4.448418044886641269e-03	8.974618515428615240e+01	2.393268939156861785e-01	0.000000000000000000e+00	1.442542431387735036e+01	1.000000000000000000e+00
4.220000000000000000e+02	5.824568059536156639e+00	5.586876829769371611e+00	-7.033529748755684360e-03	1.417023896748430616e+02	1.632950093915509493e-01	0.000000000000000000e+00	1.983482131090033818e+01	1.000000000000000000e+00
4.230000000000000000e+02	7.432703042281590911e+01	2.466861462108842318e+01	-6.381461155890066211e-03	1.285969563113050924e+02	2.413357909054801853e-01	0.000000000000000000e+00	1.345301735996132386e+01	1.000000000000000000e+00
4.240000000000000000e+02	1.195208678103067541e+02	1.206913559153543147e+01	-7.526590366003458113e-03	1.516120420246492699e+02	2.121563485440075558e-01	0.000000000000000000e+00	1.931152153995284237e+01	1.000000000000000000e+00
4.240000000000000000e+02	1.040284773602640342e+02	2.359825968365482041e+01	3.723746499064124228e-03	-7.518155996279764963e+01	3.280492735959655848e-01	0.000000000000000000e+00	1.931152153995284237e+01	1.000000000000000000e+00
4.290000000000000000e+02	3.583724828599275014e+01	2.609117708085573994e+01	-5.369999976789804723e-03	1.082683632345399332e+02	2.110529590803338351e-01	0.000000000000000000e+00	6.823678157569428038e+01	1.000000000000000000e+00
4.300000000000000000e+02	1.046313307576638323e+02	2.666815818138623939e+01	-7.715685123179064943e-03	1.554125145005104400e+02	1.885033245988503303e-01	0.000000000000000000e+00	1.440513921348214765e+01	1.000000000000000000e+00
4.310000000000000000e+02	1.206612896955968495e+02	2.183279789388198822e+01	-6.282296207316277574e-03	1.266039150273795002e+02	2.625358358224757493e-01	0.000000000000000000e+00	1.674336563125203625e+01	1.000000000000000000e+00
4.350000000000000000e+02	9.208611081761647199e+01	1.958822227661710258e+01	-7.319554527754852657e-03	1.474509853325805295e+02	1.821779556844452808e-01	0.000000000000000000e+00	1.213238368264333467e+01	1.000000000000000000e+00
4.370000000000000000e+02	1.205463266379040306e+02	1.456385945604961485e+01	-7.673969117736993868e-03	1.545740960649414717e+02	2.016990577005397522e-01	0.000000000000000000e+00	2.002354654435693249e+01	1.000000000000000000e+00
4.380000000000000000e+02	4.678535006687494757e+01	1.545320368847474590e+01	-5.505300818596486900e-03	1.109876725000507349e+02	2.665364279499157218e-01	0.000000000000000000e+00	4.548908993726085015e+01	1.000000000000000000e+00
4.390000000000000000e+02	1.031719975133531904e+02	2.451750721382228448e+01	2.226030449457976623e-01	-4.474270999074552492e+03	5.022370622381822081e-02	0.000000000000000000e+00	1.213238368264333467e+01	1.000000000000000000e+00
4.440000000000000000e+02	2.640872228529300259e+01	1.783784614827295201e+01	-6.416786587125172109e-03	1.293069354303045202e+02	1.960663463748976154e-01	0.000000000000000000e+00	1.346458143599484636e+01	1.000000000000000000e+00
4.480000000000000000e+02	1.307182719654019643e+01	1.968776037280833435e+01	-6.975557591451264985e-03	1.405372511406364708e+02	2.082568918060152541e-01	0.000000000000000000e+00	5.893956426711121743e+00	1.000000000000000000e+00
4.480000000000000000e+02	5.304729553328225933e+01	2.213679947000000325e+01	-5.864192113401415704e-03	1.182007571360549179e+02	1.554129610293959463e-01	0.000000000000000000e+00	1.334604523434679635e+01	1.000000000000000000e+00
4.490000000000000000e+02	6.485532385002892397e+01	1.591688060653082282e+01	-7.041090752542010327e-03	1.418543525701079488e+02	1.412722626890672295e-01	0.000000000000000000e+00	1.334604523434679635e+01	1.000000000000000000e+00
4.490000000000000000e+02	8.516499993272343261e+01	1.026357517696039423e+01	-4.958593498350246341e-03	9.999981564996306815e+01	2.566353099427294282e-01	0.000000000000000000e+00	7.487331869964924280e+00	1.000000000000000000e+00
4.500000000000000000e+02	9.384379242699608881e+01	2.502837309537569510e+01	-8.743953723587574028e-03	1.760789072234756247e+02	2.537045432852713667e-01	0.000000000000000000e+00	1.462139160149282446e+01	1.000000000000000000e+00
4.500000000000000000e+02	7.356275224740346452e+00	1.824859811037084967e+01	-5.571049691799254827e-03	1.123091093640773437e+02	3.426787975078727788e-01	0.000000000000000000e+00	5.893956426711121743e+00	1.000000000000000000e+00
4.520000000000000000e+02	3.792091157077272356e+01	2.591585309164839046e+01	-5.502009652128276272e-03	1.109215258349462374e+02	2.024603418652828335e-01	0.000000000000000000e+00	1.559130328280992295e+01	1.000000000000000000e+00
4.520000000000000000e+02	8.169215218217449603e+01	1.689678458361262514e+01	-6.674568790430657206e-03	1.344879049244483156e+02	2.280041660496078260e-01	0.000000000000000000e+00	7.487331869964924280e+00	1.000000000000000000e+00
4.540000000000000000e+02	1.084594009385172484e+02	1.511451901961422273e+01	-1.329054029776480413e-02	2.674573113229283763e+02	1.371761170479470771e-01	0.000000000000000000e+00	1.189854855596747996e+01	1.000000000000000000e+00
4.550000000000000000e+02	1.172130817255770978e+02	2.317358412773780785e+01	-3.694651447049685650e-03	7.459680052252434734e+01	3.850751990663578983e-01	0.000000000000000000e+00	1.189854855596747996e+01	1.000000000000000000e+00
4.650000000000000000e+02	8.532687660291311715e+01	1.796193262806325563e+01	-7.637757648102956078e-03	1.538463091304425916e+02	1.659374844618131117e-01	0.000000000000000000e+00	8.623923300641031631e+00	1.000000000000000000e+00
4.660000000000000000e+02	9.839569775012661523e+01	1.312805026667503583e+01	-7.572540328548293606e-03	1.525355555610733518e+02	1.826176261537282297e-01	0.000000000000000000e+00	1.393414887467458030e+01	1.000000000000000000e+00
4.670000000000000000e+02	3.086699206862081368e+01	2.424614008346188854e+01	-5.693622294892597066e-03	1.147726033884954688e+02	2.309317648392553712e-01	0.000000000000000000e+00	1.598393131814050960e+01	1.000000000000000000e+00
4.670000000000000000e+02	4.102672275534796853e+01	1.095116631716953925e+01	-7.705211747812982549e-03	1.552020180520489134e+02	2.222182261001902637e-01	0.000000000000000000e+00	7.564882031946396523e+00	1.000000000000000000e+00
4.670000000000000000e+02	4.523303763865699523e+01	1.723880142583467290e+01	-7.081370617753563607e-03	1.426639071096118698e+02	2.888707766076545891e-01	0.000000000000000000e+00	7.564882031946396523e+00	1.000000000000000000e+00
4.680000000000000000e+02	8.716368919435687701e+01	2.638797396425743358e+01	-6.717793411018076893e-03	1.353566438745688174e+02	2.127805452580568968e-01	0.000000000000000000e+00	8.623923300641031631e+00	1.000000000000000000e+00
4.690000000000000000e+02	1.151952070675158524e+02	1.864451538015533671e+01	-7.988861738131222689e-03	1.609028846285962970e+02	1.386354091498303021e-01	0.000000000000000000e+00	1.636756986129606162e+01	1.000000000000000000e+00
4.700000000000000000e+02	7.400499011567404750e+01	2.188904054555333190e+01	-5.287791120593174354e-03	1.066161096241599608e+02	2.762415329063906411e-01	0.000000000000000000e+00	1.198362592146216343e+01	1.000000000000000000e+00
4.720000000000000000e+02	5.079094830822342033e+01	1.132071094766067176e+01	-1.492570097833872782e-02	3.003211688563263237e+02	9.233807208486644047e-02	0.000000000000000000e+00	8.118753963431462495e+00	1.000000000000000000e+00
4.720000000000000000e+02	9.899402217859555719e+01	1.631665126053238524e+01	-7.519541026320544948e-03	1.514703626791292379e+02	1.702357196352827229e-01	0.000000000000000000e+00	1.533137288325732683e+01	1.000000000000000000e+00
4.730000000000000000e+02	6.412504305790341164e+01	6.477398923966068978e+00	-3.453045100043000866e-03	6.974093732722938910e+01	3.513589145727142871e-01	0.000000000000000000e+00	1.418646376488193894e+01	1.000000000000000000e+00
4.740000000000000000e+02	8.461634237459838914e+01	1.099374623233490311e+01	-6.767061947719585531e-03	1.363468549224941455e+02	1.817040917455834403e-01	0.000000000000000000e+00	1.520882095806997647e+01	1.000000000000000000e+00
4.740000000000000000e+02	3.949100523319982869e+01	2.420226478501263756e+01	-3.268170912946106663e-03	6.602529089655408256e+01	4.088296991920060686e-01	0.000000000000000000e+00	1.713543529541548338e+01	1.000000000000000000e+00
4.760000000000000000e+02	8.273262437185228180e+01	2.635226819926481312e+01	-4.267998418438392720e-03	8.612006756824989395e+01	4.919522810477454655e-01	0.000000000000000000e+00	1.547360948591305174e+01	1.000000000000000000e+00
4.770000000000000000e+02	1.209220090557160319e+02	7.181154225863308760e+00	-6.699063427983191314e-03	1.349802041146270710e+02	3.077586232759318419e-01	0.000000000000000000e+00	2.375487138575191537e+01	1.000000000000000000e+00
4.840000000000000000e+02	3.224700713566144827e+01	1.108847286493270801e+01	-6.722153456651124709e-03	1.354442731334091832e+02	1.967838377776226499e-01	0.000000000000000000e+00	3.924916466929595060e+01	1.000000000000000000e+00
4.860000000000000000e+02	7.435682398864027220e+01	1.978598712974625329e+01	-6.823482858231356279e-03	1.374808161209205934e+02	2.879929655442481362e-01	0.000000000000000000e+00	6.206653923982591969e+00	1.000000000000000000e+00
4.880000000000000000e+02	6.945213631213704275e+01	2.358948443197296285e+01	-6.482348736266726162e-03	1.306246194686799811e+02	2.911850341630696226e-01	0.000000000000000000e+00	6.206653923982591969e+00	1.000000000000000000e+00
4.900000000000000000e+02	1.800225692159426671e+01	1.429913919761012764e+01	-6.341633725493633217e-03	1.277964949168870987e+02	1.780842310345277513e-01	0.000000000000000000e+00	1.344716435153661216e+01	1.000000000000000000e+00
4.940000000000000000e+02	3.896474151135620190e+01	1.153378477481254905e+01	-7.956791475310075537e-03	1.602583286770411917e+02	1.126851940423990728e-01	0.000000000000000000e+00	2.114409953768882389e+01	1.000000000000000000e+00
4.940000000000000000e+02	1.076323143628828518e+02	1.661704144237324599e+01	-7.717874376077660768e-03	1.554565146383677074e+02	1.502346471124985650e-01	0.000000000000000000e+00	8.197960856843822697e+00	1.000000000000000000e+00
4.950000000000000000e+02	1.018202680691811146e+01	2.523852812253409894e+01	-7.872055239414393890e-03	1.585552791740317105e+02	2.442764893004134574e-01	0.000000000000000000e+00	6.095568759394669023e+00	1.000000000000000000e+00
4.980000000000000000e+02	1.274732608111287391e+01	1.970904368595919465e+01	-7.481068348545062176e-03	1.506971294327806277e+02	2.059056981993804269e-01	0.000000000000000000e+00	6.095568759394669023e+00	1.000000000000000000e+00
5.000000000000000000e+02	7.654859309601445716e+01	1.949995181182130111e+01	-7.906172296910513042e-03	1.592409721033759240e+02	1.574833928422392226e-01	0.000000000000000000e+00	1.157244601388655170e+01	1.000000000000000000e+00
5.020000000000000000e+02	1.098420859890464527e+02	6.107276508661620085e+00	-6.406484073782426833e-03	1.290998730083943542e+02	2.061906366077943531e-01	0.000000000000000000e+00	1.274251685055186378e+01	1.000000000000000000e+00
5.020000000000000000e+02	3.620339720552407670e+01	2.712176772639780609e+01	-4.152276423064194671e-03	8.379425872595108160e+01	2.822218821372877162e-01	0.000000000000000000e+00	2.459950711484141905e+01	1.000000000000000000e+00
5.080000000000000000e+02	1.142603467116809526e+02	1.551548213146759103e+01	-8.773269759443267160e-03	1.766681080508018340e+02	1.502965226449035629e-01	0.000000000000000000e+00	1.756168202141714119e+01	1.000000000000000000e+00
5.100000000000000000e+02	7.679970062250070839e+01	1.627086282456255972e+01	-9.792075783305117728e-03	1.971443196061161984e+02	1.250896056199122253e-01	0.000000000000000000e+00	1.137080545480239380e+01	1.000000000000000000e+00
5.120000000000000000e+02	3.376093269033687960e+01	2.145201648601816657e+01	-5.778054580087640599e-03	1.164695440163090012e+02	1.976808924459566574e-01	0.000000000000000000e+00	1.455853398903573037e+01	1.000000000000000000e+00
5.140000000000000000e+02	4.306110389024567553e+01	1.025122510494622041e+01	-5.720774513557558977e-03	1.153183152910148976e+02	1.875777807160771138e-01	0.000000000000000000e+00	1.032563714731376514e+01	1.000000000000000000e+00
5.150000000000000000e+02	7.062604281165297948e+01	2.581974579198459807e+01	-8.771847040173528717e-03	1.766395138924746675e+02	2.006669002999723617e-01	0.000000000000000000e+00	1.137080545480239380e+01	1.000000000000000000e+00
5.160000000000000000e+02	5.410398485420739689e+01	2.055587467095766385e+01	-9.492809946646758867e-03	1.911296019472366936e+02	2.605642023554946007e-01	0.000000000000000000e+00	4.169726359275519378e+00	1.000000000000000000e+00
5.160000000000000000e+02	5.896161880491969320e+00	7.187293917377647112e+00	-4.329470035967544241e-03	8.735553910620083684e+01	3.066139083455636793e-01	0.000000000000000000e+00	2.720993800475122981e+01	1.000000000000000000e+00
5.190000000000000000e+02	5.283737711108624069e+01	1.357436584970284343e+01	-7.238562724820595505e-03	1.458231923550303009e+02	2.502881694558074521e-01	0.000000000000000000e+00	7.095474656158906157e+00	1.000000000000000000e+00
5.200000000000000000e+02	2.782520297148161958e+01	2.329623190385251519e+01	-5.835815493207348499e-03	1.176304369134515611e+02	2.049687525989378756e-01	0.000000000000000000e+00	1.897531670459619235e+01	1.000000000000000000e+00
5.210000000000000000e+02	7.364492485506970354e+01	1.367781426107570653e+01	-2.813647908327992532e-03	5.689017686960793441e+01	4.198346916656020555e-01	0.000000000000000000e+00	2.071608194421150984e+01	1.000000000000000000e+00
5.250000000000000000e+02	3.495343906131105172e+01	5.710701081969983939e+00	-6.112241740954221618e-03	1.231861189527582212e+02	2.002967797894789070e-01	0.000000000000000000e+00	1.897531670459619235e+01	1.000000000000000000e+00
5.290000000000000000e+02	5.555220263709125916e+00	2.304985977669012698e+01	-7.228878841727320870e-03	1.456285633145156169e+02	2.321206294943751747e-01	0.000000000000000000e+00	3.413065620102204178e+01	1.000000000000000000e+00
5.360000000000000000e+02	5.199584817227646738e+01	1.448879643951098117e+01	-8.399860864075551006e-03	1.691632451435303039e+02	1.440686787968359361e-01	0.000000000000000000e+00	4.221298426003319548e+01	1.000000000000000000e+00
5.370000000000000000e+02	9.334272133622114609e+01	5.981615960499047979e+00	-3.715591299718597456e-03	7.501765478049239277e+01	3.479701442847733528e-01	0.000000000000000000e+00	1.898893232128662945e+01	1.000000000000000000e+00
5.410000000000000000e+02	9.345047963831413540e+01	2.497024252617604390e+01	-7.506998607585052552e-03	1.512182820932000595e+02	1.718599452309044207e-01	0.000000000000000000e+00	1.898893232128662945e+01	1.000000000000000000e+00
5.480000000000000000e+02	1.007836466476977364e+02	1.331525076879426095e+01	-6.597980887595494316e-03	1.329486226034759682e+02	1.925831521931116175e-01	0.000000000000000000e+00	3.209099045758934210e+01	1.000000000000000000e+00
5.500000000000000000e+02	6.947163970171013148e+01	2.034304484400123414e+01	-7.013135365036762305e-03	1.412924983846581313e+02	1.451383212643895249e-01	0.000000000000000000e+00	1.131399157521054022e+01	1.000000000000000000e+00
5.510000000000000000e+02	3.604231661982907298e+01	1.128512462732960309e+01	-7.780306678140542706e-03	1.567112942480122229e+02	1.228137038697536543e-01	0.000000000000000000e+00	2.360927606958552971e+01	1.000000000000000000e+00
5.540000000000000000e+02	1.038828213499701008e+02	1.511251647731072012e+01	-6.256062345522158362e-03	1.260766604848777916e+02	2.318133608417939362e-01	0.000000000000000000e+00	8.700138532973983985e+00	1.000000000000000000e+00
5.550000000000000000e+02	5.928773491386694161e+01	1.541410087636682746e+01	-7.493280004696778289e-03	1.509425622717576232e+02	1.661953184177089593e-01	0.000000000000000000e+00	1.045365725888546216e+01	1.000000000000000000e+00
5.550000000000000000e+02	6.351974805072308072e+01	5.855386794664950045e+00	-6.984291953741546786e-03	1.407127964808364027e+02	2.149474452856305895e-01	0.000000000000000000e+00	1.045365725888546216e+01	1.000000000000000000e+00
5.580000000000000000e+02	1.055152270214364023e+02	6.566894076531280433e+00	-6.324260049758509764e-03	1.274473145513280770e+02	2.583974709121856783e-01	0.000000000000000000e+00	8.700138532973983985e+00	1.000000000000000000e+00
5.580000000000000000e+02	8.754733483290543461e+01	2.502950451888614936e+01	2.339560577413108723e-03	-4.736185424867315419e+01	4.825231040291736440e-01	0.000000000000000000e+00	1.911006989955692248e+01	1.000000000000000000e+00
5.590000000000000000e+02	4.671699710543571626e+01	1.852857567747464174e+01	-3.908218880257280023e-03	7.888913080057653815e+01	2.894277216056214685e-01	0.000000000000000000e+00	1.295080701481795060e+01	1.000000000000000000e+00
5.610000000000000000e+02	1.559455280961964796e+01	5.769974046133907741e+00	-7.237356243734293509e-03	1.457989442043696329e+02	1.426295723078545574e-01	0.000000000000000000e+00	3.363611830359479171e+01	1.000000000000000000e+00
5.630000000000000000e+02	1.085441650165402478e+02	2.006154255020440758e+01	-6.366403316812339029e-03	1.282943201948119167e+02	2.217503657549965146e-01	0.000000000000000000e+00	9.720369379046070790e+00	1.000000000000000000e+00
5.650000000000000000e+02	9.882978897744375502e+01	2.040283280222520190e+01	-8.007721135197693949e-03	1.612819253832582547e+02	1.327514744993916196e-01	0.000000000000000000e+00	9.720369379046070790e+00	1.000000000000000000e+00
5.710000000000000000e+02	2.859018158999572279e+01	2.153061394532399575e+01	-6.927866761432001190e-03	1.395787492257956046e+02	1.310563788051900547e-01	0.000000000000000000e+00	1.397737047668867660e+01	1.000000000000000000e+00
5.770000000000000000e+02	4.435043042590498175e+01	1.759039915095405959e+01	-7.552031230174344710e-03	1.521233587078177152e+02	2.538092653242343122e-01	0.000000000000000000e+00	6.257475832387051184e+00	1.000000000000000000e+00
5.790000000000000000e+02	6.005041401276478119e+00	1.188523847289365953e+01	-7.558287834362885545e-03	1.522491054623341711e+02	2.167971554131673528e-01	0.000000000000000000e+00	8.327927151342615630e+00	1.000000000000000000e+00
5.800000000000000000e+02	1.237054896839353013e+01	6.515444803575900501e+00	-6.496057807701574420e-03	1.309001477246504521e+02	3.001148675051070747e-01	0.000000000000000000e+00	8.327927151342615630e+00	1.000000000000000000e+00
5.850000000000000000e+02	4.363114519890635989e+01	1.459987396355842293e+01	-6.648033608573933675e-03	1.339545943779544359e+02	1.859362597678289042e-01	0.000000000000000000e+00	1.211028891589174172e+01	1.000000000000000000e+00
5.890000000000000000e+02	3.153778853710079133e+01	1.524004759370360240e+01	-6.777481729815875398e-03	1.365562742403689640e+02	1.446962105996455472e-01	0.000000000000000000e+00	1.211028891589174172e+01	1.000000000000000000e+00
5.890000000000000000e+02	1.495561311615557543e+01	2.242199981427003053e+01	-3.370375620208807595e-03	6.807942599081597734e+01	3.541134907558747269e-01	0.000000000000000000e+00	1.807066626855520042e+01	1.000000000000000000e+00
5.940000000000000000e+02	9.580702728854885208e+01	2.565012330421305009e+01	-4.481509252101852255e-03	9.041126029488160043e+01	2.674870802239145418e-01	0.000000000000000000e+00	1.506558000565622102e+01	1.000000000000000000e+00
5.950000000000000000e+02	8.713107903935139120e+01	1.333348322324632562e+01	-7.809660365805132232e-03	1.573012518105621780e+02	1.721673989835394991e-01	0.000000000000000000e+00	9.934006862541382432e+00	1.000000000000000000e+00
5.970000000000000000e+02	9.713681321745247033e+01	9.529504041527708580e+00	-8.932964266956069932e-03	1.798776871497346974e+02	1.368921486978763591e-01	0.000000000000000000e+00	1.070443712008103354e+01	1.000000000000000000e+00
6.000000000000000000e+02	9.801548287732546783e+01	2.039951596867925332e+01	-8.820530147365626683e-03	1.776179588355628880e+02	1.474303846046017830e-01	0.000000000000000000e+00	5.634281156006580638e+00	1.000000000000000000e+00
6.000000000000000000e+02	8.196733053060782481e+01	2.181995443827250369e+01	-6.373467127207476171e-03	1.284362903762299482e+02	1.772482410398803498e-01	0.000000000000000000e+00	9.934006862541382432e+00	1.000000000000000000e+00
6.040000000000000000e+02	7.483417907911129419e+01	1.113237319216008459e+01	-4.102190781291884837e-03	8.278762530134093822e+01	3.026209612408857774e-01	0.000000000000000000e+00	1.284936739774534509e+01	1.000000000000000000e+00
6.090000000000000000e+02	1.276171767494702891e+01	2.635205606623179975e+01	-5.559750721761300488e-03	1.120820199128613694e+02	2.151384022321757294e-01	0.000000000000000000e+00	5.666467389102232488e+01	1.000000000000000000e+00
6.120000000000000000e+02	7.571393937211044545e+01	1.459871474511460931e+01	-7.113452899112757480e-03	1.433087046126712494e+02	1.678536285126565053e-01	0.000000000000000000e+00	1.157467924583630037e+01	1.000000000000000000e+00
6.130000000000000000e+02	6.938894711041854180e+01	2.429240715479685164e+01	-6.847453949794120830e-03	1.379625929563091518e+02	1.844751407977857083e-01	0.000000000000000000e+00	1.157467924583630037e+01	1.000000000000000000e+00
6.210000000000000000e+02	4.557349825276332211e+01	5.915725687010445988e+00	-6.711830360231508912e-03	1.352367970278079383e+02	2.571165111258776337e-01	0.000000000000000000e+00	1.596763498906350875e+01	1.000000000000000000e+00
6.280000000000000000e+02	4.342368301966374844e+01	1.934507311588946266e+01	-5.308908958311997668e-03	1.070405410690019608e+02	3.638502120277300467e-01	0.000000000000000000e+00	1.788605937522975609e+01	1.000000000000000000e+00
6.300000000000000000e+02	5.956995189297368398e+01	1.165032676236831755e+01	-6.370319385569987551e-03	1.283730262982984414e+02	1.575022220635763359e-01	0.000000000000000000e+00	1.788605937522975609e+01	1.000000000000000000e+00
6.340000000000000000e+02	8.764458113287095387e+01	2.621403993560310397e+01	-7.610137514478724705e-03	1.532911929591305693e+02	2.010824627176059920e-01	0.000000000000000000e+00	1.214486412134734294e+01	1.000000000000000000e+00
6.360000000000000000e+02	7.550073918043723609e+01	2.637160630352729740e+01	-7.811349229760266785e-03	1.573351950095848792e+02	1.384290351436171518e-01	0.000000000000000000e+00	1.214486412134734294e+01	1.000000000000000000e+00
6.420000000000000000e+02	9.066765084302463151e+01	2.106108774389944926e+01	-7.439322641059406896e-03	1.498581140383070078e+02	2.847936094147842656e-01	0.000000000000000000e+00	5.326394802188310962e+00	1.000000000000000000e+00
6.440000000000000000e+02	9.485827170871725400e+01	2.434881923366564749e+01	-7.194641544488629414e-03	1.449404537775457982e+02	3.533861664087671883e-01	0.000000000000000000e+00	5.326394802188310962e+00	1.000000000000000000e+00
6.460000000000000000e+02	8.307948125599352807e+01	2.555617886134905703e+01	-7.615309503352441986e-03	1.533951408509368548e+02	1.620061355970781047e-01	0.000000000000000000e+00	4.935069388463737994e+00	1.000000000000000000e+00
6.470000000000000000e+02	9.589299568288275566e+01	5.462687564021521780e+00	-5.264126039946675356e-03	1.061404830706826914e+02	2.493767434380833592e-01	0.000000000000000000e+00	9.556665475460164316e+00	1.000000000000000000e+00
6.490000000000000000e+02	7.056327454690253376e+01	1.397617209389868442e+01	-3.757498391368028438e-03	7.585991371318796439e+01	3.014631890489801735e-01	0.000000000000000000e+00	1.099875951120363737e+01	1.000000000000000000e+00
6.500000000000000000e+02	7.832598470640962773e+01	2.688251985145899425e+01	-6.872372588697007664e-03	1.384634138288751615e+02	2.317886576034301482e-01	0.000000000000000000e+00	4.935069388463737994e+00	1.000000000000000000e+00
6.520000000000000000e+02	1.043193645299490697e+02	9.971142184292480337e+00	-8.426643418668975510e-03	1.697015274475237163e+02	1.458701624179455925e-01	0.000000000000000000e+00	9.556665475460164316e+00	1.000000000000000000e+00
6.560000000000000000e+02	7.995869501072688479e+01	1.944001823150112429e+01	-7.324290389486533964e-03	1.475461678348855799e+02	1.324686763178776205e-01	0.000000000000000000e+00	2.353432798901479828e+01	1.000000000000000000e+00
6.570000000000000000e+02	5.715606464907813944e+01	1.338148118784361884e+01	-8.085229666761162975e-03	1.628397107245928055e+02	2.355208283942106240e-01	0.000000000000000000e+00	6.560853565810591981e+00	1.000000000000000000e+00
6.580000000000000000e+02	5.642890013063768606e+01	1.990191301979545813e+01	-7.809012752252137909e-03	1.572882359156748180e+02	2.316431225628312607e-01	0.000000000000000000e+00	6.560853565810591981e+00	1.000000000000000000e+00
6.580000000000000000e+02	3.884057765601670553e+01	1.591188554754706175e+01	-6.138687922264566242e-03	1.237176407445985973e+02	1.475958350685125930e-01	0.000000000000000000e+00	1.598569964821014899e+01	1.000000000000000000e+00
6.600000000000000000e+02	2.329175687933802052e+01	1.149373885000107975e+01	-2.797157014745500596e-03	5.655873887471729233e+01	3.959604459335855919e-01	0.000000000000000000e+00	1.616433876737032449e+01	1.000000000000000000e+00
6.650000000000000000e+02	5.182226217387064793e+01	1.688547080708876891e+01	-3.469019509149538771e-03	7.006199489135403269e+01	2.956451151785220999e-01	0.000000000000000000e+00	2.666816914628987334e+01	1.000000000000000000e+00
6.670000000000000000e+02	9.504513159532338307e+01	2.427141129832559230e+01	-6.539246124871533547e-03	1.317681570398466704e+02	3.421105623830430487e-01	0.000000000000000000e+00	5.226928064819643005e+00	1.000000000000000000e+00
6.680000000000000000e+02	1.132088009485924829e+02	1.574615984342217523e+01	-7.070028366028659542e-03	1.424359477725121224e+02	1.831915340155860772e-01	0.000000000000000000e+00	1.157064605701406634e+01	1.000000000000000000e+00
6.680000000000000000e+02	9.881854755272121338e+01	2.065449147515358419e+01	-6.496454132376169519e-03	1.309081131544688219e+02	4.112677242300654123e-01	0.000000000000000000e+00	5.226928064819643005e+00	1.000000000000000000e+00
6.690000000000000000e+02	1.152643647720157105e+02	2.713275316822871375e+01	-7.912364787789208723e-03	1.593654302929789708e+02	1.602696241497233443e-01	0.000000000000000000e+00	1.157064605701406634e+01	1.000000000000000000e+00
6.690000000000000000e+02	7.819163497751497971e+01	1.290458854839915226e+01	-7.695691580790884299e-03	1.550106794169989541e+02	1.669104680809045949e-01	0.000000000000000000e+00	2.032842855891041367e+01	1.000000000000000000e+00
6.720000000000000000e+02	3.941995457835560757e+01	1.649794646173107893e+01	-6.702090815158051260e-03	1.350410492792613582e+02	1.602141142246517047e-01	0.000000000000000000e+00	9.670984425205569224e+00	1.000000000000000000e+00
6.730000000000000000e+02	4.018847503932143894e+01	2.613834666367526793e+01	-6.193522431731680704e-03	1.248197180685277061e+02	2.238704812804154232e-01	0.000000000000000000e+00	9.670984425205569224e+00	1.000000000000000000e+00
6.740000000000000000e+02	1.221536065706301066e+01	1.971122215237475217e+01	-6.014273748268881420e-03	1.212171343797473639e+02	2.472118378091666679e-01	0.000000000000000000e+00	2.739370495362961577e+01	1.000000000000000000e+00
6.800000000000000000e+02	1.204854144544666354e+02	6.328122730526496653e+00	-9.593343227782847107e-03	1.931501443121997283e+02	1.583575353204962344e-01	0.000000000000000000e+00	7.402231093901623638e+01	1.000000000000000000e+00
6.830000000000000000e+02	3.114260113283955178e+01	8.488128952624967027e+00	-7.515321123468894984e-03	1.513855500440353410e+02	1.170814507282114114e-01	0.000000000000000000e+00	1.734345125758520112e+01	1.000000000000000000e+00
6.860000000000000000e+02	5.619855545976623290e+01	1.714706448487424950e+01	-5.483821827749636030e-03	1.105559825116978487e+02	2.256659271380838661e-01	0.000000000000000000e+00	2.650996061454420527e+01	1.000000000000000000e+00
6.910000000000000000e+02	2.573401415792023172e+01	1.566937217915376834e+01	-5.357332966302013472e-03	1.080137785732339211e+02	2.004354643844827866e-01	0.000000000000000000e+00	1.529885391062937217e+01	1.000000000000000000e+00
6.910000000000000000e+02	1.187535681030676926e+02	1.725582705642622017e+01	-7.829828137247368466e-03	1.577065885920283108e+02	1.393507383533818533e-01	0.000000000000000000e+00	5.885329623649206354e+01	1.000000000000000000e+00
6.940000000000000000e+02	6.011757615670458677e+01	1.220301334856683084e+01	-3.183067017018056596e-03	6.431485207268578108e+01	3.873133098112463424e-01	0.000000000000000000e+00	3.455784974888680949e+01	1.000000000000000000e+00
6.970000000000000000e+02	6.525378461641753169e+00	1.027976409434267246e+01	-6.624397475781077481e-03	1.334795496254887155e+02	1.848107205087129445e-01	0.000000000000000000e+00	3.929207727076623513e+01	1.000000000000000000e+00
7.010000000000000000e+02	4.571496462424708795e+01	1.311590101903387762e+01	-7.113912959236420343e-03	1.433179510130650840e+02	1.456288646571629597e-01	0.000000000000000000e+00	3.404848221822886956e+01	1.000000000000000000e+00
7.020000000000000000e+02	8.190906896607759791e+01	8.586497880904966351e+00	-7.544323287938685396e-03	1.519684426078174226e+02	2.130253544317218806e-01	0.000000000000000000e+00	7.741464766026608935e+00	1.000000000000000000e+00
7.030000000000000000e+02	1.186217746500377679e+01	9.470637939910693248e+00	-8.093764302114831236e-03	1.630112419041855105e+02	1.137275093806020543e-01	0.000000000000000000e+00	3.404848221822886956e+01	1.000000000000000000e+00
7.040000000000000000e+02	8.858323187246688235e+01	1.250897493279561523e+01	-7.303409934989708342e-03	1.471265073758440565e+02	1.829006051106054631e-01	0.000000000000000000e+00	7.741464766026608935e+00	1.000000000000000000e+00
7.050000000000000000e+02	1.006289332629120565e+02	1.219149951151064215e+01	-3.733804779170268959e-03	7.538371372564579076e+01	2.940122856167965981e-01	0.000000000000000000e+00	1.204988434097576189e+01	1.000000000000000000e+00
7.100000000000000000e+02	5.003598385748905031e+01	6.432352730488487325e+00	-6.247245312088233957e-03	1.258994535999018183e+02	2.741613799415681951e-01	0.000000000000000000e+00	1.089752312462762518e+01	1.000000000000000000e+00
7.130000000000000000e+02	5.886794403547358456e+01	1.281612040062571189e+01	-8.147261807698801331e-03	1.640864477984996199e+02	1.532027734540827302e-01	0.000000000000000000e+00	1.089752312462762518e+01	1.000000000000000000e+00
7.160000000000000000e+02	2.329886566580543317e+01	1.946208077162561167e+01	-6.792484386531371689e-03	1.368578012883086785e+02	1.334155353959676216e-01	0.000000000000000000e+00	1.532511605476766192e+01	1.000000000000000000e+00
7.160000000000000000e+02	3.678930920866176280e+01	1.219110318198173104e+01	-6.664624397874106126e-03	1.342880401013044604e+02	1.739408490189341405e-01	0.000000000000000000e+00	1.230848673277220051e+01	1.000000000000000000e+00
7.170000000000000000e+02	4.305928312829075111e+01	2.278290532788691181e+01	-6.070826408451547411e-03	1.223537435151416162e+02	1.528072261588114822e-01	0.000000000000000000e+00	1.230848673277220051e+01	1.000000000000000000e+00
7.190000000000000000e+02	9.550430798085659490e+01	1.324361490574709066e+01	-7.499907902356387629e-03	1.510757713728686440e+02	1.561253127723740697e-01	0.000000000000000000e+00	9.813218971790890421e+00	1.000000000000000000e+00
7.200000000000000000e+02	6.137422933130618929e+01	2.454425209219966675e+01	-7.978992366954968871e-03	1.607045276034219796e+02	1.378776012885005731e-01	0.000000000000000000e+00	1.839944555804616400e+01	1.000000000000000000e+00
7.220000000000000000e+02	8.594232376349819447e+01	1.103732289984543868e+01	-8.513373250006632878e-03	1.714446447171831096e+02	1.223169787299419609e-01	0.000000000000000000e+00	9.813218971790890421e+00	1.000000000000000000e+00
7.240000000000000000e+02	2.007656093969830025e+01	1.500905713731701852e+01	-3.013376386898724332e-03	6.090436846746791133e+01	3.791619792129196087e-01	0.000000000000000000e+00	1.362322032795221460e+01	1.000000000000000000e+00
7.250000000000000000e+02	1.104341060408877873e+01	2.520681802479658629e+01	-7.093385902708020975e-03	1.429053932324483469e+02	1.500225457106718618e-01	0.000000000000000000e+00	1.362322032795221460e+01	1.000000000000000000e+00
7.290000000000000000e+02	1.046093305210294204e+02	8.031731309245689232e+00	-8.059772845096674701e-03	1.623280733238321716e+02	1.637993377132141992e-01	0.000000000000000000e+00	8.482023466603645545e+01	1.000000000000000000e+00
7.350000000000000000e+02	1.168298504193800369e+02	2.685648056876636147e+01	-8.563673245153528499e-03	1.724555862681125120e+02	1.274047313895141365e-01	0.000000000000000000e+00	3.824654634391993113e+01	1.000000000000000000e+00
7.360000000000000000e+02	7.861998013761210302e+01	2.518192979674340748e+01	-6.389503809056796754e-03	1.287585995131029790e+02	1.981587725348287199e-01	0.000000000000000000e+00	3.824654634391993113e+01	1.000000000000000000e+00
7.420000000000000000e+02	8.906557125188987811e+01	2.105207001799630007e+01	-7.247249494352746985e-03	1.459977811643881012e+02	1.833035912336967721e-01	0.000000000000000000e+00	4.530469804656949151e+01	1.000000000000000000e+00
7.430000000000000000e+02	4.168323641063053486e+01	8.171399187981286616e+00	-7.721763342111073389e-03	1.555346760247028044e+02	2.377736067585725088e-01	0.000000000000000000e+00	4.991888854654690455e+00	1.000000000000000000e+00
7.450000000000000000e+02	3.658401468250242772e+01	1.139270009545849582e+01	-6.276442782814649173e-03	1.264862714763882252e+02	2.832852141767057130e-01	0.000000000000000000e+00	6.031487525405925254e+00	1.000000000000000000e+00
7.470000000000000000e+02	4.463461749851357752e+01	1.219735298941915502e+01	-3.455162936508491753e-03	6.978350212022361632e+01	4.034167615899225678e-01	0.000000000000000000e+00	4.991888854654690455e+00	1.000000000000000000e+00
7.520000000000000000e+02	3.661372884266894800e+01	2.576950960272275282e+01	-6.179527805299299230e-03	1.245384506586817821e+02	1.778327982180121225e-01	0.000000000000000000e+00	1.576509086448592711e+01	1.000000000000000000e+00
7.530000000000000000e+02	1.149211565233645587e+02	1.005115349905781486e+01	-7.338117791091533330e-03	1.478240743194301103e+02	1.577403067593174946e-01	0.000000000000000000e+00	4.030879517382489752e+01	1.000000000000000000e+00
7.530000000000000000e+02	7.050233172824793826e+01	1.156303223580354533e+01	-7.918081600179784768e-03	1.594803281804961159e+02	1.790506519185151024e-01	0.000000000000000000e+00	6.557142003133998642e+00	1.000000000000000000e+00
7.560000000000000000e+02	7.476225773578116218e+01	6.578140897007262566e+00	-8.146176988076061706e-03	1.640646448295591995e+02	1.722344509375178800e-01	0.000000000000000000e+00	6.557142003133998642e+00	1.000000000000000000e+00
7.590000000000000000e+02	2.268644583790416647e+01	1.327414196734135032e+01	-6.630496595182605937e-03	1.336021312124069311e+02	2.812703879198060752e-01	0.000000000000000000e+00	8.119421028914029392e+00	1.000000000000000000e+00
7.600000000000000000e+02	2.766267876136755532e+01	1.968991189278368736e+01	-6.794956297907770934e-03	1.369074823650825010e+02	1.777005093488015497e-01	0.000000000000000000e+00	8.119421028914029392e+00	1.000000000000000000e+00
7.600000000000000000e+02	1.092267970682940188e+02	1.359894809272094207e+01	-7.699695808692873407e-03	1.550911573644359009e+02	1.599235809626696758e-01	0.000000000000000000e+00	3.517237843936219832e+01	1.000000000000000000e+00
7.640000000000000000e+02	1.587944388222146230e+01	7.550450374116421060e+00	-6.470974599074631045e-03	1.303960192896962837e+02	1.504804190471017433e-01	0.000000000000000000e+00	8.893588762643675594e+00	1.000000000000000000e+00
7.690000000000000000e+02	9.731839137322413080e+01	1.814187361828731682e+01	-8.617322823481982433e-03	1.735338485574762331e+02	1.522483285302869138e-01	0.000000000000000000e+00	2.190167611510892343e+01	1.000000000000000000e+00
7.710000000000000000e+02	1.186896195594814714e+02	2.293290925393567647e+01	-7.269890301492372073e-03	1.464528216195051016e+02	1.905792377546685623e-01	0.000000000000000000e+00	6.520216417689362665e+00	1.000000000000000000e+00
7.760000000000000000e+02	1.178562460207174922e+02	1.646617045618035746e+01	-5.782356611802054111e-03	1.165560072972857881e+02	4.573658757908378725e-01	0.000000000000000000e+00	6.520216417689362665e+00	1.000000000000000000e+00
7.770000000000000000e+02	1.517816969426168683e+01	1.797149939445477074e+01	-6.788411572244271337e-03	1.367759448750023807e+02	1.643636791301834599e-01	0.000000000000000000e+00	8.134194513018295325e+00	1.000000000000000000e+00
7.790000000000000000e+02	6.645443422682653534e+00	1.657897988036296866e+01	-7.738360166140193300e-03	1.558682430355047188e+02	1.253934490092323273e-01	0.000000000000000000e+00	8.645607452505664980e+00	1.000000000000000000e+00
7.820000000000000000e+02	1.165967582034114542e+02	6.563057796804780963e+00	-7.610827173531961934e-03	1.533050538947202597e+02	1.820448126249383236e-01	0.000000000000000000e+00	6.172037046360780721e+01	1.000000000000000000e+00
7.820000000000000000e+02	5.524664877568329757e+01	1.331348025549368330e+01	-7.471631089774157138e-03	1.505074571079519785e+02	1.520433906218804365e-01	0.000000000000000000e+00	3.810711308142414566e+01	1.000000000000000000e+00
7.830000000000000000e+02	1.716276886614886976e+01	1.198300724313795840e+01	-7.765607835904605842e-03	1.564158733374640349e+02	1.385291358656837168e-01	0.000000000000000000e+00	1.147767829161903563e+01	1.000000000000000000e+00
7.900000000000000000e+02	1.051690945194582980e+02	1.892790855871743361e+01	-6.262162152639285696e-03	1.261992558936715767e+02	2.263799574776357293e-01	0.000000000000000000e+00	7.825332536002129302e+01	1.000000000000000000e+00
7.940000000000000000e+02	1.623683050363438696e+01	8.522336584914549817e+00	-7.147661478961998133e-03	1.439962369805549542e+02	1.316820006766306062e-01	0.000000000000000000e+00	1.217477937154286316e+01	1.000000000000000000e+00
7.950000000000000000e+02	2.805769752603138301e+01	5.608171938819062063e+00	-6.960837132739335249e-03	1.402413957768899877e+02	1.519562309576775183e-01	0.000000000000000000e+00	1.217477937154286316e+01	1.000000000000000000e+00
7.960000000000000000e+02	4.508828802171633754e+01	1.405286348928610352e+01	-7.516261348862867189e-03	1.514044469229560832e+02	1.415394452334273190e-01	0.000000000000000000e+00	1.900930898308100225e+01	1.000000000000000000e+00
7.960000000000000000e+02	9.439220818777698696e+01	1.340551922798163176e+01	-7.290659782452738567e-03	1.468702517053878864e+02	1.633154255251323406e-01	0.000000000000000000e+00	4.930816969158281182e+01	1.000000000000000000e+00
8.030000000000000000e+02	1.753278560003711206e+01	1.299398562970750959e+01	-7.139105780360167734e-03	1.438242824666716047e+02	1.619270938389961723e-01	0.000000000000000000e+00	7.005512870686911242e+01	1.000000000000000000e+00
8.050000000000000000e+02	8.711231020640137501e+01	2.114326864653466487e+01	-9.916293611635242089e-03	1.996408797679692100e+02	1.075159685462244719e-01	0.000000000000000000e+00	2.168290774144891486e+01	1.000000000000000000e+00
8.070000000000000000e+02	1.082657375456413433e+02	1.638081130523696771e+01	-8.607015539197673468e-03	1.733266902480207534e+02	1.489605439757509808e-01	0.000000000000000000e+00	2.168290774144891486e+01	1.000000000000000000e+00
8.120000000000000000e+02	4.758503495786332138e+01	8.623758304502622707e+00	-6.752611688104483492e-03	1.360564300859914226e+02	1.594185619607937365e-01	0.000000000000000000e+00	4.896341089513952483e+01	1.000000000000000000e+00
8.160000000000000000e+02	9.617479528257415211e+01	1.466120793770250863e+01	-3.562095014650082294e-03	7.193264906556353822e+01	2.808021123252597562e-01	0.000000000000000000e+00	5.236621497334890130e+00	1.000000000000000000e+00
8.190000000000000000e+02	3.374865995035028021e+01	8.004204836544683843e+00	-7.161888451196091708e-03	1.442821741329018153e+02	1.626618704474549482e-01	0.000000000000000000e+00	1.724374846443000209e+01	1.000000000000000000e+00
8.200000000000000000e+02	8.060942090938071658e+01	9.122278567957369688e+00	-8.154794699385493895e-03	1.642378456899405421e+02	1.383334334493464546e-01	0.000000000000000000e+00	1.285316424038050265e+01	1.000000000000000000e+00
8.210000000000000000e+02	9.341648367635538364e+01	1.020992477558523603e+01	-8.348643160849739120e-03	1.681338592721612883e+02	1.557162834259802064e-01	0.000000000000000000e+00	5.236621497334890130e+00	1.000000000000000000e+00
8.240000000000000000e+02	8.930746522543685728e+01	1.871564191569089175e+01	-8.204636271816539289e-03	1.652395737494970547e+02	1.554561576910309384e-01	0.000000000000000000e+00	6.816095991649211427e+00	1.000000000000000000e+00
8.240000000000000000e+02	1.765405954772782593e+01	1.419376855173796059e+01	-6.545419323675250901e-03	1.318922274926290186e+02	1.649016379214935935e-01	0.000000000000000000e+00	1.724374846443000209e+01	1.000000000000000000e+00
8.280000000000000000e+02	8.328907307361285461e+01	2.191534822631374269e+01	-6.782073432098524937e-03	1.366485593909633280e+02	1.935874275491372698e-01	0.000000000000000000e+00	6.816095991649211427e+00	1.000000000000000000e+00
8.290000000000000000e+02	6.893575587288921724e+01	2.438432895480285012e+01	-6.474301057702117404e-03	1.304628752652118351e+02	2.079672687372560169e-01	0.000000000000000000e+00	1.229866881043496463e+01	1.000000000000000000e+00
8.300000000000000000e+02	1.068766514768372247e+02	2.587567601260164452e+01	-4.627563199373309864e-03	9.334668809249404831e+01	2.823944359781289659e-01	0.000000000000000000e+00	2.050268228862300290e+01	1.000000000000000000e+00
8.310000000000000000e+02	6.066878043897976625e+01	1.527859605272937493e+01	-8.064700509148063287e-03	1.624271107158641598e+02	2.842087061090178279e-01	0.000000000000000000e+00	6.287829466104989606e+00	1.000000000000000000e+00
8.310000000000000000e+02	6.508680109896106103e+01	7.878392954954762217e+00	-8.006499173072740422e-03	1.612573660909129956e+02	1.748255878522222417e-01	0.000000000000000000e+00	8.618695518483903584e+00	1.000000000000000000e+00
8.330000000000000000e+02	1.147158184290480847e+02	6.930823346941229701e+00	-7.918953762987875414e-03	1.594978571209920233e+02	1.740206652814428878e-01	0.000000000000000000e+00	2.050268228862300290e+01	1.000000000000000000e+00
8.360000000000000000e+02	7.090555985602466649e+01	2.032603534432610459e+01	-6.750604342941856663e-03	1.360160859741077104e+02	1.990089879777169335e-01	0.000000000000000000e+00	9.836791015184495279e+00	1.000000000000000000e+00
8.380000000000000000e+02	8.034152738118287118e+01	2.310541915023959803e+01	-6.524474372878515983e-03	1.314712707712465658e+02	2.234536502399254720e-01	0.000000000000000000e+00	9.836791015184495279e+00	1.000000000000000000e+00
8.440000000000000000e+02	1.061373365058028071e+02	1.902702722431250493e+01	-1.103545382224247612e-02	2.221340342055712540e+02	1.115567266040192740e-01	0.000000000000000000e+00	9.806122447113400753e+00	1.000000000000000000e+00
8.440000000000000000e+02	7.203462925023330854e+01	2.216017198318130710e+01	-6.181183170981563793e-03	1.245717206012592442e+02	1.819604348605161626e-01	0.000000000000000000e+00	6.881383848953938731e+00	1.000000000000000000e+00
8.440000000000000000e+02	9.140936633834670033e+01	2.254839633624017736e+01	-7.161728441375156927e-03	1.442789582165569300e+02	1.581267465398008554e-01	0.000000000000000000e+00	5.784530845709462632e+00	1.000000000000000000e+00
8.480000000000000000e+02	9.717561518363210382e+01	2.300793018614569974e+01	-3.472761078950562224e-03	7.013719387231836322e+01	3.706773343774948382e-01	0.000000000000000000e+00	5.784530845709462632e+00	1.000000000000000000e+00
8.490000000000000000e+02	6.628450405204094409e+01	2.594031799646668546e+01	-7.611745565450110836e-03	1.533235119591272735e+02	1.565973394937923979e-01	0.000000000000000000e+00	6.881383848953938731e+00	1.000000000000000000e+00
8.510000000000000000e+02	1.040887676175933763e+02	5.600257376673850374e+00	-7.777953372839627004e-03	1.566639969450249907e+02	1.619524285963706012e-01	0.000000000000000000e+00	1.407150941288654344e+01	1.000000000000000000e+00
8.540000000000000000e+02	1.077236611046963617e+02	1.919418714309426122e+01	-6.777123139529436964e-03	1.365490672054723973e+02	2.305070667761962566e-01	0.000000000000000000e+00	1.407150941288654344e+01	1.000000000000000000e+00
8.600000000000000000e+02	4.575492282798249022e+01	2.712018931387895648e+01	-6.170975575723581207e-03	1.243665658661299886e+02	1.564648279574379908e-01	0.000000000000000000e+00	1.305962119528824594e+01	1.000000000000000000e+00
8.610000000000000000e+02	3.269530233334591429e+01	2.712446722111587860e+01	-6.127561853907183796e-03	1.234940263134617595e+02	1.885888462120957065e-01	0.000000000000000000e+00	1.305962119528824594e+01	1.000000000000000000e+00
8.620000000000000000e+02	9.320918027557117114e+01	2.564731582049531866e+01	-6.854660163168154602e-03	1.381074251874733818e+02	1.737010537387282394e-01	0.000000000000000000e+00	1.786707888143916989e+01	1.000000000000000000e+00
8.630000000000000000e+02	8.864478458511564440e+01	8.373092256568614999e+00	-8.431342255420665177e-03	1.697959658127649902e+02	1.378440327360026529e-01	0.000000000000000000e+00	1.786707888143916989e+01	1.000000000000000000e+00
8.720000000000000000e+02	7.445288199288295061e+01	1.610238339233885085e+01	-6.838489984012683515e-03	1.377824329892336266e+02	1.800248115515425962e-01	0.000000000000000000e+00	2.064000555835719553e+01	1.000000000000000000e+00
8.740000000000000000e+02	5.622757456777313934e+01	6.414865717038689574e+00	-7.521654921460414929e-03	1.515128482584013909e+02	1.571904655178021359e-01	0.000000000000000000e+00	2.025001354175413937e+01	1.000000000000000000e+00
8.740000000000000000e+02	5.391716152607386903e+01	2.653264491897775557e+01	-7.022329152731781980e-03	1.414772773685164111e+02	1.731975917545451882e-01	0.000000000000000000e+00	2.025001354175413937e+01	1.000000000000000000e+00
8.750000000000000000e+02	1.156460738598088653e+02	1.988968770521707086e+01	-4.972454384889179839e-03	1.002783951228636852e+02	2.890053971435778690e-01	0.000000000000000000e+00	4.136692797566333013e+01	1.000000000000000000e+00
8.820000000000000000e+02	2.978775055314794074e+01	1.514783057972224967e+01	-3.029568490943684422e-03	6.122980131747550558e+01	3.910903276295508713e-01	0.000000000000000000e+00	5.106694365126283941e+01	1.000000000000000000e+00
8.830000000000000000e+02	8.037319696734839169e+01	8.151735600570745532e+00	-8.495987342444000223e-03	1.710952185133762384e+02	1.279242037525464282e-01	0.000000000000000000e+00	2.150855669743177501e+01	1.000000000000000000e+00
8.830000000000000000e+02	1.047702626108279560e+02	2.559089809955494488e+01	-7.471221967791284724e-03	1.504992344747156210e+02	2.113246484212335519e-01	0.000000000000000000e+00	1.322706034403042885e+01	1.000000000000000000e+00
8.880000000000000000e+02	9.157537004178804807e+01	2.651281752993799046e+01	-6.932963267623429814e-03	1.396811800482725801e+02	1.969637697871431392e-01	0.000000000000000000e+00	1.322706034403042885e+01	1.000000000000000000e+00
8.890000000000000000e+02	2.027523659211513873e+01	8.708992063964933195e+00	-7.361706316870081368e-03	1.482981622545295579e+02	1.854723280266258323e-01	0.000000000000000000e+00	3.853737200238374072e+01	1.000000000000000000e+00
8.910000000000000000e+02	1.092832717954473196e+02	5.686138527746934734e+00	-5.329175126112589353e-03	1.074478554444386447e+02	2.055400670955210840e-01	0.000000000000000000e+00	1.535882529506929828e+01	1.000000000000000000e+00
8.920000000000000000e+02	5.712713595702457781e+01	1.998137220520827384e+01	-7.190184062593579263e-03	1.448508662209851821e+02	1.448240058643097683e-01	0.000000000000000000e+00	2.900781593975698414e+01	1.000000000000000000e+00
8.950000000000000000e+02	9.645524331713582455e+01	1.413215532882481185e+01	-8.916188984971398085e-03	1.795405334474860979e+02	1.271628545541668709e-01	0.000000000000000000e+00	1.318600890988069807e+01	1.000000000000000000e+00
8.950000000000000000e+02	8.604776167877059834e+01	2.222876924567572132e+01	-8.995666198411847100e-03	1.811378858365746396e+02	1.172309582359676305e-01	0.000000000000000000e+00	1.318600890988069807e+01	1.000000000000000000e+00
9.030000000000000000e+02	9.387046087301800412e+01	1.680074357025712573e+01	-8.536250917661193996e-03	1.719044456526067961e+02	1.465702663911943038e-01	0.000000000000000000e+00	1.188359211531619941e+01	1.000000000000000000e+00
9.060000000000000000e+02	8.282355641684614511e+01	1.242059933753879442e+01	-7.436121564408072759e-03	1.497937780202797171e+02	1.681210398556296504e-01	0.000000000000000000e+00	1.188359211531619941e+01	1.000000000000000000e+00
9.090000000000000000e+02	9.631354448263854806e+01	8.567181855668362545e+00	-8.228930665866078173e-03	1.657278483969916465e+02	1.779518666453202558e-01	0.000000000000000000e+00	1.402956180017059928e+01	1.000000000000000000e+00
9.150000000000000000e+02	7.680418084335779838e+01	6.305084560578167796e+00	-8.623803507853930114e-03	1.736640989300841795e+02	1.975447880246749000e-01	0.000000000000000000e+00	7.297043052972938426e+00	1.000000000000000000e+00
9.160000000000000000e+02	8.045508908068001119e+01	1.262313064774732041e+01	-9.082732986763831715e-03	1.828877753503598171e+02	1.944345056782551540e-01	0.000000000000000000e+00	7.297043052972938426e+00	1.000000000000000000e+00
9.180000000000000000e+02	1.009648087214860510e+02	8.834566086486567826e+00	-8.902124332690759465e-03	1.792578586410900527e+02	1.563581051357124663e-01	0.000000000000000000e+00	2.085669727400064488e+01	1.000000000000000000e+00
9.210000000000000000e+02	3.558175841435092934e+01	2.222398915550244780e+01	-6.956535588789272348e-03	1.401549422991199094e+02	1.416132846238008502e-01	0.000000000000000000e+00	4.588891248630374520e+01	1.000000000000000000e+00
9.250000000000000000e+02	1.197514456613598384e+02	2.414872746555784033e+01	-6.741717597391916686e-03	1.358374779980485698e+02	2.099348815198982532e-01	0.000000000000000000e+00	7.729061690452166999e+01	1.000000000000000000e+00
9.280000000000000000e+02	1.184199222635717064e+01	1.508946769549084266e+01	-7.244075424265412726e-03	1.459339879308604111e+02	1.416528729639454642e-01	0.000000000000000000e+00	3.110022774547270785e+01	1.000000000000000000e+00
9.290000000000000000e+02	4.258317878371070719e+01	1.980153888194979217e+01	-6.987589345357136765e-03	1.407790682604687902e+02	1.317866138133771958e-01	0.000000000000000000e+00	1.614758623402049054e+01	1.000000000000000000e+00
9.340000000000000000e+02	5.868780971662694412e+01	1.862450714929108386e+01	-7.697106237803372046e-03	1.550391115381166571e+02	1.490097644661000365e-01	0.000000000000000000e+00	1.614758623402049054e+01	1.000000000000000000e+00
9.350000000000000000e+02	3.084133370583493772e+01	1.269243147796883875e+01	-8.269086082205659091e-03	1.665349017327623642e+02	1.113951190364068644e-01	0.000000000000000000e+00	2.847131447597577747e+01	1.000000000000000000e+00
9.370000000000000000e+02	8.111295146851371385e+01	1.919288594298439676e+01	-7.822225661332223717e-03	1.575537921798196237e+02	1.312594891560364685e-01	0.000000000000000000e+00	2.243234354777350248e+01	1.000000000000000000e+00
9.440000000000000000e+02	2.402555272478785398e+01	8.331549434701374324e+00	-3.682940211265369346e-03	7.436142525394787128e+01	3.776037100464817442e-01	0.000000000000000000e+00	5.306548135235389196e+01	1.000000000000000000e+00
9.470000000000000000e+02	1.024170538784371018e+02	2.144597651992731713e+01	-8.008812320761745859e-03	1.613038562964373170e+02	1.401591336179250913e-01	0.000000000000000000e+00	1.712222289329888625e+01	1.000000000000000000e+00
9.490000000000000000e+02	7.706895877531292172e+01	6.801063983565233784e+00	-7.759943131252582636e-03	1.563020227239649955e+02	1.465647638037445022e-01	0.000000000000000000e+00	1.226557788541159155e+01	1.000000000000000000e+00
9.490000000000000000e+02	8.540178541094935838e+01	2.335677629675527811e+01	-7.100043249709250132e-03	1.430391942135984209e+02	1.599628951175229297e-01	0.000000000000000000e+00	1.004663673544572333e+01	1.000000000000000000e+00
9.530000000000000000e+02	7.632781968511586967e+01	1.904422998391333621e+01	-7.079669088563271540e-03	1.426297093616088603e+02	1.334376470459313069e-01	0.000000000000000000e+00	9.051735562437748683e+00	1.000000000000000000e+00
9.550000000000000000e+02	1.062413712094030558e+02	2.056091982543260599e+01	-7.035807209853178062e-03	1.417481626425611978e+02	1.523790808317703194e-01	0.000000000000000000e+00	1.447892144697627792e+01	1.000000000000000000e+00
9.560000000000000000e+02	8.157000107750808127e+01	2.642348814050042449e+01	-7.312878139055906633e-03	1.473168016467529355e+02	2.172284786718805538e-01	0.000000000000000000e+00	9.051735562437748683e+00	1.000000000000000000e+00
9.570000000000000000e+02	1.164670994774940738e+02	1.031037605181386674e+01	-8.324261902306409611e-03	1.676438388009182461e+02	1.615987749472312940e-01	0.000000000000000000e+00	1.447892144697627792e+01	1.000000000000000000e+00
9.640000000000000000e+02	3.556005896132119659e+01	2.286251056345127708e+01	-1.325425530884959818e-02	2.667280467800140400e+02	9.390228542224265951e-02	0.000000000000000000e+00	1.496328178477968329e+01	1.000000000000000000e+00
9.640000000000000000e+02	1.122094035088416462e+02	2.371881140520298459e+01	-5.270578860144967126e-03	1.062701734223433334e+02	2.869053422504532769e-01	0.000000000000000000e+00	7.120550263126465040e+01	1.000000000000000000e+00
9.680000000000000000e+02	2.133633889520795535e+01	7.513594315280272440e+00	-7.142100644585562194e-03	1.438844739771479340e+02	1.609215037740460152e-01	0.000000000000000000e+00	1.332745919971579873e+01	1.000000000000000000e+00
9.720000000000000000e+02	3.326206635726676097e+01	1.346323239005303130e+01	-7.693128384335126690e-03	1.549591636704714688e+02	1.251151599905984124e-01	0.000000000000000000e+00	9.946983527196742614e+00	1.000000000000000000e+00
9.750000000000000000e+02	4.905240228465994079e+01	1.381670422033240442e+01	-3.137412410252987411e-03	6.339727466864502503e+01	3.674664067686874702e-01	0.000000000000000000e+00	8.159277945087930917e+00	1.000000000000000000e+00
9.770000000000000000e+02	4.897908334001752451e+01	2.197565273822089793e+01	-3.673587415174783301e-03	7.417345048063563695e+01	2.661381805809711620e-01	0.000000000000000000e+00	8.159277945087930917e+00	1.000000000000000000e+00
9.780000000000000000e+02	6.841831584301652924e+01	2.330653029435820045e+01	-6.647737750436160178e-03	1.339486481490575613e+02	1.665555554749257317e-01	0.000000000000000000e+00	1.157847416963578269e+01	1.000000000000000000e+00
9.820000000000000000e+02	9.970605748950962521e+00	1.278402358268520267e+01	-5.451939537066633618e-03	1.099152044699479518e+02	2.253908378635773868e-01	0.000000000000000000e+00	2.673116561659115931e+01	1.000000000000000000e+00
9.830000000000000000e+02	7.117916502801855927e+01	1.206203048891568841e+01	-7.314811250753111907e-03	1.473556537963721382e+02	1.560151046946426368e-01	0.000000000000000000e+00	1.157847416963578269e+01	1.000000000000000000e+00
9.850000000000000000e+02	4.128243145146297621e+01	1.387980343324354138e+01	-6.139942142993332248e-03	1.237428483782185111e+02	2.622216273272734988e-01	0.000000000000000000e+00	1.175605281630364018e+01	1.000000000000000000e+00
9.850000000000000000e+02	3.447531737730026435e+01	2.346458177189366623e+01	-7.626394890370384941e-03	1.536179376586073886e+02	1.449421210310171126e-01	0.000000000000000000e+00	1.175605281630364018e+01	1.000000000000000000e+00
9.880000000000000000e+02	1.103225875928081905e+02	2.408375040334812311e+01	-7.444348273735964389e-03	1.499591204276238159e+02	1.704702080716905543e-01	0.000000000000000000e+00	3.563904983862207132e+01	1.000000000000000000e+00
9.920000000000000000e+02	2.825836475865137132e+01	1.454283772626269489e+01	-7.251997963384903580e-03	1.460932170512880930e+02	1.056812522142515087e-01	0.000000000000000000e+00	2.191763673290773440e+01	1.000000000000000000e+00
9.930000000000000000e+02	6.419533052273453499e+00	1.268589678584238811e+01	-7.766752594745207974e-03	1.564388809794007500e+02	1.256587658140878583e-01	0.000000000000000000e+00	2.191763673290773440e+01	1.000000000000000000e+00
9.960000000000000000e+02	6.794857803674999275e+01	5.998590821455311861e+00	-8.276742640918995086e-03	1.666887851142186889e+02	1.525711579951272157e-01	0.000000000000000000e+00	1.071447814558654343e+01	1.000000000000000000e+00
9.960000000000000000e+02	1.050699122436229800e+02	9.261244054391559288e+00	-7.914263393971663826e-03	1.594035889423603294e+02	1.968690026563666429e-01	0.000000000000000000e+00	2.858255013790922305e+01	1.000000000000000000e+00
9.980000000000000000e+02	3.323031830865549807e+01	2.390770705665968876e+01	-7.054018757957494085e-03	1.421141827710251562e+02	1.618270590285184607e-01	0.000000000000000000e+00	6.941437135705934125e+00	1.000000000000000000e+00
1.000000000000000000e+03	5.343485067755942453e+01	1.562438894852880189e+01	-7.372249051154925771e-03	1.485100526954298346e+02	1.392095111908879801e-01	0.000000000000000000e+00	7.937473268293021356e+00	1.000000000000000000e+00
1.000000000000000000e+03	2.477329214150045544e+01	1.646199061485212667e+01	-5.483554091904981748e-03	1.105506014914960815e+02	2.798645534563293236e-01	0.000000000000000000e+00	5.439148475765239965e+00	1.000000000000000000e+00
1.002000000000000000e+03	9.221780199779900045e+01	1.285531770629855153e+01	-7.492725032453973096e-03	1.509314083044813799e+02	1.303154844993436035e-01	0.000000000000000000e+00	3.527167861098791235e+01	1.000000000000000000e+00
1.002000000000000000e+03	5.719934942817328505e+01	8.636397030853668610e+00	-5.291216113797463268e-03	1.066849459715940753e+02	3.401464884642074749e-01	0.000000000000000000e+00	7.937473268293021356e+00	1.000000000000000000e+00
1.003000000000000000e+03	3.006223772899235769e+01	1.773139626867964580e+01	-3.878140944529845802e-03	7.828461712409908557e+01	3.907421564839527184e-01	0.000000000000000000e+00	5.439148475765239965e+00	1.000000000000000000e+00
1.006000000000000000e+03	2.102053289551848181e+01	2.664282046020376882e+01	-2.655486731712155581e-03	5.371141502842111493e+01	3.467262258007950404e-01	0.000000000000000000e+00	1.269511352516968294e+01	1.000000000000000000e+00
1.009000000000000000e+03	1.029809094450120881e+02	6.375550551956961520e+00	-7.660998108614085200e-03	1.543134015650406639e+02	1.617957183583034197e-01	0.000000000000000000e+00	2.669238389357046870e+01	1.000000000000000000e+00
1.014000000000000000e+03	8.142098292867740383e+01	2.211254284819924010e+01	-6.763987041047724198e-03	1.362850546994377225e+02	1.860954429699744894e-01	0.000000000000000000e+00	1.738022895923603883e+01	1.000000000000000000e+00
1.017000000000000000e+03	9.985148998390140207e+01	6.641392783777592790e+00	-8.194854412699365681e-03	1.650429755629960482e+02	1.559499920882051471e-01	0.000000000000000000e+00	1.435741385202854481e+01	1.000000000000000000e+00
1.018000000000000000e+03	5.302353027019270115e+01	1.564173108814516588e+01	-7.292091269687017187e-03	1.468990220844014516e+02	2.205619801992207973e-01	0.000000000000000000e+00	7.604837690379270043e+00	1.000000000000000000e+00
1.019000000000000000e+03	6.696654816975210167e+01	1.246154940319892290e+01	-7.852224875451986608e-03	1.581567236902567117e+02	1.637239700352948191e-01	0.000000000000000000e+00	1.430109449296456248e+01	1.000000000000000000e+00
1.020000000000000000e+03	4.912361316205124240e+01	2.217045246730040375e+01	-7.708558638433016426e-03	1.552692846747260376e+02	2.852643162911162600e-01	0.000000000000000000e+00	7.604837690379270043e+00	1.000000000000000000e+00
1.022000000000000000e+03	9.274323309485714617e+01	1.911568701302262951e+01	-8.940687862751274181e-03	1.800329178587865329e+02	1.103384641320133142e-01	0.000000000000000000e+00	5.501743593263499932e+00	1.000000000000000000e+00
1.025000000000000000e+03	4.122561329101080219e+01	1.035981598180971197e+01	-6.137159625683433553e-03	1.236869246677580634e+02	1.808469512433360515e-01	0.000000000000000000e+00	1.420807996019725117e+01	1.000000000000000000e+00
1.027000000000000000e+03	6.064010532077716675e+01	1.141039211866876535e+01	-7.279042350200595410e-03	1.466367617230429516e+02	1.547977769507203893e-01	0.000000000000000000e+00	1.341906880289596771e+01	1.000000000000000000e+00
1.027000000000000000e+03	9.784121365132125447e+01	2.118444915786428950e+01	-7.596735347525306568e-03	1.530218329441616731e+02	1.872455145095699436e-01	0.000000000000000000e+00	5.501743593263499932e+00	1.000000000000000000e+00
1.027000000000000000e+03	8.300828548259622153e+01	2.619135188029129324e+01	-7.935827479370959059e-03	1.598369891817494874e+02	1.744507988425841871e-01	0.000000000000000000e+00	1.203470973174528780e+01	1.000000000000000000e+00
1.029000000000000000e+03	7.397663886860937055e+01	9.924363698886025986e+00	-7.165561552871168964e-03	1.443559970247983131e+02	1.470729228381770781e-01	0.000000000000000000e+00	1.341906880289596771e+01	1.000000000000000000e+00
1.031000000000000000e+03	1.214405256324692672e+01	9.668307097994404131e+00	-7.274342259751973884e-03	1.465422981606954522e+02	1.436113432210730512e-01	0.000000000000000000e+00	4.852733243524121320e+01	1.000000000000000000e+00
1.034000000000000000e+03	1.187683415912785847e+02	7.204302055874449273e+00	-9.098621791587789553e-03	1.832071124187678208e+02	1.186277159246205137e-01	0.000000000000000000e+00	4.487421718690762162e+01	1.000000000000000000e+00
1.041000000000000000e+03	1.173652785097341535e+02	5.718421750921398150e+00	-7.273310244790988539e-03	1.465215564727053277e+02	1.752170831313160093e-01	0.000000000000000000e+00	1.568755421349122692e+01	1.000000000000000000e+00
1.041000000000000000e+03	9.732030983490389531e+01	6.255707107847465309e+00	-7.545183915193882061e-03	1.519857397039622526e+02	1.698683998402624740e-01	0.000000000000000000e+00	1.692730718767874620e+01	1.000000000000000000e+00
1.043000000000000000e+03	5.080441391858185085e+01	2.304953237759472984e+01	-6.446991007395762828e-03	1.299139912239303669e+02	1.806540818211330723e-01	0.000000000000000000e+00	2.274021816349773673e+01	1.000000000000000000e+00
1.044000000000000000e+03	1.086946096307806755e+02	1.879201568651439302e+01	-8.303806902225520370e-03	1.672327292283299300e+02	1.096814334438805938e-01	0.000000000000000000e+00	1.568755421349122692e+01	1.000000000000000000e+00
1.048000000000000000e+03	6.655359094955683474e+01	6.645845445368721904e+00	-7.562832790223013128e-03	1.523404510919455674e+02	1.673260958737964321e-01	0.000000000000000000e+00	9.419195937847591793e+00	1.000000000000000000e+00
1.053000000000000000e+03	6.867783138782711205e+01	1.582238371837678770e+01	-7.142707964867178218e-03	1.438966800480553729e+02	3.003711347126867270e-01	0.000000000000000000e+00	6.515212673832162515e+00	1.000000000000000000e+00
1.053000000000000000e+03	1.137482241830768004e+02	2.137808318098921490e+01	-6.482834874354969322e-03	1.306343899903561692e+02	2.247605461875021859e-01	0.000000000000000000e+00	3.903781839176493662e+01	1.000000000000000000e+00
1.054000000000000000e+03	3.860356929237371304e+01	6.668679813789580635e+00	-8.200616290748708945e-03	1.651587791910969827e+02	1.596932594318890564e-01	0.000000000000000000e+00	8.644654558509964559e+00	1.000000000000000000e+00
1.054000000000000000e+03	7.487041281493709732e+01	1.784721246517877091e+01	-7.086316278952372108e-03	1.427633062126951415e+02	2.563811118517291820e-01	0.000000000000000000e+00	6.515212673832162515e+00	1.000000000000000000e+00
1.057000000000000000e+03	2.752060304810292024e+01	7.028601212280084276e+00	-7.459781741197160469e-03	1.502693060148365873e+02	2.321661932914258486e-01	0.000000000000000000e+00	7.232989640732917280e+00	1.000000000000000000e+00
1.057000000000000000e+03	2.968081993648471339e+01	1.393147033591989015e+01	-7.847228901484627761e-03	1.580563133888995253e+02	1.914997890344174447e-01	0.000000000000000000e+00	7.232989640732917280e+00	1.000000000000000000e+00
1.058000000000000000e+03	6.355432402414574256e+01	2.547352906653230420e+01	-7.048479296576266005e-03	1.420028493272803303e+02	1.847467891848905142e-01	0.000000000000000000e+00	1.092679890164182943e+01	1.000000000000000000e+00
1.070000000000000000e+03	4.915645582370821387e+01	1.452356760750449816e+01	-7.009938346442283995e-03	1.412282439264457139e+02	1.679137308213474178e-01	0.000000000000000000e+00	1.926145651845442330e+01	1.000000000000000000e+00
1.071000000000000000e+03	9.181688092392828082e+01	1.815347095961323376e+01	-1.416280931755934530e-02	2.849883864875189374e+02	1.150981488626893201e-01	0.000000000000000000e+00	1.474392725473973442e+01	1.000000000000000000e+00
1.073000000000000000e+03	3.126570425979127421e+01	7.387412081556792742e+00	-7.287888213223518014e-03	1.468145480321188359e+02	1.432921465725720545e-01	0.000000000000000000e+00	1.926145651845442330e+01	1.000000000000000000e+00
1.075000000000000000e+03	1.022440091620088367e+02	7.729537556157498379e+00	-8.740141022503819870e-03	1.760022786286698988e+02	1.371642874583974825e-01	0.000000000000000000e+00	1.474392725473973442e+01	1.000000000000000000e+00
1.079000000000000000e+03	5.730640905725681478e+01	2.465484895736409143e+01	-6.717894512208363693e-03	1.353586758309101867e+02	2.170474983994503670e-01	0.000000000000000000e+00	1.820230055670787550e+01	1.000000000000000000e+00
1.082000000000000000e+03	2.583335457913014821e+01	1.021421739410340024e+01	-7.352792839811220053e-03	1.481190170220947948e+02	1.620175452641421376e-01	0.000000000000000000e+00	1.755868736007634112e+01	1.000000000000000000e+00
1.082000000000000000e+03	7.948470124311494089e+01	9.936883065046782093e+00	-7.262141765949829339e-03	1.462970896653382340e+02	1.494138451581966676e-01	0.000000000000000000e+00	1.718355924104528398e+01	1.000000000000000000e+00
1.083000000000000000e+03	3.940591626153587157e+01	2.135392435551834822e+01	-7.553895296369769578e-03	1.521608231641289990e+02	1.131959398041441078e-01	0.000000000000000000e+00	1.419928794180821541e+01	1.000000000000000000e+00
1.084000000000000000e+03	7.933292226621652787e+01	2.711977197618988100e+01	-4.099360721208720158e-03	8.273074606464632552e+01	2.825049726150162810e-01	0.000000000000000000e+00	1.235842959510021544e+01	1.000000000000000000e+00
1.087000000000000000e+03	1.040859074277245924e+02	8.756283451081841918e+00	-7.290337180443549024e-03	1.468637679716509012e+02	1.841188287923234412e-01	0.000000000000000000e+00	1.296912585950124175e+01	1.000000000000000000e+00
1.088000000000000000e+03	9.695537206740213776e+01	1.958927431394030449e+01	-3.868634300708380207e-03	7.809355028162845258e+01	3.358775200616183065e-01	0.000000000000000000e+00	8.201345935587333713e+00	1.000000000000000000e+00
1.088000000000000000e+03	2.536818579759516012e+01	1.921806352762457593e+01	-7.074715261753585470e-03	1.425301461440897697e+02	1.413606523883996768e-01	0.000000000000000000e+00	1.419928794180821541e+01	1.000000000000000000e+00
1.089000000000000000e+03	8.876655055240560444e+01	1.913619887794231644e+01	-6.989278688154339746e-03	1.408130210833760145e+02	1.914546793312650319e-01	0.000000000000000000e+00	8.201345935587333713e+00	1.000000000000000000e+00
1.094000000000000000e+03	1.067141336384104449e+02	1.553248301345693960e+01	-4.240449252522940360e-03	8.556637772323014701e+01	2.975032516108050418e-01	0.000000000000000000e+00	6.685262677661599540e+00	1.000000000000000000e+00
1.098000000000000000e+03	1.116649135321705160e+02	2.002497847955105215e+01	-5.311442371041942383e-03	1.070914582149554519e+02	2.438615628192419837e-01	0.000000000000000000e+00	6.685262677661599540e+00	1.000000000000000000e+00
1.099000000000000000e+03	5.313780661717282783e+01	1.423596435270620830e+01	-7.634243325153569626e-03	1.537756774120389593e+02	1.930061165666944190e-01	0.000000000000000000e+00	6.057622680393516923e+00	1.000000000000000000e+00
1.102000000000000000e+03	5.776925525391976635e+01	1.814038185896663080e+01	-7.347140235180984330e-03	1.480054095977800728e+02	2.222783090719497867e-01	0.000000000000000000e+00	6.057622680393516923e+00	1.000000000000000000e+00
1.104000000000000000e+03	2.775405872123372930e+01	2.256835410648838547e+01	-5.785537348106627176e-03	1.166199345100708342e+02	1.950023477446830578e-01	0.000000000000000000e+00	2.671635035429665095e+01	1.000000000000000000e+00
1.108000000000000000e+03	8.914550430686753657e+01	2.521179755206215134e+01	-7.068491920623119935e-03	1.424050679186143782e+02	1.782224732846219295e-01	0.000000000000000000e+00	6.144833101349281890e+01	1.000000000000000000e+00
1.119000000000000000e+03	1.785171511590771587e+01	1.841412624097311124e+01	-7.495767654031606185e-03	1.509925596538523109e+02	1.057333531177278019e-01	0.000000000000000000e+00	inf	1.000000000000000000e+00
1.130000000000000000e+03	3.081772885365707992e+01	2.370172605111886455e+01	-6.544275047893501236e-03	1.318692295593267545e+02	1.724320809719375180e-01	0.000000000000000000e+00	2.718906539149546475e+01	1.000000000000000000e+00
1.131000000000000000e+03	7.647940529696321654e+00	9.474773254196110273e+00	-5.573929971511670627e-03	1.123669979271095372e+02	2.178344246499491765e-01	0.000000000000000000e+00	2.718906539149546475e+01	1.000000000000000000e+00
1.135000000000000000e+03	8.707723999485010324e+01	2.184567936117167619e+01	-7.866273907150680977e-03	1.584390845503931189e+02	1.669148537248069664e-01	0.000000000000000000e+00	2.842126583755148417e+01	1.000000000000000000e+00
1.137000000000000000e+03	1.134697425349717435e+02	1.130034098450287772e+01	-8.012002540435375977e-03	1.613679741082829651e+02	1.394935515984905283e-01	0.000000000000000000e+00	1.917524585139977944e+01	1.000000000000000000e+00
1.139000000000000000e+03	1.120419654351949745e+01	1.679132453922883883e+01	-8.624059933714992368e-03	1.736692526394816412e+02	1.129521485228254241e-01	0.000000000000000000e+00	2.881161817442065143e+01	1.000000000000000000e+00
1.141000000000000000e+03	9.457537837894388133e+01	8.030317039478317653e+00	-7.619412091767833670e-03	1.534775956719237797e+02	1.369192740616206327e-01	0.000000000000000000e+00	1.917524585139977944e+01	1.000000000000000000e+00
1.141000000000000000e+03	3.839114907407101640e+01	7.253035702642645077e+00	-7.108343560959297716e-03	1.432060158902966975e+02	3.594676504555646135e-01	0.000000000000000000e+00	5.984586828698548189e+00	1.000000000000000000e+00
1.142000000000000000e+03	4.313328321798064025e+01	1.090371280030530876e+01	-8.547052003918965274e-03	1.721215285143697997e+02	2.514926706726313688e-01	0.000000000000000000e+00	5.984586828698548189e+00	1.000000000000000000e+00
1.150000000000000000e+03	9.335073644431132323e+01	5.882759983608637278e+00	-8.163299166303351895e-03	1.644087705369640844e+02	2.572882825679670971e-01	0.000000000000000000e+00	1.249207176116275164e+01	1.000000000000000000e+00
1.150000000000000000e+03	3.684227499384278559e+01	6.698666213807721981e+00	-6.577684774282398922e-03	1.325407063758370327e+02	1.668305136439292014e-01	0.000000000000000000e+00	1.480234912728751340e+01	1.000000000000000000e+00
1.150000000000000000e+03	7.445980343447450878e+01	1.877476325910024002e+01	-7.235010325208625706e-03	1.457517953625900873e+02	1.728954666495408077e-01	0.000000000000000000e+00	1.419047699112811145e+01	1.000000000000000000e+00
1.150000000000000000e+03	2.443710586013852293e+01	1.477463788601537154e+01	-6.573104872313409452e-02	1.321419419355881018e+03	6.853914239562763910e-02	0.000000000000000000e+00	1.480234912728751340e+01	1.000000000000000000e+00
1.154000000000000000e+03	8.858648002186053816e+01	1.743064799948306742e+01	-8.149038817833938533e-03	1.641221625809123736e+02	1.206707041480025167e-01	0.000000000000000000e+00	1.249207176116275164e+01	1.000000000000000000e+00
1.156000000000000000e+03	7.401004729851817387e+01	1.511621034569901312e+01	-7.626754700817250932e-03	1.536251692165853342e+02	1.699831094920217778e-01	0.000000000000000000e+00	5.003978559512575863e+00	1.000000000000000000e+00
1.160000000000000000e+03	5.669587018477452389e+00	1.179267159969876388e+01	-6.824240869416388355e-03	1.374960508142993945e+02	1.934058991875373668e-01	0.000000000000000000e+00	6.842122785425578968e+01	1.000000000000000000e+00
1.161000000000000000e+03	1.127961991961220605e+02	2.461238630633570068e+01	-6.997753089934466778e-03	1.409833416739402878e+02	2.267566329275393366e-01	0.000000000000000000e+00	1.522506605794719547e+01	1.000000000000000000e+00
1.162000000000000000e+03	1.010212918789820264e+02	1.374177484401367622e+01	-7.122579302043392444e-03	1.434921292811261537e+02	1.441387273305065886e-01	0.000000000000000000e+00	1.602556195245598758e+01	1.000000000000000000e+00
1.163000000000000000e+03	1.198089223803211212e+02	1.109852860356804349e+01	-7.220198330128540544e-03	1.454541002786265551e+02	1.593101128528807697e-01	0.000000000000000000e+00	1.522506605794719547e+01	1.000000000000000000e+00
1.168000000000000000e+03	7.979296564562865512e+01	2.365804162407529887e+01	-8.289968391546354357e-03	1.669545994709076240e+02	1.588672808896154365e-01	0.000000000000000000e+00	4.194065045638981104e+01	1.000000000000000000e+00
1.169000000000000000e+03	2.687642753903116954e+01	1.261155586351799940e+01	-6.361243170077640272e-03	1.281906103091992861e+02	3.499303696369947536e-01	0.000000000000000000e+00	8.676243762674035409e+00	1.000000000000000000e+00
1.171000000000000000e+03	2.820709788790965433e+01	2.118515034027952382e+01	-6.934189134364116512e-03	1.397058178165356424e+02	1.822633581921985213e-01	0.000000000000000000e+00	8.676243762674035409e+00	1.000000000000000000e+00
1.174000000000000000e+03	4.706957196450034075e+01	1.210831688069138856e+01	-5.619834495816335672e-03	1.132895982347180848e+02	2.239313424657983775e-01	0.000000000000000000e+00	2.019941413164483279e+01	1.000000000000000000e+00
1.175000000000000000e+03	7.523632011885982251e+01	1.114724522629378178e+01	-7.371974911659521200e-03	1.485045429730959370e+02	1.675745222159135128e-01	0.000000000000000000e+00	2.818313964617852463e+01	1.000000000000000000e+00
1.184000000000000000e+03	8.094097534219775980e+01	2.056691744688378876e+01	-7.424928200270456378e-03	1.495688110621646558e+02	1.422527056394737865e-01	0.000000000000000000e+00	inf	1.000000000000000000e+00
1.198000000000000000e+03	1.064778051278220516e+02	2.381742662981108793e+01	-7.386807330174031787e-03	1.488026485322178303e+02	1.458946312794673350e-01	0.000000000000000000e+00	1.345239806054705944e+01	1.000000000000000000e+00
1.199000000000000000e+03	6.004860530122853390e+01	7.290540025875228203e+00	-7.690166869168890522e-03	1.548996424175068967e+02	2.468754534649524324e-01	0.000000000000000000e+00	6.745270726771639858e+00	1.000000000000000000e+00
1.200000000000000000e+03	5.338757292936131904e+01	8.353237028025620958e+00	-8.420652559754352937e-03	1.695811217062336596e+02	1.507013848597562600e-01	0.000000000000000000e+00	6.745270726771639858e+00	1.000000000000000000e+00
1.201000000000000000e+03	4.159498526469659652e+01	1.832033713877918757e+01	-6.857703850801750815e-03	1.381685979626966514e+02	1.827012426480674190e-01	0.000000000000000000e+00	1.083636558993178767e+01	1.000000000000000000e+00
1.205000000000000000e+03	9.731673309681738715e+01	1.133891635551024457e+01	-8.135377593340601537e-03	1.638475959644235047e+02	3.657385389879583837e-01	0.000000000000000000e+00	6.476219845186522051e+00	1.000000000000000000e+00
1.207000000000000000e+03	1.162653036586050916e+02	2.618275602132662172e+01	-7.350256485785500692e-03	1.480680407612625800e+02	1.867245830163916098e-01	0.000000000000000000e+00	2.331070159815480380e+01	1.000000000000000000e+00
1.208000000000000000e+03	7.612180064802760171e+01	1.344323718092875630e+01	-3.848754641734718120e-03	7.769400405471351689e+01	2.649832169286856498e-01	0.000000000000000000e+00	1.775934076773549108e+01	1.000000000000000000e+00
1.212000000000000000e+03	5.851397178089361262e+01	1.112838360234656854e+01	-7.224617594162461437e-03	1.455429197233078469e+02	1.408213641878666156e-01	0.000000000000000000e+00	1.775934076773549108e+01	1.000000000000000000e+00
1.212000000000000000e+03	3.419569676984682616e+01	2.358916225585250004e+01	-6.157364586352912644e-03	1.240930088873691943e+02	1.574596778610387604e-01	0.000000000000000000e+00	1.296162851966208862e+01	1.000000000000000000e+00
1.218000000000000000e+03	3.999676592212429682e+01	1.200709069818103991e+01	-6.491915726990001197e-03	1.308168991778781560e+02	1.570431340368390050e-01	0.000000000000000000e+00	6.952324885168646773e+00	1.000000000000000000e+00
1.219000000000000000e+03	6.434307721546328196e+01	9.231708626744946855e+00	-8.039506772703356244e-03	1.619207608659141044e+02	1.667159447087246393e-01	0.000000000000000000e+00	1.491602230189711165e+01	1.000000000000000000e+00
1.220000000000000000e+03	2.559735650539163387e+01	1.115959256543126443e+01	-6.136433272734260688e-03	1.236723262493126043e+02	3.504476196750530015e-01	0.000000000000000000e+00	5.829222300215084474e+00	1.000000000000000000e+00
1.220000000000000000e+03	9.736665079017749136e+00	1.818923869520731884e+01	-3.628853438984490278e-03	7.327437613406793560e+01	3.407358684958843309e-01	0.000000000000000000e+00	1.226060782118056736e+01	1.000000000000000000e+00
1.221000000000000000e+03	1.976816706143130276e+01	1.114002085762937710e+01	-6.465930931468515108e-03	1.302946504299735579e+02	2.968383739761308870e-01	0.000000000000000000e+00	5.829222300215084474e+00	1.000000000000000000e+00
1.222000000000000000e+03	6.024018517836534414e+01	2.357235011318516626e+01	-7.795025915321390428e-03	1.570071250611295568e+02	1.318864368922127994e-01	0.000000000000000000e+00	1.491602230189711165e+01	1.000000000000000000e+00
1.223000000000000000e+03	3.641135156465365696e+01	1.796356828096254787e+01	-7.022406698160145282e-03	1.414788358954185981e+02	1.353172732624712271e-01	0.000000000000000000e+00	6.952324885168646773e+00	1.000000000000000000e+00
1.224000000000000000e+03	1.155731047525873549e+02	6.989210653196114009e+00	-7.217942750801133699e-03	1.454087670960520313e+02	2.344762281012573446e-01	0.000000000000000000e+00	1.659185829692153646e+01	1.000000000000000000e+00
1.225000000000000000e+03	5.315438421333066543e+01	5.849572519464787845e+00	-5.645960421621682226e-03	1.138146834534341281e+02	2.343599553411946923e-01	0.000000000000000000e+00	1.908678655385875800e+01	1.000000000000000000e+00
1.228000000000000000e+03	1.021257005191327636e+02	1.670811394148906359e+01	-7.777658590850270413e-03	1.566580723448210506e+02	1.677406227093531932e-01	0.000000000000000000e+00	1.659185829692153646e+01	1.000000000000000000e+00
1.235000000000000000e+03	7.016571858859614430e+00	1.197240697566301648e+01	-6.798690831461541573e-03	1.369825399298361788e+02	1.893213675535195817e-01	0.000000000000000000e+00	1.601381471161884207e+01	1.000000000000000000e+00
1.235000000000000000e+03	3.796135243722032016e+01	1.282761730221232277e+01	-6.831858845041140910e-03	1.376491587434460939e+02	1.621315206409739140e-01	0.000000000000000000e+00	1.494490812903226740e+01	1.000000000000000000e+00
1.238000000000000000e+03	2.301823850926996329e+01	1.259604631631211724e+01	-7.048827805795878504e-03	1.420098537504409819e+02	1.273773915011529034e-01	0.000000000000000000e+00	7.269869355205691441e+00	1.000000000000000000e+00
1.239000000000000000e+03	8.242533331699019072e+01	2.093719997508337372e+01	-7.577269067887050340e-03	1.526305949157910220e+02	1.326008381486890597e-01	0.000000000000000000e+00	1.185945027555526465e+01	1.000000000000000000e+00
1.242000000000000000e+03	2.434385361340599019e+01	5.448057435693649531e+00	-7.308339375135124855e-03	1.472255804642463204e+02	1.477443001675146084e-01	0.000000000000000000e+00	7.269869355205691441e+00	1.000000000000000000e+00
1.244000000000000000e+03	9.341554327710875327e+01	1.648053688810017547e+01	-7.444215803882635492e-03	1.499564580162540892e+02	1.445806283791030156e-01	0.000000000000000000e+00	1.185945027555526465e+01	1.000000000000000000e+00
1.248000000000000000e+03	7.247524783718870367e+01	1.030134162916442264e+01	-7.938646846572652849e-03	1.598936535103084964e+02	1.608617564528411759e-01	0.000000000000000000e+00	2.183296652219277689e+01	1.000000000000000000e+00
1.254000000000000000e+03	5.500274776632776508e+01	6.843355358757763796e+00	-7.358257800066885998e-03	1.482288531240764371e+02	1.335896612667102357e-01	0.000000000000000000e+00	1.333312718849739653e+01	1.000000000000000000e+00
1.257000000000000000e+03	6.596868198742687639e+01	1.442758684805026270e+01	-3.265514730969625284e-03	6.597190630438836934e+01	3.375253808848119874e-01	0.000000000000000000e+00	1.333312718849739653e+01	1.000000000000000000e+00
1.260000000000000000e+03	4.462591117245047911e+01	6.152762839360043756e+00	-7.593276466490332839e-03	1.529523155108544756e+02	1.566023587659342020e-01	0.000000000000000000e+00	2.289075312075608437e+01	1.000000000000000000e+00
1.266000000000000000e+03	1.110407927215883035e+02	1.210846359556738427e+01	-7.642674389856369752e-03	1.539451270034701906e+02	1.580224235238794073e-01	0.000000000000000000e+00	1.368007008374627276e+01	1.000000000000000000e+00
1.268000000000000000e+03	9.766113893001021040e+01	1.495963562014249071e+01	-4.214595953461314909e-03	8.504677182319629480e+01	2.915789815027202136e-01	0.000000000000000000e+00	1.368007008374627276e+01	1.000000000000000000e+00
1.269000000000000000e+03	8.352492929882563999e+01	1.446804146352623022e+01	-7.380948945948978893e-03	1.486849052994974443e+02	1.740705705593050823e-01	0.000000000000000000e+00	1.414475477170299555e+01	1.000000000000000000e+00
1.269000000000000000e+03	4.101480492780808618e+01	2.645765256653816522e+01	-6.683812310321605131e-03	1.346736834380905350e+02	1.687918710628744101e-01	0.000000000000000000e+00	3.123558141815245293e+01	1.000000000000000000e+00
1.272000000000000000e+03	9.812640866036906218e+00	2.501317882418559080e+01	2.862759385430947018e-03	-5.787723129547618584e+01	4.899998145064501376e-01	0.000000000000000000e+00	3.123558141815245293e+01	1.000000000000000000e+00
1.276000000000000000e+03	5.223364898353033681e+01	1.435533362364964560e+01	-4.384506377985865518e-03	8.846167290989200183e+01	2.321053126802340438e-01	0.000000000000000000e+00	2.480979379350801750e+01	1.000000000000000000e+00
1.279000000000000000e+03	2.752447945852821221e+01	1.658755437014745127e+01	-6.185038907166949540e-03	1.246492141260169575e+02	2.010301058421790632e-01	0.000000000000000000e+00	6.638820519988214208e+00	1.000000000000000000e+00
1.279000000000000000e+03	7.760649533629377572e+01	7.847465359736721879e+00	2.530850580836296014e-03	-5.120644731817891682e+01	4.665839393474804364e-01	0.000000000000000000e+00	2.619415357253190635e+01	1.000000000000000000e+00
1.282000000000000000e+03	2.365751890226905729e+01	7.114917346648426566e+00	-7.083313882897429581e-03	1.427029633256745171e+02	2.133776100001247844e-01	0.000000000000000000e+00	7.270829216828111896e+00	1.000000000000000000e+00
1.282000000000000000e+03	1.067149245072805996e+02	1.274992879961558323e+01	-4.074814409231749569e-03	8.223740830930208290e+01	3.097348836544229211e-01	0.000000000000000000e+00	2.344669256548602121e+01	1.000000000000000000e+00
1.283000000000000000e+03	3.093139955182977729e+01	2.228552184763226407e+01	-7.091771341310826142e-03	1.428729433843284085e+02	1.896726558541758090e-01	0.000000000000000000e+00	6.638820519988214208e+00	1.000000000000000000e+00
1.284000000000000000e+03	1.640331789082755520e+01	6.623465227024972535e+00	-7.320259819419310150e-03	1.474651604561971681e+02	1.688757563565380648e-01	0.000000000000000000e+00	7.270829216828111896e+00	1.000000000000000000e+00
1.285000000000000000e+03	8.762535100038772384e+01	2.636372972313988683e+01	-6.992171590135221222e-03	1.408711633318334577e+02	2.645298649250011902e-01	0.000000000000000000e+00	6.961126760847015760e+00	1.000000000000000000e+00
1.286000000000000000e+03	8.075367965530691095e+01	2.525133648971219102e+01	-7.941391323900494001e-03	1.599488126839464996e+02	1.987090420933170787e-01	0.000000000000000000e+00	6.961126760847015760e+00	1.000000000000000000e+00
1.286000000000000000e+03	4.840157533441833237e+01	1.277699329969418862e+01	-5.331624378986106472e-03	1.074970811251040317e+02	2.502222693853960456e-01	0.000000000000000000e+00	1.909443200956184228e+01	1.000000000000000000e+00
1.288000000000000000e+03	3.003498935251023028e+01	7.555321810893238954e+00	-7.252855496516609837e-03	1.461104519609855572e+02	1.173858493581493301e-01	0.000000000000000000e+00	1.366348504343428871e+01	1.000000000000000000e+00
1.289000000000000000e+03	7.709915880632139817e+01	1.558268117300173827e+01	-7.230717529622698349e-03	1.456655177115727042e+02	2.727774121005409613e-01	0.000000000000000000e+00	4.423510255392982593e+00	1.000000000000000000e+00
1.289000000000000000e+03	7.901630443919761149e+01	7.097024085444583186e+00	-8.772590170525831552e-03	1.766544495072536733e+02	2.313358259892320801e-01	0.000000000000000000e+00	5.458337678562455331e+00	1.000000000000000000e+00
1.293000000000000000e+03	7.565849604798872008e+01	1.140034524719183651e+01	-7.163151463547009351e-03	1.443075584626845682e+02	2.704783136607896710e-01	0.000000000000000000e+00	4.423510255392982593e+00	1.000000000000000000e+00
1.302000000000000000e+03	8.750263026325433202e+01	7.679762082993281780e+00	-8.853370265699749692e-03	1.782779875306839870e+02	1.055397491083280848e-01	0.000000000000000000e+00	1.372811850860435712e+01	1.000000000000000000e+00
1.306000000000000000e+03	1.004512422015591113e+02	1.223988123247571913e+01	-6.588720060407816069e-03	1.327624962435695863e+02	1.903973643659804260e-01	0.000000000000000000e+00	7.431916838065242281e+00	1.000000000000000000e+00
1.306000000000000000e+03	6.769832989866448436e+00	1.556394771516816888e+01	-7.097374852227987876e-03	1.429855641112430362e+02	1.986684518591649296e-01	0.000000000000000000e+00	6.573199036318821520e+00	1.000000000000000000e+00
1.309000000000000000e+03	1.331703027365767689e+01	1.614803101246355510e+01	-6.786875607947759348e-03	1.367450746905510073e+02	2.555366260984079929e-01	0.000000000000000000e+00	6.573199036318821520e+00	1.000000000000000000e+00
1.311000000000000000e+03	1.061140408042536478e+02	7.426763752791842421e+00	-7.522621396420064478e-03	1.515322727074851059e+02	1.561566145114554605e-01	0.000000000000000000e+00	7.431916838065242281e+00	1.000000000000000000e+00
1.321000000000000000e+03	6.705956764839419293e+01	2.549419613562431763e+01	-8.288093830860812292e-03	1.669169240937784764e+02	1.399186101839634544e-01	0.000000000000000000e+00	1.481709903355595337e+01	1.000000000000000000e+00
1.321000000000000000e+03	9.182161457009524952e+01	5.611715771707908473e+00	-7.866090455942909357e-03	1.584353975033474171e+02	1.423246788598380164e-01	0.000000000000000000e+00	3.167853150599216505e+01	1.000000000000000000e+00
1.322000000000000000e+03	3.835903665855188649e+01	2.738327196819907172e+01	-5.987868988459867266e-03	1.206864450873272006e+02	2.166332678842717296e-01	0.000000000000000000e+00	8.342478340457214259e+00	1.000000000000000000e+00
1.323000000000000000e+03	1.439355481449062779e+01	1.269598168077031630e+01	-6.489144016279906751e-03	1.307611926610920818e+02	1.617842853698049366e-01	0.000000000000000000e+00	1.280565934572835296e+01	1.000000000000000000e+00
1.323000000000000000e+03	6.080655485580268049e+01	1.206116763175030648e+01	-6.461984343139152119e-03	1.302153309367029408e+02	1.562348624174467737e-01	0.000000000000000000e+00	4.276218392103015020e+00	1.000000000000000000e+00
1.325000000000000000e+03	2.670937302374588285e+01	1.620390601225419047e+01	-5.782047176173687845e-03	1.165497881846767285e+02	1.847073295616871169e-01	0.000000000000000000e+00	1.280565934572835296e+01	1.000000000000000000e+00
1.327000000000000000e+03	4.239470945067984786e+01	2.008188237608197468e+01	-3.922554322393051462e-03	7.917724800742062996e+01	4.348153315163120203e-01	0.000000000000000000e+00	5.970729759558018657e+00	1.000000000000000000e+00
1.328000000000000000e+03	5.848667670350636172e+01	1.565341053771564717e+01	-7.166064941630770520e-03	1.443661142546681333e+02	1.695397912758426218e-01	0.000000000000000000e+00	4.276218392103015020e+00	1.000000000000000000e+00
1.330000000000000000e+03	4.768316460727845651e+01	1.731026625578007838e+01	-7.608328590625115795e-03	1.532548367670327423e+02	1.485224777067553070e-01	0.000000000000000000e+00	5.970729759558018657e+00	1.000000000000000000e+00
1.336000000000000000e+03	4.718531121899535208e+01	6.526213877856673840e+00	-7.917728134391618239e-03	1.594732241390136949e+02	1.791236539586286147e-01	0.000000000000000000e+00	2.930340734232602529e+01	1.000000000000000000e+00
1.336000000000000000e+03	2.448983548907112251e+01	2.506280103036959517e+01	-7.001331973906666645e-03	1.410552709555015838e+02	1.715695943124803113e-01	0.000000000000000000e+00	2.930340734232602529e+01	1.000000000000000000e+00
1.339000000000000000e+03	9.786081761661763778e+01	1.456071461466590122e+01	-6.960651832938651203e-03	1.402376715763737991e+02	1.874124503598558755e-01	0.000000000000000000e+00	1.616190020553952422e+01	1.000000000000000000e+00
1.339000000000000000e+03	1.078600432983091366e+02	2.725805701457068153e+01	-7.593315984657815140e-03	1.529531097566075459e+02	1.492187663105094542e-01	0.000000000000000000e+00	1.616190020553952422e+01	1.000000000000000000e+00
1.345000000000000000e+03	3.124334551885873879e+01	1.457500202904540387e+01	-9.670365168577376228e-03	1.946981500337712703e+02	9.900809917902697599e-02	0.000000000000000000e+00	1.583395314998588432e+01	1.000000000000000000e+00
1.345000000000000000e+03	1.844863140122299683e+01	2.390288297832432107e+01	-5.313773851004768324e-03	1.071383168669830894e+02	2.447403200917613875e-01	0.000000000000000000e+00	1.583395314998588432e+01	1.000000000000000000e+00
1.347000000000000000e+03	8.784265073664421664e+01	1.605176298093789100e+01	-6.201706330480004012e-03	1.249842000584189066e+02	2.107553897330300963e-01	0.000000000000000000e+00	5.661856739661533311e+01	1.000000000000000000e+00
1.348000000000000000e+03	9.526489388825515547e+00	7.547617250777832965e+00	-1.223467777799019419e-02	2.462363292891945150e+02	7.956062466892477314e-02	0.000000000000000000e+00	1.863060211340591366e+01	1.000000000000000000e+00
1.362000000000000000e+03	6.709536118692841455e+01	2.277248188470239043e+01	-4.341159122062398200e-03	8.759046920492487232e+01	2.871096551405120101e-01	0.000000000000000000e+00	5.895884653141833809e+01	1.000000000000000000e+00
1.365000000000000000e+03	8.742143190795410135e+00	1.434351197070225936e+01	-6.505654721656374019e-03	1.310930288382423896e+02	1.412231612302529138e-01	0.000000000000000000e+00	5.895884653141833809e+01	1.000000000000000000e+00
1.374000000000000000e+03	6.723311343990308941e+00	1.676863894720206005e+01	-7.171193206009516923e-03	1.444691833609271896e+02	1.320171008187925876e-01	0.000000000000000000e+00	inf	1.000000000000000000e+00
1.383000000000000000e+03	1.156163252020476584e+01	1.249757723192263548e+01	-6.660454980815988003e-03	1.342042421419826894e+02	1.468734324382990897e-01	0.000000000000000000e+00	1.137127957678569423e+01	1.000000000000000000e+00
1.385000000000000000e+03	1.139329292351496719e+02	1.515650788264878202e+01	-7.725700758580893689e-03	1.556138111797068859e+02	1.721654005337064364e-01	0.000000000000000000e+00	1.405621587498706049e+01	1.000000000000000000e+00
1.387000000000000000e+03	6.808815067733819149e+01	1.426420541566262301e+01	-9.401685818966261030e-03	1.892981670396311813e+02	1.504240129569250906e-01	0.000000000000000000e+00	2.085613323963393739e+01	1.000000000000000000e+00
1.387000000000000000e+03	2.244810239768970206e+01	1.578250840624525075e+01	2.335972119386576541e-03	-4.728973254543654292e+01	4.764298741310558638e-01	0.000000000000000000e+00	1.036379165549222314e+01	1.000000000000000000e+00
1.387000000000000000e+03	1.056350473534910179e+02	2.650209561543192294e+01	2.522370822334506820e-03	-5.103601906691825008e+01	4.786613752221550167e-01	0.000000000000000000e+00	1.405621587498706049e+01	1.000000000000000000e+00
1.390000000000000000e+03	1.220824680441264576e+01	1.738048678760177523e+01	-7.180447516337695214e-03	1.446551787434044343e+02	1.380247955850766317e-01	0.000000000000000000e+00	6.323976329576892041e+00	1.000000000000000000e+00
1.392000000000000000e+03	8.762159958111367075e+01	6.955124239963712540e+00	-9.181754218006434390e-03	1.848779281683668785e+02	1.457384713337681603e-01	0.000000000000000000e+00	8.027579937275360678e+00	1.000000000000000000e+00
1.394000000000000000e+03	4.212607016682068206e+01	9.919865406535045338e+00	-7.306277919184316245e-03	1.471841488205652979e+02	1.417232752326916811e-01	0.000000000000000000e+00	1.248510278633716553e+01	1.000000000000000000e+00
1.394000000000000000e+03	3.421459010244041110e+01	1.957834741854488314e+01	-5.977778760716375740e-03	1.204836492330841509e+02	1.553327009974273532e-01	0.000000000000000000e+00	1.248510278633716553e+01	1.000000000000000000e+00
1.395000000000000000e+03	1.581510343010098474e+01	1.218594523913217564e+01	-6.975493049551370964e-03	1.405359539618158919e+02	1.522396227222627685e-01	0.000000000000000000e+00	6.323976329576892041e+00	1.000000000000000000e+00
1.396000000000000000e+03	1.166979465820179627e+02	2.651181171926550206e+01	-8.433707881079393828e-03	1.698435107333036456e+02	1.515894318511111782e-01	0.000000000000000000e+00	1.276142053417054179e+01	1.000000000000000000e+00
1.399000000000000000e+03	1.051106310739499037e+02	2.116503948113575007e+01	-3.113709380513213481e-03	6.292088540505019978e+01	4.153499685092928440e-01	0.000000000000000000e+00	1.276142053417054179e+01	1.000000000000000000e+00
1.404000000000000000e+03	5.854916779317480291e+01	1.879594615730697171e+01	-6.792645345752549788e-03	1.368610362859308225e+02	1.953620541149276857e-01	0.000000000000000000e+00	1.426979111181194604e+01	1.000000000000000000e+00
1.405000000000000000e+03	8.077849755086921846e+01	8.334925126012285190e+00	-7.701271803147979531e-03	1.551228320847623934e+02	1.499695326799603823e-01	0.000000000000000000e+00	1.030036370479380992e+01	1.000000000000000000e+00
1.407000000000000000e+03	1.038694496851832838e+02	1.283917950302052979e+01	-7.400061056328964375e-03	1.490690251478721962e+02	1.632012098306753201e-01	0.000000000000000000e+00	1.102352549354477240e+01	1.000000000000000000e+00
1.408000000000000000e+03	7.591071071286462768e+01	2.206794445993453735e+01	-7.521529015465889742e-03	1.515103177690642724e+02	1.836428772794962416e-01	0.000000000000000000e+00	1.018487288538356950e+01	1.000000000000000000e+00
1.409000000000000000e+03	7.153150299788545396e+01	1.287261001900807855e+01	-6.533587427383881312e-03	1.316544271597999511e+02	2.250213910430644004e-01	0.000000000000000000e+00	7.011790422876718054e+00	1.000000000000000000e+00
1.409000000000000000e+03	1.136578501401364605e+02	7.769137014016718190e+00	-3.648762821182848989e-03	7.367451974559067196e+01	3.950211222865257499e-01	0.000000000000000000e+00	1.102352549354477240e+01	1.000000000000000000e+00
1.412000000000000000e+03	6.596874627216705278e+01	1.714120961897296169e+01	-6.389060753309186089e-03	1.287496948707997433e+02	2.355290424530601667e-01	0.000000000000000000e+00	7.011790422876718054e+00	1.000000000000000000e+00
1.416000000000000000e+03	5.363821639168687483e+01	2.648357832393525157e+01	-6.622446109719685309e-03	1.334403305952129983e+02	1.593109567965407258e-01	0.000000000000000000e+00	1.248857154720574769e+01	1.000000000000000000e+00
1.421000000000000000e+03	1.385559992391711326e+01	8.601261920534691185e+00	-7.573371103476847499e-03	1.525522526778880206e+02	1.269987134677829088e-01	0.000000000000000000e+00	9.038676872523517147e+00	1.000000000000000000e+00
1.421000000000000000e+03	4.115067694890677075e+01	2.632302317861704211e+01	-8.145773515481962920e-03	1.640565357391140822e+02	1.172922087770507105e-01	0.000000000000000000e+00	1.248857154720574769e+01	1.000000000000000000e+00
1.421000000000000000e+03	6.782875626845806494e+01	5.617481526310326601e+00	-3.678114356985655569e-03	7.426443405949852661e+01	3.210775511786302383e-01	0.000000000000000000e+00	2.094750109287513240e+01	1.000000000000000000e+00
1.423000000000000000e+03	4.689750318489078751e+01	6.442373269304645156e+00	-6.770413601910897292e-03	1.364142172845867833e+02	1.881878288295538715e-01	0.000000000000000000e+00	2.069459476779473306e+01	1.000000000000000000e+00
1.423000000000000000e+03	2.249636845237203175e+01	5.948942399143175130e+00	-6.121831491399856023e-03	1.233788560923985642e+02	1.914533658369200753e-01	0.000000000000000000e+00	9.038676872523517147e+00	1.000000000000000000e+00
1.427000000000000000e+03	1.583287906873216855e+01	1.582616185209060333e+01	-5.810560742148204207e-03	1.171228607769229910e+02	2.456344992399057681e-01	0.000000000000000000e+00	1.037553593012735398e+01	1.000000000000000000e+00
1.427000000000000000e+03	5.981534929443157012e+00	1.908235049629715974e+01	-6.648320969368747696e-03	1.339603698251833634e+02	1.987123096167020542e-01	0.000000000000000000e+00	1.037553593012735398e+01	1.000000000000000000e+00
1.429000000000000000e+03	5.981611818325624341e+01	2.303391165118696549e+01	2.582414775992625516e-03	-5.224279706874114027e+01	4.278769494760196190e-01	0.000000000000000000e+00	9.956383861571739047e+00	1.000000000000000000e+00
1.430000000000000000e+03	5.034735248749814218e+01	2.611158216600832915e+01	-6.893076260290359296e-03	1.388795212620745474e+02	1.573567978612485652e-01	0.000000000000000000e+00	9.956383861571739047e+00	1.000000000000000000e+00
1.440000000000000000e+03	8.509530227969797522e+01	1.857666431116303229e+01	-6.148257604057357807e-03	1.239099745395672159e+02	2.234935961832895668e-01	0.000000000000000000e+00	1.103584219702178437e+01	1.000000000000000000e+00
1.445000000000000000e+03	9.476727093082193676e+01	2.389106318678781449e+01	-7.312158100447875737e-03	1.473023301354733405e+02	1.511656522950096670e-01	0.000000000000000000e+00	1.103584219702178437e+01	1.000000000000000000e+00
1.451000000000000000e+03	1.049697865616223140e+02	9.388308404609437829e+00	-5.534089564262621719e-03	1.115662757207476830e+02	3.075448570031719120e-01	0.000000000000000000e+00	8.429986577359370514e+00	1.000000000000000000e+00
1.452000000000000000e+03	4.066483349447593554e+01	1.988784922590218684e+01	-7.075393607435295773e-03	1.425437797007836025e+02	1.592793315285646605e-01	0.000000000000000000e+00	1.136630913920351915e+01	1.000000000000000000e+00
1.452000000000000000e+03	3.907551111462411342e+01	8.633204059534499208e+00	-4.545498208451489823e-03	9.169732592143959948e+01	2.245455136559215692e-01	0.000000000000000000e+00	1.136630913920351915e+01	1.000000000000000000e+00
1.453000000000000000e+03	8.501313721196821049e+00	9.517627323329625355e+00	-7.361151178174918201e-03	1.482870049418532972e+02	1.470664349970661755e-01	0.000000000000000000e+00	3.058698662440937710e+01	1.000000000000000000e+00
1.453000000000000000e+03	9.797686452808686397e+01	1.409614390803918127e+01	-8.414747870930442547e-03	1.694624478324098789e+02	1.397447827994819924e-01	0.000000000000000000e+00	8.429986577359370514e+00	1.000000000000000000e+00
1.456000000000000000e+03	6.954064175563641470e+01	8.622041430234169468e+00	-6.096719668387213208e-03	1.228741525585527370e+02	1.594621938208150569e-01	0.000000000000000000e+00	1.338703428978474896e+01	1.000000000000000000e+00
1.458000000000000000e+03	1.138056885784671550e+02	1.039843290190401781e+01	-7.881812402266943907e-03	1.587513810089925528e+02	1.754702729569764807e-01	0.000000000000000000e+00	1.625499115665064664e+01	1.000000000000000000e+00
1.458000000000000000e+03	5.934768109350841314e+01	2.707536117868035319e+01	-8.220523493131463161e-03	1.655588789921548880e+02	1.251725772853823360e-01	0.000000000000000000e+00	2.108130586083515823e+01	1.000000000000000000e+00
1.460000000000000000e+03	8.271097024653829521e+01	1.102102757392297150e+01	-8.094622814376039796e-03	1.630284964926661644e+02	1.640379293949036921e-01	0.000000000000000000e+00	1.338703428978474896e+01	1.000000000000000000e+00
1.466000000000000000e+03	1.686765743280141550e+01	2.017350548745958960e+01	-6.448638961606778172e-03	1.299471122089539108e+02	1.804069592707524539e-01	0.000000000000000000e+00	2.087064133222022377e+01	1.000000000000000000e+00
1.466000000000000000e+03	7.259311415487707109e+01	1.575120727045242575e+01	-3.290840760830094410e-03	6.648091501962295524e+01	3.240673374088144376e-01	0.000000000000000000e+00	1.262214249816561207e+01	1.000000000000000000e+00
1.468000000000000000e+03	6.081169929715371580e+01	1.122166588150212796e+01	-3.555004481670134830e-03	7.179014180712880488e+01	3.656154496172436819e-01	0.000000000000000000e+00	1.262214249816561207e+01	1.000000000000000000e+00
1.469000000000000000e+03	1.080880905988399547e+02	2.088806371333544121e+01	-6.988073069452332801e-03	1.407887902651249021e+02	1.703314541947305027e-01	0.000000000000000000e+00	3.586475493952620042e+01	1.000000000000000000e+00
1.469000000000000000e+03	3.757189544038713080e+01	1.754325870371053497e+01	-6.437700859453975195e-03	1.297272755683680430e+02	1.524639545347029612e-01	0.000000000000000000e+00	2.087064133222022377e+01	1.000000000000000000e+00
1.475000000000000000e+03	4.237826402388511582e+01	1.971152218803281286e+01	-4.975314965032396654e-03	1.003358877591571172e+02	2.100052999577068924e-01	0.000000000000000000e+00	8.216416363047445159e+00	1.000000000000000000e+00
1.478000000000000000e+03	5.050476278607152381e+01	2.092375802281767960e+01	-6.909739002181932398e-03	1.392144131061276084e+02	1.760564391970420584e-01	0.000000000000000000e+00	8.216416363047445159e+00	1.000000000000000000e+00
1.481000000000000000e+03	1.038643451857460320e+02	7.475745215989545223e+00	-7.346562160266998515e-03	1.479937913073927405e+02	1.688868841416791833e-01	0.000000000000000000e+00	1.415530290707877015e+01	1.000000000000000000e+00
1.481000000000000000e+03	1.144354833385735759e+02	1.688975809812363238e+01	-7.567022880750355965e-03	1.524246645516859644e+02	1.922178700618649705e-01	0.000000000000000000e+00	1.415530290707877015e+01	1.000000000000000000e+00
1.489000000000000000e+03	5.276627933720160968e+01	2.009989343686241980e+01	-7.304249810320131812e-03	1.471433873947515565e+02	1.525247251290638983e-01	0.000000000000000000e+00	2.492979668052429076e+01	1.000000000000000000e+00
1.492000000000000000e+03	2.877088482141276415e+01	1.333854707952125906e+01	-7.104605198671072597e-03	1.431308813747056377e+02	1.288040205762021051e-01	0.000000000000000000e+00	2.492979668052429076e+01	1.000000000000000000e+00
1.495000000000000000e+03	6.577340546833708856e+01	1.433205529053287108e+01	-5.611712886343264879e-03	1.131263681498488722e+02	2.696557089079573144e-01	0.000000000000000000e+00	4.000267476726893534e+00	1.000000000000000000e+00
1.497000000000000000e+03	1.079442595909305425e+02	1.420218047733102651e+01	-6.312841132101335538e-03	1.272178143636527778e+02	3.764971008745073844e-01	0.000000000000000000e+00	4.602354373198028981e+00	1.000000000000000000e+00
1.497000000000000000e+03	5.946567487756966841e+01	2.091032511004412697e+01	-8.334326364744140681e-03	1.678461168177720708e+02	1.993969667761418263e-01	0.000000000000000000e+00	6.815918689455719992e+00	1.000000000000000000e+00
1.498000000000000000e+03	1.052394090939024665e+02	1.047854655799604551e+01	-6.748588794327261761e-03	1.359755769872487292e+02	3.815589039096813906e-01	0.000000000000000000e+00	4.602354373198028981e+00	1.000000000000000000e+00
1.499000000000000000e+03	5.658530962912150386e+01	1.473292730702027420e+01	-8.365512712509579410e-03	1.684729076292968841e+02	1.960511807956236696e-01	0.000000000000000000e+00	6.815918689455719992e+00	1.000000000000000000e+00
1.499000000000000000e+03	6.972829685589400128e+01	1.493286640726350001e+01	-8.177417007632827722e-03	1.646925143498156388e+02	1.833311231075324121e-01	0.000000000000000000e+00	4.000267476726893534e+00	1.000000000000000000e+00
1.503000000000000000e+03	2.573975257829679464e+01	2.228678257809370322e+01	-6.387491969583265587e-03	1.287181650734643199e+02	1.923861049829196368e-01	0.000000000000000000e+00	1.396219569714312669e+01	1.000000000000000000e+00
1.503000000000000000e+03	1.225193853973678415e+01	5.658258702261645290e+00	-9.766945635136664583e-03	1.966392477688265785e+02	2.011558710752314738e-01	0.000000000000000000e+00	7.448921427242333415e+00	1.000000000000000000e+00
1.507000000000000000e+03	1.691335856641015667e+01	1.146838725197191522e+01	-3.698895688306179201e-03	7.468210231680539835e+01	3.033156698945540519e-01	0.000000000000000000e+00	7.448921427242333415e+00	1.000000000000000000e+00
1.509000000000000000e+03	5.304999766612700540e+01	7.550879120628319008e+00	-7.413342419519957684e-03	1.493359572194071632e+02	1.342847853568246430e-01	0.000000000000000000e+00	1.699439347249118271e+01	1.000000000000000000e+00
1.511000000000000000e+03	1.021061292878883222e+02	2.165157360976625966e+01	-7.848342454758657286e-03	1.580786938537604556e+02	1.635106319194046254e-01	0.000000000000000000e+00	1.065461519471644714e+01	1.000000000000000000e+00
1.512000000000000000e+03	9.158757352578537336e+01	2.334886840649823725e+01	-8.210913193671313601e-03	1.653657288534169822e+02	1.146979401400782805e-01	0.000000000000000000e+00	1.065461519471644714e+01	1.000000000000000000e+00
1.513000000000000000e+03	1.326399720185074749e+01	1.033878914674062344e+01	-7.898890091361767535e-03	1.590946125629796200e+02	1.101832845658889948e-01	0.000000000000000000e+00	2.343857802061632611e+01	1.000000000000000000e+00
1.514000000000000000e+03	3.664460494073249208e+01	1.198624821726770406e+01	-9.991536496363979947e-03	2.011531295875155081e+02	1.044606773226650631e-01	0.000000000000000000e+00	1.330711949783062309e+01	1.000000000000000000e+00
1.515000000000000000e+03	7.557306848663303356e+01	2.053124399818404910e+01	-7.592027281003641687e-03	1.529272090767559007e+02	1.594676743066989477e-01	0.000000000000000000e+00	1.626048520049028312e+01	1.000000000000000000e+00
1.516000000000000000e+03	4.984927788259453507e+01	1.363429003348486646e+01	-8.137349159557013753e-03	1.638872209823337300e+02	1.512275207981064185e-01	0.000000000000000000e+00	1.330711949783062309e+01	1.000000000000000000e+00
1.522000000000000000e+03	6.197800090120757233e+01	9.602903462634957421e+00	-4.988859422236138416e-03	1.006081075582258677e+02	2.737523095449521104e-01	0.000000000000000000e+00	1.810433003439535327e+01	1.000000000000000000e+00
1.522000000000000000e+03	5.642405715468456862e+01	2.683428398930105629e+01	-6.061935697213183954e-03	1.221750558357108645e+02	1.993721906700951507e-01	0.000000000000000000e+00	1.810433003439535327e+01	1.000000000000000000e+00
1.526000000000000000e+03	8.220880850347974445e+01	1.497626007355751909e+01	-6.854923005253248103e-03	1.381127078517038171e+02	2.135967080861544964e-01	0.000000000000000000e+00	9.624795224260237703e+00	1.000000000000000000e+00
1.528000000000000000e+03	9.069133060999114093e+00	2.495638301399332093e+01	-7.213748794320809510e-03	1.453244759374471755e+02	1.597428855350161436e-01	0.000000000000000000e+00	3.279650286731701669e+01	1.000000000000000000e+00
1.529000000000000000e+03	7.407214157861731962e+01	2.011740143154336380e+01	-9.057415923860917539e-03	1.823789468552216988e+02	1.419890007507917939e-01	0.000000000000000000e+00	9.624795224260237703e+00	1.000000000000000000e+00
1.530000000000000000e+03	8.979042800865781260e+01	2.649858346102940843e+01	-6.692391503009120259e-03	1.348461101418289729e+02	1.772607978098168502e-01	0.000000000000000000e+00	1.379292900608055206e+01	1.000000000000000000e+00
1.532000000000000000e+03	4.182323201722070394e+01	2.328916920287704073e+01	-3.730791755584794180e-03	7.532315724392861966e+01	3.066977601263762843e-01	0.000000000000000000e+00	9.694130176939241395e+00	1.000000000000000000e+00
1.534000000000000000e+03	5.008555462907117573e+01	1.821864803191754589e+01	-3.977263729294850184e-03	8.027681098952851357e+01	3.165563344553022906e-01	0.000000000000000000e+00	9.694130176939241395e+00	1.000000000000000000e+00
1.535000000000000000e+03	1.158173011105219814e+02	1.260727865678923365e+01	-7.392408039244209063e-03	1.489152129469295005e+02	1.995095575822899425e-01	0.000000000000000000e+00	4.693574420370276279e+00	1.000000000000000000e+00
1.539000000000000000e+03	3.014789222792276391e+01	8.095558060631597996e+00	-7.406627351335242845e-03	1.492009961438558321e+02	1.240393878962857688e-01	0.000000000000000000e+00	2.236039652128103938e+01	1.000000000000000000e+00
1.539000000000000000e+03	1.195649695159536350e+02	1.929114067421816969e+01	-7.795347464621019823e-03	1.570135876372534369e+02	1.891684020030628410e-01	0.000000000000000000e+00	7.662834328438782094e+00	1.000000000000000000e+00
1.540000000000000000e+03	1.117122863809169786e+02	1.488290931866741751e+01	-7.142347197559195844e-03	1.438894292588497024e+02	2.118640263934624679e-01	0.000000000000000000e+00	4.693574420370276279e+00	1.000000000000000000e+00
1.549000000000000000e+03	6.631232279141223707e+00	1.188705227439700707e+01	-7.078731579059684316e-03	1.426108670673144161e+02	1.651179835426535014e-01	0.000000000000000000e+00	9.286757992333502898e+01	1.000000000000000000e+00
1.551000000000000000e+03	9.872640877583990004e+01	2.383970331334820614e+01	-3.419485524791831405e-03	6.906644881179573758e+01	3.570166636240224012e-01	0.000000000000000000e+00	7.667019458832093903e+00	1.000000000000000000e+00
1.555000000000000000e+03	1.063686708410444197e+02	2.445534761718437622e+01	-8.310266374453315757e-03	1.673625532740993549e+02	1.292594542602225616e-01	0.000000000000000000e+00	7.667019458832093903e+00	1.000000000000000000e+00
1.556000000000000000e+03	3.933101291798703159e+01	1.310784643221657042e+01	-5.083281044244124247e-03	1.025058163097925075e+02	2.583450615670380701e-01	0.000000000000000000e+00	1.115565900250026488e+01	1.000000000000000000e+00
1.557000000000000000e+03	7.426266552660607090e+00	1.974197158778744665e+01	-6.430378686899215941e-03	1.295801127613525807e+02	2.215662185402514917e-01	0.000000000000000000e+00	3.258718240682351563e+01	1.000000000000000000e+00
1.558000000000000000e+03	4.117608199792035606e+01	2.410986660445490415e+01	-2.520173394045007679e-03	5.099185461806383302e+01	4.385944560072089216e-01	0.000000000000000000e+00	1.115565900250026488e+01	1.000000000000000000e+00
1.560000000000000000e+03	1.054587381657094056e+02	1.001755649639962265e+01	-8.066051510947585754e-03	1.624542634790111322e+02	1.735007692073243790e-01	0.000000000000000000e+00	1.446643666979029774e+01	1.000000000000000000e+00
1.564000000000000000e+03	7.566217855120736857e+00	1.230883995440301071e+01	-7.520585001058208846e-03	1.514913447376233364e+02	1.925872307722431565e-01	0.000000000000000000e+00	5.424998148232502260e+00	1.000000000000000000e+00
1.567000000000000000e+03	8.442211233969494799e+01	9.248262422454470055e+00	-6.950660120847974854e-03	1.400368557137103949e+02	1.577695093930479020e-01	0.000000000000000000e+00	9.548899558260545817e+00	1.000000000000000000e+00
1.568000000000000000e+03	6.894298267773896427e+00	6.925613321939379396e+00	-7.628133296569156001e-03	1.536528765697066490e+02	2.035906165484234753e-01	0.000000000000000000e+00	5.424998148232502260e+00	1.000000000000000000e+00
1.568000000000000000e+03	2.887695300234783247e+01	2.201006018714356216e+01	-8.573796715947766198e-03	1.726590502492844337e+02	1.646579218537201905e-01	0.000000000000000000e+00	2.341497611613975138e+01	1.000000000000000000e+00
1.571000000000000000e+03	7.772704385740327382e+01	1.605689964227850197e+01	-3.780722245548532711e-03	7.632667238970935841e+01	3.831992439543201456e-01	0.000000000000000000e+00	9.548899558260545817e+00	1.000000000000000000e+00
1.574000000000000000e+03	6.439609299407065635e+01	1.532637944087398729e+01	-7.792984539669232241e-03	1.569660969961805392e+02	1.163560027461105761e-01	0.000000000000000000e+00	1.335095167713705422e+01	1.000000000000000000e+00
1.581000000000000000e+03	1.193403672127334829e+02	1.466330762545160482e+01	-8.285190772999866810e-03	1.668585777299704773e+02	1.668254500533404849e-01	0.000000000000000000e+00	1.433757731661859580e+01	1.000000000000000000e+00
1.581000000000000000e+03	1.000012191852309513e+02	1.983660229200800629e+01	-7.670846700833889448e-03	1.545113409696884048e+02	1.864123830295999484e-01	0.000000000000000000e+00	1.186082681603511091e+01	1.000000000000000000e+00
1.585000000000000000e+03	1.059384388770722580e+02	9.568757577035471584e+00	-7.031826369524867004e-03	1.416681547442750855e+02	1.796847729469153165e-01	0.000000000000000000e+00	1.186082681603511091e+01	1.000000000000000000e+00
1.587000000000000000e+03	3.997579068727404916e+01	7.791346132193095464e+00	-8.006047441814890739e-03	1.612482870860924038e+02	1.921639299497903686e-01	0.000000000000000000e+00	1.966926837548451346e+01	1.000000000000000000e+00
1.587000000000000000e+03	9.658255220888591452e+01	1.989802215377348915e+01	-7.088317216998973706e-03	1.428035215528008166e+02	1.571590487196641295e-01	0.000000000000000000e+00	1.393651039694663929e+01	1.000000000000000000e+00
1.589000000000000000e+03	7.754993927379341301e+01	7.414480346534774391e+00	-6.200662256218031181e-03	1.249632159996610028e+02	2.197893545639906243e-01	0.000000000000000000e+00	1.196355932170520475e+01	1.000000000000000000e+00
1.590000000000000000e+03	4.667252129864299803e+01	2.628550514377264946e+01	-6.175717871903523178e-03	1.244618776895430159e+02	1.881687020303223212e-01	0.000000000000000000e+00	1.539045100708722202e+01	1.000000000000000000e+00
1.595000000000000000e+03	5.945216246259532511e+01	1.770956473340555704e+01	-7.362406234152284526e-03	1.483122293625029613e+02	1.414225066225831551e-01	0.000000000000000000e+00	1.539045100708722202e+01	1.000000000000000000e+00
1.596000000000000000e+03	2.041589227496567815e+01	2.313492680026197235e+01	-6.327936506765914106e-03	1.275212048795107336e+02	1.579659720931531064e-01	0.000000000000000000e+00	3.941148238417464000e+01	1.000000000000000000e+00
1.599000000000000000e+03	9.281479097855343241e+01	2.635857594742686416e+01	-8.784307469386725548e-03	1.768899466330196333e+02	2.120251652278732912e-01	0.000000000000000000e+00	6.521784831073778932e+00	1.000000000000000000e+00
1.601000000000000000e+03	8.694773643973546484e+01	2.351053303669684524e+01	-7.873201574333412237e-03	1.585783184923762121e+02	2.272678723444114812e-01	0.000000000000000000e+00	6.521784831073778932e+00	1.000000000000000000e+00
1.608000000000000000e+03	8.045110282523744161e+00	1.236518606562852440e+01	-6.889902486600778600e-03	1.388157339856210797e+02	1.727952400500895047e-01	0.000000000000000000e+00	6.315891318153595790e+01	1.000000000000000000e+00
1.611000000000000000e+03	7.090912180136787413e+01	1.846144475694317322e+01	-7.542582037281342008e-03	1.519334465280971074e+02	1.792829031771286941e-01	0.000000000000000000e+00	6.315891318153595790e+01	1.000000000000000000e+00
1.625000000000000000e+03	2.296644493904515372e+01	1.847481066359284441e+01	-6.500849177721335428e-03	1.309964458460460719e+02	2.527031378191764155e-01	0.000000000000000000e+00	7.108211633909371052e+00	1.000000000000000000e+00
1.627000000000000000e+03	2.893743545629365244e+01	1.461813529802562606e+01	-7.733869942713204361e-03	1.557779974316623282e+02	1.793865723194382200e-01	0.000000000000000000e+00	7.108211633909371052e+00	1.000000000000000000e+00
1.629000000000000000e+03	7.320864846136109350e+01	6.143672288579161034e+00	-8.047425365002563308e-03	1.620799106621866486e+02	1.345633476453077515e-01	0.000000000000000000e+00	2.233397287667367692e+01	1.000000000000000000e+00
1.629000000000000000e+03	6.267459183303277115e+01	2.583732597211811921e+01	-6.614571202066638241e-03	1.332820587835965682e+02	2.106878468465979148e-01	0.000000000000000000e+00	2.233397287667367692e+01	1.000000000000000000e+00
1.633000000000000000e+03	1.148161538447031944e+02	2.234255437511222553e+01	-7.206526706570503052e-03	1.451793246592031039e+02	1.991410509592481670e-01	0.000000000000000000e+00	8.576745393870922385e+00	1.000000000000000000e+00
1.637000000000000000e+03	1.095750239401434385e+02	1.555351034264229959e+01	-6.936237963235674861e-03	1.397469956781030760e+02	1.758657505237706253e-01	0.000000000000000000e+00	8.576745393870922385e+00	1.000000000000000000e+00
1.640000000000000000e+03	6.721205949100085775e+01	2.733902014544539938e+01	-6.960465275774289570e-03	1.402339221050562514e+02	1.455493131952404484e-01	0.000000000000000000e+00	4.397179775982881011e+01	1.000000000000000000e+00
1.640000000000000000e+03	1.390809900511260899e+01	1.428823451257837540e+01	-3.264478164274158857e-03	6.595107313453027587e+01	3.823430139386715387e-01	0.000000000000000000e+00	5.487836740571081862e+01	1.000000000000000000e+00
1.643000000000000000e+03	1.149959914090221105e+02	1.008393748299719306e+01	-7.531697296943985417e-03	1.517146823662721147e+02	1.637947151523315714e-01	0.000000000000000000e+00	5.080395680686702775e+01	1.000000000000000000e+00
1.655000000000000000e+03	1.002812959361701246e+02	1.640485883471592743e+01	-8.043185695699998916e-03	1.619947007561489727e+02	1.285830137773862347e-01	0.000000000000000000e+00	9.383031996144099551e+00	1.000000000000000000e+00
1.656000000000000000e+03	5.472623502000428886e+01	2.458686742695450533e+01	-6.922128512853949027e-03	1.394634205085626775e+02	1.607152404810788804e-01	0.000000000000000000e+00	1.906361619259130080e+01	1.000000000000000000e+00
1.659000000000000000e+03	3.848122942288176773e+01	1.461083337088356515e+01	-6.669944753420153222e-03	1.343949699026197209e+02	1.356208436144649143e-01	0.000000000000000000e+00	1.906361619259130080e+01	1.000000000000000000e+00
1.659000000000000000e+03	1.021340202591167241e+02	7.206559968956780970e+00	-3.512451914160763349e-03	7.093490994342141676e+01	3.648805172890629001e-01	0.000000000000000000e+00	9.383031996144099551e+00	1.000000000000000000e+00
1.665000000000000000e+03	1.006685871038602755e+02	6.755712122592991697e+00	-8.270380787666736441e-03	1.665609230383906265e+02	1.654366287746356079e-01	0.000000000000000000e+00	3.184789817391547473e+01	1.000000000000000000e+00
1.669000000000000000e+03	6.882118813372512989e+01	6.577395176893755746e+00	-8.331254158355167264e-03	1.677843708656586728e+02	1.617509659110903941e-01	0.000000000000000000e+00	1.787287430764301632e+01	1.000000000000000000e+00
1.671000000000000000e+03	1.090306848729303795e+02	1.108345225571012271e+01	-8.507691031841282600e-03	1.713304421128285071e+02	2.945623057778249398e-01	0.000000000000000000e+00	3.650183784147655075e+01	1.000000000000000000e+00
1.674000000000000000e+03	7.469075813480681347e+01	2.345897638302512433e+01	-8.494100872207671626e-03	1.710573037751953223e+02	1.631816265633376783e-01	0.000000000000000000e+00	1.419752240729096826e+01	1.000000000000000000e+00
1.677000000000000000e+03	6.533765217199631081e+01	1.277772873333701398e+01	-5.597570541780562750e-03	1.128421318650491827e+02	1.949126255169946198e-01	0.000000000000000000e+00	1.419752240729096826e+01	1.000000000000000000e+00
1.681000000000000000e+03	8.390233253974294314e+01	9.677499120741238414e+00	-7.729968942759500930e-03	1.556995941846668927e+02	1.759640514074838347e-01	0.000000000000000000e+00	1.719658289277458607e+01	1.000000000000000000e+00
1.683000000000000000e+03	5.024561568934032607e+01	1.735519284128435302e+01	-6.313688363171066596e-03	1.272348422200000471e+02	1.942423039699768816e-01	0.000000000000000000e+00	1.893618647979458558e+01	1.000000000000000000e+00
1.685000000000000000e+03	8.975401978191666785e+01	2.584784913574860710e+01	-7.505922913995146002e-03	1.511966625414897862e+02	1.277784506615313731e-01	0.000000000000000000e+00	1.719658289277458607e+01	1.000000000000000000e+00
1.686000000000000000e+03	6.826478272179060980e+01	2.317659970339354913e+01	-7.533758996753132063e-03	1.517561189110774080e+02	1.589056480723655129e-01	0.000000000000000000e+00	1.893618647979458558e+01	1.000000000000000000e+00
1.691000000000000000e+03	1.104854819673895321e+02	1.279334812300426449e+01	-3.535408756384183452e-03	7.139630214860970625e+01	3.428723301468883378e-01	0.000000000000000000e+00	4.347872305126927017e+01	1.000000000000000000e+00
1.697000000000000000e+03	7.352110074180538390e+01	1.440761713010632228e+01	-7.152035815545829817e-03	1.440841534624041174e+02	1.610770092579048018e-01	0.000000000000000000e+00	2.876326641911019522e+01	1.000000000000000000e+00
1.699000000000000000e+03	4.564092098148728383e+01	2.148017477420235366e+01	-6.315612434566473046e-03	1.272735126754323147e+02	1.760419170405080891e-01	0.000000000000000000e+00	7.455021556985285791e+00	1.000000000000000000e+00
1.699000000000000000e+03	3.822057583964902250e+01	2.076196561865459245e+01	-4.223519020784413484e-03	8.522610980309701745e+01	2.920028654681143809e-01	0.000000000000000000e+00	7.455021556985285791e+00	1.000000000000000000e+00
1.706000000000000000e+03	6.950235673850181684e+01	1.427861842539094184e+01	-8.886808060325197475e-03	1.789500284694472896e+02	1.063745996687771589e-01	0.000000000000000000e+00	2.751714038765108583e+01	1.000000000000000000e+00
1.706000000000000000e+03	4.436071654967046385e+01	2.546302470060460976e+01	-6.200904444590835639e-03	1.249680835605525147e+02	1.637665165945343393e-01	0.000000000000000000e+00	8.804854915874960497e+00	1.000000000000000000e+00
1.710000000000000000e+03	3.915917018090568291e+01	1.835884385667915453e+01	-6.669790853346777015e-03	1.343918767814690796e+02	1.578611396260434230e-01	0.000000000000000000e+00	8.804854915874960497e+00	1.000000000000000000e+00
1.711000000000000000e+03	1.480400337096985197e+01	1.647078714715876657e+01	-6.512506438603230495e-03	1.312307363138903611e+02	1.408701103829069767e-01	0.000000000000000000e+00	2.442823997913408363e+01	1.000000000000000000e+00
1.712000000000000000e+03	8.878223345661959343e+01	2.733845111277351947e+01	-8.363148136122867254e-03	1.684253837972827341e+02	1.304145679867427798e-01	0.000000000000000000e+00	3.212767569317824723e+01	1.000000000000000000e+00
1.716000000000000000e+03	6.177822220294623179e+01	9.932391200848629254e+00	-7.025950375550231962e-03	1.415500575865194719e+02	1.912224336018132353e-01	0.000000000000000000e+00	6.571530634973359319e+00	1.000000000000000000e+00
1.721000000000000000e+03	5.625837750241035451e+01	1.349838746674114276e+01	-4.203732651300185613e-03	8.482843853105750043e+01	2.906115102692352625e-01	0.000000000000000000e+00	6.571530634973359319e+00	1.000000000000000000e+00
1.721000000000000000e+03	2.155565373426712483e+01	1.658043119161882473e+01	-2.911597692909631725e-03	5.885879549171678349e+01	3.768202678336779465e-01	0.000000000000000000e+00	1.172846188671176648e+01	1.000000000000000000e+00
1.723000000000000000e+03	2.588526297018452738e+01	5.680371462777462632e+00	-6.036317425939366488e-03	1.216601735813875962e+02	1.984389668685840880e-01	0.000000000000000000e+00	1.172846188671176648e+01	1.000000000000000000e+00
1.724000000000000000e+03	4.135595271055813527e+01	6.126166928376457044e+00	-7.219810662129916116e-03	1.454463088327898390e+02	1.658693491039094914e-01	0.000000000000000000e+00	1.547711131445560895e+01	1.000000000000000000e+00
1.732000000000000000e+03	5.866271007838683715e+01	2.119493293851154547e+01	-6.762330374084321236e-03	1.362517586033950749e+02	1.888646708196930479e-01	0.000000000000000000e+00	3.454500770947902311e+01	1.000000000000000000e+00
1.735000000000000000e+03	2.424075790178327239e+01	2.410813838948508803e+01	-6.365695935028021363e-03	1.282801030634573465e+02	1.591615042779425115e-01	0.000000000000000000e+00	3.454500770947902311e+01	1.000000000000000000e+00
1.743000000000000000e+03	2.357144352454162473e+01	9.699027898112284163e+00	-6.717222622673559539e-03	1.353451720314290014e+02	1.858166898024843361e-01	0.000000000000000000e+00	1.650642552369336258e+01	1.000000000000000000e+00
1.747000000000000000e+03	4.838405006216213877e+01	2.215969434884586420e+01	-3.207688387189721897e-03	6.480969836590429622e+01	3.461496874681198044e-01	0.000000000000000000e+00	1.373742523856417108e+01	1.000000000000000000e+00
1.748000000000000000e+03	3.464843367012915820e+01	2.193677168051728898e+01	-7.040242896459645607e-03	1.418373121521045732e+02	1.387974809186589553e-01	0.000000000000000000e+00	1.017790482694620735e+01	1.000000000000000000e+00
1.749000000000000000e+03	1.163785723437285782e+02	1.869698542073747660e+01	-8.146282255434022374e-03	1.640667605185529965e+02	1.504679630605251228e-01	0.000000000000000000e+00	4.687086071157965250e+01	1.000000000000000000e+00
1.750000000000000000e+03	6.980684741043985753e+01	1.341001837124729867e+01	-4.058412996814465129e-03	8.190776872865919245e+01	2.448451514055483003e-01	0.000000000000000000e+00	2.314072332357699580e+01	1.000000000000000000e+00
1.752000000000000000e+03	3.177850380701519484e+01	1.217187284606019126e+01	-6.615719210091957660e-03	1.333051317284389370e+02	2.193664256832753567e-01	0.000000000000000000e+00	1.017790482694620735e+01	1.000000000000000000e+00
1.759000000000000000e+03	6.556090439018700522e+01	2.615439963795715528e+01	-7.862606832729397005e-03	1.583653827957110423e+02	1.449072064031780016e-01	0.000000000000000000e+00	4.088585994183264916e+01	1.000000000000000000e+00
1.764000000000000000e+03	2.949622260163146947e+01	6.893239998065622487e+00	-6.045906563461660339e-03	1.218528984023453745e+02	1.778124928195473631e-01	0.000000000000000000e+00	2.044103428823690649e+01	1.000000000000000000e+00
1.766000000000000000e+03	5.815156788578040903e+01	1.073761405046609063e+01	-6.387027337676590664e-03	1.287088267882622290e+02	2.132690974986769517e-01	0.000000000000000000e+00	1.765192337735786765e+01	1.000000000000000000e+00
1.766000000000000000e+03	1.055589874132787465e+01	1.458089340074262275e+01	-7.132195591532527849e-03	1.436853998089252400e+02	1.513890403557440756e-01	0.000000000000000000e+00	4.817014454398814038e+00	1.000000000000000000e+00
1.769000000000000000e+03	6.943109272785248720e+01	2.431563740650698335e+01	-6.164536730284041546e-03	1.242371563825737155e+02	1.801123841242827650e-01	0.000000000000000000e+00	8.755997013044305888e+00	1.000000000000000000e+00
1.771000000000000000e+03	1.152688803339005474e+01	9.862757322947951266e+00	-7.502423052964060472e-03	1.511263214822417638e+02	1.498924410279295349e-01	0.000000000000000000e+00	4.817014454398814038e+00	1.000000000000000000e+00
1.772000000000000000e+03	9.068203164688698337e+01	1.155510190539242643e+01	-7.481691821495622778e-03	1.507096601439618269e+02	1.472585354404551961e-01	0.000000000000000000e+00	1.237446980500876847e+01	1.000000000000000000e+00
1.773000000000000000e+03	1.027741120333288620e+02	1.418361762398750692e+01	-7.655243711624459824e-03	1.541977482930996644e+02	1.880428144304394644e-01	0.000000000000000000e+00	1.237446980500876847e+01	1.000000000000000000e+00
1.774000000000000000e+03	7.226152609778930014e+01	1.602973790006901567e+01	-7.637369915661679047e-03	1.538385163894217271e+02	1.666479584695502725e-01	0.000000000000000000e+00	8.755997013044305888e+00	1.000000000000000000e+00
1.778000000000000000e+03	3.416272959769723627e+01	1.164645533498786989e+01	-5.481952726435864592e-03	1.105184168583519551e+02	2.201663821742569915e-01	0.000000000000000000e+00	2.072838309050021266e+01	1.000000000000000000e+00
1.783000000000000000e+03	4.760055795283124525e+01	2.742906078036638462e+01	-6.956803670267051182e-03	1.401603302659403596e+02	1.439536175731094270e-01	0.000000000000000000e+00	2.072838309050021266e+01	1.000000000000000000e+00
1.783000000000000000e+03	6.658716968357762767e+01	7.613604087944591647e+00	-7.465698557892049177e-03	1.503882236375645221e+02	3.306176524025514762e-01	0.000000000000000000e+00	6.771660098523896387e+00	1.000000000000000000e+00
1.783000000000000000e+03	7.250126229600097361e+01	1.091192018280576725e+01	-8.432098708639172366e-03	1.698111691937532157e+02	2.350440816342307393e-01	0.000000000000000000e+00	6.771660098523896387e+00	1.000000000000000000e+00
1.784000000000000000e+03	2.637145888769731172e+01	1.106275396455602511e+01	-7.440801068022436134e-03	1.498878278234192294e+02	1.403291893790732381e-01	0.000000000000000000e+00	2.680542194979424764e+01	1.000000000000000000e+00
1.784000000000000000e+03	8.745972313616736926e+01	1.626687164134232688e+01	-6.978525489962411101e-03	1.405969006876214280e+02	1.674640256362017743e-01	0.000000000000000000e+00	1.588807904782936298e+01	1.000000000000000000e+00
1.787000000000000000e+03	1.178381654607954232e+02	1.532553216111350025e+01	-7.205604087413078514e-03	1.451607816347117534e+02	2.459953103683165665e-01	0.000000000000000000e+00	1.371667205668600964e+01	1.000000000000000000e+00
1.788000000000000000e+03	1.085610674861330267e+02	2.542912288318779090e+01	-4.507979132270224787e-03	9.094325839214148743e+01	2.196090995793334999e-01	0.000000000000000000e+00	1.371667205668600964e+01	1.000000000000000000e+00
1.791000000000000000e+03	3.706902731584880684e+01	2.400322280970594235e+01	-6.168599692677196288e-03	1.243188147901164626e+02	1.736930031097589922e-01	0.000000000000000000e+00	1.447699617606039979e+01	1.000000000000000000e+00
1.792000000000000000e+03	2.820425084307375485e+01	1.255773652167949805e+01	-6.439793686102101428e-03	1.297693377079627624e+02	1.836196613722091975e-01	0.000000000000000000e+00	1.447699617606039979e+01	1.000000000000000000e+00
1.796000000000000000e+03	5.160172891923554062e+01	2.109075352926872782e+01	-7.774845393307300637e-03	1.566015320155654535e+02	1.273754510152262931e-01	0.000000000000000000e+00	1.482166971709226111e+01	1.000000000000000000e+00
1.807000000000000000e+03	4.424058453274955838e+01	1.157196300964434421e+01	-7.525727992258439761e-03	1.515947098271267066e+02	1.330306929326824372e-01	0.000000000000000000e+00	1.100317176698904653e+01	1.000000000000000000e+00
1.811000000000000000e+03	5.473438625287259640e+01	1.488102849594219457e+01	-5.957112599638839101e-03	1.200682956953657481e+02	2.535650976379774102e-01	0.000000000000000000e+00	1.100317176698904653e+01	1.000000000000000000e+00
1.812000000000000000e+03	1.058158503807393345e+02	2.257870990233928055e+01	-7.628476135102784349e-03	1.536597670220395457e+02	1.665253520585857627e-01	0.000000000000000000e+00	5.165820628400610559e+01	1.000000000000000000e+00
1.813000000000000000e+03	3.931943405404922487e+01	2.398501656164268070e+01	-6.181974445089026202e-03	1.245876238209528566e+02	1.564009748029451252e-01	0.000000000000000000e+00	1.719254387915553650e+01	1.000000000000000000e+00
1.814000000000000000e+03	1.417486586203454912e+01	2.630151187824597159e+01	-2.102209840472818361e-03	4.259152134076902030e+01	4.473689540824108413e-01	0.000000000000000000e+00	2.167436471075600579e+01	1.000000000000000000e+00
1.816000000000000000e+03	2.884808006216258391e+01	1.034924336708975190e+01	-5.960676891206192866e-03	1.201399316952210512e+02	1.884097286604260457e-01	0.000000000000000000e+00	1.719254387915553650e+01	1.000000000000000000e+00
1.818000000000000000e+03	7.480972816058519470e+01	9.713146004034891590e+00	-4.728940985276583464e-03	9.538420351991193513e+01	2.343124865206934748e-01	0.000000000000000000e+00	1.138352211530880709e+01	1.000000000000000000e+00
1.823000000000000000e+03	6.345207229413774996e+01	1.048010686944894054e+01	-7.828703974624404843e-03	1.576839948978890220e+02	1.468069204830769747e-01	0.000000000000000000e+00	1.138352211530880709e+01	1.000000000000000000e+00
1.823000000000000000e+03	3.098949497479340920e+01	2.526205536358610004e+01	-5.646579699189659823e-03	1.138271298447945838e+02	2.043181894037624513e-01	0.000000000000000000e+00	2.128844464897934685e+01	1.000000000000000000e+00
1.825000000000000000e+03	9.461324142142956362e+01	1.358976218938804514e+01	-7.733062637832811489e-03	1.557617720215907582e+02	1.746118589226689499e-01	0.000000000000000000e+00	1.460043177713999363e+01	1.000000000000000000e+00
1.826000000000000000e+03	1.044831064609846116e+01	1.967120373371479758e+01	-6.818746624541918711e-03	1.373856261429179710e+02	1.802813468848183387e-01	0.000000000000000000e+00	2.128844464897934685e+01	1.000000000000000000e+00
1.832000000000000000e+03	9.106661009545371144e+01	1.555341489997850779e+01	-7.366256391070702576e-03	1.483896107537945568e+02	1.786132726575426766e-01	0.000000000000000000e+00	1.654206514505639447e+01	1.000000000000000000e+00
1.833000000000000000e+03	7.697806752561469068e+01	6.884338390850018641e+00	-6.480171495581073422e-03	1.305808607552035312e+02	2.352051957502522272e-01	0.000000000000000000e+00	1.654206514505639447e+01	1.000000000000000000e+00
1.834000000000000000e+03	1.806035905108605277e+01	2.466529559151997830e+01	-6.019532853875009942e-03	1.213228331648552825e+02	3.605401763719889852e-01	0.000000000000000000e+00	5.694529151084267049e+00	1.000000000000000000e+00
1.836000000000000000e+03	2.012577487531113007e+01	1.935853389293305682e+01	-7.167627616815775739e-03	1.443975212810607616e+02	3.010543401665534136e-01	0.000000000000000000e+00	5.694529151084267049e+00	1.000000000000000000e+00
1.838000000000000000e+03	1.091661565034975467e+02	2.347513652434508913e+01	-6.620313653898184797e-03	1.333974719788417644e+02	1.821470942408024429e-01	0.000000000000000000e+00	3.621225834927293619e+01	1.000000000000000000e+00
1.846000000000000000e+03	1.042637542099525092e+02	1.414921860572276202e+01	-7.118117632248167209e-03	1.434024575551280236e+02	1.765234223753133769e-01	0.000000000000000000e+00	2.923575100132079285e+01	1.000000000000000000e+00
1.847000000000000000e+03	7.534969454623066554e+01	1.847429552688417687e+01	-7.128116374712276278e-03	1.436034147159486167e+02	1.854003627086312500e-01	0.000000000000000000e+00	2.923575100132079285e+01	1.000000000000000000e+00
1.855000000000000000e+03	1.099176200439998325e+02	1.403124953328610403e+01	-7.724192440701186865e-03	1.555834966396726031e+02	1.582396413798876633e-01	0.000000000000000000e+00	2.029293897483249509e+01	1.000000000000000000e+00
1.856000000000000000e+03	7.734668871665263623e+01	1.680756593835428347e+01	-8.889187853291366168e-03	1.789978581279807202e+02	1.097023919788274737e-01	0.000000000000000000e+00	1.530222303027773911e+01	1.000000000000000000e+00
1.857000000000000000e+03	9.033357491135220130e+01	8.714432019143242059e+00	-8.870074413574088532e-03	1.786137115622613578e+02	1.271641026517005280e-01	0.000000000000000000e+00	1.530222303027773911e+01	1.000000000000000000e+00
1.860000000000000000e+03	6.239393649274488496e+01	8.318552750779545590e+00	-7.131107939574607597e-03	1.436635399150226817e+02	1.852171644651978699e-01	0.000000000000000000e+00	1.719442188526255677e+01	1.000000000000000000e+00
1.860000000000000000e+03	4.837067745785853390e+01	2.049577442746918621e+01	-7.195271340661535918e-03	1.449531115743894816e+02	1.499454204924922651e-01	0.000000000000000000e+00	1.857246676461588919e+01	1.000000000000000000e+00
1.864000000000000000e+03	9.471541479691478571e+01	1.421752558153854729e+01	-8.183934234890374859e-03	1.648234991702368575e+02	1.362787948818378059e-01	0.000000000000000000e+00	3.285537764544730521e+01	1.000000000000000000e+00
1.864000000000000000e+03	2.807546901428947450e+01	2.719835921085683594e+01	-6.185546167422985298e-03	1.246594091661648491e+02	2.127906188318505754e-01	0.000000000000000000e+00	2.137335089653507225e+01	1.000000000000000000e+00
1.866000000000000000e+03	5.674033936599164463e+01	9.687402947998840830e+00	-7.163174733652624346e-03	1.443080261509336708e+02	1.803883597766554603e-01	0.000000000000000000e+00	1.241581027872659959e+01	1.000000000000000000e+00
1.871000000000000000e+03	6.913607770766840588e+01	1.039310532295425560e+01	-7.329857331007958408e-03	1.476580535811797006e+02	1.935613494501776666e-01	0.000000000000000000e+00	9.730096575679297644e+00	1.000000000000000000e+00
1.872000000000000000e+03	7.003905071254965975e+00	1.423694054890793126e+01	-6.151808746969760280e-03	1.239813462745535020e+02	1.925414254799123759e-01	0.000000000000000000e+00	3.552571663932560853e+01	1.000000000000000000e+00
1.875000000000000000e+03	4.055808909765904957e+01	2.590712808209972806e+01	-2.983833059135129057e-03	6.031059947202918892e+01	3.360014783507345726e-01	0.000000000000000000e+00	1.393322549373439223e+01	1.000000000000000000e+00
1.880000000000000000e+03	4.462208430990573049e+01	1.257976091622311365e+01	-4.150136810791426635e-03	8.375125627747961232e+01	2.841879028181787392e-01	0.000000000000000000e+00	1.393322549373439223e+01	1.000000000000000000e+00
1.886000000000000000e+03	1.010458603841783720e+01	1.097164475052582766e+01	-7.458630964338474473e-03	1.502461774213069816e+02	1.583791449342275559e-01	0.000000000000000000e+00	2.593330891665316429e+01	1.000000000000000000e+00
1.888000000000000000e+03	7.330158742198354105e+01	1.570992996543612463e+01	-6.242793129294687757e-03	1.258099725459735936e+02	1.758769064673578741e-01	0.000000000000000000e+00	3.992574648601103604e+01	1.000000000000000000e+00
1.890000000000000000e+03	3.379956994946276438e+01	2.151129601714202622e+01	-6.252041175813521576e-03	1.259958420368853496e+02	1.497548475932160006e-01	0.000000000000000000e+00	2.593330891665316429e+01	1.000000000000000000e+00
1.897000000000000000e+03	9.249579263624376324e+01	1.185773940938299909e+01	-7.806876642477583207e-03	1.572453038612653131e+02	1.454680020653161820e-01	0.000000000000000000e+00	1.040118972328477298e+01	1.000000000000000000e+00
1.900000000000000000e+03	9.445328636194221872e+01	2.207306935870994025e+01	-6.966791307424133849e-03	1.403610642295961100e+02	1.591445335890989687e-01	0.000000000000000000e+00	1.040118972328477298e+01	1.000000000000000000e+00
1.903000000000000000e+03	7.426560160518353371e+01	1.110066133620450124e+01	-8.805477300837040097e-03	1.773154230605380519e+02	1.312862523699518391e-01	0.000000000000000000e+00	1.573502489779420266e+01	1.000000000000000000e+00
1.908000000000000000e+03	8.098059998794821013e+01	2.533090396427206414e+01	-1.371145171142274834e-02	2.759168914100551433e+02	1.192913332200841170e-01	0.000000000000000000e+00	1.573502489779420266e+01	1.000000000000000000e+00
1.909000000000000000e+03	1.092578583342831706e+02	1.278451496518144914e+01	-9.243373661907890518e-03	1.861163707567453400e+02	1.181665767540840406e-01	0.000000000000000000e+00	3.093566253536316779e+01	1.000000000000000000e+00
1.911000000000000000e+03	5.761294977438007692e+01	1.221309840429823801e+01	-4.417231620109159963e-03	8.911939279495456390e+01	2.951744025745774991e-01	0.000000000000000000e+00	2.679783385299922216e+01	1.000000000000000000e+00
1.911000000000000000e+03	1.324472627374341194e+01	1.684568164180234007e+01	-5.765459592919045147e-03	1.162164068972104616e+02	2.293753522641545084e-01	0.000000000000000000e+00	4.460941698851097215e+01	1.000000000000000000e+00
1.918000000000000000e+03	1.052349277900294453e+02	1.715719528896882906e+01	-7.998966105992570338e-03	1.611059646743712506e+02	1.100654857508118756e-01	0.000000000000000000e+00	9.370474774178413213e+01	1.000000000000000000e+00
1.923000000000000000e+03	1.170994581825919489e+01	1.135568716336489814e+01	-6.082224927833113082e-03	1.225828337333065718e+02	1.651128363274462219e-01	0.000000000000000000e+00	9.370474774178413213e+01	1.000000000000000000e+00
1.929000000000000000e+03	1.206656471759235387e+02	2.271953623839030456e+01	-7.759668306498062988e-03	1.562964992291265389e+02	1.621405253852151729e-01	0.000000000000000000e+00	inf	1.000000000000000000e+00
1.935000000000000000e+03	4.048127162937534962e+01	2.082462125274354392e+01	-6.613087976815296316e-03	1.332522485613174013e+02	1.856485335139032022e-01	0.000000000000000000e+00	6.573472646008764286e+01	1.000000000000000000e+00
1.935000000000000000e+03	1.061346075500914310e+02	2.409475049547366154e+01	-4.580217930626246346e-03	9.239513135224892437e+01	2.615886698909871688e-01	0.000000000000000000e+00	6.573472646008764286e+01	1.000000000000000000e+00
1.941000000000000000e+03	9.943038016545062874e+01	1.569793408628025588e+01	-7.662095634123546051e-03	1.543354598999864038e+02	1.481789808988044355e-01	0.000000000000000000e+00	1.570884765611607570e+01	1.000000000000000000e+00
1.942000000000000000e+03	1.844581114600529048e+01	8.264729664301997403e+00	-7.577793474087667763e-03	1.526411345593083126e+02	1.362401704118356704e-01	0.000000000000000000e+00	1.667134228969893783e+01	1.000000000000000000e+00
1.943000000000000000e+03	8.822605437085138647e+01	2.670842808843754312e+01	-7.858955709111025908e-03	1.582920016241500605e+02	1.361843976121198674e-01	0.000000000000000000e+00	1.570884765611607570e+01	1.000000000000000000e+00
1.946000000000000000e+03	6.228887492102276546e+00	1.960846935520681100e+01	-7.449246199625483324e-03	1.500575601348370469e+02	1.299405353658319440e-01	0.000000000000000000e+00	1.487086666953732106e+01	1.000000000000000000e+00
1.951000000000000000e+03	2.079142241099609478e+01	1.659595342343909863e+01	-6.601049002617297330e-03	1.330102863262956987e+02	1.887900689822885614e-01	0.000000000000000000e+00	1.487086666953732106e+01	1.000000000000000000e+00
1.951000000000000000e+03	7.114131406265283886e+01	1.419434192664936845e+01	-7.765495794258809627e-03	1.564136214971837546e+02	1.140557788275389228e-01	0.000000000000000000e+00	1.504155578317721975e+01	1.000000000000000000e+00
1.951000000000000000e+03	9.750002182740392698e+01	1.587634923850629676e+01	-7.533670534993818467e-03	1.517543409850975422e+02	2.819251410492589205e-01	0.000000000000000000e+00	5.948122912433007947e+00	1.000000000000000000e+00
1.953000000000000000e+03	1.018733769416038797e+02	1.990796569180535158e+01	-7.628807636692594082e-03	1.536664296217149399e+02	3.057585679988497063e-01	0.000000000000000000e+00	5.948122912433007947e+00	1.000000000000000000e+00
1.967000000000000000e+03	7.860369341663133014e+01	1.311351117810319522e+01	-7.778812283701970302e-03	1.566812595446883165e+02	1.781699320838626699e-01	0.000000000000000000e+00	2.364656021210598880e+01	1.000000000000000000e+00
1.970000000000000000e+03	1.017450033407094878e+02	8.251455557019065523e+00	-8.512698479799629681e-03	1.714310830212506005e+02	1.265404023623054597e-01	0.000000000000000000e+00	2.364656021210598880e+01	1.000000000000000000e+00
1.984000000000000000e+03	4.904438488579927480e+01	1.292465819478924693e+01	-6.761378333807526071e-03	1.362326242660822970e+02	2.088627622948078244e-01	0.000000000000000000e+00	inf	1.000000000000000000e+00
1.991000000000000000e+03	9.862465266614788106e+01	1.570800751377752746e+01	-7.044364317965037120e-03	1.419201454851203437e+02	2.123320051199678593e-01	0.000000000000000000e+00	7.274898795384526551e+00	1.000000000000000000e+00
1.994000000000000000e+03	7.609977344429931634e+01	1.748215427629823537e+01	-6.169016520266442163e-03	1.243271922925061119e+02	2.762738084780029801e-01	0.000000000000000000e+00	2.259464053030779951e+01	1.000000000000000000e+00
1.994000000000000000e+03	1.056756091871375816e+02	1.391687250429330192e+01	-7.691647958125514932e-03	1.549294097040146028e+02	1.696854462247929796e-01	0.000000000000000000e+00	7.274898795384526551e+00	1.000000000000000000e+00
1.999000000000000000e+03	2.296849804958365482e+01	7.275663818035662977e+00	-6.783643621156481944e-03	1.366801174330042556e+02	1.572785923143795728e-01	0.000000000000000000e+00	1.234668972870670167e+01	1.000000000000000000e+00
2.004000000000000000e+03	1.017645614763815587e+02	7.390504122627396200e+00	-8.060613677847787775e-03	1.623449725852138101e+02	1.479775291965994555e-01	0.000000000000000000e+00	7.104593726303789936e+01	1.000000000000000000e+00
2.004000000000000000e+03	3.129158993968729519e+01	1.639525200204060695e+01	-3.114972230507324739e-03	6.294626647174631984e+01	3.147457532940828306e-01	0.000000000000000000e+00	1.234668972870670167e+01	1.000000000000000000e+00
2.010000000000000000e+03	1.214374378407618309e+02	2.253033932327611311e+01	-8.085220686040285945e-03	1.628395302278777592e+02	1.766431852825914861e-01	0.000000000000000000e+00	2.464571048989064650e+01	1.000000000000000000e+00
2.012000000000000000e+03	7.189669796372593957e+00	1.868133952486592264e+01	-4.592747679985299293e-03	9.264695730596532997e+01	3.422535544132309093e-01	0.000000000000000000e+00	1.304687586227584362e+01	1.000000000000000000e+00
2.014000000000000000e+03	1.971227450077776311e+01	2.234267004570743254e+01	-1.085890138603180267e-02	2.185856403506227821e+02	1.067812891870489889e-01	0.000000000000000000e+00	1.304687586227584362e+01	1.000000000000000000e+00
2.014000000000000000e+03	3.583700713529506743e+01	2.067010420291111572e+01	-5.576643021212281982e-03	1.124215254606425844e+02	2.293901758567501448e-01	0.000000000000000000e+00	1.621124544978442827e+01	1.000000000000000000e+00
2.015000000000000000e+03	9.681591902384495540e+01	2.143861742658535974e+01	-7.209591511045433838e-03	1.452409218458456337e+02	1.486258101841513302e-01	0.000000000000000000e+00	1.108951604938308577e+01	1.000000000000000000e+00
2.020000000000000000e+03	1.946165876958844621e+01	9.866985025473081095e+00	-7.198045381606500009e-03	1.450088649248034187e+02	1.348088590997811309e-01	0.000000000000000000e+00	3.273631618331936011e+01	1.000000000000000000e+00
2.020000000000000000e+03	4.830968153947914345e+01	2.534141488644453588e+01	-2.990992162262230171e-03	6.045448486997881332e+01	3.527918054894472188e-01	0.000000000000000000e+00	2.657895045792572830e+01	1.000000000000000000e+00
2.020000000000000000e+03	8.665141568025946128e+01	2.587260411891590550e+01	-6.588905126818799321e-03	1.327662157533627578e+02	1.719993520907744378e-01	0.000000000000000000e+00	1.108951604938308577e+01	1.000000000000000000e+00
2.022000000000000000e+03	9.282214976903568981e+01	6.961885030842317690e+00	-7.331646024209024365e-03	1.476940031726963980e+02	1.751726893767129312e-01	0.000000000000000000e+00	1.989204000655578142e+01	1.000000000000000000e+00
2.023000000000000000e+03	6.883064078507344163e+01	8.449676104260854359e+00	-8.623798044880216090e-03	1.736639891339081885e+02	1.390956544391723781e-01	0.000000000000000000e+00	2.403759608624966404e+01	1.000000000000000000e+00
2.024000000000000000e+03	1.168745666164408874e+02	9.234440793730920305e+00	-7.472063831998053927e-03	1.505161544665441795e+02	2.286663877729497862e-01	0.000000000000000000e+00	2.415953778317746625e+01	1.000000000000000000e+00
2.026000000000000000e+03	4.712356139675835465e+01	2.735400840013493706e+01	-6.927099779521377933e-03	1.395633342365894123e+02	1.723555151624343029e-01	0.000000000000000000e+00	2.878491054569115093e+01	1.000000000000000000e+00
2.027000000000000000e+03	8.430808745255387038e+00	1.176510403102142455e+01	-6.988275433105621201e-03	1.407928574191058999e+02	1.711200358385824849e-01	0.000000000000000000e+00	1.016672854268055382e+01	1.000000000000000000e+00
2.030000000000000000e+03	1.134671357477235887e+01	2.150470711768543097e+01	-2.889225540600263379e-03	5.840915452679796971e+01	4.115233617026453627e-01	0.000000000000000000e+00	1.016672854268055382e+01	1.000000000000000000e+00
2.041000000000000000e+03	6.643669484878914488e+01	2.247549131596857919e+01	-7.021237697836316127e-03	1.414553410422489890e+02	1.418589641576403215e-01	0.000000000000000000e+00	1.253538028475801802e+01	1.000000000000000000e+00
2.043000000000000000e+03	3.796332822415970298e+01	1.004772225980653744e+01	-7.635844506619337765e-03	1.538078583470389731e+02	1.657354812834758162e-01	0.000000000000000000e+00	2.407014317622307686e+01	1.000000000000000000e+00
2.044000000000000000e+03	9.359927754993113069e+01	9.870619577001091827e+00	-7.661944327161371304e-03	1.543324188958160903e+02	1.729779078215368804e-01	0.000000000000000000e+00	1.543439155986649247e+01	1.000000000000000000e+00
2.044000000000000000e+03	5.483276620978922722e+01	2.721728412296652877e+01	-5.720005053629075367e-03	1.153028504980023428e+02	2.180845298731662885e-01	0.000000000000000000e+00	1.253538028475801802e+01	1.000000000000000000e+00
2.046000000000000000e+03	1.029551060974676915e+02	2.576193903106932837e+01	2.294387542685245862e-03	-4.645395559670296848e+01	4.848329345357287323e-01	0.000000000000000000e+00	1.844086662286096612e+01	1.000000000000000000e+00
2.049000000000000000e+03	8.354648963340990520e+01	2.158223338248165390e+01	-7.376302518930503115e-03	1.485915202778365085e+02	1.786551071947002356e-01	0.000000000000000000e+00	1.366085135636883940e+01	1.000000000000000000e+00
2.050000000000000000e+03	6.214951219312359143e+01	7.933368490648814664e+00	-7.901153661266426334e-03	1.591401063421215554e+02	1.884471130209004475e-01	0.000000000000000000e+00	1.129015005936443572e+01	1.000000000000000000e+00
2.052000000000000000e+03	9.720508292405037309e+01	2.133386047398409247e+01	-6.401064045842443269e-03	1.289909399670347057e+02	1.974640490381416313e-01	0.000000000000000000e+00	1.366085135636883940e+01	1.000000000000000000e+00
2.052000000000000000e+03	3.625205080041718020e+01	2.289102445683995768e+01	-6.621162100419338524e-03	1.334145242636276976e+02	1.804391209469052848e-01	0.000000000000000000e+00	4.393625340155424830e+00	1.000000000000000000e+00
2.055000000000000000e+03	6.525567531547510214e+01	1.878782559454444367e+01	-6.646480268294634522e-03	1.339233749667698135e+02	1.713317374320183495e-01	0.000000000000000000e+00	1.129015005936443572e+01	1.000000000000000000e+00
2.057000000000000000e+03	4.947500401996941122e+01	1.193224602208282903e+01	-7.100430440171956632e-03	1.430469760618019848e+02	1.628371707731173235e-01	0.000000000000000000e+00	1.659514946479526287e+01	1.000000000000000000e+00
2.057000000000000000e+03	3.441370654250087568e+01	1.890048138364277364e+01	-4.862811196513577849e-03	9.807475962386270396e+01	2.330008005993235987e-01	0.000000000000000000e+00	4.393625340155424830e+00	1.000000000000000000e+00
2.061000000000000000e+03	1.175596565163849618e+02	2.242350128150846089e+01	-6.973997342517830947e-03	1.405058928776387006e+02	2.129404215115696664e-01	0.000000000000000000e+00	6.888821628171315581e+01	1.000000000000000000e+00
2.064000000000000000e+03	2.874114776892202627e+01	1.937171070713849730e+01	-6.436379007848760589e-03	1.297007086729245771e+02	1.852299851820656817e-01	0.000000000000000000e+00	2.416411796535485479e+01	1.000000000000000000e+00
2.069000000000000000e+03	1.062365860224395817e+02	1.708678565159502227e+01	-7.645902234498216411e-03	1.540100010110890594e+02	1.626116503494063892e-01	0.000000000000000000e+00	5.416819971081945795e+01	1.000000000000000000e+00
2.069000000000000000e+03	5.249001810644237054e+01	2.383217646031176074e+01	-5.343104486352125669e-03	1.077278111184478888e+02	2.311421027785879323e-01	0.000000000000000000e+00	2.416411796535485479e+01	1.000000000000000000e+00
2.075000000000000000e+03	9.885209930246670496e+00	1.555601825595906895e+01	-7.011247779256727687e-03	1.412545612260081782e+02	3.212453426557754232e-01	0.000000000000000000e+00	3.440280504779251913e+01	1.000000000000000000e+00
2.076000000000000000e+03	8.014923837766727388e+01	2.368538067744037789e+01	-7.146358205016804105e-03	1.439700434634463875e+02	1.291252323314334705e-01	0.000000000000000000e+00	1.238450361021092228e+01	1.000000000000000000e+00
2.076000000000000000e+03	9.252660625983426712e+01	2.410573050892402946e+01	-3.299291226273101153e-03	6.665075453185509957e+01	3.751015458304847172e-01	0.000000000000000000e+00	1.238450361021092228e+01	1.000000000000000000e+00
2.079000000000000000e+03	4.412191689800963701e+01	1.217949768591231852e+01	-3.409491999578088874e-03	6.886559650854344738e+01	3.229857507041438147e-01	0.000000000000000000e+00	2.452425573546740978e+01	1.000000000000000000e+00
2.087000000000000000e+03	3.930637595353193348e+01	1.903774095251100107e+01	-6.451186752749154922e-03	1.299983183357417147e+02	1.161981558919779056e-01	0.000000000000000000e+00	8.916040274712239366e+00	1.000000000000000000e+00
2.090000000000000000e+03	1.072862498927316892e+02	2.518020039564805757e+01	-7.227260884223490542e-03	1.455960452106175183e+02	2.895549709700837582e-01	0.000000000000000000e+00	4.194445357743542324e+00	1.000000000000000000e+00
2.091000000000000000e+03	4.212855278428456529e+01	1.024640059118497604e+01	-4.064351252691040736e-03	8.202711724128128878e+01	2.702009497468000898e-01	0.000000000000000000e+00	9.233219774960247150e+00	1.000000000000000000e+00
2.092000000000000000e+03	3.194577695556582242e+01	1.400610537633589558e+01	-6.584407395683875876e-03	1.326758192577781301e+02	2.142230063343871782e-01	0.000000000000000000e+00	8.916040274712239366e+00	1.000000000000000000e+00
2.092000000000000000e+03	1.096100224155987775e+02	2.168828786509058659e+01	-6.061364362238898240e-03	1.221635730062728555e+02	4.298760026995425143e-01	0.000000000000000000e+00	4.194445357743542324e+00	1.000000000000000000e+00
2.093000000000000000e+03	2.667725685941361391e+01	2.394016878928571046e+01	-6.190998706999040549e-03	1.247689956343031383e+02	1.774094416979444810e-01	0.000000000000000000e+00	7.433532359699494663e+00	1.000000000000000000e+00
2.097000000000000000e+03	1.999103988062817550e+01	2.718853851197751936e+01	-8.039149763570965779e-03	1.619135856094366090e+02	1.414899203656918569e-01	0.000000000000000000e+00	7.433532359699494663e+00	1.000000000000000000e+00
2.098000000000000000e+03	1.082142979193436645e+02	1.711652167407992664e+01	-7.799600756423139686e-03	1.570990713316043639e+02	1.773081465696906278e-01	0.000000000000000000e+00	1.109490084600082405e+01	1.000000000000000000e+00
2.100000000000000000e+03	8.834663622726789356e+01	7.324112823979511688e+00	-8.331984808040981960e-03	1.677990556409634735e+02	1.799847781140849756e-01	0.000000000000000000e+00	2.214983639213391697e+01	1.000000000000000000e+00
2.103000000000000000e+03	1.146291670346439986e+02	8.064103267037767253e+00	-7.143568238790606525e-03	1.439139700428522985e+02	1.822489544497153391e-01	0.000000000000000000e+00	1.109490084600082405e+01	1.000000000000000000e+00
2.107000000000000000e+03	5.219201779599489299e+01	1.754378899302014361e+01	-6.344803157952979243e-03	1.278601949422381949e+02	2.912297135737391685e-01	0.000000000000000000e+00	5.467670330407472079e+00	1.000000000000000000e+00
2.109000000000000000e+03	3.639270412058341009e+01	2.127548032022729529e+01	-5.762156250250641439e-03	1.161500155118694693e+02	1.903806213194699781e-01	0.000000000000000000e+00	1.576104591493647966e+01	1.000000000000000000e+00
2.109000000000000000e+03	5.205803663540071113e+01	2.300981752300642569e+01	-6.884948349540453115e-03	1.387161645326090706e+02	2.993826836154217519e-01	0.000000000000000000e+00	5.467670330407472079e+00	1.000000000000000000e+00
2.110000000000000000e+03	8.588627419181731781e+00	2.680687408062351196e+01	-7.438401309201496739e-03	1.498395968862747623e+02	1.561005998993534316e-01	0.000000000000000000e+00	2.834895056523217605e+01	1.000000000000000000e+00
2.112000000000000000e+03	1.083809129792849149e+02	1.176333683599918878e+01	-8.072603822979931842e-03	1.625859534417796795e+02	1.528648243456436351e-01	0.000000000000000000e+00	9.739380923603830453e+00	1.000000000000000000e+00
2.117000000000000000e+03	1.072955903199943890e+02	2.144205656023383355e+01	-6.812625210851876861e-03	1.372625964799603935e+02	1.952694827782750497e-01	0.000000000000000000e+00	9.739380923603830453e+00	1.000000000000000000e+00
2.119000000000000000e+03	2.213439763225202839e+01	1.390970923348501564e+01	-7.131468762098538104e-03	1.436707918139719311e+02	1.422473033995138580e-01	0.000000000000000000e+00	4.548606729833769435e+01	1.000000000000000000e+00
2.122000000000000000e+03	8.996194280337223859e+01	1.245888301639084794e+01	-8.215129096269252820e-03	1.654504610904376989e+02	1.136425120108530695e-01	0.000000000000000000e+00	7.657530553964484454e+00	1.000000000000000000e+00
2.122000000000000000e+03	6.684826832931751994e+01	2.225549173454589891e+01	3.689969639201308611e-03	-7.450270440832852614e+01	3.251127335475549884e-01	0.000000000000000000e+00	2.510409309393988764e+01	1.000000000000000000e+00
2.125000000000000000e+03	9.717213744130653197e+01	2.062677152206116915e+01	-6.919909769815321861e-03	1.394188276706899501e+02	2.059253291950311482e-01	0.000000000000000000e+00	1.089501304992140795e+01	1.000000000000000000e+00
2.126000000000000000e+03	8.654796532404472487e+01	5.604502522462590619e+00	-6.881514314306158391e-03	1.386471464562540916e+02	2.660992107903576986e-01	0.000000000000000000e+00	7.657530553964484454e+00	1.000000000000000000e+00
2.133000000000000000e+03	5.618082206501328812e+01	2.034559189347940844e+01	-7.373171935045537938e-03	1.485286010405932586e+02	1.198945401131097377e-01	0.000000000000000000e+00	1.825810879305234735e+01	1.000000000000000000e+00
2.136000000000000000e+03	3.820144074955394586e+01	2.352370205712177054e+01	-5.971742298937442878e-03	1.203623269543225121e+02	1.643106829478198083e-01	0.000000000000000000e+00	1.101309102788424532e+01	1.000000000000000000e+00
2.139000000000000000e+03	2.721649956265516579e+01	2.273678331364231653e+01	-7.638182292127911575e-03	1.538548437294604980e+02	1.619246311947342143e-01	0.000000000000000000e+00	1.101309102788424532e+01	1.000000000000000000e+00
2.142000000000000000e+03	1.174430262143927308e+02	1.850607193879036672e+01	-1.485852953106913017e-02	2.989711407522959803e+02	1.127813682001672646e-01	0.000000000000000000e+00	1.052240716506324603e+01	1.000000000000000000e+00
2.144000000000000000e+03	8.642229924763194049e+01	1.095435647704715443e+01	-7.847689769389177075e-03	1.580655760242703138e+02	1.495165175548950343e-01	0.000000000000000000e+00	2.585658386874124659e+01	1.000000000000000000e+00
2.144000000000000000e+03	2.119536319770944033e+01	9.230175930709089371e+00	-7.318481964996515800e-03	1.474294287050855132e+02	1.649448159448905216e-01	0.000000000000000000e+00	1.478791824842084424e+01	1.000000000000000000e+00
2.145000000000000000e+03	1.086120634914449568e+02	2.422753590645469046e+01	-7.887680387818923888e-03	1.588693172115195296e+02	1.699759070928311688e-01	0.000000000000000000e+00	1.052240716506324603e+01	1.000000000000000000e+00
2.150000000000000000e+03	3.901103307460915204e+01	1.376688874482615077e+01	-7.102560998879263107e-03	1.430897965495101971e+02	1.420377406212175453e-01	0.000000000000000000e+00	1.843463432537204838e+01	1.000000000000000000e+00
2.158000000000000000e+03	1.175265339420075748e+02	1.526531077072377229e+01	-8.846895791240247386e-03	1.781478619664085556e+02	1.565338604980742732e-01	0.000000000000000000e+00	4.617864589849377666e+01	1.000000000000000000e+00
2.159000000000000000e+03	7.134891926485308034e+01	1.557392014634617894e+01	-7.431330850507282537e-03	1.496974930857229538e+02	1.539992843664907962e-01	0.000000000000000000e+00	1.391199335554509453e+01	1.000000000000000000e+00
2.161000000000000000e+03	5.772195794691034365e+01	1.837561327087342278e+01	-8.266713568781731969e-03	1.664872183802415293e+02	1.481887967232971004e-01	0.000000000000000000e+00	1.391199335554509453e+01	1.000000000000000000e+00
2.163000000000000000e+03	3.863617955468964738e+01	1.764751692660365734e+01	-7.436116257918757091e-03	1.497936713691652528e+02	1.670278122672527177e-01	0.000000000000000000e+00	1.909966128295204513e+01	1.000000000000000000e+00
2.165000000000000000e+03	1.152923764859837519e+02	7.314311641427238442e+00	-1.473207318445329816e-02	2.964295903048389960e+02	1.041178722240496679e-01	0.000000000000000000e+00	3.564882291168468953e+01	1.000000000000000000e+00
2.168000000000000000e+03	8.447255277542230090e+01	2.523014378616920084e+01	-6.491017030095589183e-03	1.307988369488541025e+02	2.276443045757091665e-01	0.000000000000000000e+00	1.810751992196032489e+01	1.000000000000000000e+00
2.169000000000000000e+03	5.284405209427777805e+01	2.257718506221841892e+01	-7.571558913707582619e-03	1.525158308466220660e+02	1.424319221025059923e-01	0.000000000000000000e+00	3.173956907911867020e+01	1.000000000000000000e+00
2.171000000000000000e+03	9.781536228449995463e+01	1.298875039617241356e+01	-1.340977049159931996e-02	2.698536287921581902e+02	1.137506922436853918e-01	0.000000000000000000e+00	8.700093872309132337e+00	1.000000000000000000e+00
2.172000000000000000e+03	1.529581733374813624e+01	2.489170427807115971e+01	-5.784822336373466635e-03	1.166055640301464678e+02	1.692492029644527829e-01	0.000000000000000000e+00	3.761950202796945320e+01	1.000000000000000000e+00
2.174000000000000000e+03	1.195743675394562899e+02	2.538266117342980976e+01	-6.885239173568244442e-03	1.387220095847376911e+02	1.937056573649936775e-01	0.000000000000000000e+00	1.639090976213602247e+01	1.000000000000000000e+00
2.176000000000000000e+03	1.049748342453252548e+02	1.793178535752431912e+01	-6.161534081481210429e-03	1.241768084157644552e+02	3.160534172645577122e-01	0.000000000000000000e+00	4.979017340010517323e+00	1.000000000000000000e+00
2.178000000000000000e+03	1.039078210942629710e+02	1.306844323429408661e+01	-6.665200822078219331e-03	1.342996252153228056e+02	3.352903642918935168e-01	0.000000000000000000e+00	4.979017340010517323e+00	1.000000000000000000e+00
2.182000000000000000e+03	1.505324635166733493e+01	1.969873784903085223e+01	-2.782707351557241800e-03	5.626832602534651784e+01	3.541788302199563310e-01	0.000000000000000000e+00	4.058406102083475986e+01	1.000000000000000000e+00
2.188000000000000000e+03	7.990348517083161539e+01	1.050913075256979390e+01	-8.266339361872777555e-03	1.664796974786628709e+02	1.295317147663024304e-01	0.000000000000000000e+00	1.271717266606120411e+01	1.000000000000000000e+00
2.190000000000000000e+03	9.188605863206558411e+01	6.249504728545431043e+00	-8.104075819750429510e-03	1.632184852965660582e+02	1.938729812958734922e-01	0.000000000000000000e+00	1.271717266606120411e+01	1.000000000000000000e+00
2.193000000000000000e+03	5.641217037121332822e+01	1.215841265036323193e+01	-7.945888315539734875e-03	1.600391943169668139e+02	1.929436426989441511e-01	0.000000000000000000e+00	9.463420844931667020e+00	1.000000000000000000e+00
2.193000000000000000e+03	5.741792825515367582e+01	2.156823651519614415e+01	-6.641091218084056898e-03	1.338150645233590694e+02	1.692612378673303830e-01	0.000000000000000000e+00	9.463420844931667020e+00	1.000000000000000000e+00
2.193000000000000000e+03	5.863467693227339517e+00	2.440663884838145137e+01	-5.808255547802818747e-03	1.170765304196354322e+02	1.506780489816670343e-01	0.000000000000000000e+00	2.340285175954143781e+01	1.000000000000000000e+00
2.194000000000000000e+03	2.836139724183582800e+01	1.796174656806203629e+01	-5.775562911233541458e-03	1.164194658489372358e+02	1.680348338069167502e-01	0.000000000000000000e+00	2.164196986011837254e+01	1.000000000000000000e+00
2.199000000000000000e+03	4.995229465784036904e+01	1.944768337622063470e+01	-7.096202848037655095e-03	1.429620088856329687e+02	1.598641886576839255e-01	0.000000000000000000e+00	1.361853197588630948e+01	1.000000000000000000e+00
2.199000000000000000e+03	6.195061089930626963e+01	2.589010687580628556e+01	-8.050574377721799596e-03	1.621432002866286268e+02	1.600903390119908787e-01	0.000000000000000000e+00	1.361853197588630948e+01	1.000000000000000000e+00
2.199000000000000000e+03	1.182835791418906695e+02	1.392565603907492644e+01	-5.117686810700061532e-03	1.031973117821141841e+02	2.936220902137887112e-01	0.000000000000000000e+00	5.758950768017194832e+01	1.000000000000000000e+00
2.205000000000000000e+03	1.939376123456973744e+01	1.508989370914260597e+01	-7.202137706871908178e-03	1.450911134745028335e+02	1.846130622288160161e-01	0.000000000000000000e+00	5.223691877742370870e+00	1.000000000000000000e+00
2.209000000000000000e+03	2.224976980062893972e+01	1.071608851181293076e+01	-4.495914260515379395e-03	9.070077566171599415e+01	3.001316251049227501e-01	0.000000000000000000e+00	5.223691877742370870e+00	1.000000000000000000e+00
2.211000000000000000e+03	2.070096206997532917e+01	2.278779180905946689e+01	-6.739706055619479330e-03	1.357970495416790015e+02	1.579065860831523338e-01	0.000000000000000000e+00	1.217065429150320099e+01	1.000000000000000000e+00
2.212000000000000000e+03	8.119753014359427823e+01	1.578262896624737976e+01	-6.150489835201336346e-03	1.239548384646657411e+02	1.884219165226573844e-01	0.000000000000000000e+00	5.916509343885208239e+01	1.000000000000000000e+00
2.220000000000000000e+03	6.380427830846308268e+01	1.160715408000710980e+01	-9.045411932288145718e-03	1.821376877095203497e+02	1.073552066702635477e-01	0.000000000000000000e+00	1.681031840398809152e+01	1.000000000000000000e+00
2.221000000000000000e+03	4.786130111322830771e+01	1.693709619936305799e+01	-6.880788073140874962e-03	1.386325502844684650e+02	1.736127067746255914e-01	0.000000000000000000e+00	1.681031840398809152e+01	1.000000000000000000e+00
2.229000000000000000e+03	4.530349271439187220e+01	9.484409837652030717e+00	-6.385030167673655214e-03	1.286686871792157376e+02	2.896265275406748607e-01	0.000000000000000000e+00	1.267394707899801531e+01	1.000000000000000000e+00
2.231000000000000000e+03	3.609546394403907499e+01	1.819309175431413195e+01	-5.346586269654541278e-03	1.077977888471030212e+02	2.141044214005294322e-01	0.000000000000000000e+00	1.267394707899801531e+01	1.000000000000000000e+00
2.239000000000000000e+03	4.730986300128607525e+01	9.016468621133308048e+00	-7.058280979595921850e-03	1.421998459394006886e+02	1.718888283974043807e-01	0.000000000000000000e+00	inf	1.000000000000000000e+00
2.248000000000000000e+03	6.519979134715536873e+01	1.268199021229632706e+01	-7.907366476524213192e-03	1.592649730160447348e+02	2.339313836165837213e-01	0.000000000000000000e+00	7.546924132379283279e+00	1.000000000000000000e+00
2.249000000000000000e+03	6.851983576338878379e+01	1.945940630798693505e+01	-8.313662951057289655e-03	1.674308184977806775e+02	2.046266090619940359e-01	0.000000000000000000e+00	7.546924132379283279e+00	1.000000000000000000e+00
2.254000000000000000e+03	5.147662803666404585e+01	7.589661469993465026e+00	-6.120636805461858281e-03	1.233548450035007136e+02	1.991654173897511315e-01	0.000000000000000000e+00	1.220492033674721100e+01	1.000000000000000000e+00
2.254000000000000000e+03	8.685501473491099489e+01	8.174639412082868262e+00	-3.399813990216977652e-03	6.867108551972806652e+01	3.907970803664111425e-01	0.000000000000000000e+00	2.152962498077108933e+01	1.000000000000000000e+00
2.258000000000000000e+03	6.049806764985365959e+01	1.580998431839296536e+01	-2.849655403757343081e-03	5.761386428087158151e+01	3.290905836659452355e-01	0.000000000000000000e+00	1.220492033674721100e+01	1.000000000000000000e+00
2.261000000000000000e+03	3.784461070503170532e+01	1.732991874430089041e+01	2.435628285681819358e-03	-4.929264644274353913e+01	4.181007203179780696e-01	0.000000000000000000e+00	2.270438971234333891e+01	1.000000000000000000e+00
2.265000000000000000e+03	9.731012093978796429e+01	2.130105205457624962e+01	-9.318069953678611780e-03	1.876176350179214865e+02	1.411183241625613149e-01	0.000000000000000000e+00	1.692011789048315151e+01	1.000000000000000000e+00
2.267000000000000000e+03	6.966631393750354562e+01	1.268851120423660461e+01	-2.613254045306741182e-03	5.286261221303476532e+01	3.958879280092443276e-01	0.000000000000000000e+00	1.326383816715775765e+01	1.000000000000000000e+00
2.269000000000000000e+03	1.140435300324005112e+02	1.879437904695844708e+01	-7.620651096613841047e-03	1.535024974930268229e+02	1.739609081421287229e-01	0.000000000000000000e+00	1.692011789048315151e+01	1.000000000000000000e+00
2.271000000000000000e+03	8.261509820250586245e+01	1.556225249095314922e+01	-6.806188457282810050e-03	1.371332290393262667e+02	1.765671696966623072e-01	0.000000000000000000e+00	1.139645382454455458e+01	1.000000000000000000e+00
2.275000000000000000e+03	8.981014432365414280e+01	6.724239643625686824e+00	-7.388148429013738361e-03	1.488296022632669633e+02	1.493068939878893220e-01	0.000000000000000000e+00	1.139645382454455458e+01	1.000000000000000000e+00
2.276000000000000000e+03	1.490383766812636601e+01	6.921318899302246308e+00	-7.885580026349316499e-03	1.588271036352478518e+02	2.043376223612114462e-01	0.000000000000000000e+00	1.065151207082782747e+01	1.000000000000000000e+00
2.278000000000000000e+03	1.118805769979835105e+02	1.499650979090617753e+01	-6.492959611279863937e-03	1.308378794185303207e+02	1.727859702201889336e-01	0.000000000000000000e+00	2.356977835750037897e+01	1.000000000000000000e+00
2.286000000000000000e+03	1.013714407152540957e+02	2.345595616647445425e+01	-7.472947303663061459e-03	1.505339106952002055e+02	1.413228891973447032e-01	0.000000000000000000e+00	2.031843215883070286e+01	1.000000000000000000e+00
2.288000000000000000e+03	8.105712658132915749e+01	2.386501198323206907e+01	-8.851304785611736198e-03	1.782364750089135157e+02	2.608430556975246395e-01	0.000000000000000000e+00	6.087189932855053165e+00	1.000000000000000000e+00
2.288000000000000000e+03	1.382336198947412420e+01	1.372693690819439993e+01	-1.993622143401142105e-03	4.040909936301525107e+01	4.890314036015016574e-01	0.000000000000000000e+00	1.328348747973059929e+01	1.000000000000000000e+00
2.289000000000000000e+03	7.947627497109645844e+01	1.798667978225222086e+01	-9.066729811955586901e-03	1.825661396461575521e+02	2.823996600703483351e-01	0.000000000000000000e+00	6.087189932855053165e+00	1.000000000000000000e+00
2.293000000000000000e+03	7.883675634943895716e+01	5.816850277818849335e+00	-8.289342509046835825e-03	1.669420203320246969e+02	1.517260946355745155e-01	0.000000000000000000e+00	1.012025954581034526e+01	1.000000000000000000e+00
2.293000000000000000e+03	2.332067686645440219e+01	2.301413507296124550e+01	-5.449304920652861539e-03	1.098622533077129617e+02	2.015638944634369212e-01	0.000000000000000000e+00	1.328348747973059929e+01	1.000000000000000000e+00
2.294000000000000000e+03	6.996499798693626815e+01	1.068630166703396434e+01	-5.359899083842850631e-03	1.080653530284406258e+02	2.313252443865683183e-01	0.000000000000000000e+00	1.012025954581034526e+01	1.000000000000000000e+00
2.304000000000000000e+03	1.049907644748367375e+02	1.571448023378050429e+01	-4.050162066903227262e-03	8.174193953013308089e+01	2.253329853455782184e-01	0.000000000000000000e+00	7.516583196794746868e+01	1.000000000000000000e+00
2.307000000000000000e+03	2.982767793782402421e+01	1.635691129097758179e+01	-6.810896449989442721e-03	1.372278514231795441e+02	1.327704587670451852e-01	0.000000000000000000e+00	9.060444347741682947e+00	1.000000000000000000e+00
2.308000000000000000e+03	1.650500971017345719e+01	1.848158397020977972e+01	-3.455685601809323736e-03	6.979400677471308256e+01	3.038363175916162229e-01	0.000000000000000000e+00	1.349102378242383971e+01	1.000000000000000000e+00
2.310000000000000000e+03	3.777789316293230115e+01	2.070268275908088640e+01	-3.469028361594187621e-03	7.006217280994223984e+01	3.330822364046390760e-01	0.000000000000000000e+00	9.060444347741682947e+00	1.000000000000000000e+00
2.311000000000000000e+03	4.619425872606724681e+01	9.872616624146303366e+00	-6.651691284390310287e-03	1.340281072371864468e+02	1.640140738133702980e-01	0.000000000000000000e+00	1.371588647442740871e+01	1.000000000000000000e+00
2.312000000000000000e+03	6.853814578430406357e+01	2.396799340640651721e+01	-7.825196498881897139e-03	1.576135007963166004e+02	1.545991134309860904e-01	0.000000000000000000e+00	1.743733463015094998e+01	1.000000000000000000e+00
2.314000000000000000e+03	2.720921056704980145e+01	9.137095080694125571e+00	-6.692478226222595313e-03	1.348478531260912234e+02	1.889645231698267036e-01	0.000000000000000000e+00	1.566715896896949722e+01	1.000000000000000000e+00
2.314000000000000000e+03	6.113635746755477385e+01	8.179574590138205537e+00	-4.198799968359151133e-03	8.472930026815927818e+01	2.540976417859568404e-01	0.000000000000000000e+00	1.503770947083635612e+01	1.000000000000000000e+00
2.316000000000000000e+03	1.194086002496712808e+02	7.032252799455592118e+00	-5.659455220711837563e-03	1.140859052116438761e+02	2.249767829373908734e-01	0.000000000000000000e+00	2.177333091280454980e+01	1.000000000000000000e+00
2.318000000000000000e+03	9.119165605953398313e+01	1.143451873781808636e+01	-8.249873882695732061e-03	1.661487702686814885e+02	2.086828217493121862e-01	0.000000000000000000e+00	8.712802395803567634e+00	1.000000000000000000e+00
2.318000000000000000e+03	4.641361409191074472e+01	1.523212892352192505e+01	-6.366934017538369503e-03	1.283049863472337222e+02	1.778923317546473593e-01	0.000000000000000000e+00	1.632475712316724170e+01	1.000000000000000000e+00
2.319000000000000000e+03	8.479602514205548403e+01	1.735134480892356734e+01	-7.714400886700020429e-03	1.553867036030323447e+02	2.473752198199102859e-01	0.000000000000000000e+00	8.712802395803567634e+00	1.000000000000000000e+00
2.320000000000000000e+03	1.007093972524203735e+02	1.818652311651770148e+01	-8.004014713059030492e-03	1.612074328085707862e+02	1.082492307063236403e-01	0.000000000000000000e+00	6.592173877795020509e+00	1.000000000000000000e+00
2.324000000000000000e+03	5.139628425911918441e+01	2.689439559754349318e+01	-1.214587531358649400e-02	2.444515557354704072e+02	1.980638031160454338e-01	0.000000000000000000e+00	3.473632838112666832e+01	1.000000000000000000e+00
2.324000000000000000e+03	1.014720763265764418e+02	1.163861680496074058e+01	-7.444277795968598337e-03	1.499577039482933571e+02	1.558613388478767847e-01	0.000000000000000000e+00	6.592173877795020509e+00	1.000000000000000000e+00
2.330000000000000000e+03	5.942640397602281155e+01	9.640717125818284217e+00	-6.378875293783429871e-03	1.285449850250070085e+02	2.004760799815388239e-01	0.000000000000000000e+00	5.800719276800065494e+00	1.000000000000000000e+00
2.331000000000000000e+03	2.505928010744878875e+01	1.370478996750875389e+01	-5.472601432067641762e-03	1.103304722670214773e+02	1.973232925183808772e-01	0.000000000000000000e+00	2.637650851142168307e+01	1.000000000000000000e+00
2.335000000000000000e+03	5.493537069215988566e+01	1.331208801030751765e+01	-8.664243196061374025e-03	1.744768656310777430e+02	1.324317769021903235e-01	0.000000000000000000e+00	5.800719276800065494e+00	1.000000000000000000e+00
2.336000000000000000e+03	1.096441323083364239e+02	1.411068769676391099e+01	-7.032605882983947176e-03	1.416838215955936846e+02	1.451334487967030906e-01	0.000000000000000000e+00	5.471459000152372454e+01	1.000000000000000000e+00
2.336000000000000000e+03	4.901732399889925773e+01	2.473802766767787986e+01	-6.372004117187354127e-03	1.284068864445904410e+02	1.441537047723453480e-01	0.000000000000000000e+00	1.286760947952189760e+01	1.000000000000000000e+00
2.337000000000000000e+03	2.357131828685301045e+01	9.505633577381079391e+00	-7.777903854074607118e-03	1.566630017048273942e+02	1.315154672285544502e-01	0.000000000000000000e+00	2.965678735837041202e+01	1.000000000000000000e+00
2.344000000000000000e+03	1.097283880312983371e+02	9.884793059815242700e+00	-6.296557381664898839e-03	1.268905395821526270e+02	1.725279377504114198e-01	0.000000000000000000e+00	5.016910829941507188e+01	1.000000000000000000e+00
2.345000000000000000e+03	6.133113745225554680e+01	2.310014640158330224e+01	-7.252957248243948815e-03	1.461124969919790146e+02	1.468230776303606211e-01	0.000000000000000000e+00	5.016910829941507188e+01	1.000000000000000000e+00
2.352000000000000000e+03	6.842039780778027591e+01	2.610744324914564984e+01	-7.676860995733360109e-03	1.546322177331087744e+02	1.337412143445264601e-01	0.000000000000000000e+00	9.418485012910840837e+00	1.000000000000000000e+00
2.353000000000000000e+03	2.786061563337975144e+01	1.711510937256005249e+01	-6.058080799103681205e-03	1.220975791548063256e+02	1.869224886932330243e-01	0.000000000000000000e+00	4.149479246536220245e+01	1.000000000000000000e+00
2.356000000000000000e+03	6.935366993084129206e+01	1.673531099000934930e+01	-6.960089049470893560e-03	1.402263606171963488e+02	1.618807556161201422e-01	0.000000000000000000e+00	9.418485012910840837e+00	1.000000000000000000e+00
2.361000000000000000e+03	9.874669357276161463e+01	2.649529558142149455e+01	-6.990673528153607853e-03	1.408410549173364359e+02	1.723067350967403266e-01	0.000000000000000000e+00	3.097106937190076437e+01	1.000000000000000000e+00
2.362000000000000000e+03	5.234164828511656964e+01	1.716749873957770944e+01	-6.467656804655007134e-03	1.303293374495401338e+02	1.600055559862132437e-01	0.000000000000000000e+00	4.733324436451719208e+01	1.000000000000000000e+00
2.374000000000000000e+03	1.901081862650351795e+01	2.015373334132211980e+01	-2.824792557814901489e-03	5.711416474881065852e+01	3.443145088510406460e-01	0.000000000000000000e+00	inf	1.000000000000000000e+00
2.380000000000000000e+03	9.214515743926573066e+01	1.541458874839799265e+01	-7.029456484300749576e-03	1.416205242139540132e+02	2.827226888287979190e-01	0.000000000000000000e+00	8.131878133949008713e+00	1.000000000000000000e+00
2.381000000000000000e+03	9.681478502497333238e+01	8.757110232007827122e+00	-8.007469305405294502e-03	1.612768640467679404e+02	2.158784012412584552e-01	0.000000000000000000e+00	8.131878133949008713e+00	1.000000000000000000e+00
2.388000000000000000e+03	1.068029472248127263e+02	1.151228303193402525e+01	-8.222677512105472028e-03	1.656021709900160488e+02	1.774736002090305798e-01	0.000000000000000000e+00	6.443061676806793514e+01	1.000000000000000000e+00
2.388000000000000000e+03	2.359277891282666673e+01	2.558866546578514445e+01	-6.789823108162220018e-03	1.368043142676020523e+02	1.625495349347577667e-01	0.000000000000000000e+00	2.475726054900060191e+01	1.000000000000000000e+00
2.389000000000000000e+03	4.240397160554805112e+01	9.493294101060218537e+00	-7.912044544630675649e-03	1.593589939679968950e+02	1.391674931238439106e-01	0.000000000000000000e+00	2.475726054900060191e+01	1.000000000000000000e+00
2.399000000000000000e+03	1.161095627550152614e+02	1.557485953084225727e+01	-5.901620685559774530e-03	1.189530056934621740e+02	2.261702307077428920e-01	0.000000000000000000e+00	1.987765095137869054e+01	1.000000000000000000e+00
2.400000000000000000e+03	9.855889203185174097e+01	6.242391233980115750e+00	-8.179679350514950861e-03	1.647379834679598503e+02	1.269712072274409298e-01	0.000000000000000000e+00	1.532423049722509312e+01	1.000000000000000000e+00
2.401000000000000000e+03	7.498350609797131483e+01	1.189573682892543438e+01	-7.701931492820490548e-03	1.551360906884404471e+02	1.254220823312390820e-01	0.000000000000000000e+00	1.046798050180506934e+01	1.000000000000000000e+00
2.401000000000000000e+03	8.532364901757884468e+01	1.396640461338489914e+01	-8.046681793185694181e-03	1.620649661747452797e+02	1.661595988286006520e-01	0.000000000000000000e+00	1.054543601144627907e+01	1.000000000000000000e+00
2.401000000000000000e+03	1.803902278102214751e+01	1.700481950560689981e+01	-6.150718886419020981e-03	1.239594419918146428e+02	1.919343703164664294e-01	0.000000000000000000e+00	4.750371679518311652e+01	1.000000000000000000e+00
2.406000000000000000e+03	6.553901773774373396e+01	1.641018645204638204e+01	-3.420321014366089520e-03	6.908324068470783175e+01	3.636262855803906735e-01	0.000000000000000000e+00	1.046798050180506934e+01	1.000000000000000000e+00
2.407000000000000000e+03	1.132319330076162203e+02	2.659658985411509136e+01	-7.607226913019246931e-03	1.532326949822423217e+02	1.703079077739142466e-01	0.000000000000000000e+00	4.876860651288811965e+01	1.000000000000000000e+00
2.409000000000000000e+03	5.637454833497554318e+01	6.882120575165835419e+00	-7.516676096145747527e-03	1.514127826148418308e+02	1.608465097799569588e-01	0.000000000000000000e+00	1.322011871309973507e+01	1.000000000000000000e+00
2.411000000000000000e+03	3.437870615217993731e+01	8.245631945493341775e+00	-6.479083448444235803e-03	1.305589929188988378e+02	1.413689641913373762e-01	0.000000000000000000e+00	2.203806335836846841e+01	1.000000000000000000e+00
2.418000000000000000e+03	3.344817590766517412e+01	7.653367765402042444e+00	-7.528412804657351118e-03	1.516486698404941649e+02	1.538583688120669368e-01	0.000000000000000000e+00	7.156506428402460074e+01	1.000000000000000000e+00
2.420000000000000000e+03	1.039584359979962755e+02	1.989516697836229397e+01	-8.434192368127946607e-03	1.698532480719820796e+02	1.401701061654924141e-01	0.000000000000000000e+00	7.156506428402460074e+01	1.000000000000000000e+00
2.428000000000000000e+03	2.345903099916113277e+01	1.169969945926320243e+01	-6.361762420181665476e-03	1.282010463242317257e+02	1.684704857110145282e-01	0.000000000000000000e+00	6.921187834453812115e+01	1.000000000000000000e+00
2.439000000000000000e+03	3.097132840245745200e+01	1.063506360057072087e+01	-6.648413535777306788e-03	1.339622302474032551e+02	1.470440627970223124e-01	0.000000000000000000e+00	1.613149559216553897e+01	1.000000000000000000e+00
2.444000000000000000e+03	6.871143148067966422e+01	2.043549717521664988e+01	-7.638032479777450735e-03	1.538518327643603811e+02	1.400051272357775156e-01	0.000000000000000000e+00	1.794734295854104289e+01	1.000000000000000000e+00
2.444000000000000000e+03	3.263079699133228218e+01	2.668097629018093286e+01	-5.973341435557592664e-03	1.203944667915173596e+02	2.045049304230760479e-01	0.000000000000000000e+00	1.613149559216553897e+01	1.000000000000000000e+00
2.445000000000000000e+03	5.087000529704776852e+01	2.238245146474346825e+01	-2.308248700679534516e-03	4.673254052537942016e+01	4.762723671848164697e-01	0.000000000000000000e+00	1.794734295854104289e+01	1.000000000000000000e+00
2.446000000000000000e+03	9.393620537828341810e+01	2.188595529174711274e+01	-5.982849938742474533e-03	1.205855710039267024e+02	2.102110727479321595e-01	0.000000000000000000e+00	2.526644112123907249e+01	1.000000000000000000e+00
2.448000000000000000e+03	9.375582424390453085e+00	1.835729297239497626e+01	-3.066650873549800829e-03	6.197509207296176470e+01	2.856472779522347683e-01	0.000000000000000000e+00	1.441173071512874770e+01	1.000000000000000000e+00
2.453000000000000000e+03	4.524559680405572237e+01	2.468960200589776122e+01	-6.759023366913630843e-03	1.361852935679947905e+02	1.476651442679274284e-01	0.000000000000000000e+00	1.757148854302443297e+01	1.000000000000000000e+00
2.453000000000000000e+03	2.233038784553559353e+01	2.467164160908378889e+01	-4.837605788025881558e-03	9.756817518635041608e+01	2.357686518733812520e-01	0.000000000000000000e+00	1.441173071512874770e+01	1.000000000000000000e+00
2.458000000000000000e+03	3.693899333590803735e+01	9.205495688754504968e+00	-6.941135463510829731e-03	1.398454268312152067e+02	1.717925637480504086e-01	0.000000000000000000e+00	1.757148854302443297e+01	1.000000000000000000e+00
2.461000000000000000e+03	6.032552470156253577e+01	2.665110258032834167e+01	-1.487345869629236837e-02	2.992711907503285147e+02	9.304636373757868562e-02	0.000000000000000000e+00	1.354007764737289676e+01	1.000000000000000000e+00
2.461000000000000000e+03	9.859091719242853102e+00	1.934851727311436420e+01	-3.345096669619118061e-03	6.757136348622971411e+01	3.383226400518694055e-01	0.000000000000000000e+00	2.891715681786602588e+01	1.000000000000000000e+00
2.462000000000000000e+03	7.334944386888055590e+01	2.294823447302915653e+01	-8.382712734219850345e-03	1.688185978539782184e+02	1.973886164477813843e-01	0.000000000000000000e+00	1.352432463928467854e+01	1.000000000000000000e+00
2.463000000000000000e+03	8.687055581888573386e+01	2.265346577694721830e+01	-8.106907759221381946e-03	1.632754023056540689e+02	1.407177168557179892e-01	0.000000000000000000e+00	1.352432463928467854e+01	1.000000000000000000e+00
2.464000000000000000e+03	1.012600216288486621e+02	2.089551141861613814e+01	-7.956058992443575464e-03	1.602436070580245939e+02	1.414231582593203917e-01	0.000000000000000000e+00	1.449645231848355742e+01	1.000000000000000000e+00
2.466000000000000000e+03	5.614087322739975150e+01	8.293215545326788174e+00	-5.745786848902317487e-03	1.158210192974855062e+02	2.005938480613671526e-01	0.000000000000000000e+00	1.882878977390981845e+01	1.000000000000000000e+00
2.470000000000000000e+03	3.736575895048021323e+01	9.810828188626217639e+00	-6.584386409207521398e-03	1.326753974664659665e+02	1.541776453923217050e-01	0.000000000000000000e+00	1.883634954672720596e+01	1.000000000000000000e+00
2.470000000000000000e+03	7.090100499181206217e+00	1.886033203034643080e+01	-6.357020458812944787e-03	1.281057412299361431e+02	1.651176730680606886e-01	0.000000000000000000e+00	3.159919325617383734e+01	1.000000000000000000e+00
2.477000000000000000e+03	8.947809709272821976e+01	1.641924705236701243e+01	-7.912361933378304901e-03	1.593653729243335420e+02	2.695964859843569261e-01	0.000000000000000000e+00	6.440660645768526926e+00	1.000000000000000000e+00
2.477000000000000000e+03	9.055373154909996458e+01	2.276945335375733137e+01	-8.778702672965245368e-03	1.767773000697261807e+02	2.489726884129264128e-01	0.000000000000000000e+00	6.440660645768526926e+00	1.000000000000000000e+00
2.477000000000000000e+03	9.342516131534210899e+00	2.540417354441432352e+01	-5.641980656993833033e-03	1.137346971748378337e+02	1.856093697663947495e-01	0.000000000000000000e+00	8.063770978925165878e+01	1.000000000000000000e+00
2.483000000000000000e+03	9.028659062170015659e+01	2.563084346179823925e+01	-8.810232274145044645e-03	1.774109896719578785e+02	1.503516206396667831e-01	0.000000000000000000e+00	7.171888742267116257e+00	1.000000000000000000e+00
2.486000000000000000e+03	9.703034386467648176e+01	2.318998698725818741e+01	-9.498470701161111987e-03	1.912433731699069597e+02	1.259766078981423565e-01	0.000000000000000000e+00	7.171888742267116257e+00	1.000000000000000000e+00
2.491000000000000000e+03	1.199889394350341973e+02	1.352800338317061524e+01	-9.077804238728785086e-03	1.827887161721602922e+02	1.470363838155538394e-01	0.000000000000000000e+00	2.490885460491722370e+01	1.000000000000000000e+00
2.493000000000000000e+03	5.802122951658189720e+01	1.174967529319893522e+01	-4.007366798591347617e-03	8.088182980659722432e+01	2.873072437570254323e-01	0.000000000000000000e+00	4.683071163360415312e+01	1.000000000000000000e+00
2.495000000000000000e+03	1.124179453323541367e+01	9.558781697278243783e+00	-6.171332297874817553e-03	1.243737353547903410e+02	1.480132304988313052e-01	0.000000000000000000e+00	3.510958800963881998e+01	1.000000000000000000e+00
2.499000000000000000e+03	4.242698025380339288e+01	2.568848602749637067e+01	-7.301358923124120527e-03	1.470852856399310440e+02	1.391123964820123460e-01	0.000000000000000000e+00	1.154914148593059586e+01	1.000000000000000000e+00
2.501000000000000000e+03	5.310489586911847226e+01	2.128794206404667122e+01	-7.483346855666332155e-03	1.507429234237393416e+02	1.322420785083412431e-01	0.000000000000000000e+00	1.154914148593059586e+01	1.000000000000000000e+00
2.504000000000000000e+03	1.220450141058985416e+01	2.216916634006486220e+01	-6.343342677185470971e-03	1.278308418441336016e+02	1.644132491869568780e-01	0.000000000000000000e+00	3.042669614813334888e+01	1.000000000000000000e+00
2.507000000000000000e+03	6.002968298635993705e+01	1.559285467813965020e+01	-2.940821559198809367e-03	5.944614387265113464e+01	4.199430304043527684e-01	0.000000000000000000e+00	4.827520966117238999e+01	1.000000000000000000e+00
2.513000000000000000e+03	3.364910400735396934e+01	2.013815089031887950e+01	-5.150344501946119494e-03	1.038536740131968372e+02	1.766211708076517173e-01	0.000000000000000000e+00	1.094053172069763846e+01	1.000000000000000000e+00
2.517000000000000000e+03	1.697271755069255050e+01	6.748278749607665716e+00	-6.658462185096697926e-03	1.341641904483540486e+02	1.567946191079880869e-01	0.000000000000000000e+00	1.498488472044998154e+01	1.000000000000000000e+00
2.518000000000000000e+03	2.271782841775200623e+01	2.058809345972465721e+01	-6.690411815363951978e-03	1.348063218974659776e+02	1.164447394625538479e-01	0.000000000000000000e+00	1.094053172069763846e+01	1.000000000000000000e+00
2.519000000000000000e+03	6.902559552280182231e+01	7.097179406153156123e+00	-7.000417006103511024e-03	1.410368817097914871e+02	1.674099055022478799e-01	0.000000000000000000e+00	1.012480794164604170e+01	1.000000000000000000e+00
2.520000000000000000e+03	5.890326567074248487e+01	7.321175435866077663e+00	-7.017497428357811172e-03	1.413801681954832645e+02	1.987076958947424643e-01	0.000000000000000000e+00	1.012480794164604170e+01	1.000000000000000000e+00
2.528000000000000000e+03	9.855742679075986246e+01	1.946721891321607956e+01	-7.953440570460627509e-03	1.601909813754037941e+02	1.457989727667037272e-01	0.000000000000000000e+00	9.387286793447508160e+00	1.000000000000000000e+00
2.528000000000000000e+03	1.070254921041815805e+02	1.541591996225504957e+01	-3.537601623188921501e-03	7.144037491963263165e+01	4.077679952400108387e-01	0.000000000000000000e+00	9.387286793447508160e+00	1.000000000000000000e+00
2.542000000000000000e+03	1.674407906967022441e+01	1.646602538330318666e+01	-6.894883558917718619e-03	1.389158447899794737e+02	1.532607670731682692e-01	0.000000000000000000e+00	3.631997891312011006e+01	1.000000000000000000e+00
2.543000000000000000e+03	6.651813336369413321e+01	2.446474214628744548e+01	-7.710820632459369772e-03	1.553147467814820573e+02	1.131218952248903564e-01	0.000000000000000000e+00	1.469841506569493639e+01	1.000000000000000000e+00
2.545000000000000000e+03	5.299493740058473179e+01	1.870569913665559625e+01	-6.802194774311232442e-03	1.370529630264684897e+02	1.540283638983884762e-01	0.000000000000000000e+00	1.469841506569493639e+01	1.000000000000000000e+00
2.547000000000000000e+03	1.041550479460905194e+02	7.757601111213750400e+00	-7.557331869114261060e-03	1.522298922399818082e+02	1.823912847766181455e-01	0.000000000000000000e+00	2.769921173977021667e+01	1.000000000000000000e+00
2.547000000000000000e+03	8.233804058922598301e+01	2.482407470698457885e+01	-7.423437418651726745e-03	1.495388489701736887e+02	1.624384405832475231e-01	0.000000000000000000e+00	1.582398762997532060e+01	1.000000000000000000e+00
2.556000000000000000e+03	7.119096037209976657e+01	1.962488021075114020e+01	-7.410487919869885448e-03	1.492785867903455994e+02	1.473123768661764865e-01	0.000000000000000000e+00	1.712869559829147192e+01	1.000000000000000000e+00
2.558000000000000000e+03	8.757370452024970575e+01	2.648353032320099132e+01	-6.799609954628766523e-03	1.370010126910651991e+02	1.866151196038550175e-01	0.000000000000000000e+00	1.556630223250603962e+01	1.000000000000000000e+00
2.560000000000000000e+03	9.692655746800581085e+01	1.404030297128892890e+01	-7.952320112642246794e-03	1.601684621413291723e+02	1.380042244567395437e-01	0.000000000000000000e+00	1.556630223250603962e+01	1.000000000000000000e+00
2.560000000000000000e+03	5.501088081099641869e+01	2.524602229179617652e+01	-7.900605368374486945e-03	1.591290866180654575e+02	1.080202856092747909e-01	0.000000000000000000e+00	1.712869559829147192e+01	1.000000000000000000e+00
2.564000000000000000e+03	4.737493318436669654e+01	9.682415634391970727e+00	-7.450430892395803160e-03	1.500813703786174642e+02	1.150865033867324305e-01	0.000000000000000000e+00	1.733590344755728552e+01	1.000000000000000000e+00
2.565000000000000000e+03	2.558372641660483993e+01	2.065096639258690914e+01	-6.540961797738443530e-03	1.318026390509064356e+02	1.613700600471752455e-01	0.000000000000000000e+00	2.439602012891547389e+01	1.000000000000000000e+00
2.576000000000000000e+03	5.786206549023568613e+01	1.994160001731702181e+01	-7.271029290717631426e-03	1.464757133023077245e+02	1.437123458607552084e-01	0.000000000000000000e+00	2.108469836176846002e+01	1.000000000000000000e+00
2.576000000000000000e+03	3.680375549841431848e+01	1.888704546912240900e+01	-5.857213363629633351e-03	1.180604965237580330e+02	2.229293431147014726e-01	0.000000000000000000e+00	5.813779871792916332e+00	1.000000000000000000e+00
2.581000000000000000e+03	3.552322505967359945e+01	1.321604218988486679e+01	-6.716159817360047891e-03	1.353238115114361051e+02	2.387825163672893103e-01	0.000000000000000000e+00	5.813779871792916332e+00	1.000000000000000000e+00
2.582000000000000000e+03	1.120495199080247204e+02	1.299625515751322702e+01	-8.266373275458583497e-03	1.664803790821686391e+02	1.332816532817476807e-01	0.000000000000000000e+00	1.071196289815202718e+01	1.000000000000000000e+00
2.583000000000000000e+03	4.634610793096953785e+01	1.980286989430287647e+01	-6.762844206590137852e-03	1.362620857342194540e+02	2.713570921468038133e-01	0.000000000000000000e+00	8.817702454252906108e+00	1.000000000000000000e+00
2.583000000000000000e+03	3.970413749484055188e+01	2.560253413435386705e+01	-5.217483499040050793e-03	1.052030499256947706e+02	2.915277314682001020e-01	0.000000000000000000e+00	8.817702454252906108e+00	1.000000000000000000e+00
2.584000000000000000e+03	1.017570237927793642e+02	1.002797739944461064e+01	-9.548609385098969643e-03	1.922510726488764874e+02	1.190310443760894676e-01	0.000000000000000000e+00	1.071196289815202718e+01	1.000000000000000000e+00
2.584000000000000000e+03	2.496424480306691862e+01	2.040887929256343725e+01	-6.521595320189223048e-03	1.314134068692238770e+02	1.536089607315778149e-01	0.000000000000000000e+00	1.118767053148589419e+01	1.000000000000000000e+00
2.586000000000000000e+03	1.974514379356405414e+01	1.051317534723018632e+01	-3.508024336295864631e-03	7.084592340534065613e+01	4.051741772502357453e-01	0.000000000000000000e+00	1.118767053148589419e+01	1.000000000000000000e+00
2.592000000000000000e+03	1.113937033465852693e+02	1.154842923900534757e+01	-8.592593801609567719e-03	1.730368386541619827e+02	1.560379128686200101e-01	0.000000000000000000e+00	inf	1.000000000000000000e+00
2.598000000000000000e+03	9.013054775123843854e+01	2.374984555935074226e+01	-6.989790931358722849e-03	1.408233162720331677e+02	1.629703176772656636e-01	0.000000000000000000e+00	2.495048699007440263e+01	1.000000000000000000e+00
2.599000000000000000e+03	3.814574662135280647e+01	1.108087298042452673e+01	-6.955099153165004294e-03	1.401260724661593429e+02	1.508395697465938490e-01	0.000000000000000000e+00	1.861306782635525181e+01	1.000000000000000000e+00
2.600000000000000000e+03	1.211780777971393519e+02	1.262522663630356234e+01	-7.904971950493730817e-03	1.592168472487970803e+02	2.368176094069512905e-01	0.000000000000000000e+00	9.550091089424293855e+00	1.000000000000000000e+00
2.601000000000000000e+03	1.147478853297044168e+02	1.968616599647684851e+01	-7.785150752328518289e-03	1.568086516306144915e+02	1.561522589163681918e-01	0.000000000000000000e+00	9.550091089424293855e+00	1.000000000000000000e+00
2.604000000000000000e+03	1.336772560715610680e+01	1.254755253362221445e+01	-6.063706514807762696e-03	1.222106461589355177e+02	1.827658194074415210e-01	0.000000000000000000e+00	2.482139146566407462e+01	1.000000000000000000e+00
2.604000000000000000e+03	5.134083537919153883e+01	2.420855086271806300e+01	-5.433962689860762779e-03	1.095539014172925789e+02	1.726843894063742058e-01	0.000000000000000000e+00	1.347374705874959488e+01	1.000000000000000000e+00
2.607000000000000000e+03	1.140809752512031565e+02	9.108946171093220912e+00	-7.886190797578128062e-03	1.588393790641324017e+02	1.717036784127127236e-01	0.000000000000000000e+00	6.453156756970126651e+01	1.000000000000000000e+00
2.609000000000000000e+03	3.796542745454836876e+01	2.258364389536391315e+01	-7.355763802545405537e-03	1.481787281545805683e+02	1.218176169784898066e-01	0.000000000000000000e+00	1.347374705874959488e+01	1.000000000000000000e+00
2.613000000000000000e+03	1.597781240313516271e+01	1.330014599163849454e+01	-6.027016563669326116e-03	1.214732425866470180e+02	1.533259243674905958e-01	0.000000000000000000e+00	7.119508958963797873e+00	1.000000000000000000e+00
2.615000000000000000e+03	6.989804727322339772e+01	2.135161128477817982e+01	-6.817710098739344221e-03	1.373647937949351956e+02	1.536945749727088861e-01	0.000000000000000000e+00	1.991267958857419273e+01	1.000000000000000000e+00
2.615000000000000000e+03	7.650450100361220862e+00	2.649315766602643407e+01	-7.353906867380179298e-03	1.481414070194506962e+02	2.274905458884626253e-01	0.000000000000000000e+00	9.046139133620920703e+00	1.000000000000000000e+00
2.615000000000000000e+03	4.841869475445926696e+01	1.434057278290513437e+01	-2.840403164536551509e-03	5.742791052401492635e+01	3.783388034590945415e-01	0.000000000000000000e+00	2.259462868692657267e+01	1.000000000000000000e+00
2.616000000000000000e+03	1.412346272302819550e+01	2.017392188852755197e+01	-7.413619499751455261e-03	1.493415260453711539e+02	2.180158597443005997e-01	0.000000000000000000e+00	7.119508958963797873e+00	1.000000000000000000e+00
2.617000000000000000e+03	8.427269689329112623e+01	7.571761623134335650e+00	-8.028735248567300808e-03	1.617042721508719580e+02	1.289282400072696566e-01	0.000000000000000000e+00	1.991267958857419273e+01	1.000000000000000000e+00
2.625000000000000000e+03	9.120483049293969202e+01	5.628899436607911255e+00	-3.550315440339222618e-03	7.169590031263957997e+01	3.022401879327685226e-01	0.000000000000000000e+00	inf	1.000000000000000000e+00
2.631000000000000000e+03	6.542035140946343574e+01	2.081519933085911234e+01	-6.805078903883450721e-03	1.371109289649204470e+02	1.716776511456835630e-01	0.000000000000000000e+00	inf	1.000000000000000000e+00
2.647000000000000000e+03	2.245243065882355893e+01	1.282602682135114769e+01	-7.650104307794088412e-03	1.540944553034292710e+02	2.164700691570896618e-01	0.000000000000000000e+00	6.433688343910382912e+00	1.000000000000000000e+00
2.647000000000000000e+03	1.970870828387026563e+01	2.048905525752616086e+01	-6.461924685242926604e-03	1.302141319177773937e+02	1.944968955297561308e-01	0.000000000000000000e+00	8.139411359824872960e+00	1.000000000000000000e+00
2.649000000000000000e+03	2.111759010296848160e+01	6.299858541645347643e+00	-6.581414536751181536e-03	1.326156680501627818e+02	2.399175983496166786e-01	0.000000000000000000e+00	6.661281537706813971e+00	1.000000000000000000e+00
2.649000000000000000e+03	2.875010365473827179e+01	1.151010108518860342e+01	-6.934905117779990510e-03	1.397202078255757840e+02	2.252544140314269860e-01	0.000000000000000000e+00	6.433688343910382912e+00	1.000000000000000000e+00
2.650000000000000000e+03	6.096885609372821868e+00	2.618771666365482531e+01	-7.145338366530394787e-03	1.439495465012073794e+02	1.418347023502668502e-01	0.000000000000000000e+00	1.475657339437794491e+01	1.000000000000000000e+00
2.652000000000000000e+03	6.652474217409937296e+01	2.718087051115504238e+01	4.930365208542402886e-03	-9.943247660758171946e+01	3.387604906304474417e-01	0.000000000000000000e+00	3.749742214094188597e+01	1.000000000000000000e+00
2.654000000000000000e+03	2.908750768056012959e+01	2.505716132867400248e+01	-6.235751975813923036e-03	1.256684577287377635e+02	2.161150791699956164e-01	0.000000000000000000e+00	1.138716738941951512e+01	1.000000000000000000e+00
2.657000000000000000e+03	1.780642491075170852e+01	2.660788783434508531e+01	-7.267521418310302073e-03	1.464052112284691134e+02	9.706379715006596687e-02	0.000000000000000000e+00	1.138716738941951512e+01	1.000000000000000000e+00
2.663000000000000000e+03	8.556832599230357062e+01	2.051461266212415069e+01	-8.907185126347751461e-03	1.793595717043536126e+02	1.206667845453652799e-01	0.000000000000000000e+00	1.367695468653275626e+01	1.000000000000000000e+00
2.664000000000000000e+03	6.436804857512927924e+01	1.565998189335087432e+01	-6.547253645101852419e-03	1.319290941313333860e+02	1.656166232970902596e-01	0.000000000000000000e+00	1.397507353008592546e+01	1.000000000000000000e+00
2.665000000000000000e+03	7.705860806753054248e+01	9.807428609430045796e+00	-7.682695820852320813e-03	1.547494874691780922e+02	1.309586471413112241e-01	0.000000000000000000e+00	1.367695468653275626e+01	1.000000000000000000e+00
2.665000000000000000e+03	1.182163630467383229e+02	1.287258033234692078e+01	-6.800356997679021451e-03	1.370160269442004051e+02	1.770910544705682765e-01	0.000000000000000000e+00	3.353050822217141302e+01	1.000000000000000000e+00
2.670000000000000000e+03	1.728144800199961040e+01	9.542965905029983986e+00	-1.711958707062567753e-02	3.444144257686165815e+02	8.422602372214882394e-02	0.000000000000000000e+00	8.818108169480227687e+00	1.000000000000000000e+00
2.672000000000000000e+03	2.140978717404832210e+01	1.733500333879415223e+01	-9.565909867061222344e-03	1.925987819481650547e+02	2.183654951558315904e-01	0.000000000000000000e+00	7.933279699341438729e+00	1.000000000000000000e+00
2.675000000000000000e+03	5.062758162029422948e+01	1.604579965160570509e+01	-7.493765576751309360e-03	1.509523214171504435e+02	1.333419139326359470e-01	0.000000000000000000e+00	2.070956450920880698e+01	1.000000000000000000e+00
2.675000000000000000e+03	1.579434496309492708e+01	2.293890693926996960e+01	-6.019499486739089342e-03	1.213221625440323663e+02	3.012898111382944499e-01	0.000000000000000000e+00	7.933279699341438729e+00	1.000000000000000000e+00
2.676000000000000000e+03	7.194407082839417455e+01	2.029798075657960155e+01	-8.109305794128610773e-03	1.633235985951610019e+02	1.408860952634559682e-01	0.000000000000000000e+00	2.173646144864748919e+01	1.000000000000000000e+00
2.676000000000000000e+03	3.021345851095304269e+01	1.256016630345459539e+01	-4.428192226027960303e-03	8.933968172170929734e+01	2.427756814637048732e-01	0.000000000000000000e+00	1.001517337454963830e+01	1.000000000000000000e+00
2.685000000000000000e+03	5.705581011151640070e+01	2.118121091515891763e+01	-7.332369182350289422e-03	1.477085373811145814e+02	1.395399205465233106e-01	0.000000000000000000e+00	1.785817678104884365e+01	1.000000000000000000e+00
2.687000000000000000e+03	6.898395628846338923e+01	7.890845731140196939e+00	-7.098697586043666019e-03	1.430121487375672018e+02	1.613330780296841072e-01	0.000000000000000000e+00	1.785817678104884365e+01	1.000000000000000000e+00
2.688000000000000000e+03	1.851740587286110440e+01	2.308957364184095695e+01	-7.208470907878612374e-03	1.452183996905226593e+02	2.970101238881689421e-01	0.000000000000000000e+00	1.513158927076781168e+01	1.000000000000000000e+00
2.689000000000000000e+03	9.146791081859657879e+01	1.195870882021583625e+01	-7.777087457760709782e-03	1.566465935729113994e+02	1.537956811827271286e-01	0.000000000000000000e+00	2.284897637585896035e+01	1.000000000000000000e+00
2.690000000000000000e+03	2.410679686639403840e+01	9.028147605317190738e+00	-8.545560068734144032e-03	1.720915432377266256e+02	1.615825159544428402e-01	0.000000000000000000e+00	1.513158927076781168e+01	1.000000000000000000e+00
2.703000000000000000e+03	3.027000699490272595e+01	1.835649381977677308e+01	-3.927386109837822589e-03	7.927435844806606724e+01	2.594685220631564038e-01	0.000000000000000000e+00	2.239667646575097848e+01	1.000000000000000000e+00
2.703000000000000000e+03	1.031270561992430324e+01	8.191985049560273069e+00	-8.325688193377230387e-03	1.676725047461733595e+02	1.080729282213500619e-01	0.000000000000000000e+00	2.239667646575097848e+01	1.000000000000000000e+00
2.704000000000000000e+03	1.072864121579721228e+02	1.818420976107987030e+01	-6.534053367054259119e-03	1.316637917287553705e+02	1.907737545319350136e-01	0.000000000000000000e+00	1.423977632680268002e+01	1.000000000000000000e+00
2.707000000000000000e+03	1.206692698604921503e+02	1.331899141536604070e+01	-8.321666444082935488e-03	1.675916746495272207e+02	1.495040135586812591e-01	0.000000000000000000e+00	6.861131157690091520e+00	1.000000000000000000e+00
2.711000000000000000e+03	1.142569990563230817e+02	1.575987320214448673e+01	-8.161482383813676439e-03	1.643722564000849218e+02	1.319692753680477004e-01	0.000000000000000000e+00	6.861131157690091520e+00	1.000000000000000000e+00
2.714000000000000000e+03	1.729922495010447392e+01	9.574896354459859538e+00	6.271609900090645284e-03	-1.263891390225540619e+02	1.622106357902577400e-01	0.000000000000000000e+00	1.115031528926943771e+01	1.000000000000000000e+00
2.715000000000000000e+03	2.338423293949857396e+01	1.891846145666393042e+01	-6.400307741911069950e-03	1.289757395864556599e+02	1.258364854753701856e-01	0.000000000000000000e+00	1.115031528926943771e+01	1.000000000000000000e+00
2.720000000000000000e+03	5.401925250212662633e+01	1.463569387451259374e+01	-3.920955715174197047e-03	7.914511881026194828e+01	3.303458664019505164e-01	0.000000000000000000e+00	1.777175586782938410e+01	1.000000000000000000e+00
2.723000000000000000e+03	6.826492436091277227e+01	2.526095339687328689e+01	-6.782602696787883891e-03	1.366591966815704211e+02	2.272145398987044373e-01	0.000000000000000000e+00	1.383823951703876354e+01	1.000000000000000000e+00
2.726000000000000000e+03	2.987388633107217117e+01	1.099478400693647906e+01	-5.415588240906801278e-03	1.091846072678847435e+02	2.624434368876199519e-01	0.000000000000000000e+00	1.092086319602305622e+01	1.000000000000000000e+00
2.726000000000000000e+03	6.038668339811625430e+01	1.388421430946127799e+01	-8.068215801345608035e-03	1.624977619144532923e+02	1.426869351829973542e-01	0.000000000000000000e+00	1.383823951703876354e+01	1.000000000000000000e+00
2.726000000000000000e+03	8.918133906044029402e+01	2.305251601176330212e+01	-7.247543277850082739e-03	1.460036856966562766e+02	1.744341127893288546e-01	0.000000000000000000e+00	2.103267932448365940e+01	1.000000000000000000e+00
2.727000000000000000e+03	4.000048182500889027e+01	6.906102477588482280e+00	-6.900616333121304020e-03	1.390310634819012989e+02	1.521850038181822296e-01	0.000000000000000000e+00	1.092086319602305622e+01	1.000000000000000000e+00
2.734000000000000000e+03	2.151567413652015048e+01	1.494435087837063669e+01	-6.793650531319350531e-03	1.368812387502234174e+02	1.182732832229347331e-01	0.000000000000000000e+00	3.437117573121443570e+01	1.000000000000000000e+00
2.736000000000000000e+03	5.419492988858285543e+01	2.559535856014896638e+01	-7.384542569364035969e-03	1.487571308179704488e+02	1.550529616935113486e-01	0.000000000000000000e+00	3.437117573121443570e+01	1.000000000000000000e+00
2.739000000000000000e+03	1.045654080866013516e+02	1.795196718520533707e+01	-1.399412361649389133e-02	2.815981001911345061e+02	1.104035181103494301e-01	0.000000000000000000e+00	5.094709516358728507e+01	1.000000000000000000e+00
2.745000000000000000e+03	2.803835983738178328e+01	1.327132757311741784e+01	-8.304545422252210610e-03	1.672475721836621290e+02	9.724561840098289167e-02	0.000000000000000000e+00	3.788770758215886048e+01	1.000000000000000000e+00
2.747000000000000000e+03	6.592130401316161681e+01	1.267055606419975788e+01	-7.219975652338218169e-03	1.454496248461727816e+02	1.898055699420848619e-01	0.000000000000000000e+00	3.788770758215886048e+01	1.000000000000000000e+00
2.754000000000000000e+03	8.504799020433451062e+01	1.389844685298964500e+01	-7.270971484956414640e-03	1.464745515080425946e+02	1.971687119546806644e-01	0.000000000000000000e+00	5.743811395237711892e+00	1.000000000000000000e+00
2.759000000000000000e+03	8.026437938591327281e+01	1.071907004582351597e+01	-4.739887721686652199e-03	9.560421369390284951e+01	3.645505614733997035e-01	0.000000000000000000e+00	4.910064645470580302e+00	1.000000000000000000e+00
2.762000000000000000e+03	8.296325925831220616e+01	1.482087236395880758e+01	-7.328770383431537465e-03	1.476362078441080428e+02	2.237303973056167239e-01	0.000000000000000000e+00	4.910064645470580302e+00	1.000000000000000000e+00
2.764000000000000000e+03	4.408628420142478177e+01	1.100379262382133660e+01	-7.296029503705516416e-03	1.469781736706979984e+02	1.637947343207818429e-01	0.000000000000000000e+00	2.834483851538895038e+01	1.000000000000000000e+00
2.769000000000000000e+03	7.176894525961819227e+01	1.709478164044737269e+01	-7.603590463878690149e-03	1.531596087419098069e+02	1.863132547916153126e-01	0.000000000000000000e+00	2.834483851538895038e+01	1.000000000000000000e+00
2.772000000000000000e+03	3.111171821091600265e+01	6.109242729806735994e+00	-7.100369100256740014e-03	1.430457432372491837e+02	1.652086992439183444e-01	0.000000000000000000e+00	4.211522499580075163e+01	1.000000000000000000e+00
2.778000000000000000e+03	6.352281662744776014e+01	7.646199883325273561e+00	-7.645111688947522736e-03	1.539941124341067962e+02	1.363113062769385486e-01	0.000000000000000000e+00	4.020018334588505837e+01	1.000000000000000000e+00
2.782000000000000000e+03	2.381200635735365267e+01	1.389970200096803232e+01	-3.118269853108104461e-03	6.301254289377531848e+01	3.268718869858221465e-01	0.000000000000000000e+00	3.544942620163026703e+01	1.000000000000000000e+00
2.786000000000000000e+03	5.911499936876042227e+01	1.711847544148775668e+01	-5.617592710994698257e-03	1.132445422974795690e+02	1.806541690041360004e-01	0.000000000000000000e+00	3.544942620163026703e+01	1.000000000000000000e+00
2.790000000000000000e+03	9.314956861981089276e+01	6.118645831934239609e+00	-7.578431730834538776e-03	1.526539623988277583e+02	1.520348325419680346e-01	0.000000000000000000e+00	3.576797667668329694e+01	1.000000000000000000e+00
2.792000000000000000e+03	4.099811676183252729e+01	2.714793859025462908e+01	-5.550742561762086504e-03	1.119009717196352938e+02	1.867220968829833572e-01	0.000000000000000000e+00	2.060023991469405402e+01	1.000000000000000000e+00
2.797000000000000000e+03	4.848260711925345845e+01	7.955432536259823273e+00	-7.034972346914565230e-03	1.417313833639248912e+02	1.236444295689049788e-01	0.000000000000000000e+00	2.060023991469405402e+01	1.000000000000000000e+00
2.806000000000000000e+03	6.209527402854479305e+01	1.919913084449430585e+01	-8.305543422039263213e-03	1.672676302264035542e+02	1.315430752450964524e-01	0.000000000000000000e+00	1.688067641140574437e+01	1.000000000000000000e+00
2.806000000000000000e+03	2.699638759905160867e+01	2.170391656906741673e+01	-6.885101112524085777e-03	1.387192348002531901e+02	1.435385557262320866e-01	0.000000000000000000e+00	3.518814829053222581e+01	1.000000000000000000e+00
2.811000000000000000e+03	9.379699120678584734e+01	1.472313002482214728e+01	-7.226715201606241992e-03	1.455850779484977977e+02	1.576161456232774150e-01	0.000000000000000000e+00	3.201614366826350988e+01	1.000000000000000000e+00
2.815000000000000000e+03	5.782932871222369897e+01	1.968658543628811231e+01	-7.352608286039864598e-03	1.481153078154576974e+02	1.706979854989326695e-01	0.000000000000000000e+00	3.145505847446913350e+01	1.000000000000000000e+00
2.818000000000000000e+03	2.878992249386827851e+01	7.598012728246318126e+00	-6.958897928008737042e-03	1.402024211680019619e+02	1.509105571623559072e-01	0.000000000000000000e+00	3.145505847446913350e+01	1.000000000000000000e+00
2.822000000000000000e+03	1.074648642632718492e+02	8.666931985624049872e+00	-3.712133421449032196e-03	7.494815750100856633e+01	3.462738001192763315e-01	0.000000000000000000e+00	8.982964531925649254e+00	1.000000000000000000e+00
2.824000000000000000e+03	8.353764542533691895e+01	1.988829185702157432e+01	-6.982492000045150381e-03	1.406766205731425146e+02	1.573990639937070668e-01	0.000000000000000000e+00	2.642783984138391062e+01	1.000000000000000000e+00
2.825000000000000000e+03	1.661339096342471677e+01	1.709433048191804616e+01	-6.472512268682869933e-03	1.304269237479179822e+02	1.484825070777312517e-01	0.000000000000000000e+00	6.698255038029192576e+01	1.000000000000000000e+00
2.827000000000000000e+03	1.162369560161736075e+02	6.731975122924739985e+00	-8.096903319886271030e-03	1.630743306477328645e+02	1.686450483492989427e-01	0.000000000000000000e+00	8.982964531925649254e+00	1.000000000000000000e+00
2.831000000000000000e+03	1.100167700120680365e+02	2.159205568669505482e+01	-7.193699198718763246e-03	1.449215142827940213e+02	1.874454320736781421e-01	0.000000000000000000e+00	1.610939813548026578e+01	1.000000000000000000e+00
2.832000000000000000e+03	4.197305276172582467e+01	2.404376610616196430e+01	-6.333604948325123780e-03	1.276351305982803979e+02	1.661383068531595564e-01	0.000000000000000000e+00	6.504287052654430568e+01	1.000000000000000000e+00
2.837000000000000000e+03	1.064373860493615638e+02	1.538785829048925713e+01	-7.940368793877331660e-03	1.599282616265464014e+02	1.428197493366530901e-01	0.000000000000000000e+00	3.307029981670395813e+01	1.000000000000000000e+00
2.840000000000000000e+03	7.345876048917965306e+01	1.784854643164128873e+01	2.489596941474106744e-03	-5.037732162867339980e+01	4.923269878104503672e-01	0.000000000000000000e+00	3.307029981670395813e+01	1.000000000000000000e+00
2.843000000000000000e+03	3.279439881530461065e+01	1.899153003202099299e+01	-6.239712033558978202e-03	1.257480479336048660e+02	1.881740132702351964e-01	0.000000000000000000e+00	1.727589619669242893e+01	1.000000000000000000e+00
2.844000000000000000e+03	9.243402197177029933e+00	1.937129601132433976e+01	-6.897528187390840684e-03	1.389689971770212935e+02	1.269785159349426928e-01	0.000000000000000000e+00	2.355405833197525567e+01	1.000000000000000000e+00
2.846000000000000000e+03	5.007028347223512554e+01	1.897156207456997734e+01	-7.651033593443237919e-03	1.541131323126946597e+02	1.337960327732125032e-01	0.000000000000000000e+00	1.416125039166130684e+01	1.000000000000000000e+00
2.848000000000000000e+03	1.122553909331267761e+02	1.971550105804868736e+01	-4.732679442340069140e-03	9.545933994031925351e+01	2.545325137412183247e-01	0.000000000000000000e+00	3.334675066120568232e+01	1.000000000000000000e+00
2.850000000000000000e+03	1.960375736575322847e+01	1.096235201933145831e+01	-6.416143484054452790e-03	1.292940101881882526e+02	1.988115072583561682e-01	0.000000000000000000e+00	4.301226013870259379e+00	1.000000000000000000e+00
2.851000000000000000e+03	3.713844017504845141e+01	1.320021547327010225e+01	-7.539905242171258265e-03	1.518796476481527691e+02	1.253881801740336366e-01	0.000000000000000000e+00	1.416125039166130684e+01	1.000000000000000000e+00
2.852000000000000000e+03	8.151842925909545556e+01	6.783178501378856140e+00	-7.609794887223181661e-03	1.532843067531160841e+02	1.744889513742177156e-01	0.000000000000000000e+00	3.334675066120568232e+01	1.000000000000000000e+00
2.859000000000000000e+03	1.146911586110378920e+02	9.733441003260828950e+00	-7.658875735806034910e-03	1.542707455995290502e+02	1.890461328832812038e-01	0.000000000000000000e+00	1.339469210392210208e+01	1.000000000000000000e+00
2.859000000000000000e+03	2.016426152301776753e+01	2.055995977491054205e+01	2.113888119216345094e-03	-4.282623423071440527e+01	4.485482943775651599e-01	0.000000000000000000e+00	1.083644909249109922e+01	1.000000000000000000e+00
2.860000000000000000e+03	9.076526547690448865e+01	1.661805572618815674e+01	-6.951950399497782221e-03	1.400627880482078069e+02	1.959768237119365875e-01	0.000000000000000000e+00	1.444889417726748349e+01	1.000000000000000000e+00
2.861000000000000000e+03	8.292402284605783436e+00	2.413117188728528006e+01	-6.695491966299263291e-03	1.349084240080228767e+02	1.396581949291686442e-01	0.000000000000000000e+00	1.239736253112894993e+01	1.000000000000000000e+00
2.863000000000000000e+03	1.015725700359478907e+02	7.027815316586639049e+00	-8.343731968183304426e-03	1.680351529260350389e+02	1.265266872393346897e-01	0.000000000000000000e+00	1.339469210392210208e+01	1.000000000000000000e+00
2.864000000000000000e+03	1.930242928513415634e+01	9.757836181473200199e+00	-2.495068406559984488e-03	5.048728846631662037e+01	4.762185824555764668e-01	0.000000000000000000e+00	1.083644909249109922e+01	1.000000000000000000e+00
2.868000000000000000e+03	1.034863076040503245e+02	2.225111333119214763e+01	-8.769517822268887638e-03	1.765927007038432635e+02	1.042204681390566101e-01	0.000000000000000000e+00	1.534311552198765760e+01	1.000000000000000000e+00
2.870000000000000000e+03	3.841871323999408361e+01	2.395899676537689160e+01	-5.799026032250098085e-03	1.168910333685930709e+02	2.290915274918280398e-01	0.000000000000000000e+00	8.790379384679667396e+00	1.000000000000000000e+00
2.873000000000000000e+03	1.160568971809311201e+01	1.811497879487550833e+01	-7.325550484894368698e-03	1.475714935392359450e+02	1.221596467119259177e-01	0.000000000000000000e+00	1.870471627784828428e+01	1.000000000000000000e+00
2.873000000000000000e+03	2.969617373100221869e+01	2.286900858164404582e+01	-6.329238804243048078e-03	1.275473787713264500e+02	1.648009068533542454e-01	0.000000000000000000e+00	8.790379384679667396e+00	1.000000000000000000e+00
2.874000000000000000e+03	7.902755032286701464e+01	1.470853498949783322e+01	-7.122834392811487093e-03	1.434972561575000327e+02	1.604715285388358392e-01	0.000000000000000000e+00	3.615753916731869566e+01	1.000000000000000000e+00
2.875000000000000000e+03	1.150182327362759196e+02	1.817817734186276013e+01	-8.012175156100110121e-03	1.613714433799461290e+02	1.270895499264980133e-01	0.000000000000000000e+00	1.087402084404093294e+01	1.000000000000000000e+00
2.880000000000000000e+03	2.957808081159410207e+01	1.510933196004961054e+01	-6.553562396562558588e-03	1.320558889544240913e+02	1.281943115583860093e-01	0.000000000000000000e+00	6.242928181968547818e+01	1.000000000000000000e+00
2.880000000000000000e+03	1.124320905649782389e+02	7.616160584326707728e+00	-3.688610577245720560e-03	7.447538965020223145e+01	3.292768043593223837e-01	0.000000000000000000e+00	1.087402084404093294e+01	1.000000000000000000e+00
2.883000000000000000e+03	9.149983210907987541e+01	7.165029298768947896e+00	-7.704617490176472738e-03	1.551900745173636551e+02	1.303569761566691909e-01	0.000000000000000000e+00	2.093711927418233998e+01	1.000000000000000000e+00
2.887000000000000000e+03	5.884851284181685571e+00	8.105451835456822351e+00	-2.988750790279679891e-03	6.040943723008080468e+01	3.931515793578885809e-01	0.000000000000000000e+00	1.420438175630693856e+01	1.000000000000000000e+00
2.888000000000000000e+03	2.646994734363671142e+01	1.961504889219557768e+01	-6.462618020839595509e-03	1.302280667454322440e+02	1.651397350881355086e-01	0.000000000000000000e+00	1.974705501131218099e+01	1.000000000000000000e+00
2.890000000000000000e+03	6.902633803692866721e+00	2.227332322892602079e+01	-7.170951877579438867e-03	1.444643330833740151e+02	1.213021546671166906e-01	0.000000000000000000e+00	1.420438175630693856e+01	1.000000000000000000e+00
2.894000000000000000e+03	8.244054188500899727e+01	2.356182750606962628e+01	-5.888290671603415259e-03	1.186850958269980225e+02	2.013772421910359212e-01	0.000000000000000000e+00	2.669593363895193860e+01	1.000000000000000000e+00
2.897000000000000000e+03	3.926167254677256579e+01	1.848395120087777244e+01	-5.211987243950782708e-03	1.050925848525268407e+02	1.893729121376661606e-01	0.000000000000000000e+00	4.347642562469140159e+01	1.000000000000000000e+00
2.899000000000000000e+03	1.028983733679478547e+02	6.411025662686286708e+00	-8.002370074228411581e-03	1.611743784568697606e+02	2.104771647304971571e-01	0.000000000000000000e+00	2.669593363895193860e+01	1.000000000000000000e+00
2.908000000000000000e+03	7.633064784045639151e+00	2.434852495229380764e+01	-5.738821326714002927e-03	1.156810245363821821e+02	1.534497591407297801e-01	0.000000000000000000e+00	4.184338283212611032e+01	1.000000000000000000e+00
2.912000000000000000e+03	4.844941900367935261e+01	1.513473555524033998e+01	-6.334312465328972332e-03	1.276493504473100131e+02	1.689911156691619176e-01	0.000000000000000000e+00	3.979948543257519589e+01	1.000000000000000000e+00
2.914000000000000000e+03	8.670610864511428417e+01	2.610855614684335890e+01	-3.434328375695058777e-03	6.936476404360642789e+01	3.557195684634649746e-01	0.000000000000000000e+00	8.350688411632068764e+00	1.000000000000000000e+00
2.915000000000000000e+03	8.597875618611647397e+00	2.463262725000350173e+01	-7.213533484702112919e-03	1.453201485923009386e+02	1.347134974432016019e-01	0.000000000000000000e+00	4.096773677929236612e+01	1.000000000000000000e+00
2.917000000000000000e+03	1.172156137726362175e+02	1.749208104600725022e+01	-7.549031618609651668e-03	1.520630717841601722e+02	2.011947850448227992e-01	0.000000000000000000e+00	2.418433813659076392e+01	1.000000000000000000e+00
2.919000000000000000e+03	7.836051819812452379e+01	2.581680790044009655e+01	-3.555814384809619522e-03	7.180641943764432256e+01	3.174961780059916139e-01	0.000000000000000000e+00	8.350688411632068764e+00	1.000000000000000000e+00
2.921000000000000000e+03	9.392897159485670500e+01	1.096410224786316334e+01	-7.098015916806951590e-03	1.429984483832556066e+02	1.637062402988912480e-01	0.000000000000000000e+00	2.151696089991132155e+01	1.000000000000000000e+00
2.927000000000000000e+03	1.633625423682635258e+01	1.710504802754773834e+01	-6.955403908289431274e-03	1.401321975088604859e+02	1.253588619046220876e-01	0.000000000000000000e+00	inf	1.000000000000000000e+00
2.936000000000000000e+03	1.557022983499684265e+01	1.959530584739735559e+01	-6.291875467972770503e-03	1.267964413406833160e+02	1.776854679595135655e-01	0.000000000000000000e+00	1.434628811020543893e+01	1.000000000000000000e+00
2.936000000000000000e+03	8.076803508780355401e+01	2.513891062076683269e+01	-4.720417051550402157e-03	9.521288742423439544e+01	2.633168581016905874e-01	0.000000000000000000e+00	5.746891100142912023e+01	1.000000000000000000e+00
2.940000000000000000e+03	2.553282014110503795e+01	9.272381022830389341e+00	-3.970663885231044861e-03	8.014416571641724829e+01	2.474348391102051403e-01	0.000000000000000000e+00	9.760108949084369101e+00	1.000000000000000000e+00
2.945000000000000000e+03	1.129033369865877034e+01	2.093850900133479698e+01	-6.970301203406890217e-03	1.404316069737464261e+02	1.123196601057244726e-01	0.000000000000000000e+00	1.841051227082258634e+01	1.000000000000000000e+00
2.945000000000000000e+03	3.094910564347092574e+01	1.739171461955234577e+01	-6.587906610221349289e-03	1.327461473236400877e+02	1.472505905184351427e-01	0.000000000000000000e+00	9.760108949084369101e+00	1.000000000000000000e+00
2.949000000000000000e+03	6.856967821012615616e+01	2.651535107021529925e+01	-8.471704238691292466e-03	1.706071707810166345e+02	1.145734647559338848e-01	0.000000000000000000e+00	2.953522246985390254e+01	1.000000000000000000e+00
2.950000000000000000e+03	9.188393872215131353e+01	8.383207702119310767e+00	-7.459632716494052351e-03	1.502663108800647649e+02	1.795789306354333981e-01	0.000000000000000000e+00	2.953522246985390254e+01	1.000000000000000000e+00
2.951000000000000000e+03	3.153270643239230608e+01	1.713290660698750756e+01	-6.125044263467352597e-03	1.234434271677478137e+02	1.554933884331813898e-01	0.000000000000000000e+00	3.820690438350388263e+01	1.000000000000000000e+00
2.957000000000000000e+03	7.609522913096436980e+01	8.350602320941144185e+00	-7.338900671006730846e-03	1.478398088306035447e+02	2.047821457868689299e-01	0.000000000000000000e+00	1.456225269476081330e+01	1.000000000000000000e+00
2.958000000000000000e+03	9.053292536698681658e+01	6.450041629352512018e+00	-7.447913915489068684e-03	1.500307835638411120e+02	1.727761092447027691e-01	0.000000000000000000e+00	1.456225269476081330e+01	1.000000000000000000e+00
2.961000000000000000e+03	6.576851946405438021e+00	9.540154073356276854e+00	-7.213346646810089684e-03	1.453163934788504719e+02	1.649471904177289838e-01	0.000000000000000000e+00	1.226046016069543398e+01	1.000000000000000000e+00
2.963000000000000000e+03	6.911680132567215651e+01	1.378584388005311112e+01	-8.637213649341413460e-03	1.739336192191805708e+02	1.227905603032407589e-01	0.000000000000000000e+00	2.263767575557083944e+01	1.000000000000000000e+00
2.964000000000000000e+03	9.650304655666283793e+01	1.551211931388881382e+01	-6.713274887731262609e-03	1.352658294932524257e+02	1.750375373869866857e-01	0.000000000000000000e+00	1.207587328678419958e+01	1.000000000000000000e+00
2.965000000000000000e+03	1.546733395461780347e+01	1.798279661071696367e+01	-6.725790339620305557e-03	1.355173680929350155e+02	1.711622211175012342e-01	0.000000000000000000e+00	1.226046016069543398e+01	1.000000000000000000e+00
2.969000000000000000e+03	1.070542598400542573e+02	9.638567246625537877e+00	-7.688153300887783093e-03	1.548591732318725747e+02	1.323818133848625456e-01	0.000000000000000000e+00	1.207587328678419958e+01	1.000000000000000000e+00
2.976000000000000000e+03	7.691911017084866842e+01	2.243383071888726477e+01	-8.316878857916598644e-03	1.674954525769391296e+02	1.296234672011775668e-01	0.000000000000000000e+00	4.446849747181619961e+01	1.000000000000000000e+00
2.979000000000000000e+03	5.759993735405829263e+00	9.663916190850780907e+00	-6.134305264895435067e-03	1.236295570295802833e+02	2.010066936715664276e-01	0.000000000000000000e+00	3.682159560641964902e+01	1.000000000000000000e+00
2.979000000000000000e+03	1.213345597364999691e+02	2.026240094060533536e+01	-6.805920623655168332e-03	1.371278460538582067e+02	1.965299907098896348e-01	0.000000000000000000e+00	4.446849747181619961e+01	1.000000000000000000e+00
2.982000000000000000e+03	5.314205525309768063e+01	2.135815815223153535e+01	-6.401271825952947574e-03	1.289951159822917930e+02	1.591855230593974824e-01	0.000000000000000000e+00	1.224760522323428269e+01	1.000000000000000000e+00
2.983000000000000000e+03	4.073921624117487283e+01	2.116538983098068627e+01	-6.428122069329006601e-03	1.295347587119213699e+02	1.304453506786942274e-01	0.000000000000000000e+00	1.240433695049244456e+01	1.000000000000000000e+00
2.983000000000000000e+03	5.801750545543879412e+01	1.012277569195508597e+01	-6.886348290809121177e-03	1.387443008931241195e+02	1.659411405589825694e-01	0.000000000000000000e+00	1.224760522323428269e+01	1.000000000000000000e+00
2.986000000000000000e+03	1.113488869314118546e+02	1.859741231477682177e+01	-7.115494890894808432e-03	1.433497450607488872e+02	1.607566662894136522e-01	0.000000000000000000e+00	4.818447671765899543e+01	1.000000000000000000e+00
2.989000000000000000e+03	6.420889133084473599e+01	8.619205495255867433e+00	-7.971210647692929946e-03	1.605481287147801766e+02	1.272801048604715879e-01	0.000000000000000000e+00	4.729713898847472819e+01	1.000000000000000000e+00
2.993000000000000000e+03	1.109173490156240121e+02	1.605824691228531265e+01	-7.147355589432269687e-03	1.439900891382998225e+02	1.617555831195115479e-01	0.000000000000000000e+00	3.107029647445678577e+01	1.000000000000000000e+00
2.997000000000000000e+03	8.029484528646365504e+01	1.080224193053332193e+01	-8.124530020220399607e-03	1.636295787983794412e+02	1.372824394360865341e-01	0.000000000000000000e+00	3.107029647445678577e+01	1.000000000000000000e+00
3.003000000000000000e+03	9.460226936238386486e+01	1.693512002931863947e+01	-8.819492757542195596e-03	1.775971091222785105e+02	1.198346706688990793e-01	0.000000000000000000e+00	4.114390361378259087e+01	1.000000000000000000e+00
3.003000000000000000e+03	5.351197212748813570e+01	1.903470992454872501e+01	-6.379245424791593795e-03	1.285524240081390701e+02	1.748069853642424398e-01	0.000000000000000000e+00	4.114390361378259087e+01	1.000000000000000000e+00
3.018000000000000000e+03	6.519875683673977562e+01	1.484736621176484483e+01	-8.518335356392500723e-03	1.715443743396404557e+02	1.577782021434224191e-01	0.000000000000000000e+00	1.294182169874144428e+01	1.000000000000000000e+00
3.020000000000000000e+03	7.814009806241865874e+01	1.473584866803718363e+01	-7.304298365436106590e-03	1.471443632672959723e+02	1.333596248267457929e-01	0.000000000000000000e+00	1.173471899393659434e+01	1.000000000000000000e+00
3.024000000000000000e+03	8.689297687347549015e+01	6.919791964966981901e+00	-3.822810112720146421e-03	7.717256459287008852e+01	2.796261389395446884e-01	0.000000000000000000e+00	1.173471899393659434e+01	1.000000000000000000e+00
3.025000000000000000e+03	4.140246763785309980e+01	2.029860700017658459e+01	-5.930827053859200580e-03	1.195400023955375843e+02	1.905618768399878205e-01	0.000000000000000000e+00	5.897433298800798696e+00	1.000000000000000000e+00
3.030000000000000000e+03	7.077416183648121262e+01	7.465501081703399322e+00	-4.170415577023945351e-03	8.415882385926897769e+01	2.845356192026287090e-01	0.000000000000000000e+00	1.716406209361135282e+01	1.000000000000000000e+00
3.030000000000000000e+03	3.552498515401569534e+01	2.078329160483095350e+01	-6.812585181787635634e-03	1.372617919660798691e+02	1.541077457360193748e-01	0.000000000000000000e+00	5.897433298800798696e+00	1.000000000000000000e+00
3.034000000000000000e+03	5.365244627767363284e+01	8.670442522866654400e+00	-7.217330729651416643e-03	1.453964665459527623e+02	1.545500503404392267e-01	0.000000000000000000e+00	1.716406209361135282e+01	1.000000000000000000e+00
3.035000000000000000e+03	7.661632265976363954e+01	2.404519116581368365e+01	-6.142385599033369989e-03	1.237919575527130576e+02	2.150372857494630141e-01	0.000000000000000000e+00	1.757887841616298275e+01	1.000000000000000000e+00
3.037000000000000000e+03	1.064332956001458967e+02	9.775351675800839857e+00	-7.695012078129313988e-03	1.549970226070421688e+02	1.513667727445121569e-01	0.000000000000000000e+00	1.599927030871229583e+01	1.000000000000000000e+00
3.038000000000000000e+03	1.057389777824118795e+02	2.575954928403941935e+01	-7.426956858004527852e-03	1.496095835192990364e+02	1.285086110719005914e-01	0.000000000000000000e+00	1.599927030871229583e+01	1.000000000000000000e+00
3.043000000000000000e+03	6.905614596326313404e+01	2.088686394911522726e+01	-7.074469557923736621e-03	1.425252079286865410e+02	1.871503411047593657e-01	0.000000000000000000e+00	3.131174276370282428e+01	1.000000000000000000e+00
3.044000000000000000e+03	4.011946562479349154e+01	8.924683299688439320e+00	-2.349899478753021079e-03	4.756964800541116745e+01	4.310054377573347972e-01	0.000000000000000000e+00	3.131174276370282428e+01	1.000000000000000000e+00
3.050000000000000000e+03	4.350804905807262912e+01	2.432995301736320570e+01	-7.020598793445211733e-03	1.414425001862180409e+02	1.462529968449315376e-01	0.000000000000000000e+00	1.545557168951350846e+01	1.000000000000000000e+00
3.050000000000000000e+03	2.735479317270913668e+01	6.461941845535470463e+00	-4.005085035973118823e-03	8.083597038586788130e+01	2.764370418373481852e-01	0.000000000000000000e+00	2.408720612554704488e+01	1.000000000000000000e+00
3.056000000000000000e+03	4.981585895415411613e+01	1.543337459279981516e+01	-5.877793503955572665e-03	1.184741211954640647e+02	3.783773888181646283e-01	0.000000000000000000e+00	4.864807944372684823e+00	1.000000000000000000e+00
3.057000000000000000e+03	7.688957419980049224e+01	1.371125685069888078e+01	-7.543191132042418104e-03	1.519456882629248469e+02	1.434332933699672408e-01	0.000000000000000000e+00	2.001483229307159561e+01	1.000000000000000000e+00
3.059000000000000000e+03	4.861065917529727898e+01	5.508559476717432624e+00	-5.500636780126192532e-03	1.108939335191426068e+02	3.823728504505666814e-01	0.000000000000000000e+00	9.263646818614713396e+00	1.000000000000000000e+00
3.060000000000000000e+03	1.502442216725174973e+01	1.738636912845272064e+01	-7.030144737307884341e-03	1.416343568904867425e+02	1.293370945523295568e-01	0.000000000000000000e+00	6.561426718942806602e+00	1.000000000000000000e+00
3.063000000000000000e+03	1.111833938984955239e+01	2.265845011456612568e+01	-3.126997811362458406e-03	6.318795952410173555e+01	4.292295873575715515e-01	0.000000000000000000e+00	6.561426718942806602e+00	1.000000000000000000e+00
3.065000000000000000e+03	4.103795554571270543e+01	1.416455148558210730e+01	-6.318749832244503588e-03	1.273365688579477961e+02	1.894958920819471704e-01	0.000000000000000000e+00	2.507711296418294822e+01	1.000000000000000000e+00
3.066000000000000000e+03	1.623581045662134770e+01	1.046114851020203673e+01	-7.230151142040304631e-03	1.456541343160216684e+02	1.491159949000572249e-01	0.000000000000000000e+00	1.322734578617604662e+01	1.000000000000000000e+00
3.069000000000000000e+03	7.456183835732616672e+01	9.142591577890010868e+00	-7.084500356539840706e-03	1.427268093618558851e+02	1.880134866310790853e-01	0.000000000000000000e+00	1.448317970183558145e+01	1.000000000000000000e+00
3.074000000000000000e+03	6.750580065979312394e+01	2.179070710102842057e+01	2.459198890231753011e-03	-4.976637419262631568e+01	4.424672028849414573e-01	0.000000000000000000e+00	1.326334238894570383e+01	1.000000000000000000e+00
3.077000000000000000e+03	5.437813783865956907e+01	1.989842800400501233e+01	-6.753129482346051198e-03	1.360668368407456512e+02	1.545200476770554054e-01	0.000000000000000000e+00	1.326334238894570383e+01	1.000000000000000000e+00
3.079000000000000000e+03	2.131159963383062461e+01	2.299045424963691175e+01	-6.864229457015487423e-03	1.382997511854196944e+02	1.457112645180469457e-01	0.000000000000000000e+00	3.321079004111598465e+01	1.000000000000000000e+00
3.079000000000000000e+03	9.789507003566640719e+01	2.599934449611147258e+01	-7.556996463072237526e-03	1.522231511676750699e+02	1.636155705635761182e-01	0.000000000000000000e+00	1.550215227545435681e+01	1.000000000000000000e+00
3.082000000000000000e+03	8.324673940074714551e+01	2.092557520874132848e+01	-7.210914715908240367e-03	1.452675159393897104e+02	1.497274804653803137e-01	0.000000000000000000e+00	1.550215227545435681e+01	1.000000000000000000e+00
3.086000000000000000e+03	5.903186146225928610e+01	2.053678801764597139e+01	-7.045850307995993496e-03	1.419500112746134164e+02	1.502889399568244633e-01	0.000000000000000000e+00	2.421799886563350768e+01	1.000000000000000000e+00
3.087000000000000000e+03	1.618190443271186041e+01	1.764098476141138860e+01	-2.077489502995095733e-03	4.209468597853400951e+01	4.472029389818322764e-01	0.000000000000000000e+00	4.294769486169053607e+01	1.000000000000000000e+00
3.094000000000000000e+03	2.136032513643501574e+01	1.075323884500775939e+01	-6.632220634493347922e-03	1.336367813742921271e+02	1.619374468074592510e-01	0.000000000000000000e+00	2.163064140583055206e+01	1.000000000000000000e+00
3.094000000000000000e+03	3.956673456094407726e+01	2.243276381372026052e+01	-3.394123300389046295e-03	6.855671264983601532e+01	3.417936157461313185e-01	0.000000000000000000e+00	2.163064140583055206e+01	1.000000000000000000e+00
3.097000000000000000e+03	6.917231669338744382e+01	2.490529617168899890e+01	-6.740757202348540700e-03	1.358181757446026268e+02	1.698771659289782798e-01	0.000000000000000000e+00	1.195715087016747624e+01	1.000000000000000000e+00
3.098000000000000000e+03	6.956673742118984194e+01	1.295465228855756834e+01	-7.049779914252828766e-03	1.420289894580550936e+02	1.400191657404598056e-01	0.000000000000000000e+00	1.195715087016747624e+01	1.000000000000000000e+00
3.101000000000000000e+03	9.726349047773456391e+01	1.340364211131876182e+01	-7.240660167513571915e-03	1.458653472690184856e+02	1.804321187135272675e-01	0.000000000000000000e+00	8.138942461737460832e+00	1.000000000000000000e+00
3.113000000000000000e+03	5.688617564184778708e+00	9.869498881633202103e+00	-7.009745213953825528e-03	1.412243623026633088e+02	1.390244266764766312e-01	0.000000000000000000e+00	6.568698438955975405e+01	1.000000000000000000e+00
3.113000000000000000e+03	1.058508386612839303e+02	2.516399959990924273e+01	-8.129536269447614968e-03	1.637301956144113149e+02	1.704655679115553157e-01	0.000000000000000000e+00	3.570476332730738278e+01	1.000000000000000000e+00
3.115000000000000000e+03	7.086782101247423782e+01	1.802126899865430687e+01	-7.023082273018844447e-03	1.414924137634368435e+02	1.508594170244931254e-01	0.000000000000000000e+00	3.570476332730738278e+01	1.000000000000000000e+00
3.123000000000000000e+03	3.175229040026560767e+01	6.613302949349319171e+00	-4.038526938202304656e-03	8.150809388025135149e+01	2.695416517223834241e-01	0.000000000000000000e+00	5.635100632797883691e+01	1.000000000000000000e+00
3.124000000000000000e+03	8.787423838303971024e+01	1.168901657353153567e+01	-8.182459662501985129e-03	1.647938628553043543e+02	1.304254107606188651e-01	0.000000000000000000e+00	5.635100632797883691e+01	1.000000000000000000e+00
3.133000000000000000e+03	1.188345640040240880e+02	1.605740515810736824e+01	-7.120351422775148681e-03	1.434473528210858717e+02	1.853404453892414372e-01	0.000000000000000000e+00	2.924345995342602222e+01	1.000000000000000000e+00
3.134000000000000000e+03	9.122340433044148256e+01	6.423931665770492572e+00	-7.865474975922734022e-03	1.584230274360274393e+02	1.486350939737509647e-01	0.000000000000000000e+00	2.924345995342602222e+01	1.000000000000000000e+00
3.137000000000000000e+03	2.386757554694679229e+01	1.573026785229444613e+01	-6.367969176145117823e-03	1.283257912169818837e+02	1.971129663015284139e-01	0.000000000000000000e+00	3.079945910517066920e+01	1.000000000000000000e+00
3.139000000000000000e+03	5.357550267119629694e+01	7.603414392845271763e+00	-6.345361902450236818e-03	1.278714247252030134e+02	1.856016318673449073e-01	0.000000000000000000e+00	1.695677389621629771e+01	1.000000000000000000e+00
3.140000000000000000e+03	7.050533609066941665e+01	6.647945211608410787e+00	-6.952765934763309799e-03	1.400791788745640076e+02	2.099818810439199046e-01	0.000000000000000000e+00	1.695677389621629771e+01	1.000000000000000000e+00
3.145000000000000000e+03	1.704935473587033812e+01	2.521287558256838679e+01	-5.937560113093266236e-03	1.196753250595797482e+02	1.786934935908552902e-01	0.000000000000000000e+00	5.658797206370996236e+01	1.000000000000000000e+00
3.148000000000000000e+03	1.099942555020563049e+02	2.380158167436061944e+01	-6.492632647609441685e-03	1.308313080230638263e+02	1.860962684033359293e-01	0.000000000000000000e+00	7.210783519324651536e+01	1.000000000000000000e+00
3.153000000000000000e+03	3.788658261696287610e+01	2.395457629114000397e+01	-6.063095131025220304e-03	1.221983584187969427e+02	1.862351163723313663e-01	0.000000000000000000e+00	7.210783519324651536e+01	1.000000000000000000e+00
3.155000000000000000e+03	1.196097228987916026e+02	2.631714344377841641e+01	-7.045409497124963463e-03	1.419411517503863536e+02	2.481497955772866693e-01	0.000000000000000000e+00	8.175728335184690820e+01	1.000000000000000000e+00
3.160000000000000000e+03	7.544534998240822077e+00	2.434898426123646686e+01	-7.762022675385098040e-03	1.563438179083265709e+02	1.423137020980205225e-01	0.000000000000000000e+00	4.130610485484956484e+01	1.000000000000000000e+00
3.164000000000000000e+03	4.796097728122296644e+01	1.582223274226983989e+01	-7.337799122487181740e-03	1.478176696402214247e+02	1.621446496120400038e-01	0.000000000000000000e+00	1.170315415779706569e+01	1.000000000000000000e+00
3.168000000000000000e+03	5.463454744583898304e+01	6.208322065593583794e+00	-8.006991830863400411e-03	1.612672676471559328e+02	1.359440344520620458e-01	0.000000000000000000e+00	1.170315415779706569e+01	1.000000000000000000e+00
3.170000000000000000e+03	2.851589595891874396e+01	5.567147427434664841e+00	-7.693194906073337440e-03	1.549605006405646463e+02	1.122970939818497271e-01	0.000000000000000000e+00	1.100089203221728873e+01	1.000000000000000000e+00
3.173000000000000000e+03	9.063878258446604264e+01	2.332971056490111295e+01	-7.145033786044960311e-03	1.439434249684432530e+02	1.932661386063122544e-01	0.000000000000000000e+00	1.057677338635056863e+01	1.000000000000000000e+00
3.175000000000000000e+03	1.010222261854276411e+02	2.534272677245218830e+01	-8.694039915061990351e-03	1.750757273453009759e+02	1.235696149503121566e-01	0.000000000000000000e+00	1.057677338635056863e+01	1.000000000000000000e+00
3.176000000000000000e+03	2.217279423279441630e+01	9.652357382391162588e+00	-8.023349036569711601e-03	1.615960187505569934e+02	2.778617447009498198e-01	0.000000000000000000e+00	8.844274328179364986e+00	1.000000000000000000e+00
3.182000000000000000e+03	8.429866521806906121e+01	2.720424109150755498e+01	-7.223478681789461016e-03	1.455200295851006445e+02	2.475321040072012702e-01	0.000000000000000000e+00	7.253431144441409018e+00	1.000000000000000000e+00
3.182000000000000000e+03	7.704524329586723752e+01	2.721580766725893596e+01	-7.982537632023587598e-03	1.607757812040726151e+02	1.626210979646117716e-01	0.000000000000000000e+00	7.253431144441409018e+00	1.000000000000000000e+00
3.190000000000000000e+03	2.519088900472669224e+01	2.009412583373054773e+01	-7.243279881089657868e-03	1.459179989103926971e+02	1.500135179822114084e-01	0.000000000000000000e+00	1.104896907048026478e+01	1.000000000000000000e+00
3.192000000000000000e+03	1.064075271271619982e+02	9.251043259817626208e+00	-7.441634347319531564e-03	1.499045752736426778e+02	1.816042014950477457e-01	0.000000000000000000e+00	2.541006034653154089e+01	1.000000000000000000e+00
3.194000000000000000e+03	3.249374072585980855e+01	1.180267998517237160e+01	-7.206913442871902900e-03	1.451870973795621467e+02	1.149403556176208374e-01	0.000000000000000000e+00	1.104896907048026478e+01	1.000000000000000000e+00
3.197000000000000000e+03	8.508936342732580727e+01	2.307880747827901757e+01	-4.290608379706174064e-03	8.657448807552334813e+01	2.796029572914718875e-01	0.000000000000000000e+00	2.541006034653154089e+01	1.000000000000000000e+00
3.202000000000000000e+03	5.734778674455235148e+01	2.021764024038024132e+01	-4.829887519668114686e-03	9.741305154943349009e+01	2.205489400805662470e-01	0.000000000000000000e+00	9.010210150173071142e+00	1.000000000000000000e+00
3.204000000000000000e+03	2.869131274581659241e+01	2.099266425870273878e+01	-7.329768548244255076e-03	1.476562692035754765e+02	1.460140987096459897e-01	0.000000000000000000e+00	2.097904360258442580e+01	1.000000000000000000e+00
3.206000000000000000e+03	4.766330648077565257e+01	1.203812774362767790e+01	-7.081140899152517723e-03	1.426592901692296493e+02	1.300286231541368798e-01	0.000000000000000000e+00	1.267649725531511784e+01	1.000000000000000000e+00
3.206000000000000000e+03	1.212549840344790084e+02	1.660380327803257927e+01	-7.924050406732684182e-03	1.596002907080503235e+02	1.810844592639921924e-01	0.000000000000000000e+00	2.081126673041775632e+01	1.000000000000000000e+00
3.209000000000000000e+03	1.016438353648306503e+02	2.356883527950553869e+01	-7.149552180587628175e-03	1.440342367622284314e+02	1.745461354485164929e-01	0.000000000000000000e+00	2.081126673041775632e+01	1.000000000000000000e+00
3.212000000000000000e+03	7.601610698190619075e+01	2.574964744146200246e+01	-7.399544300740365857e-03	1.490586392682182577e+02	1.721112354169005432e-01	0.000000000000000000e+00	2.572034999284980827e+01	1.000000000000000000e+00
3.218000000000000000e+03	1.079087670042315636e+02	1.109881677796162869e+01	-8.062701187293004265e-03	1.623869278583696882e+02	2.271105837166472741e-01	0.000000000000000000e+00	5.766800475094407297e+00	1.000000000000000000e+00
3.220000000000000000e+03	2.277082330445053060e+01	2.469087551638424927e+01	-5.325655069621152912e-03	1.073771084919107182e+02	2.553009746711796257e-01	0.000000000000000000e+00	4.876711231878812214e+01	1.000000000000000000e+00
3.221000000000000000e+03	1.066970533358437336e+02	1.673687829814666372e+01	-7.462555636779320302e-03	1.503250564437134926e+02	2.706398977357631352e-01	0.000000000000000000e+00	5.766800475094407297e+00	1.000000000000000000e+00
3.222000000000000000e+03	6.824014374457149756e+01	7.062144914696177445e+00	-8.332631936566027922e-03	1.678120617876409995e+02	1.063805727521761613e-01	0.000000000000000000e+00	3.965519337176579739e+01	1.000000000000000000e+00
3.229000000000000000e+03	7.978275982772068176e+01	2.070951438950289969e+01	-4.062796189752594309e-03	8.199586320767363645e+01	2.722728251772080776e-01	0.000000000000000000e+00	2.457538217835600847e+01	1.000000000000000000e+00
3.231000000000000000e+03	1.007577657342806390e+02	7.903323057493491177e+00	-9.832523877063036044e-03	1.979572552439100264e+02	8.771883966025106893e-02	0.000000000000000000e+00	9.858363715306870390e+00	1.000000000000000000e+00
3.233000000000000000e+03	1.105596036623305451e+02	8.957509177455902361e+00	-7.302118135712857422e-03	1.471005444794140544e+02	2.281948799133590722e-01	0.000000000000000000e+00	9.858363715306870390e+00	1.000000000000000000e+00
3.236000000000000000e+03	1.204420430634026076e+02	8.036252887610253026e+00	-4.522029515791879152e-03	9.122564642154492276e+01	3.601522717399898710e-01	0.000000000000000000e+00	9.925286981616284976e+00	1.000000000000000000e+00
3.238000000000000000e+03	6.899436961510524213e+01	8.305055759912919555e+00	-7.758828133884833507e-03	1.562796132353568339e+02	1.428354625613578177e-01	0.000000000000000000e+00	4.157035454338441127e+01	1.000000000000000000e+00
3.239000000000000000e+03	1.910618707542199957e+01	1.952723450140278771e+01	-5.546911531248015920e-03	1.118239747354757156e+02	1.989744854320094625e-01	0.000000000000000000e+00	5.113480275525371610e+01	1.000000000000000000e+00
3.246000000000000000e+03	1.056803591287064279e+02	1.708000204733993144e+01	-4.576629916885131648e-03	9.232301857836881709e+01	2.906071389303912511e-01	0.000000000000000000e+00	4.163987557390801442e+01	1.000000000000000000e+00
3.251000000000000000e+03	6.429529047101789274e+01	2.167949441160661550e+01	-2.914026235200407877e-03	5.890760492604704268e+01	3.437521281385720329e-01	0.000000000000000000e+00	3.210389282479207651e+01	1.000000000000000000e+00
3.254000000000000000e+03	3.222211932215785168e+01	2.027534806536331047e+01	-3.610593731466669835e-03	7.290738808598416654e+01	2.829936916065463048e-01	0.000000000000000000e+00	7.225854672007229418e+00	1.000000000000000000e+00
3.257000000000000000e+03	8.557494794624329870e+01	2.073176848716357412e+01	-7.846662406627563993e-03	1.580449278373160382e+02	1.505053243296282650e-01	0.000000000000000000e+00	2.147564862911688977e+01	1.000000000000000000e+00
3.258000000000000000e+03	5.553681267887140649e+01	2.258085332268301926e+01	-3.693249600327942750e-03	7.456862586574942497e+01	2.989622818470843990e-01	0.000000000000000000e+00	8.630093481472510319e+00	1.000000000000000000e+00
3.258000000000000000e+03	6.412060099340325792e+01	2.168805341774307749e+01	3.740953149071379359e-03	-7.552738340460582833e+01	3.227668268744875446e-01	0.000000000000000000e+00	8.630093481472510319e+00	1.000000000000000000e+00
3.258000000000000000e+03	3.536848727414214721e+01	2.678021889049849236e+01	-6.391854630372542992e-03	1.288058468923513828e+02	1.313332941004701215e-01	0.000000000000000000e+00	7.225854672007229418e+00	1.000000000000000000e+00
3.259000000000000000e+03	1.923608327484575042e+01	1.477470232591845090e+01	-7.287926992468502473e-03	1.468153274268276220e+02	1.230948812978179818e-01	0.000000000000000000e+00	8.770206685930656221e+00	1.000000000000000000e+00
3.263000000000000000e+03	2.089979030994411602e+01	6.163743946312438382e+00	-6.362498300005582294e-03	1.282158362161256377e+02	1.940234834933215469e-01	0.000000000000000000e+00	8.770206685930656221e+00	1.000000000000000000e+00
3.270000000000000000e+03	1.627495774114524707e+01	1.765234009938101067e+01	-6.258315356875399429e-03	1.261219420556822257e+02	1.507198587112110744e-01	0.000000000000000000e+00	9.504889467153994076e+01	1.000000000000000000e+00
3.272000000000000000e+03	1.111251534004345700e+02	1.150964023075434284e+01	-6.260805709610750731e-03	1.261719937713789221e+02	2.025762148782324079e-01	0.000000000000000000e+00	2.751547723672699419e+01	1.000000000000000000e+00
3.277000000000000000e+03	8.463065156102025810e+01	1.893546408040988638e+01	-5.444398906138539669e-03	1.097636510333487934e+02	2.115255031686626985e-01	0.000000000000000000e+00	1.976501976148291106e+01	1.000000000000000000e+00
3.278000000000000000e+03	1.296251093873016380e+01	7.440875267328123321e+00	-7.413124723301873359e-03	1.493315819078052584e+02	1.924839858806687287e-01	0.000000000000000000e+00	5.170548397220532166e+00	1.000000000000000000e+00
3.281000000000000000e+03	5.109278992898952509e+01	1.695094282554627796e+01	-4.619416649819675820e-03	9.318295675581255466e+01	2.312225913153141965e-01	0.000000000000000000e+00	1.396454926702793387e+01	1.000000000000000000e+00
3.281000000000000000e+03	6.486801837689388606e+01	1.924260541835893790e+01	-7.152021026002686709e-03	1.440838562185646765e+02	1.433567108117401734e-01	0.000000000000000000e+00	1.396454926702793387e+01	1.000000000000000000e+00
3.282000000000000000e+03	1.616033568443016932e+01	1.150393908959187250e+01	-6.913642488137346741e-03	1.392928663173908035e+02	2.127332040004553670e-01	0.000000000000000000e+00	5.170548397220532166e+00	1.000000000000000000e+00
3.296000000000000000e+03	9.196754516431282411e+01	1.936608279318577175e+01	-5.442513506690176313e-03	1.097257578161251388e+02	2.927231517540853645e-01	0.000000000000000000e+00	8.398626873287625472e+01	1.000000000000000000e+00
3.299000000000000000e+03	9.121278996339484024e+00	5.575161225131490816e+00	-4.396713931114029639e-03	8.870702328530254022e+01	2.899263533739998566e-01	0.000000000000000000e+00	5.110189768494213070e+01	1.000000000000000000e+00
3.303000000000000000e+03	5.971182515231199517e+01	1.278630445229793899e+01	-5.285994112774607817e-03	1.065799929234360519e+02	2.576003319097630584e-01	0.000000000000000000e+00	6.601324600868511361e+00	1.000000000000000000e+00
3.304000000000000000e+03	8.617293224375313798e+01	6.217130449765290834e+00	-7.230843061938313672e-03	1.456680406906201029e+02	1.616652467536952020e-01	0.000000000000000000e+00	1.181973481941030357e+01	1.000000000000000000e+00
3.306000000000000000e+03	5.872989932738997965e+01	6.258417492463000720e+00	-6.913600298801450376e-03	1.392920183858445000e+02	2.261458754714662511e-01	0.000000000000000000e+00	6.601324600868511361e+00	1.000000000000000000e+00
3.308000000000000000e+03	9.777503623983477610e+01	8.474853653633918071e+00	-7.993029245894924667e-03	1.609866442144539747e+02	1.702896452912000536e-01	0.000000000000000000e+00	1.181973481941030357e+01	1.000000000000000000e+00
3.308000000000000000e+03	9.407211483304013910e+00	2.228007498178319779e+01	-6.156243894238917769e-03	1.240704849443642814e+02	1.712994584961842204e-01	0.000000000000000000e+00	2.154904690392398692e+01	1.000000000000000000e+00
3.311000000000000000e+03	2.737493192158385824e+01	1.038375434389953433e+01	-6.881800996214120295e-03	1.386529082590497239e+02	1.785732715839767337e-01	0.000000000000000000e+00	2.154904690392398692e+01	1.000000000000000000e+00
3.317000000000000000e+03	1.018687546572738398e+02	1.678983077368714305e+01	-6.343148131048278841e-03	1.278269318084947201e+02	2.004054125049380408e-01	0.000000000000000000e+00	inf	1.000000000000000000e+00
3.327000000000000000e+03	8.072752335071120555e+00	6.618887173561791570e+00	-6.285732033942406649e-03	1.266729691075638016e+02	1.909147845639712626e-01	0.000000000000000000e+00	4.638461381968096475e+01	1.000000000000000000e+00
3.331000000000000000e+03	5.371521370143025109e+01	1.488315481330773871e+01	-7.316847829089430377e-03	1.473965854436992231e+02	1.135426952580799176e-01	0.000000000000000000e+00	1.440062235118291056e+01	1.000000000000000000e+00
3.334000000000000000e+03	7.243419023617846619e+01	7.228931214843599129e+00	-7.304395843882902778e-03	1.471463224128565059e+02	2.295587115545141277e-01	0.000000000000000000e+00	1.241944434463748337e+01	1.000000000000000000e+00
3.336000000000000000e+03	6.760835049781960038e+01	1.867243892223928015e+01	-6.656306614178980098e-03	1.341208672591503159e+02	1.899694501738773411e-01	0.000000000000000000e+00	1.241944434463748337e+01	1.000000000000000000e+00
3.342000000000000000e+03	2.791240215186724782e+01	1.653254664951961672e+01	-6.328712407137052597e-03	1.275367991141080779e+02	1.570411926621132492e-01	0.000000000000000000e+00	6.957328756433443573e+01	1.000000000000000000e+00
3.343000000000000000e+03	9.735616659161293285e+01	1.228920799385156393e+01	-7.356744158553021537e-03	1.481984315883464944e+02	1.234809025201991650e-01	0.000000000000000000e+00	1.079456871405401053e+01	1.000000000000000000e+00
3.347000000000000000e+03	1.059351064057022711e+02	5.737528408534037005e+00	-6.901912099891007422e-03	1.390571061179688002e+02	2.276659540454515351e-01	0.000000000000000000e+00	1.079456871405401053e+01	1.000000000000000000e+00
3.351000000000000000e+03	7.319871192118272063e+01	1.770884918264793484e+01	-6.750884741354325549e-03	1.360217214896808571e+02	1.833594818489633349e-01	0.000000000000000000e+00	1.671329574733092471e+01	1.000000000000000000e+00
3.353000000000000000e+03	5.935633730570441458e+01	8.342797733797581827e+00	-5.099965771153349217e-03	1.028411500140838655e+02	2.356265311870517909e-01	0.000000000000000000e+00	1.671329574733092471e+01	1.000000000000000000e+00
3.359000000000000000e+03	4.002633092383781843e+01	7.902147482268053302e+00	-6.235729674277551947e-03	1.256680095070291685e+02	1.582327260122532442e-01	0.000000000000000000e+00	3.037406341059243431e+01	1.000000000000000000e+00
3.359000000000000000e+03	9.066364482326306984e+01	9.837159948427135703e+00	-4.803487695395336314e-03	9.688246145262245079e+01	2.073659352041141712e-01	0.000000000000000000e+00	2.047345946540528772e+01	1.000000000000000000e+00
3.363000000000000000e+03	9.663192907033378631e+00	7.087544607748823111e+00	-6.832436573934521327e-03	1.376607700794270386e+02	1.446358254371218344e-01	0.000000000000000000e+00	1.204638435039320044e+01	1.000000000000000000e+00
3.364000000000000000e+03	6.286668478503161239e+00	1.865104142752340621e+01	-6.455459191786744669e-03	1.300841868558936483e+02	1.529592883576457174e-01	0.000000000000000000e+00	7.343833723052370921e+00	1.000000000000000000e+00
3.366000000000000000e+03	6.269955135184562778e+01	6.220739597861118853e+00	-3.732701203443018236e-03	7.536153379194963975e+01	3.114936639797538653e-01	0.000000000000000000e+00	1.172140035793873025e+01	1.000000000000000000e+00
3.367000000000000000e+03	8.491591731204904647e+01	7.739596881477620371e+00	-3.332585366435544556e-03	6.731990826823988527e+01	3.450248953295794729e-01	0.000000000000000000e+00	1.224546186789542190e+01	1.000000000000000000e+00
3.367000000000000000e+03	3.975704004586903295e+01	1.322600071252995235e+01	-6.552805698650672125e-03	1.320406806555287744e+02	1.766222584432685094e-01	0.000000000000000000e+00	2.084359898774854614e+01	1.000000000000000000e+00
3.367000000000000000e+03	1.271790645557104327e+01	2.219661216213878774e+01	-6.054281150801600273e-03	1.220212128979851514e+02	2.088427055771728824e-01	0.000000000000000000e+00	7.343833723052370921e+00	1.000000000000000000e+00
3.371000000000000000e+03	9.701694685006103214e+01	9.614808997010758418e+00	-9.210430513623127022e-03	1.854542713405876100e+02	1.219764177234399227e-01	0.000000000000000000e+00	1.224546186789542190e+01	1.000000000000000000e+00
3.371000000000000000e+03	1.894555650286082837e+01	1.206937998767204867e+01	-2.249106580397619570e-03	4.554388779035539159e+01	4.780016907124290393e-01	0.000000000000000000e+00	1.188883748005089025e+01	1.000000000000000000e+00
3.379000000000000000e+03	9.702354564492900124e+01	1.372586486277234386e+01	-7.655772529655018553e-03	1.542083766066494093e+02	1.278795597517401461e-01	0.000000000000000000e+00	inf	1.000000000000000000e+00
3.387000000000000000e+03	4.484142578991657757e+01	7.164634999735169707e+00	-6.225976794648227682e-03	1.254719937573317168e+02	1.850453875164259632e-01	0.000000000000000000e+00	1.730647483981638146e+01	1.000000000000000000e+00
3.392000000000000000e+03	5.787505802354204576e+01	1.855052548664029644e+01	-7.588622549772070479e-03	1.528587799593834120e+02	1.142832993183283685e-01	0.000000000000000000e+00	1.730647483981638146e+01	1.000000000000000000e+00
3.395000000000000000e+03	3.644307218364065193e+01	2.168434963167680607e+01	-6.446996749659700612e-03	1.299141066333492631e+02	1.386229668503262680e-01	0.000000000000000000e+00	2.165989083106716961e+01	1.000000000000000000e+00
3.402000000000000000e+03	5.440661920668536311e+01	6.351478366137662590e+00	-8.713321335949165622e-03	1.754632500374777635e+02	1.605012066989451869e-01	0.000000000000000000e+00	3.086817612584505000e+01	1.000000000000000000e+00
3.407000000000000000e+03	7.904756114314413651e+01	2.494363471821951705e+01	-7.137502151732661587e-03	1.437920523480190695e+02	1.584035094361941898e-01	0.000000000000000000e+00	1.431978878795637122e+01	1.000000000000000000e+00
3.410000000000000000e+03	3.508133079185157044e+01	1.391865208554946243e+01	-6.781471905079500782e-03	1.366364697544581475e+02	1.694454945426385750e-01	0.000000000000000000e+00	4.532747128788010826e+01	1.000000000000000000e+00
3.412000000000000000e+03	8.280778661394312223e+01	1.112636091545959793e+01	-7.742301725676179781e-03	1.559474614588614827e+02	1.564362343078676831e-01	0.000000000000000000e+00	1.431978878795637122e+01	1.000000000000000000e+00
3.421000000000000000e+03	9.347384260826281377e+00	2.534812908027218015e+01	-6.968333017613030991e-03	1.403920498963918249e+02	1.468113185225333739e-01	0.000000000000000000e+00	9.974459956030796093e+01	1.000000000000000000e+00
3.424000000000000000e+03	1.085538021134205735e+02	1.500057872752452504e+01	-7.707307153006480796e-03	1.552441320158764313e+02	2.112459549574411399e-01	0.000000000000000000e+00	9.974459956030796093e+01	1.000000000000000000e+00
3.432000000000000000e+03	2.647893019460341435e+01	1.328191775546609676e+01	-7.052414860157009760e-03	1.420819472424685728e+02	1.350142452857754360e-01	0.000000000000000000e+00	2.766788476400250829e+01	1.000000000000000000e+00
3.432000000000000000e+03	1.094551796888107731e+02	2.485770018540677029e+01	-6.462219208190875079e-03	1.302200513117040543e+02	3.350931434398386477e-01	0.000000000000000000e+00	3.222534621455090331e+01	1.000000000000000000e+00
3.433000000000000000e+03	8.292786511145571637e+01	6.560855649757563413e+00	-6.618752970808567532e-03	1.333661049900673277e+02	1.697818848498849897e-01	0.000000000000000000e+00	3.222534621455090331e+01	1.000000000000000000e+00
3.435000000000000000e+03	5.260993988859482329e+01	2.237489194913062462e+01	-6.163468697403196896e-03	1.242156907976596045e+02	1.993719441678807325e-01	0.000000000000000000e+00	2.766788476400250829e+01	1.000000000000000000e+00
3.450000000000000000e+03	1.179200167513465090e+02	1.117345824220675610e+01	-7.572386468866155497e-03	1.525324632517156260e+02	1.708224461036090824e-01	0.000000000000000000e+00	inf	1.000000000000000000e+00
3.460000000000000000e+03	1.923195737953524898e+01	1.517848417291003571e+01	-6.814195833662250665e-03	1.372941632396629927e+02	1.740760377494856570e-01	0.000000000000000000e+00	inf	1.000000000000000000e+00
3.470000000000000000e+03	2.051873364624102436e+01	2.398835341597920845e+01	-5.739060649986808121e-03	1.156858345137962374e+02	1.756397515622832861e-01	0.000000000000000000e+00	1.208168590191603897e+01	1.000000000000000000e+00
3.472000000000000000e+03	1.983883384085142865e+01	1.192581344766457541e+01	-5.709244687955172468e-03	1.150865860484497176e+02	2.316744279713073285e-01	0.000000000000000000e+00	1.208168590191603897e+01	1.000000000000000000e+00
3.475000000000000000e+03	9.991678185282452773e+01	1.733489751414559166e+01	-7.559122403980203173e-03	1.522658788457276557e+02	1.754344775116211119e-01	0.000000000000000000e+00	3.828649089238766834e+01	1.000000000000000000e+00
3.480000000000000000e+03	6.236226625270119683e+01	2.478565203251332960e+01	-6.920951844037683334e-03	1.394397715321647127e+02	1.336771896854066499e-01	0.000000000000000000e+00	3.828649089238766834e+01	1.000000000000000000e+00
3.482000000000000000e+03	1.144196255411159768e+02	1.159022099858652588e+01	-7.633161081151230987e-03	1.537539262085445557e+02	1.576754973328147180e-01	0.000000000000000000e+00	1.422915991378429190e+01	1.000000000000000000e+00
3.486000000000000000e+03	1.087296754720513832e+02	2.463220934636531112e+01	-8.262755713763421730e-03	1.664076724463129153e+02	1.475628701761670936e-01	0.000000000000000000e+00	1.422915991378429190e+01	1.000000000000000000e+00
3.493000000000000000e+03	5.529670667720783683e+01	2.662471500863581753e+01	-6.095071344385380105e-03	1.228410241413832864e+02	1.780488582018494581e-01	0.000000000000000000e+00	2.367067735991525979e+01	1.000000000000000000e+00
3.495000000000000000e+03	3.313809058395644769e+01	1.830025109141535822e+01	-5.854731480747923412e-03	1.180106150372423031e+02	1.583176162643668006e-01	0.000000000000000000e+00	1.111560255275892750e+01	1.000000000000000000e+00
3.496000000000000000e+03	8.480621631298502905e+01	6.958261621833905508e+00	-5.976759485058559182e-03	1.204631635827112603e+02	2.045067816678235451e-01	0.000000000000000000e+00	3.546238215009363159e+01	1.000000000000000000e+00
3.499000000000000000e+03	4.311431434514371119e+01	2.320245259457936271e+01	-7.363391012580024209e-03	1.483320216791454129e+02	1.480563844764770653e-01	0.000000000000000000e+00	1.111560255275892750e+01	1.000000000000000000e+00
3.504000000000000000e+03	1.062843492458305690e+02	2.656778109880660921e+01	-7.721522593543954198e-03	1.555298374013765397e+02	1.472860507943918318e-01	0.000000000000000000e+00	4.947531280380074747e+01	1.000000000000000000e+00
3.505000000000000000e+03	3.852729646138514141e+01	9.148006621613568257e+00	-7.032284998618422954e-03	1.416773723834773762e+02	1.699045200153503909e-01	0.000000000000000000e+00	2.053874460312009731e+01	1.000000000000000000e+00
3.507000000000000000e+03	5.869293445209575566e+01	1.304506632090016005e+01	-4.452716501017458216e-03	8.983257657231312976e+01	2.578078244818962084e-01	0.000000000000000000e+00	2.053874460312009731e+01	1.000000000000000000e+00
3.514000000000000000e+03	3.612469077238745996e+01	1.244964527066497695e+01	-7.336698742626392676e-03	1.477955539378276342e+02	1.663019670503612657e-01	0.000000000000000000e+00	4.273317097554024002e+01	1.000000000000000000e+00
3.515000000000000000e+03	7.865256282384331143e+01	1.663342351523709439e+01	-8.907914010391366003e-03	1.793742209933515142e+02	1.244154968922005500e-01	0.000000000000000000e+00	1.286049795685236141e+01	1.000000000000000000e+00
3.515000000000000000e+03	1.085585403354512977e+02	2.325734356422159976e+01	-6.112561476728290387e-03	1.231925450802037716e+02	1.753239289415351454e-01	0.000000000000000000e+00	3.063076570606979487e+01	1.000000000000000000e+00
3.520000000000000000e+03	6.950826946091865466e+01	7.590508797571342114e+00	-6.755382596113908115e-03	1.361121204699039993e+02	1.797763243331811367e-01	0.000000000000000000e+00	1.286049795685236141e+01	1.000000000000000000e+00
3.527000000000000000e+03	5.112763403032540310e+01	2.339008144135194200e+01	-6.202727529642721067e-03	1.250047243678616837e+02	1.881965721185562268e-01	0.000000000000000000e+00	inf	1.000000000000000000e+00
3.536000000000000000e+03	1.069052391406279270e+02	6.321206904662819426e+00	-6.715457633302597193e-03	1.353096988452618064e+02	1.756779160457639932e-01	0.000000000000000000e+00	3.920982967024668397e+01	1.000000000000000000e+00
3.541000000000000000e+03	6.844488584644412299e+01	1.395088365117848461e+01	-7.508444459084558965e-03	1.512473411687140015e+02	1.626462341352304941e-01	0.000000000000000000e+00	1.716280529856169323e+01	1.000000000000000000e+00
3.543000000000000000e+03	2.091811160678928516e+01	6.503087365493886551e+00	-7.590245155121580316e-03	1.528913914768157554e+02	1.248149566013816436e-01	0.000000000000000000e+00	4.132665871753626874e+01	1.000000000000000000e+00
3.543000000000000000e+03	5.696710603409511720e+01	2.671107394347314568e+01	-3.909933010694859913e-03	7.892358181151602992e+01	2.821850293395853360e-01	0.000000000000000000e+00	1.449764631682761795e+01	1.000000000000000000e+00
3.548000000000000000e+03	6.179994619061591266e+01	1.304266493769103619e+01	-7.661828848951775066e-03	1.543300979866397427e+02	1.383837141333132958e-01	0.000000000000000000e+00	1.449764631682761795e+01	1.000000000000000000e+00
3.549000000000000000e+03	1.056690659958904916e+02	2.314304060558284348e+01	-7.624008366748985174e-03	1.535699727257261316e+02	3.006774377854852798e-01	0.000000000000000000e+00	5.478297844381753379e+00	1.000000000000000000e+00
3.551000000000000000e+03	1.002038315465367049e+02	2.352114070523156641e+01	-5.724842092868033527e-03	1.154000664904862106e+02	3.406462452099160432e-01	0.000000000000000000e+00	5.478297844381753379e+00	1.000000000000000000e+00
3.558000000000000000e+03	8.595471987534050129e+01	1.367906488719939873e+01	-7.440071129097195098e-03	1.498731573331535287e+02	1.429438561925946427e-01	0.000000000000000000e+00	1.548754339190326057e+01	1.000000000000000000e+00
3.562000000000000000e+03	9.343328299599349407e+01	2.724133217429027454e+01	-7.115359580655476746e-03	1.433470255626096161e+02	1.111823834141064671e-01	0.000000000000000000e+00	1.548754339190326057e+01	1.000000000000000000e+00
3.570000000000000000e+03	2.812739454079789780e+01	8.998607410031532083e+00	-7.038420918356051888e-03	1.418006935925117205e+02	2.093969028291783330e-01	0.000000000000000000e+00	8.155571244525690489e+00	1.000000000000000000e+00
3.570000000000000000e+03	2.024748002467868346e+01	1.542527306435486523e+01	-6.474476615932541791e-03	1.304664036772767872e+02	1.696939216787192173e-01	0.000000000000000000e+00	1.016833733772662818e+01	1.000000000000000000e+00
3.571000000000000000e+03	3.090308983151356159e+01	1.666730077837226887e+01	-7.004258917852396703e-03	1.411140973876580631e+02	1.416938232242065387e-01	0.000000000000000000e+00	8.155571244525690489e+00	1.000000000000000000e+00
3.576000000000000000e+03	8.930714067394190181e+01	2.645027420997458023e+01	-7.712167025638792979e-03	1.553418069194600264e+02	1.761101873331853973e-01	0.000000000000000000e+00	2.655754456725595603e+01	1.000000000000000000e+00
3.578000000000000000e+03	1.158646514176636089e+02	2.640788861227518680e+01	-7.043734401342959146e-03	1.419074852674598617e+02	1.950629141588297033e-01	0.000000000000000000e+00	2.655754456725595603e+01	1.000000000000000000e+00
3.587000000000000000e+03	1.088354072427322023e+02	1.960651236261687203e+01	-8.859190081715413376e-03	1.783949556101404141e+02	1.810298360570913312e-01	0.000000000000000000e+00	7.215998337657960171e+00	1.000000000000000000e+00
3.590000000000000000e+03	1.129831607086351823e+02	1.370170303502870190e+01	-8.478382851630768963e-03	1.707413991701720022e+02	1.537526549847630930e-01	0.000000000000000000e+00	7.215998337657960171e+00	1.000000000000000000e+00
3.596000000000000000e+03	7.848601671059229545e+01	9.184072427827935314e+00	-7.268771930473898711e-03	1.464303443264431905e+02	1.843376053716945240e-01	0.000000000000000000e+00	1.767939032314302850e+01	1.000000000000000000e+00
3.598000000000000000e+03	5.551386734730138528e+01	7.201682583345762723e+00	-9.247904350243318222e-03	1.862074296341710351e+02	1.659776667685175511e-01	0.000000000000000000e+00	7.318642087924929207e+00	1.000000000000000000e+00
3.598000000000000000e+03	3.071173058175519444e+01	8.068586238457527315e+00	-3.417347984607207664e-03	6.902348800865635781e+01	3.305766765894661008e-01	0.000000000000000000e+00	1.369488562744498417e+01	1.000000000000000000e+00
3.598000000000000000e+03	5.177798585373893303e+01	1.349498946265839905e+01	-7.145992128706260375e-03	1.439626859726144517e+02	3.394597983074461034e-01	0.000000000000000000e+00	7.318642087924929207e+00	1.000000000000000000e+00
3.601000000000000000e+03	9.615796055215979266e+01	9.697144604551626301e+00	-8.117494538855362513e-03	1.634881779807066948e+02	1.474319526751521892e-01	0.000000000000000000e+00	1.767939032314302850e+01	1.000000000000000000e+00
3.604000000000000000e+03	4.300364396351883300e+01	2.296690787043420912e+01	-7.224901626107222211e-03	1.455486282664977864e+02	1.469067567116215667e-01	0.000000000000000000e+00	1.973155666521286733e+01	1.000000000000000000e+00
3.607000000000000000e+03	3.136566637999051466e+01	7.032925122928840977e+00	-7.530284857070040742e-03	1.516862948057447227e+02	1.419093009377121462e-01	0.000000000000000000e+00	1.973155666521286733e+01	1.000000000000000000e+00
3.619000000000000000e+03	1.098017223694885445e+02	1.123228244168531731e+01	-7.945053398330518407e-03	1.600224139475866991e+02	1.720533757298349231e-01	0.000000000000000000e+00	1.299132623543719411e+01	1.000000000000000000e+00
3.623000000000000000e+03	1.194268202872175948e+02	1.995765048146946441e+01	-5.954364245600407383e-03	1.200130586066542833e+02	2.445769879886627862e-01	0.000000000000000000e+00	1.299132623543719411e+01	1.000000000000000000e+00
3.628000000000000000e+03	6.958598296120436544e+01	1.736240643233186276e+01	-1.556306166951830841e-02	3.131309992302819296e+02	6.493818491735281473e-02	0.000000000000000000e+00	8.731003378533264581e+00	1.000000000000000000e+00
3.630000000000000000e+03	1.157564738354351022e+02	1.038389180513411958e+01	-8.278432965775694291e-03	1.667227576747968101e+02	1.712038023793203134e-01	0.000000000000000000e+00	4.406012904537526964e+01	1.000000000000000000e+00
3.631000000000000000e+03	7.172145502329514954e+01	8.896582251072899794e+00	-7.231553645036424387e-03	1.456823221627588225e+02	1.911316914803552480e-01	0.000000000000000000e+00	8.731003378533264581e+00	1.000000000000000000e+00
3.631000000000000000e+03	3.301494157043969579e+01	1.050255154353799369e+01	-6.074651351872408303e-03	1.224306181594196090e+02	1.663752686897949085e-01	0.000000000000000000e+00	3.720885213897805244e+01	1.000000000000000000e+00
3.636000000000000000e+03	9.681872663017567504e+01	5.854780843794724632e+00	-8.148088278456509098e-03	1.641030584090405569e+02	1.453969440458140472e-01	0.000000000000000000e+00	2.528093348574871868e+01	1.000000000000000000e+00
3.637000000000000000e+03	2.995015191129159149e+01	2.311646215622669231e+01	2.007959745698357362e-03	-4.069725998531006894e+01	4.486757200374502652e-01	0.000000000000000000e+00	1.672945340269102488e+01	1.000000000000000000e+00
3.638000000000000000e+03	4.666545964613364816e+01	2.380428370455125275e+01	-6.799174777888750652e-03	1.369922664029751900e+02	1.447444149937172631e-01	0.000000000000000000e+00	1.672945340269102488e+01	1.000000000000000000e+00
3.645000000000000000e+03	2.080937724396994071e+01	2.072754326330969477e+01	-5.806334976548377554e-03	1.170379303108886120e+02	1.714141850319080840e-01	0.000000000000000000e+00	3.008042925801223788e+01	1.000000000000000000e+00
3.652000000000000000e+03	7.398001159337260901e+01	2.359787611776737748e+01	-5.270999525139890944e-03	1.062786280498467448e+02	2.103659392921071181e-01	0.000000000000000000e+00	6.169686691554981195e+01	1.000000000000000000e+00
3.653000000000000000e+03	1.228646481704851823e+01	2.295781881363297217e+01	-6.576570593488689949e-03	1.325183132989327817e+02	1.617992141080529800e-01	0.000000000000000000e+00	6.169686691554981195e+01	1.000000000000000000e+00
3.660000000000000000e+03	1.051076716900890773e+02	2.571316579528520663e+01	-7.755870136102284602e-03	1.562201626756261135e+02	1.941460733554453144e-01	0.000000000000000000e+00	8.069787507149169414e+01	1.000000000000000000e+00
3.663000000000000000e+03	2.442356473071417611e+01	2.422255343043932996e+01	-6.111111438550215907e-03	1.231634018598044804e+02	1.858053756359240305e-01	0.000000000000000000e+00	3.031482536833557972e+01	1.000000000000000000e+00
3.666000000000000000e+03	5.405309544169475089e+01	1.781322062898945902e+01	-6.482417861547997741e-03	1.306260087654155768e+02	1.449388848065635838e-01	0.000000000000000000e+00	3.031482536833557972e+01	1.000000000000000000e+00
3.674000000000000000e+03	1.092929262850862955e+02	1.275078889067411225e+01	-8.587330555873011473e-03	1.729310566597045522e+02	1.356273683053800250e-01	0.000000000000000000e+00	inf	1.000000000000000000e+00
3.687000000000000000e+03	1.091540155727026757e+02	1.953576302820449229e+01	-7.122190675123649291e-03	1.434843185626592685e+02	1.251574506499055772e-01	0.000000000000000000e+00	1.393998788792302790e+01	1.000000000000000000e+00
3.691000000000000000e+03	1.088180023320603595e+01	1.894937718332538523e+01	-6.204720331620733852e-03	1.250447761872796377e+02	1.784381959487549851e-01	0.000000000000000000e+00	5.018883366105958288e+01	1.000000000000000000e+00
3.694000000000000000e+03	6.094114850521974347e+01	2.255224754440492418e+01	-7.745656312780116112e-03	1.560148827673462506e+02	1.362268005946256633e-01	0.000000000000000000e+00	1.584449916978666550e+01	1.000000000000000000e+00
3.695000000000000000e+03	1.105892292142891762e+02	1.672492783255435000e+01	-7.149386544454567997e-03	1.440309077668923976e+02	1.552722718771448740e-01	0.000000000000000000e+00	1.723960707720044994e+01	1.000000000000000000e+00
3.697000000000000000e+03	9.360881716690192889e+01	1.374673057965017797e+01	-2.450959618737011229e-03	4.960077930779387145e+01	4.468433367861152083e-01	0.000000000000000000e+00	1.723960707720044994e+01	1.000000000000000000e+00
3.698000000000000000e+03	5.133866761513716881e+01	9.949052921732096877e+00	-6.850956249515416201e-03	1.380329830289468589e+02	2.405112805960495370e-01	0.000000000000000000e+00	5.532233448713620660e+00	1.000000000000000000e+00
3.701000000000000000e+03	5.143125329665546985e+01	1.548051157408082368e+01	-6.525241915245961685e-03	1.314866970246504252e+02	2.625246822814256697e-01	0.000000000000000000e+00	5.532233448713620660e+00	1.000000000000000000e+00
3.712000000000000000e+03	1.199692948499859710e+02	1.323278309736040015e+01	-7.455111114795107824e-03	1.501754346280717698e+02	1.562348654379759338e-01	0.000000000000000000e+00	inf	1.000000000000000000e+00
3.719000000000000000e+03	5.777429190501216283e+01	2.478886107424072804e+01	-6.694451049143392181e-03	1.348875034015521805e+02	1.622925932962525630e-01	0.000000000000000000e+00	inf	1.000000000000000000e+00
3.726000000000000000e+03	5.389254372438929863e+01	2.696736174510052919e+01	-6.217707336187422787e-03	1.253057921675045492e+02	1.634841585661738206e-01	0.000000000000000000e+00	1.377172007135662213e+01	1.000000000000000000e+00
3.727000000000000000e+03	9.669785126948283960e+01	1.334111204118279836e+01	-6.833430284704801114e-03	1.376807419204649534e+02	1.580986080701346497e-01	0.000000000000000000e+00	3.284830181113273539e+01	1.000000000000000000e+00
3.727000000000000000e+03	6.415067815136710294e+01	1.777873008408268163e+01	-4.850932030817181780e-03	9.783600925902091205e+01	2.239563131269237672e-01	0.000000000000000000e+00	1.377172007135662213e+01	1.000000000000000000e+00
3.735000000000000000e+03	4.601115444267080079e+01	5.600007921499403629e+00	-7.699187840694120787e-03	1.550809480999025425e+02	1.378251427718421018e-01	0.000000000000000000e+00	2.458105680000699067e+01	1.000000000000000000e+00
3.737000000000000000e+03	7.473708963411793604e+01	1.011615971830114447e+01	-7.559331845953859777e-03	1.522700882615150704e+02	1.410590589946068008e-01	0.000000000000000000e+00	1.718290870757657629e+01	1.000000000000000000e+00
3.737000000000000000e+03	6.337112966651793045e+01	2.300287014679394559e+01	-2.838114694294977935e-03	5.738191629183824460e+01	3.754371412264868590e-01	0.000000000000000000e+00	1.718290870757657629e+01	1.000000000000000000e+00
3.743000000000000000e+03	7.720319700122908557e+01	2.416013092427325759e+01	-5.919232437623095713e-03	1.193069709750388796e+02	2.244857648843618936e-01	0.000000000000000000e+00	1.377415213033992636e+01	1.000000000000000000e+00
3.744000000000000000e+03	2.970797334116832289e+01	2.167131692552634092e+01	1.963096241012048538e-03	-3.979558234348817791e+01	4.910023044532415559e-01	0.000000000000000000e+00	2.251190752738442669e+01	1.000000000000000000e+00
3.745000000000000000e+03	9.042739142460474966e+01	2.030682730756876708e+01	-6.693217989701751545e-03	1.348627210726338603e+02	1.640579265817633248e-01	0.000000000000000000e+00	1.377415213033992636e+01	1.000000000000000000e+00
3.748000000000000000e+03	5.066403557365971011e+01	1.344760509755864675e+01	-6.726731688897633933e-03	1.355362875599371648e+02	2.002624366886691654e-01	0.000000000000000000e+00	2.251190752738442669e+01	1.000000000000000000e+00
3.756000000000000000e+03	9.997523142790474537e+01	1.253872290101603504e+01	-7.348130522466903534e-03	1.480253126327956750e+02	1.381993398759844283e-01	0.000000000000000000e+00	1.969769954780766952e+01	1.000000000000000000e+00
3.758000000000000000e+03	4.848893646843413308e+01	7.577329774542362451e+00	-7.063208243261534687e-03	1.422988752843818645e+02	1.488335554640545233e-01	0.000000000000000000e+00	4.266060458039849124e+01	1.000000000000000000e+00
3.759000000000000000e+03	8.651327399891387415e+01	2.691839847648504147e+01	-6.975579141734813970e-03	1.405376842634829018e+02	1.400390870864697268e-01	0.000000000000000000e+00	1.969769954780766952e+01	1.000000000000000000e+00
3.772000000000000000e+03	1.032301003477996915e+02	2.684053089550620896e+01	-7.033604299121943085e-03	1.417038880062577562e+02	1.903466784801945977e-01	0.000000000000000000e+00	inf	1.000000000000000000e+00
3.787000000000000000e+03	2.935116416092812841e+01	8.750483995958267869e+00	-5.314577276157519611e-03	1.071544643013437934e+02	2.715430631139278406e-01	0.000000000000000000e+00	1.147699166552312633e+01	1.000000000000000000e+00
3.791000000000000000e+03	3.675899827868489211e+01	1.751663089036325260e+01	-6.996586106787664600e-03	1.409598873624857731e+02	1.375077909089433836e-01	0.000000000000000000e+00	1.147699166552312633e+01	1.000000000000000000e+00
3.811000000000000000e+03	1.043714826332816301e+02	1.081858852618460709e+01	-3.242470714296546291e-03	6.550876204588314522e+01	3.932990286819131320e-01	0.000000000000000000e+00	7.650208821073343302e+01	1.000000000000000000e+00
3.814000000000000000e+03	8.242613368772806481e+00	2.151568566319409825e+01	-6.973021214892485137e-03	1.404862744269293273e+02	1.751763945750151041e-01	0.000000000000000000e+00	1.541131797022583960e+01	1.000000000000000000e+00
3.814000000000000000e+03	2.357757937692396766e+01	2.304785377024186488e+01	-5.149933143159511791e-03	1.038454064241343104e+02	2.284638192159649250e-01	0.000000000000000000e+00	1.541131797022583960e+01	1.000000000000000000e+00
3.815000000000000000e+03	2.795312520588070626e+01	7.240300010589712620e+00	-5.161207140316484247e-03	1.040719939643072109e+02	1.924025596604063137e-01	0.000000000000000000e+00	1.640195589451433733e+01	1.000000000000000000e+00
3.824000000000000000e+03	6.966229943828274429e+01	1.895293846929367021e+01	-8.246653286712250785e-03	1.660840419463635840e+02	1.238502135661021519e-01	0.000000000000000000e+00	6.987599698973961715e+00	1.000000000000000000e+00
3.824000000000000000e+03	3.666008005986170559e+01	2.090103122182572903e+01	-5.071884447801779626e-03	1.022767647393282715e+02	1.977567469099433817e-01	0.000000000000000000e+00	3.305966650276280205e+01	1.000000000000000000e+00
3.830000000000000000e+03	4.073185533099779576e+01	1.340847423062052002e+01	-7.022902959746998158e-03	1.414888098816350066e+02	1.726082131584013579e-01	0.000000000000000000e+00	9.097351239461438865e+00	1.000000000000000000e+00
3.833000000000000000e+03	4.030544665251198211e+01	2.249582671707346648e+01	-2.282693848413739138e-03	4.621893288172243075e+01	4.759535434681818611e-01	0.000000000000000000e+00	8.295177064615888440e+00	1.000000000000000000e+00
3.838000000000000000e+03	3.498655178754597728e+01	1.613034794884497458e+01	-6.457871363285819406e-03	1.301326672660658517e+02	1.648028914358341535e-01	0.000000000000000000e+00	8.295177064615888440e+00	1.000000000000000000e+00
3.849000000000000000e+03	6.299617607545493492e+00	7.872457032521964493e+00	-8.731689829658917032e-03	1.758324244969373069e+02	1.110474890004029547e-01	0.000000000000000000e+00	6.580481545307432611e+01	1.000000000000000000e+00
3.852000000000000000e+03	1.209736807267050835e+02	8.259677478818375107e+00	-6.753877332727889655e-03	1.360818673198276372e+02	1.965722620096436168e-01	0.000000000000000000e+00	4.086827146512906950e+01	1.000000000000000000e+00
3.854000000000000000e+03	7.209488057773651803e+01	8.993665084839102875e+00	-8.376631707154091194e-03	1.686963798912299239e+02	9.718644250662578088e-02	0.000000000000000000e+00	1.801519229687436052e+01	1.000000000000000000e+00
3.856000000000000000e+03	1.752337091815654802e+01	1.119883239039583067e+01	-7.249020323813463139e-03	1.460333717261012794e+02	1.212546734982837826e-01	0.000000000000000000e+00	5.461604553033043175e+01	1.000000000000000000e+00
3.856000000000000000e+03	8.298987921350966701e+01	2.334100484591894542e+01	-6.740865674097303549e-03	1.358203558362230297e+02	1.580762600100867887e-01	0.000000000000000000e+00	1.365574839169891597e+01	1.000000000000000000e+00
3.859000000000000000e+03	1.159663897075543844e+02	1.742601505028856224e+01	-6.686649038824441296e-03	1.347306966983075256e+02	2.687887288009532805e-01	0.000000000000000000e+00	4.242461590115428116e+00	1.000000000000000000e+00
3.860000000000000000e+03	9.642589433159660928e+01	2.578087408092451582e+01	-7.068575583836163995e-03	1.424067494022428093e+02	1.837149922134192481e-01	0.000000000000000000e+00	1.365574839169891597e+01	1.000000000000000000e+00
3.862000000000000000e+03	2.024919923208340578e+01	2.104399477761629100e+01	-6.920051001648319482e-03	1.394216661824606547e+02	1.760828247466831309e-01	0.000000000000000000e+00	1.278315936718781920e+01	1.000000000000000000e+00
3.863000000000000000e+03	1.200987997906260318e+02	1.838605007513531575e+01	-6.127111676861300704e-03	1.234849785455717353e+02	3.152690764813814717e-01	0.000000000000000000e+00	4.242461590115428116e+00	1.000000000000000000e+00
3.864000000000000000e+03	4.936694994821130678e+01	1.040689102017067214e+01	-6.927161737845256503e-03	1.395645794900701162e+02	1.561115164900245267e-01	0.000000000000000000e+00	1.320123222109244310e+01	1.000000000000000000e+00
3.865000000000000000e+03	2.024210692483233487e+01	8.260837377893031075e+00	-7.087590208531550050e-03	1.427889099595899154e+02	1.709557397866530160e-01	0.000000000000000000e+00	1.278315936718781920e+01	1.000000000000000000e+00
3.865000000000000000e+03	6.162471760600603687e+01	1.530787706409395632e+01	-6.513516030036615133e-03	1.312510273283624258e+02	1.866586399471727997e-01	0.000000000000000000e+00	1.320123222109244310e+01	1.000000000000000000e+00
3.870000000000000000e+03	8.582084578663749141e+01	1.640307444661406677e+01	-2.064209282386500043e-03	4.182777687089829755e+01	4.810974264811510581e-01	0.000000000000000000e+00	2.422090163970421983e+01	1.000000000000000000e+00
3.880000000000000000e+03	1.116527055241330117e+02	1.942248392914948241e+01	-7.285127209043602489e-03	1.467590566977834214e+02	1.879684639025416271e-01	0.000000000000000000e+00	5.615481621331726458e+00	1.000000000000000000e+00
3.884000000000000000e+03	1.112021323148030234e+02	2.501985988780622350e+01	-7.390306664111779590e-03	1.488729789978156077e+02	1.934277118008289609e-01	0.000000000000000000e+00	5.615481621331726458e+00	1.000000000000000000e+00
3.887000000000000000e+03	1.346931531461917508e+01	2.235651874895041047e+01	-6.482607323990723612e-03	1.306298166277251482e+02	1.197357891897807836e-01	0.000000000000000000e+00	9.776909994887620314e+01	1.000000000000000000e+00
3.895000000000000000e+03	6.159947267820023598e+01	1.753613612465614935e+01	-4.402072712400116258e-03	8.881472537649811727e+01	2.306869914632529994e-01	0.000000000000000000e+00	1.804075725172039668e+01	1.000000000000000000e+00
3.895000000000000000e+03	1.087027819921852227e+02	1.904377789350735739e+01	-6.811082321377255090e-03	1.372315871115930292e+02	2.062301948336111579e-01	0.000000000000000000e+00	4.712743078115047268e+01	1.000000000000000000e+00
3.895000000000000000e+03	4.560603777191241903e+01	9.188743590826407015e+00	-3.320030868548760981e-03	6.706758491258668187e+01	3.639521689368175883e-01	0.000000000000000000e+00	1.762163869034251817e+01	1.000000000000000000e+00
3.896000000000000000e+03	3.015573799440667457e+01	1.766284454126252967e+01	-6.175879432264174546e-03	1.244651247690126752e+02	1.496061489496200991e-01	0.000000000000000000e+00	1.762163869034251817e+01	1.000000000000000000e+00
3.902000000000000000e+03	1.062741675626242994e+02	1.436631378849243212e+01	-8.500781536027422758e-03	1.711915733834418631e+02	1.407061609475582786e-01	0.000000000000000000e+00	inf	1.000000000000000000e+00
3.917000000000000000e+03	1.078842156726552588e+02	1.366291591307433606e+01	-8.649437552195661863e-03	1.741792981953672665e+02	1.151607989491266748e-01	0.000000000000000000e+00	8.144924204983503557e+01	1.000000000000000000e+00
3.921000000000000000e+03	2.719310287228317335e+01	2.474999603050137154e+01	-6.184853093103908836e-03	1.246454795897306980e+02	1.548717615507505529e-01	0.000000000000000000e+00	1.964058343887226243e+01	1.000000000000000000e+00
3.924000000000000000e+03	1.142578708844919504e+02	2.381004888896341853e+01	-1.400450277876810409e-02	2.818067031219339356e+02	1.168796466300948689e-01	0.000000000000000000e+00	4.888836606523737061e+01	1.000000000000000000e+00
3.925000000000000000e+03	4.683117551388433952e+01	2.506403542691393227e+01	-5.725775680679292233e-03	1.154188299656532735e+02	1.968328916988263400e-01	0.000000000000000000e+00	1.963557525073832366e+01	1.000000000000000000e+00
3.926000000000000000e+03	6.558347631228966179e+01	1.924106108440352969e+01	-6.817387424202945613e-03	1.373583086035287124e+02	1.847880153321526109e-01	0.000000000000000000e+00	1.331658231288436767e+01	1.000000000000000000e+00
3.930000000000000000e+03	6.734414854666272277e+01	6.041386930132427224e+00	-7.565762943056127295e-03	1.523993420171020716e+02	1.529876472577286206e-01	0.000000000000000000e+00	1.331658231288436767e+01	1.000000000000000000e+00
3.937000000000000000e+03	1.210479962893763002e+02	5.732773627431303254e+00	-7.410924050731831220e-03	1.492873522546104823e+02	1.858443160562058827e-01	0.000000000000000000e+00	4.669520420389199700e+01	1.000000000000000000e+00
3.941000000000000000e+03	7.887721289983434758e+01	2.578438513263220955e+01	-6.635547284377326695e-03	1.337036411937272646e+02	1.887190896846543398e-01	0.000000000000000000e+00	1.860393507407753333e+01	1.000000000000000000e+00
3.942000000000000000e+03	6.598315226031735392e+01	1.237358349868985741e+01	-8.059797135662797457e-03	1.623285615215450548e+02	1.836655028460499883e-01	0.000000000000000000e+00	1.860393507407753333e+01	1.000000000000000000e+00
3.946000000000000000e+03	3.345254687847096875e+01	1.368578062390547601e+01	-7.579823948825209663e-03	1.526819435350209062e+02	1.233926228495594302e-01	0.000000000000000000e+00	3.255705987654347666e+01	1.000000000000000000e+00
3.946000000000000000e+03	9.882256061782028667e+01	1.852658443208636641e+01	-6.389783988754611614e-03	1.287642306328957602e+02	1.726411010725923401e-01	0.000000000000000000e+00	2.122481016641163265e+01	1.000000000000000000e+00
3.953000000000000000e+03	5.741808340658835164e+01	2.690198372938248639e+01	-6.808167932726428596e-03	1.371730130188108490e+02	1.786575146898983224e-01	0.000000000000000000e+00	inf	1.000000000000000000e+00
3.961000000000000000e+03	8.205700864671491956e+01	1.817201847296165340e+01	-6.321757691869177298e-03	1.273970215531233094e+02	2.355222529494298556e-01	0.000000000000000000e+00	1.084555058858501830e+01	1.000000000000000000e+00
3.962000000000000000e+03	7.334639277996609508e+01	1.171050635957051078e+01	-4.090495687980104725e-03	8.255257446810830402e+01	3.447506723199800227e-01	0.000000000000000000e+00	1.084555058858501830e+01	1.000000000000000000e+00
3.966000000000000000e+03	4.450258472727472281e+01	1.784472402013200210e+01	-5.859609527907585699e-03	1.181086552169022355e+02	1.716644084711387297e-01	0.000000000000000000e+00	2.948887738262764202e+01	1.000000000000000000e+00
3.966000000000000000e+03	1.019345692303466393e+02	2.196121233058053335e+01	-7.337006388993232674e-03	1.478017370894228293e+02	1.533747583172112572e-01	0.000000000000000000e+00	1.551378716689298720e+01	1.000000000000000000e+00
3.968000000000000000e+03	1.023523436795883583e+02	6.453051357427903589e+00	-7.312765424677713719e-03	1.473145362857331406e+02	1.759081133033719713e-01	0.000000000000000000e+00	1.551378716689298720e+01	1.000000000000000000e+00
3.973000000000000000e+03	2.567695755856444606e+01	1.952965539258343952e+01	-4.307381663943870252e-03	8.691160162656676391e+01	2.124313606859488113e-01	0.000000000000000000e+00	6.381453291114608817e+01	1.000000000000000000e+00
3.977000000000000000e+03	8.919262949687919217e+01	2.569845016077953659e+01	-4.427871631704435179e-03	8.933323833892769983e+01	2.611578790662472116e-01	0.000000000000000000e+00	1.413888727543472790e+01	1.000000000000000000e+00
3.978000000000000000e+03	1.011678745163120396e+02	1.818169287375750187e+01	-6.876796903444593566e-03	1.385523347840295969e+02	1.599004811783494295e-01	0.000000000000000000e+00	1.413888727543472790e+01	1.000000000000000000e+00
3.984000000000000000e+03	9.269965568272287726e+01	2.574739341579203256e+01	-4.608586912115218009e-03	9.296529805029717863e+01	2.910191871705810618e-01	0.000000000000000000e+00	1.520510073482353164e+01	1.000000000000000000e+00
3.989000000000000000e+03	8.553013386807344887e+01	1.233870051508776200e+01	-8.800887810690940019e-03	1.772231823700027178e+02	1.214960617486716687e-01	0.000000000000000000e+00	1.520510073482353164e+01	1.000000000000000000e+00
3.991000000000000000e+03	6.986546532582144664e+01	9.913429609241770635e+00	2.284910173412790010e-03	-4.626347712124692180e+01	4.518276418381618198e-01	0.000000000000000000e+00	1.585130213911029173e+01	1.000000000000000000e+00
3.999000000000000000e+03	3.893857446822009649e+01	1.631705763684180965e+01	-8.310732039761951906e-03	1.673719123288657045e+02	9.918786022707404282e-02	0.000000000000000000e+00	6.526448137518271153e+01	1.000000000000000000e+00
4.002000000000000000e+03	1.038537156644211308e+02	9.573395972074367322e+00	-8.148419218883479545e-03	1.641097097303285466e+02	1.541262800597048566e-01	0.000000000000000000e+00	6.526448137518271153e+01	1.000000000000000000e+00
4.010000000000000000e+03	1.156482541067036038e+02	1.942580439528851244e+01	-7.275467826507637376e-03	1.465649200754356229e+02	1.790769561782590280e-01	0.000000000000000000e+00	4.164090435464964912e+01	1.000000000000000000e+00
4.023000000000000000e+03	3.921459626278492294e+01	2.221135932600015295e+01	-7.317408662319064248e-03	1.474078572065159847e+02	1.781317387562482146e-01	0.000000000000000000e+00	1.019983241462545820e+01	1.000000000000000000e+00
4.026000000000000000e+03	4.835245785241705363e+01	2.674303306261998614e+01	-6.258724747224440541e-03	1.261301700826072079e+02	2.508612389473185988e-01	0.000000000000000000e+00	1.019983241462545820e+01	1.000000000000000000e+00
4.033000000000000000e+03	1.821592154497092508e+01	7.525843348731738658e+00	-8.011887968978970501e-03	1.613656714232530192e+02	9.784786717107352150e-02	0.000000000000000000e+00	6.971944505576939832e+01	1.000000000000000000e+00
4.034000000000000000e+03	1.031107304018770350e+02	7.219027646409188037e+00	-8.149220319833627019e-03	1.641258104522993619e+02	1.354371505624407668e-01	0.000000000000000000e+00	1.523671476744476472e+01	1.000000000000000000e+00
4.036000000000000000e+03	8.792847484089458021e+01	8.506114661916175379e+00	-6.513448289975543384e-03	1.312496658721197491e+02	1.424617272575428029e-01	0.000000000000000000e+00	1.523671476744476472e+01	1.000000000000000000e+00
4.039000000000000000e+03	8.178795950229638834e+01	2.409030462164193409e+01	-4.040295236452997110e-03	8.154363356908909566e+01	3.218734301567465206e-01	0.000000000000000000e+00	1.675031060381797232e+01	1.000000000000000000e+00
4.044000000000000000e+03	6.033772744426887158e+01	2.034805891693057589e+01	-7.017778550956647182e-03	1.413858182659303679e+02	1.406830546195896314e-01	0.000000000000000000e+00	1.472401044343455467e+01	1.000000000000000000e+00
4.046000000000000000e+03	7.488429628877136679e+01	1.806906387733107522e+01	-6.903069586230966941e-03	1.390803695602868402e+02	3.679874146808100877e-01	0.000000000000000000e+00	5.500296859462165955e+00	1.000000000000000000e+00
4.047000000000000000e+03	7.509439675035802964e+01	2.356534656095010760e+01	-7.173251440925978301e-03	1.445105502674755655e+02	2.933956628366209962e-01	0.000000000000000000e+00	5.500296859462165955e+00	1.000000000000000000e+00
4.049000000000000000e+03	6.983359988147165609e+01	6.978512232551217664e+00	-7.771234705733306124e-03	1.565289635374708439e+02	1.304001056064744146e-01	0.000000000000000000e+00	1.218646257058377813e+01	1.000000000000000000e+00
4.051000000000000000e+03	2.124199054515174723e+01	2.339584388891394440e+01	-6.065642884279499880e-03	1.222495637841005589e+02	2.234992858471932520e-01	0.000000000000000000e+00	5.129008945798926788e+01	1.000000000000000000e+00
4.053000000000000000e+03	8.109440661463915490e+01	1.289146214384069467e+01	-8.021768639072385590e-03	1.615642555368158071e+02	1.190634802867289732e-01	0.000000000000000000e+00	1.020215648808722442e+01	1.000000000000000000e+00
4.057000000000000000e+03	1.241319888348416711e+01	1.436968307434244174e+01	-6.003242888203109799e-03	1.209954334680393231e+02	1.698421866104182776e-01	0.000000000000000000e+00	6.869711371323715809e+01	1.000000000000000000e+00
4.098000000000000000e+03	2.779541462162598719e+01	2.525138012154659251e+01	-5.341528612099352875e-03	1.076961388139771714e+02	2.133586306439563263e-01	0.000000000000000000e+00	4.048492904562635175e+01	1.000000000000000000e+00
4.099000000000000000e+03	6.775623874279389725e+01	1.875815169598775256e+01	-7.102915540711980842e-03	1.430969222175980349e+02	1.727256580540733610e-01	0.000000000000000000e+00	1.370872812288173570e+01	1.000000000000000000e+00
4.105000000000000000e+03	7.915603503675004049e+01	1.117711808256771278e+01	-9.775515675734678528e-03	1.968114905316416241e+02	8.921598984128109588e-02	0.000000000000000000e+00	inf	1.000000000000000000e+00
4.114000000000000000e+03	1.032641313447369953e+02	2.309787313480518733e+01	-7.907065297972571544e-03	1.592589198561743444e+02	1.234894740812230163e-01	0.000000000000000000e+00	1.248010207018869266e+01	1.000000000000000000e+00
4.115000000000000000e+03	7.872662771363462753e+01	8.622638521821112789e+00	-6.749212934676418821e-03	1.359881211119694626e+02	2.043058549228119469e-01	0.000000000000000000e+00	1.046331385140544867e+01	1.000000000000000000e+00
4.117000000000000000e+03	6.951000316521235334e+01	1.357589691266173482e+01	-4.834092233837264559e-03	9.749755891868792901e+01	2.516094192451101552e-01	0.000000000000000000e+00	1.046331385140544867e+01	1.000000000000000000e+00
4.119000000000000000e+03	9.839075068396368806e+01	1.160861255731244590e+01	-4.100162321124098744e-03	8.274685681494185019e+01	2.910647167143424197e-01	0.000000000000000000e+00	1.115626908718726540e+01	1.000000000000000000e+00
4.124000000000000000e+03	6.286185204400578641e+01	2.392485920765686913e+01	-6.225040071644585490e-03	1.254531672703046752e+02	1.965561153633066382e-01	0.000000000000000000e+00	2.646239622548743853e+01	1.000000000000000000e+00
4.130000000000000000e+03	9.786497927033192923e+01	1.701106236898062818e+01	-8.552300164681439151e-03	1.722270073273447792e+02	1.107850293212246928e-01	0.000000000000000000e+00	3.182102338286119547e+01	1.000000000000000000e+00
4.131000000000000000e+03	4.298892155455880726e+01	6.827464539251597131e+00	-7.067266794985860127e-03	1.423804450452284414e+02	1.684375656415768585e-01	0.000000000000000000e+00	6.838198186109122112e+00	1.000000000000000000e+00
4.131000000000000000e+03	8.047143172969478897e+00	1.949431952870024176e+01	-5.963923860322839325e-03	1.202051900711913959e+02	1.609878990075654936e-01	0.000000000000000000e+00	3.716688165278092271e+01	1.000000000000000000e+00
4.134000000000000000e+03	5.366638460785060261e+01	2.098783419169621567e+01	-6.336908857242476260e-03	1.277015333642306416e+02	1.807333720871749927e-01	0.000000000000000000e+00	1.137114207062337279e+01	1.000000000000000000e+00
4.135000000000000000e+03	4.533260798966485794e+01	1.325148884854604248e+01	-6.675911692671936820e-03	1.345148949007014210e+02	1.587993383163183170e-01	0.000000000000000000e+00	6.838198186109122112e+00	1.000000000000000000e+00
4.140000000000000000e+03	9.771146382281003184e+01	6.216529600647945131e+00	-8.458155561549484183e-03	1.703348661686050036e+02	1.469563862947136368e-01	0.000000000000000000e+00	2.597840626757957949e+01	1.000000000000000000e+00
4.142000000000000000e+03	2.278928313570910547e+01	1.505972282225749836e+01	-3.009974096508390585e-03	6.083598840671698582e+01	3.544073433754656444e-01	0.000000000000000000e+00	6.024697825290254372e+01	1.000000000000000000e+00
4.145000000000000000e+03	8.187875381119420126e+01	2.681271579837634533e+01	-7.587077389363171276e-03	1.528277249492259671e+02	1.648902895610414587e-01	0.000000000000000000e+00	2.597840626757957949e+01	1.000000000000000000e+00
4.168000000000000000e+03	8.408042858536546760e+01	2.049896820760662308e+01	-7.145398271211911290e-03	1.439507504800837978e+02	1.403359194785395170e-01	0.000000000000000000e+00	3.067426366284524875e+01	1.000000000000000000e+00
4.171000000000000000e+03	1.131825680819101763e+02	1.080484999183263461e+01	-7.069514580948621507e-03	1.424256215948626050e+02	1.835863874402849927e-01	0.000000000000000000e+00	3.067426366284524875e+01	1.000000000000000000e+00
4.190000000000000000e+03	6.559724886112364928e+00	2.292337900034819143e+01	-6.111203734316663846e-03	1.231652568425933367e+02	1.859345152075047025e-01	0.000000000000000000e+00	1.956365032460964315e+01	1.000000000000000000e+00
4.193000000000000000e+03	2.541033788938729643e+01	1.768975660048391774e+01	-5.122648497337546625e-03	1.032970329683663095e+02	2.120342976511137012e-01	0.000000000000000000e+00	1.956365032460964315e+01	1.000000000000000000e+00
4.203000000000000000e+03	1.139071882917575493e+02	1.234192762123873344e+01	-7.473893894462525431e-03	1.505529355075905755e+02	1.651954760855685045e-01	0.000000000000000000e+00	inf	1.000000000000000000e+00
4.211000000000000000e+03	1.293517843780543330e+01	6.156135096212487667e+00	-6.933576074303189792e-03	1.396934963861459096e+02	1.637726543617025188e-01	0.000000000000000000e+00	7.688425107247408796e+00	1.000000000000000000e+00
4.211000000000000000e+03	1.101816189656439207e+02	2.643130796792135939e+01	-5.970703977102012963e-03	1.203414585092340445e+02	3.291306059267212758e-01	0.000000000000000000e+00	1.652817607595700622e+01	1.000000000000000000e+00
4.213000000000000000e+03	9.007212091681036270e+01	7.077996786008029950e+00	-7.625398051417251778e-03	1.535979029465887322e+02	1.635533660820518431e-01	0.000000000000000000e+00	1.510589995788426343e+01	1.000000000000000000e+00
4.214000000000000000e+03	7.641033458885554808e+01	2.651209920038672152e+01	-7.794984597845584263e-03	1.570062946524396352e+02	1.689145534547812355e-01	0.000000000000000000e+00	1.884451875288216627e+01	1.000000000000000000e+00
4.214000000000000000e+03	1.171812155369796393e+01	1.374762066694230001e+01	-5.286244318911878515e-03	1.065850216273101978e+02	2.170815105849879245e-01	0.000000000000000000e+00	7.688425107247408796e+00	1.000000000000000000e+00
4.215000000000000000e+03	1.047026755296705289e+02	1.083766236391837445e+01	-3.360123463762116399e-03	6.787337565406502904e+01	3.877989142913216281e-01	0.000000000000000000e+00	1.510589995788426343e+01	1.000000000000000000e+00
4.219000000000000000e+03	5.827081162789507118e+01	2.140586832267317519e+01	-7.355822892887432102e-03	1.481799157666636120e+02	1.355806105843100351e-01	0.000000000000000000e+00	1.884451875288216627e+01	1.000000000000000000e+00
4.225000000000000000e+03	4.205558929485555097e+01	1.698818196395820479e+01	-6.339454321468716673e-03	1.277526927240913182e+02	1.298991257971741087e-01	0.000000000000000000e+00	2.396935852901433250e+01	1.000000000000000000e+00
4.229000000000000000e+03	6.519422704183271833e+01	2.324386669918867199e+01	-6.981162511778893527e-03	1.406499001942258360e+02	1.734169993079935912e-01	0.000000000000000000e+00	2.396935852901433250e+01	1.000000000000000000e+00
4.234000000000000000e+03	4.186044494397708604e+01	1.336516356611027945e+01	-8.171308846300483208e-03	1.645697510359701141e+02	2.577783024781813426e-01	0.000000000000000000e+00	2.533878770939329783e+01	1.000000000000000000e+00
4.238000000000000000e+03	9.829607684779526622e+00	9.151712383373293846e+00	-5.549901549566515872e-03	1.118840688517352646e+02	1.943237629561854751e-01	0.000000000000000000e+00	3.230677493026046676e+01	1.000000000000000000e+00
4.243000000000000000e+03	1.175567948557397528e+02	7.378177966601626281e+00	-7.918335929832657355e-03	1.594854397597909212e+02	1.649571196695802655e-01	0.000000000000000000e+00	8.913271745062989737e+01	1.000000000000000000e+00
4.248000000000000000e+03	2.890153697442443459e+01	1.659156877190781287e+01	-6.160641854738158410e-03	1.241588762254179699e+02	1.329020168018533177e-01	0.000000000000000000e+00	1.425533354525360075e+01	1.000000000000000000e+00
4.252000000000000000e+03	1.498617389648906695e+01	1.349686282534912785e+01	-6.317365612587591030e-03	1.273087484742141697e+02	1.541662968654278210e-01	0.000000000000000000e+00	1.425533354525360075e+01	1.000000000000000000e+00
4.253000000000000000e+03	7.397261538174008422e+01	8.935873981074166750e+00	-7.258638466424690953e-03	1.462266794983994487e+02	1.740597876316405390e-01	0.000000000000000000e+00	1.339395579085477195e+01	1.000000000000000000e+00
4.258000000000000000e+03	6.859817718706271705e+01	2.120426694099215226e+01	-5.714466910553072689e-03	1.151915435498769540e+02	2.045497271163257968e-01	0.000000000000000000e+00	1.339395579085477195e+01	1.000000000000000000e+00
4.258000000000000000e+03	5.460496019830353731e+01	2.395645397832772261e+01	-6.280400937565809062e-03	1.265658234344206363e+02	1.558705189371397681e-01	0.000000000000000000e+00	1.426129921090559272e+01	1.000000000000000000e+00
4.266000000000000000e+03	5.901219016256627015e+01	2.206297246756952646e+01	-7.138445777466328503e-03	1.438110175677950338e+02	1.509800367429510182e-01	0.000000000000000000e+00	inf	1.000000000000000000e+00
4.272000000000000000e+03	2.916713792197553445e+01	2.705487761030522265e+01	-5.556786264683198293e-03	1.120224395326357296e+02	1.823036360495939867e-01	0.000000000000000000e+00	inf	1.000000000000000000e+00
4.281000000000000000e+03	8.379606182170250861e+01	7.945150052719046840e+00	-3.451591264716164648e-02	6.940500133557768550e+02	7.172386223223581325e-02	0.000000000000000000e+00	inf	1.000000000000000000e+00
4.291000000000000000e+03	3.556394516309230625e+01	7.629648800046859414e+00	-6.509704163118339854e-03	1.311744154988176376e+02	1.811295602628222312e-01	0.000000000000000000e+00	1.903519523749179143e+01	1.000000000000000000e+00
4.292000000000000000e+03	3.768438229025693431e+01	2.654637166948626970e+01	-5.976210382749133632e-03	1.204521275907854374e+02	1.663187216869947971e-01	0.000000000000000000e+00	1.903519523749179143e+01	1.000000000000000000e+00
4.293000000000000000e+03	1.005257290786192641e+02	1.134174098377098083e+01	-8.009640328045146765e-03	1.613204977884457776e+02	1.883990956493052371e-01	0.000000000000000000e+00	3.768044901695608218e+01	1.000000000000000000e+00
4.293000000000000000e+03	6.379860513791604149e+01	1.976400939338907037e+01	-7.390201654579000266e-03	1.488708684906551127e+02	1.342461346565529956e-01	0.000000000000000000e+00	2.698060549693848742e+01	1.000000000000000000e+00
4.307000000000000000e+03	1.176119151521761950e+02	2.663801045026946213e+01	-1.187339673906979802e-02	2.389752149940350989e+02	1.337074829634918860e-01	0.000000000000000000e+00	3.831802543829856234e+01	1.000000000000000000e+00
4.309000000000000000e+03	5.458300826247154447e+01	2.498126235108022186e+01	-7.691224692645208527e-03	1.549209028113227475e+02	1.154225141659676046e-01	0.000000000000000000e+00	2.628318958098693514e+01	1.000000000000000000e+00
4.311000000000000000e+03	8.011563241837143323e+01	1.874498475433569666e+01	-7.223758308365222508e-03	1.455256495881117189e+02	1.521033283437980277e-01	0.000000000000000000e+00	1.494678172696969121e+01	1.000000000000000000e+00
4.314000000000000000e+03	7.318946036254523335e+01	5.499818668296331481e+00	-7.090039188451384942e-03	1.428381301543657287e+02	1.363320864525264797e-01	0.000000000000000000e+00	1.494678172696969121e+01	1.000000000000000000e+00
4.315000000000000000e+03	9.632505655425131863e+01	1.684372347644827528e+01	-5.047735646762776390e-03	1.017914162556125177e+02	2.368211995634855738e-01	0.000000000000000000e+00	1.439709098019398859e+01	1.000000000000000000e+00
4.317000000000000000e+03	4.790174580079474964e+01	1.432758082812448386e+01	-3.030699504237263035e-03	6.125253269806098899e+01	3.808104274398695921e-01	0.000000000000000000e+00	1.245374909125330731e+01	1.000000000000000000e+00
4.319000000000000000e+03	5.475838079990406726e+01	2.472385049165677273e+01	-7.137267770472691814e-03	1.437873416963824127e+02	1.473576350551066838e-01	0.000000000000000000e+00	1.245374909125330731e+01	1.000000000000000000e+00
4.320000000000000000e+03	1.107132362449111440e+02	1.735019547100197812e+01	-5.910367120815933351e-03	1.191287936790701707e+02	2.107958141536085961e-01	0.000000000000000000e+00	9.131363517074495562e+00	1.000000000000000000e+00
4.323000000000000000e+03	1.121102550409321310e+02	8.326330547116915781e+00	-7.680298445150703958e-03	1.547013044285460808e+02	1.518573585755577104e-01	0.000000000000000000e+00	9.131363517074495562e+00	1.000000000000000000e+00
4.326000000000000000e+03	6.035305968263067911e+01	1.432575434858238950e+01	-6.380138511455191175e-03	1.285703734813780557e+02	2.052640577094837493e-01	0.000000000000000000e+00	5.210374609667688617e+01	1.000000000000000000e+00
4.334000000000000000e+03	8.345070507720163278e+01	1.272189238941974132e+01	-6.980068965704559585e-03	1.406279218389363166e+02	1.598846388855342804e-01	0.000000000000000000e+00	inf	1.000000000000000000e+00
4.346000000000000000e+03	1.010983307478531543e+02	1.867411728034378982e+01	-8.194104426307939268e-03	1.650279021538732422e+02	1.673525671349378463e-01	0.000000000000000000e+00	1.582230907613822701e+01	1.000000000000000000e+00
4.346000000000000000e+03	8.787207498370237602e+01	9.990130698012237076e+00	-7.352566927176062972e-03	1.481144765749417900e+02	1.748525500144451073e-01	0.000000000000000000e+00	1.582230907613822701e+01	1.000000000000000000e+00
4.352000000000000000e+03	8.688135288510811449e+01	1.011516083606016281e+01	-1.345796420726107570e-02	2.708222378250986822e+02	7.216991777138392905e-02	0.000000000000000000e+00	5.198101853004233419e+01	1.000000000000000000e+00
4.361000000000000000e+03	2.423063842038017768e+01	1.106266724923739098e+01	-2.855936516012873381e-03	5.774010360448630053e+01	4.152674086538263865e-01	0.000000000000000000e+00	inf	1.000000000000000000e+00
4.369000000000000000e+03	4.196651094994099651e+01	1.299378199018190472e+01	-6.976970964558740045e-03	1.405656574575185971e+02	1.375505729036127223e-01	0.000000000000000000e+00	7.071004133222419163e+00	1.000000000000000000e+00
4.370000000000000000e+03	4.129330029610393638e+01	2.673191379164997628e+01	-6.212655943839958533e-03	1.252042680540491801e+02	1.637200279507001754e-01	0.000000000000000000e+00	1.375461660603261116e+01	1.000000000000000000e+00
4.371000000000000000e+03	4.895590042849670454e+01	1.192255177724758752e+01	-7.343558275277876912e-03	1.479334184954103932e+02	2.183847093464478251e-01	0.000000000000000000e+00	7.071004133222419163e+00	1.000000000000000000e+00
4.379000000000000000e+03	3.599617886085286500e+01	2.534449114634024625e+01	-6.857869686552587295e-03	1.381719309699993232e+02	1.597714379054283595e-01	0.000000000000000000e+00	6.040936742855917174e+01	1.000000000000000000e+00
4.380000000000000000e+03	9.637334022066532668e+01	2.731681445904398231e+01	-7.644100870790715603e-03	1.539737967646486538e+02	1.406767712189018749e-01	0.000000000000000000e+00	2.948059834582308270e+01	1.000000000000000000e+00
4.381000000000000000e+03	1.208925169888435676e+02	1.094868538335011010e+01	-7.570283421051829387e-03	1.524901956846336759e+02	1.481222761934031240e-01	0.000000000000000000e+00	2.948059834582308270e+01	1.000000000000000000e+00
4.387000000000000000e+03	1.009193159429832747e+02	8.772106399811523403e+00	2.512845454054193212e-03	-5.084457589571411518e+01	4.962888020786400123e-01	0.000000000000000000e+00	1.622100888710199129e+01	1.000000000000000000e+00
4.387000000000000000e+03	7.832778304251647228e+01	2.209826234428235736e+01	-3.377716910604595859e-03	6.822697303285578130e+01	3.394713250505663193e-01	0.000000000000000000e+00	2.622906386147300495e+01	1.000000000000000000e+00
4.391000000000000000e+03	4.356303800718822572e+01	2.557790862997287817e+01	-5.295305802682066798e-03	1.067671415346700883e+02	1.685456157602285288e-01	0.000000000000000000e+00	3.493845210716839489e+01	1.000000000000000000e+00
4.392000000000000000e+03	1.126997451919172875e+02	1.992300842728453958e+01	-7.882142884330329419e-03	1.587580231179775865e+02	1.214815531939364979e-01	0.000000000000000000e+00	1.622100888710199129e+01	1.000000000000000000e+00
4.405000000000000000e+03	2.912520582635211497e+01	1.542446458279274957e+01	-4.866216047833432125e-03	9.814319115479875677e+01	1.921599651785781404e-01	0.000000000000000000e+00	8.351561598933660235e+00	1.000000000000000000e+00
4.405000000000000000e+03	2.117389740601257131e+01	1.797892647239314456e+01	3.738926982825140338e-03	-7.548666102200058958e+01	2.757255624570692509e-01	0.000000000000000000e+00	8.351561598933660235e+00	1.000000000000000000e+00
4.410000000000000000e+03	7.205965345651424059e+01	2.369897708523517466e+01	-7.429026633560457601e-03	1.496511823724296733e+02	1.563196873015150201e-01	0.000000000000000000e+00	1.256417851463476509e+01	1.000000000000000000e+00
4.412000000000000000e+03	6.958588529656056210e+01	1.138073643007628810e+01	-6.342071991098922890e-03	1.278053032857435340e+02	2.337662778660882790e-01	0.000000000000000000e+00	1.256417851463476509e+01	1.000000000000000000e+00
4.417000000000000000e+03	1.085037180246733470e+02	7.117594850886659330e+00	-6.289321077906549762e-03	1.267451025871171879e+02	2.245769064542899596e-01	0.000000000000000000e+00	3.915063320532098601e+01	1.000000000000000000e+00
4.419000000000000000e+03	2.534985575264417790e+01	2.475418766850713226e+01	-5.718999910546349909e-03	1.152826488875650313e+02	2.124275105942284858e-01	0.000000000000000000e+00	8.500361296421544921e+01	1.000000000000000000e+00
4.429000000000000000e+03	5.482292540623880939e+01	8.449013020383061345e+00	-6.962832267358609606e-03	1.402814944783000328e+02	1.421770770964455588e-01	0.000000000000000000e+00	2.733640353473030160e+01	1.000000000000000000e+00
4.431000000000000000e+03	7.973595830139439045e+01	1.970155718508249976e+01	-6.833875801424958187e-03	1.376896960239936902e+02	1.566334911825718601e-01	0.000000000000000000e+00	2.733640353473030160e+01	1.000000000000000000e+00
4.438000000000000000e+03	1.441633968624473638e+01	1.331027528996599507e+01	-5.617378931038920567e-03	1.132402456958711525e+02	2.635064767598870317e-01	0.000000000000000000e+00	8.945506876045614675e+00	1.000000000000000000e+00
4.439000000000000000e+03	7.403621171290462932e+00	2.198449581641197170e+01	-6.273899942083187818e-03	1.264351648441644613e+02	1.878152671001845908e-01	0.000000000000000000e+00	1.115438580610331876e+01	1.000000000000000000e+00
4.441000000000000000e+03	6.546692303341082209e+00	9.056953842186972636e+00	-5.674678430896625513e-03	1.143918649969160128e+02	1.982363114549625660e-01	0.000000000000000000e+00	8.945506876045614675e+00	1.000000000000000000e+00
4.441000000000000000e+03	7.109039272233569307e+01	1.830095426028139727e+01	-3.070790209096006459e-03	6.205828544673202884e+01	3.580940470714323309e-01	0.000000000000000000e+00	5.689336660914344890e+01	1.000000000000000000e+00
4.449000000000000000e+03	1.618687452308775931e+01	1.479785119802138738e+01	-7.167918974554415151e-03	1.444033770598399826e+02	2.418534217188343938e-01	0.000000000000000000e+00	6.332701242267386732e+00	1.000000000000000000e+00
4.450000000000000000e+03	8.694061137351538093e+01	7.000176523501537851e+00	-7.113894223899559430e-03	1.433175744657026485e+02	1.791495386014420044e-01	0.000000000000000000e+00	7.118212562595478232e+01	1.000000000000000000e+00
4.451000000000000000e+03	1.346754766215916810e+01	9.078728324079339274e+00	-6.945004305786516181e-03	1.399231837653672130e+02	2.609104694396502389e-01	0.000000000000000000e+00	6.332701242267386732e+00	1.000000000000000000e+00
4.457000000000000000e+03	7.328586872520622819e+01	1.169376296151343020e+01	-6.819467052059199896e-03	1.374001054705904039e+02	3.241189801339611209e-01	0.000000000000000000e+00	4.344903030392922361e+00	1.000000000000000000e+00
4.474000000000000000e+03	9.975410113217169794e+01	2.004422551385343354e+01	-7.088751978624574512e-03	1.428122594978202073e+02	1.486982534621080765e-01	0.000000000000000000e+00	1.634415198072201392e+01	1.000000000000000000e+00
4.477000000000000000e+03	8.407281293002536415e+01	2.465166561548965163e+01	-6.762053019979329463e-03	1.362461842730549222e+02	1.471923264426735489e-01	0.000000000000000000e+00	1.634415198072201392e+01	1.000000000000000000e+00
4.495000000000000000e+03	2.506464357860815895e+01	2.134447218619427034e+01	2.141512101115421087e-03	-4.338142774559134551e+01	4.107455153514961710e-01	0.000000000000000000e+00	6.075491615578307147e+01	1.000000000000000000e+00
4.497000000000000000e+03	8.575205276448724589e+01	1.848122169035758944e+01	-7.144572573156534462e-03	1.439341553995024867e+02	1.372354429059579051e-01	0.000000000000000000e+00	6.075491615578307147e+01	1.000000000000000000e+00
4.507000000000000000e+03	9.824666710573540129e+00	2.262814786301626313e+01	-6.211811657177244289e-03	1.251872993751111238e+02	1.665045954416898288e-01	0.000000000000000000e+00	inf	1.000000000000000000e+00
4.519000000000000000e+03	8.037570487586438617e+01	1.666365405722509507e+01	-4.005169099640104591e-03	8.083765991791716488e+01	2.804230853806189971e-01	0.000000000000000000e+00	8.921206813929066115e+00	1.000000000000000000e+00
4.520000000000000000e+03	1.133542061451497034e+02	1.220365003365076184e+01	-3.127591142267338413e-03	6.319988443310902682e+01	4.290930117052709214e-01	0.000000000000000000e+00	3.033227990072506941e+01	1.000000000000000000e+00
4.522000000000000000e+03	6.705806411549536961e+01	2.011388007264145372e+01	-8.121834958676361904e-03	1.635754127951974795e+02	1.190032245820085155e-01	0.000000000000000000e+00	1.375731132815195323e+01	1.000000000000000000e+00
4.523000000000000000e+03	8.541920178369552730e+01	2.402239511515016090e+01	-6.948558786808673414e-03	1.399946225904962205e+02	1.683582098999294452e-01	0.000000000000000000e+00	8.921206813929066115e+00	1.000000000000000000e+00
4.528000000000000000e+03	2.871442720483933542e+01	2.423858939680893343e+01	-7.214752641609732849e-03	1.453446515047051264e+02	1.642546025697779744e-01	0.000000000000000000e+00	4.807152061555907352e+01	1.000000000000000000e+00
4.531000000000000000e+03	7.677460953108409569e+01	2.319457356348435439e+01	-7.566742787007735456e-03	1.524190351594416484e+02	1.335501440678416030e-01	0.000000000000000000e+00	1.480545016462973962e+01	1.000000000000000000e+00
4.532000000000000000e+03	7.898274233482874251e+01	8.554713451503721089e+00	-7.944248681546859855e-03	1.600062405537134964e+02	1.267819236325263832e-01	0.000000000000000000e+00	1.480545016462973962e+01	1.000000000000000000e+00
4.536000000000000000e+03	3.270919774014359405e+01	1.060864691840204266e+01	-6.488201647465279172e-03	1.307422527031810660e+02	1.421143255315843179e-01	0.000000000000000000e+00	1.397807125979419673e+01	1.000000000000000000e+00
4.539000000000000000e+03	4.576058767307781494e+01	1.561341434180822851e+01	-6.619979802364881795e-03	1.333907621494298041e+02	1.395798718824056150e-01	0.000000000000000000e+00	1.397807125979419673e+01	1.000000000000000000e+00
4.548000000000000000e+03	8.691800118981767298e+01	7.373924573998982268e+00	-8.742477189384744232e-03	1.760492314795187667e+02	9.308837196097086153e-02	0.000000000000000000e+00	1.652336111287289100e+01	1.000000000000000000e+00
4.552000000000000000e+03	7.100140227430956941e+01	1.241823547947393003e+01	-7.535925898850592657e-03	1.517996698370908462e+02	1.622963478443236740e-01	0.000000000000000000e+00	1.407456449424510225e+01	1.000000000000000000e+00
4.552000000000000000e+03	8.065207978589847926e+01	2.266312636566578576e+01	-3.523656911425436002e-03	7.116011070695682861e+01	4.074279094859722949e-01	0.000000000000000000e+00	9.745599364431084766e+00	1.000000000000000000e+00
4.557000000000000000e+03	8.608735648934889184e+01	1.457396855233757904e+01	-3.916207381101045361e-03	7.904968563580091256e+01	2.919758284544581306e-01	0.000000000000000000e+00	9.745599364431084766e+00	1.000000000000000000e+00
4.560000000000000000e+03	1.211333578365000818e+02	2.631492820542807465e+01	-7.451151577069985155e-03	1.500958548746918950e+02	1.840463403751749771e-01	0.000000000000000000e+00	3.696041590675113042e+01	1.000000000000000000e+00
4.560000000000000000e+03	1.794148073972261059e+01	1.802605561873298967e+01	-5.892372618937124530e-03	1.187671357984990266e+02	2.987050240452050476e-01	0.000000000000000000e+00	4.005025471678049342e+00	1.000000000000000000e+00
4.565000000000000000e+03	7.138816519103471592e+01	9.460491401655552579e+00	-6.725761122152873993e-03	1.355167808731598882e+02	1.578454667783723009e-01	0.000000000000000000e+00	3.824148670183812015e+01	1.000000000000000000e+00
4.565000000000000000e+03	3.405982604675431702e+01	1.776750060451824709e+01	-4.423480686964227290e-03	8.924498806230745629e+01	2.646402551672936143e-01	0.000000000000000000e+00	1.202895758949566307e+01	1.000000000000000000e+00
4.571000000000000000e+03	1.211141200663983568e+02	2.112134641952323122e+01	-7.568148940277300701e-03	1.524472963702633592e+02	1.684290276271276365e-01	0.000000000000000000e+00	inf	1.000000000000000000e+00
4.578000000000000000e+03	1.627627257177417874e+01	1.624982114325092297e+01	-7.113633736929134317e-03	1.433123391351402915e+02	2.498582771725499363e-01	0.000000000000000000e+00	6.962070471807156657e+00	1.000000000000000000e+00
4.579000000000000000e+03	1.899895670846935758e+01	9.842215010989237456e+00	-7.274918491011988023e-03	1.465538793968763116e+02	2.256329594737037647e-01	0.000000000000000000e+00	6.962070471807156657e+00	1.000000000000000000e+00
4.580000000000000000e+03	9.471469038040522648e+00	2.394128984845675845e+01	-5.907884309793535842e-03	1.190788935385568976e+02	1.551125045721835072e-01	0.000000000000000000e+00	1.026956873368471967e+01	1.000000000000000000e+00
4.580000000000000000e+03	7.626256048208769300e+01	2.164603795373336936e+01	-4.061586419132598262e-03	8.197154894316375362e+01	2.756145575289496996e-01	0.000000000000000000e+00	2.657300954335423882e+01	1.000000000000000000e+00
4.580000000000000000e+03	5.034384457858795514e+01	2.750649886605632588e+01	-2.675240453921853400e-03	5.410843014758724934e+01	3.433490539509664874e-01	0.000000000000000000e+00	2.657300954335423882e+01	1.000000000000000000e+00
4.581000000000000000e+03	1.027267196725592839e+02	1.879885237598674408e+01	-7.199742406196939226e-03	1.450429721382616606e+02	1.341819461102531363e-01	0.000000000000000000e+00	1.339238051677807739e+01	1.000000000000000000e+00
4.586000000000000000e+03	9.757280753181488819e+01	6.437903967726778198e+00	-6.838581964492329579e-03	1.377842816353115722e+02	1.644692411231563067e-01	0.000000000000000000e+00	1.339238051677807739e+01	1.000000000000000000e+00
4.588000000000000000e+03	3.532894746363416516e+01	1.394005225369944334e+01	-3.519074615230983853e-03	7.106801460221349487e+01	2.593681724569303348e-01	0.000000000000000000e+00	6.269434061454020224e+01	1.000000000000000000e+00
4.595000000000000000e+03	7.401782107187013082e+01	1.810940313099990462e+01	-8.597909181630261979e-03	1.731436684561571155e+02	1.237017725448541494e-01	0.000000000000000000e+00	1.839644496001941221e+01	1.000000000000000000e+00
4.595000000000000000e+03	9.209393698765646263e+01	2.152747577008756252e+01	-3.552367497358578218e-03	7.173714305430753768e+01	3.668814155795407927e-01	0.000000000000000000e+00	9.331079850278536370e+00	1.000000000000000000e+00
4.598000000000000000e+03	9.173218143945436509e+01	1.220341098612026443e+01	-6.282407355056360450e-03	1.266061489017250778e+02	1.625529082786755231e-01	0.000000000000000000e+00	9.331079850278536370e+00	1.000000000000000000e+00
4.601000000000000000e+03	5.188932826924214936e+01	8.189396191252573232e+00	-5.984814090765607462e-03	1.206250470095749847e+02	1.791652524335097807e-01	0.000000000000000000e+00	4.004454099520315680e+01	1.000000000000000000e+00
4.607000000000000000e+03	8.136807462887350084e+01	2.047932528405663533e+01	-3.099408472853521206e-03	6.263346228051576503e+01	4.024146755121776886e-01	0.000000000000000000e+00	9.776561165541592047e+00	1.000000000000000000e+00
4.609000000000000000e+03	4.857775248748055930e+01	1.893702574628892421e+01	-7.046236699113056501e-03	1.419577770573736188e+02	1.158876295673387791e-01	0.000000000000000000e+00	2.244176679352696269e+01	1.000000000000000000e+00
4.610000000000000000e+03	9.783480858051866846e+01	2.289436364965254356e+01	-9.116396990185101148e-03	1.835643626885852484e+02	9.151474404356796377e-02	0.000000000000000000e+00	1.664288849153186689e+01	1.000000000000000000e+00
4.611000000000000000e+03	6.846826010976998589e+01	8.544691872577221403e+00	-7.788320860506733195e-03	1.568723652367279726e+02	1.210565154665325105e-01	0.000000000000000000e+00	1.740162461141593297e+01	1.000000000000000000e+00
4.612000000000000000e+03	7.345905886196257484e+01	2.622637825252058974e+01	-7.547383035883484075e-03	1.520299381670860441e+02	1.759217249286937346e-01	0.000000000000000000e+00	6.795708689989983675e+00	1.000000000000000000e+00
4.615000000000000000e+03	6.667358639169255241e+01	2.585352445488267392e+01	-7.829908523245712390e-03	1.577082042093976781e+02	1.365285444322880126e-01	0.000000000000000000e+00	6.795708689989983675e+00	1.000000000000000000e+00
4.617000000000000000e+03	8.250912823194006762e+01	1.377175609937413370e+01	-7.801581717203890168e-03	1.571388851637562993e+02	2.235579003832637301e-01	0.000000000000000000e+00	6.709403715400656942e+00	1.000000000000000000e+00
4.618000000000000000e+03	7.490912796538689911e+00	9.989156975515932402e+00	-6.684523633895899687e-03	1.346879797924999025e+02	1.540805200709646217e-01	0.000000000000000000e+00	5.209604526985328476e+01	1.000000000000000000e+00
4.618000000000000000e+03	8.234081858012024213e+01	2.047904840531521486e+01	-7.621171307019582869e-03	1.535129528084369781e+02	2.837063898386121830e-01	0.000000000000000000e+00	6.709403715400656942e+00	1.000000000000000000e+00
4.620000000000000000e+03	5.957994707595651818e+01	9.134498800432378829e+00	-5.866238201229649445e-03	1.182418799074661564e+02	2.037126355040956849e-01	0.000000000000000000e+00	1.816165018867842562e+01	1.000000000000000000e+00
4.627000000000000000e+03	9.809025731431866291e+01	6.813019252313481822e+00	-8.520107879501533088e-03	1.715799989407098849e+02	1.461453788213283866e-01	0.000000000000000000e+00	8.808817197927725218e+00	1.000000000000000000e+00
4.627000000000000000e+03	7.531190768887817910e+01	2.068600205287164329e+01	-4.074545887793411432e-03	8.223201150004716453e+01	2.793464536094636408e-01	0.000000000000000000e+00	2.358252542235223714e+01	1.000000000000000000e+00
4.628000000000000000e+03	9.834346974514211581e+01	1.561819635963981590e+01	-8.086146979214050776e-03	1.628581470936441633e+02	1.376846891095883096e-01	0.000000000000000000e+00	8.808817197927725218e+00	1.000000000000000000e+00
4.636000000000000000e+03	6.360370174976775104e+01	1.545850118871246792e+01	-6.631592796499321749e-03	1.336241629334044205e+02	1.878314368964362213e-01	0.000000000000000000e+00	3.735351554763163762e+01	1.000000000000000000e+00
4.641000000000000000e+03	1.006239830279536847e+02	1.048015830667286252e+01	-7.585221371295784547e-03	1.527904222461517918e+02	1.336522194465531443e-01	0.000000000000000000e+00	3.735351554763163762e+01	1.000000000000000000e+00
4.649000000000000000e+03	4.850453405219359837e+01	1.285914873394833080e+01	-6.250045185234438978e-03	1.259557261321866406e+02	1.488969486448411539e-01	0.000000000000000000e+00	3.490865621052326873e+01	1.000000000000000000e+00
4.652000000000000000e+03	8.121045320786772947e+01	2.506312884729710788e+01	2.253194409149864193e-03	-4.562604596803830503e+01	4.609606037373802367e-01	0.000000000000000000e+00	3.490865621052326873e+01	1.000000000000000000e+00
4.659000000000000000e+03	5.642330544487823119e+01	2.196846283416128287e+01	-7.032252975152660131e-03	1.416767287680644927e+02	1.388244634957086499e-01	0.000000000000000000e+00	9.392970888740480362e+00	1.000000000000000000e+00
4.662000000000000000e+03	8.774144215758039422e+01	1.029129341291577049e+01	-7.704680577936091554e-03	1.551913424705188618e+02	1.397011909866786583e-01	0.000000000000000000e+00	1.267337010309354639e+01	1.000000000000000000e+00
4.663000000000000000e+03	6.485359536973494698e+01	1.782622745944082965e+01	-2.424688478290692572e-03	4.907277552986259650e+01	4.732330842819576500e-01	0.000000000000000000e+00	9.392970888740480362e+00	1.000000000000000000e+00
4.667000000000000000e+03	9.736753469964513386e+01	1.853463327862499099e+01	-3.596945497973535934e-03	7.263308256578081057e+01	3.005146296920585547e-01	0.000000000000000000e+00	1.267337010309354639e+01	1.000000000000000000e+00
4.671000000000000000e+03	1.102149319876725997e+02	1.822051778731306726e+01	-7.402019353654571039e-03	1.491083834843839213e+02	1.205473815941351390e-01	0.000000000000000000e+00	1.285123673497214725e+01	1.000000000000000000e+00
4.675000000000000000e+03	8.584713492512429411e+01	9.587638344566457249e+00	-7.925705551285305503e-03	1.596335562063103737e+02	1.049381056103088072e-01	0.000000000000000000e+00	9.161671424581347978e+00	1.000000000000000000e+00
4.675000000000000000e+03	9.444753199528327059e+01	1.274507298800585886e+01	-4.213709299334436956e-03	8.502895163264663836e+01	3.250427029002982415e-01	0.000000000000000000e+00	9.161671424581347978e+00	1.000000000000000000e+00
4.680000000000000000e+03	4.287115679198601015e+01	9.004673717494160456e+00	-6.892208654934734412e-03	1.388620839183680857e+02	2.613012402796548450e-01	0.000000000000000000e+00	5.806296461110087570e+00	1.000000000000000000e+00
4.681000000000000000e+03	1.653662590763311258e+01	2.054946059187227547e+01	-5.707870903837953570e-03	1.150589754007339991e+02	2.094564717911107099e-01	0.000000000000000000e+00	1.026044530816436762e+01	1.000000000000000000e+00
4.682000000000000000e+03	4.609908492444944983e+01	1.383101379730107539e+01	-7.098237087908990280e-03	1.430028935339213660e+02	2.784258056778586843e-01	0.000000000000000000e+00	5.806296461110087570e+00	1.000000000000000000e+00
4.683000000000000000e+03	1.684382138644288318e+01	1.029361499730373097e+01	-6.811993825410439345e-03	1.372499067416107721e+02	1.455894867864996334e-01	0.000000000000000000e+00	1.026044530816436762e+01	1.000000000000000000e+00
4.684000000000000000e+03	8.203829916366120756e+01	1.113110671276397667e+01	-6.081296729902412740e-03	1.225641785852714492e+02	2.211566732223213538e-01	0.000000000000000000e+00	3.604048582354425889e+01	1.000000000000000000e+00
4.689000000000000000e+03	3.886379187907510868e+01	1.510708272094678151e+01	-6.813496206549480259e-03	1.372801019635855084e+02	1.376568081313044312e-01	0.000000000000000000e+00	4.335719622489931879e+01	1.000000000000000000e+00
4.696000000000000000e+03	9.412289848090073008e+01	1.919869221874725085e+01	-7.709466980895512273e-03	1.552875407627262234e+02	1.309386856197433113e-01	0.000000000000000000e+00	2.491632118574708699e+01	1.000000000000000000e+00
4.699000000000000000e+03	1.213154069001531781e+02	1.791197241871814327e+01	-5.880538804641188139e-03	1.185292969171471071e+02	1.994755405929478087e-01	0.000000000000000000e+00	2.722293448500550994e+01	1.000000000000000000e+00
4.701000000000000000e+03	6.941441679400445253e+01	2.241023299532481161e+01	-3.719453372067871473e-03	7.509527565101484470e+01	2.739357641386990228e-01	0.000000000000000000e+00	1.484233965367089247e+01	1.000000000000000000e+00
4.703000000000000000e+03	3.191662432309739472e+01	7.581159447567018539e+00	-7.662584772479150153e-03	1.543452907217665881e+02	1.356744297781102837e-01	0.000000000000000000e+00	1.811618919444147835e+01	1.000000000000000000e+00
4.704000000000000000e+03	1.461847494985492624e+01	1.296356961307739475e+01	-6.413791741905294427e-03	1.292467443018057054e+02	1.480106655085938749e-01	0.000000000000000000e+00	1.811618919444147835e+01	1.000000000000000000e+00
4.705000000000000000e+03	7.990093781928631245e+01	1.190652302306963328e+01	-7.806760493812027989e-03	1.572429694771018376e+02	1.303391879477781012e-01	0.000000000000000000e+00	1.484233965367089247e+01	1.000000000000000000e+00
4.715000000000000000e+03	9.362484495697637499e+01	1.251747656931416941e+01	-3.210925899903818454e-03	6.487476668479347097e+01	3.411825216730156596e-01	0.000000000000000000e+00	1.844706323062346698e+01	1.000000000000000000e+00
4.716000000000000000e+03	1.105699739191420576e+02	1.980834389016112596e+01	-3.806293796641880157e-03	7.684061565046879139e+01	2.939672714152657962e-01	0.000000000000000000e+00	1.844706323062346698e+01	1.000000000000000000e+00
4.731000000000000000e+03	7.634913063153610402e+00	8.813618708293340376e+00	-7.308700302736601852e-03	1.472328344750696658e+02	1.368721035034479172e-01	0.000000000000000000e+00	6.408226474764698821e+01	1.000000000000000000e+00
4.735000000000000000e+03	6.977481521073551107e+01	2.447149903343523292e+01	-7.012460843930384650e-03	1.412789416952106478e+02	1.618842384009206992e-01	0.000000000000000000e+00	6.408226474764698821e+01	1.000000000000000000e+00
4.742000000000000000e+03	9.944473059979122809e+01	1.179097259200025505e+01	-7.520666906824164874e-03	1.514929908996522556e+02	1.641411619685131384e-01	0.000000000000000000e+00	8.334307285114660147e+01	1.000000000000000000e+00
4.745000000000000000e+03	1.610189824646698398e+01	1.199119146528888713e+01	-3.234988365601901457e-03	6.535837997980404168e+01	3.095133165889233373e-01	0.000000000000000000e+00	8.334307285114660147e+01	1.000000000000000000e+00
4.755000000000000000e+03	7.003565664716799688e+01	2.329315279350964829e+01	-6.071224989767413927e-03	1.223617542994857672e+02	2.570395556745626031e-01	0.000000000000000000e+00	6.637057904732729163e+00	1.000000000000000000e+00
4.756000000000000000e+03	5.321612728126663683e+01	9.146297093984296467e+00	-4.670597859624064929e-03	9.421160917351136277e+01	2.256103600069864212e-01	0.000000000000000000e+00	1.668885662429683236e+01	1.000000000000000000e+00
4.784000000000000000e+03	3.712347960307339889e+01	1.553093016543625460e+01	-6.301236653940950859e-03	1.269845847357984354e+02	1.859306306304445711e-01	0.000000000000000000e+00	3.052940547993361875e+01	1.000000000000000000e+00
4.785000000000000000e+03	7.676012016464230214e+01	6.264637124197192541e+00	-7.270355613787490498e-03	1.464621735793197956e+02	1.295392009951370493e-01	0.000000000000000000e+00	1.352887260163476668e+01	1.000000000000000000e+00
4.786000000000000000e+03	9.019999360405788025e+01	7.813893656781627506e+00	-7.776578219117417923e-03	1.566363587706546809e+02	1.297346089485339471e-01	0.000000000000000000e+00	8.003882328054784168e+00	1.000000000000000000e+00
4.789000000000000000e+03	6.599648900268214824e+00	1.494752791596476449e+01	-7.617785162540193292e-03	1.534448972521358598e+02	1.669231103190293997e-01	0.000000000000000000e+00	3.052940547993361875e+01	1.000000000000000000e+00
4.790000000000000000e+03	9.252698946614880526e+01	1.547204112070260962e+01	-8.318551247669515522e-03	1.675290646734340783e+02	1.274572405379968965e-01	0.000000000000000000e+00	7.589635849611484630e+00	1.000000000000000000e+00
4.794000000000000000e+03	9.790092344961917092e+01	1.011261896239018832e+01	-2.384035688702782797e-03	4.825572586543246700e+01	4.818310732851808220e-01	0.000000000000000000e+00	7.589635849611484630e+00	1.000000000000000000e+00
4.800000000000000000e+03	5.931156283947336760e+01	1.516224434641582164e+01	-2.431280349659397863e-03	4.920526056580633423e+01	4.172864814779875253e-01	0.000000000000000000e+00	5.120576968529913842e+01	1.000000000000000000e+00
4.802000000000000000e+03	8.110370860465492271e+00	1.447756267389925000e+01	-5.607027758912580886e-03	1.130322053178794874e+02	2.200237233015948091e-01	0.000000000000000000e+00	3.854749104305410867e+01	1.000000000000000000e+00
4.807000000000000000e+03	4.597447535327810897e+01	7.251314915089415614e+00	-5.978392045568417870e-03	1.204959751813804587e+02	1.658578042403295871e-01	0.000000000000000000e+00	1.346823386608024720e+01	1.000000000000000000e+00
4.809000000000000000e+03	3.079950015928216089e+01	1.619248392125669866e+01	-6.507758985901708135e-03	1.311353208534509349e+02	2.414269438343110696e-01	0.000000000000000000e+00	6.635873031816692524e+00	1.000000000000000000e+00
4.814000000000000000e+03	3.391874877178122460e+01	8.255256870003286451e+00	-5.978880036589075304e-03	1.205057829437434975e+02	1.590485782901883693e-01	0.000000000000000000e+00	8.528146643305699826e+00	1.000000000000000000e+00
4.821000000000000000e+03	6.213047134296566298e+00	6.122518997388852746e+00	-6.336814768837009323e-03	1.276996423525462490e+02	1.338369677150418324e-01	0.000000000000000000e+00	1.359378656671351315e+01	1.000000000000000000e+00
4.825000000000000000e+03	1.819442692335872991e+01	1.254416766199309663e+01	-6.855428523560825986e-03	1.381228678817474247e+02	1.313791188011848021e-01	0.000000000000000000e+00	1.359378656671351315e+01	1.000000000000000000e+00
4.826000000000000000e+03	5.570967648694885099e+01	1.228537250898802746e+01	-6.513853434013248088e-03	1.312578085556454823e+02	1.702893441014303733e-01	0.000000000000000000e+00	1.860247002722986309e+01	1.000000000000000000e+00
4.828000000000000000e+03	8.741500666387329943e+01	9.623941829309828222e+00	-7.307091524251596061e-03	1.472005008533270711e+02	1.652447631187370369e-01	0.000000000000000000e+00	2.092889969111006110e+01	1.000000000000000000e+00
4.828000000000000000e+03	3.733452795612871000e+01	9.386095429389753164e+00	-6.565413781900234641e-03	1.322940809828515967e+02	1.821253425186434294e-01	0.000000000000000000e+00	1.860247002722986309e+01	1.000000000000000000e+00
4.832000000000000000e+03	1.179606459080028174e+02	1.980440531083437961e+01	-7.231411320263808618e-03	1.456794616848215185e+02	1.392735526066395391e-01	0.000000000000000000e+00	1.632876435199332121e+01	1.000000000000000000e+00
4.832000000000000000e+03	1.022794195384023368e+02	2.435717203100294626e+01	-7.806245543560264358e-03	1.572326198815472083e+02	1.443274794937481342e-01	0.000000000000000000e+00	1.632876435199332121e+01	1.000000000000000000e+00
4.842000000000000000e+03	1.326137280263580465e+01	2.655228306818692374e+01	-5.380945191229313460e-03	1.084883428195959141e+02	1.893539132981031381e-01	0.000000000000000000e+00	7.535697335989665646e+01	1.000000000000000000e+00
4.849000000000000000e+03	1.151212704159447924e+02	9.201796862781087327e+00	4.106775510780234090e-03	-8.287977031101753767e+01	2.999591985770955205e-01	0.000000000000000000e+00	1.437633943028850858e+01	1.000000000000000000e+00
4.851000000000000000e+03	1.794411827655483194e+01	1.398937018068319027e+01	-5.824925596576228416e-03	1.174115691191789210e+02	1.534908726256904998e-01	0.000000000000000000e+00	4.935903287541103168e+01	1.000000000000000000e+00
4.853000000000000000e+03	6.591247126343175466e+01	2.562342528293721955e+01	-7.566487432123152578e-03	1.524139029747902612e+02	1.531699173260924196e-01	0.000000000000000000e+00	3.980207493700486054e+01	1.000000000000000000e+00
4.854000000000000000e+03	1.094335948057812828e+02	2.240518588107556752e+01	-7.417247071509295089e-03	1.494144338659041011e+02	1.576829530454293415e-01	0.000000000000000000e+00	4.569745045402373584e+00	1.000000000000000000e+00
4.858000000000000000e+03	1.053612361996655409e+02	2.033191186079397639e+01	-3.940482374105600157e-03	7.953757035636911610e+01	4.421001390665417752e-01	0.000000000000000000e+00	4.569745045402373584e+00	1.000000000000000000e+00
4.860000000000000000e+03	2.800422375158406751e+01	2.735502205317839852e+01	-9.570753283530455610e-03	1.926961261117758966e+02	9.261982668848423028e-02	0.000000000000000000e+00	4.575516035340351806e+01	1.000000000000000000e+00
4.864000000000000000e+03	7.314284666765094300e+01	1.986907386962869992e+01	-7.333864114271303192e-03	1.477385828868914643e+02	1.686890346248208772e-01	0.000000000000000000e+00	1.975522091705261829e+01	1.000000000000000000e+00
4.868000000000000000e+03	9.230578977841659594e+01	1.506799432278587325e+01	-6.602007752377850140e-03	1.330295555124468194e+02	1.412361480293047311e-01	0.000000000000000000e+00	1.888723982593582207e+01	1.000000000000000000e+00
4.868000000000000000e+03	4.709721397032854640e+01	1.500201621589855350e+01	-6.818965396281409345e-03	1.373900230706109937e+02	1.343136918285213754e-01	0.000000000000000000e+00	2.649647585639574743e+01	1.000000000000000000e+00
4.871000000000000000e+03	7.568181571449609635e+01	2.403299931801675982e+01	-3.204377502986031738e-03	6.474315540895068466e+01	3.018980440784218011e-01	0.000000000000000000e+00	1.275629538517336314e+01	1.000000000000000000e+00
4.875000000000000000e+03	8.283969373978052886e+01	1.347421841637165230e+01	-7.595584112612044532e-03	1.529986951445396528e+02	1.557094108460137516e-01	0.000000000000000000e+00	5.797920968951191689e+00	1.000000000000000000e+00
4.877000000000000000e+03	3.717751376383784390e+01	1.811893591909269929e+01	-5.599565388941598471e-03	1.128822247890535380e+02	1.652802556386782085e-01	0.000000000000000000e+00	2.216032457768187669e+01	1.000000000000000000e+00
4.879000000000000000e+03	8.756996474907703032e+01	1.012154429847516468e+01	-8.521272571055124936e-03	1.716034071951660565e+02	1.788402667579779282e-01	0.000000000000000000e+00	5.797920968951191689e+00	1.000000000000000000e+00
4.881000000000000000e+03	1.644845253755866210e+01	1.028401370726567343e+01	-6.314381059289027667e-03	1.272487641952560864e+02	2.085589255338734516e-01	0.000000000000000000e+00	2.216032457768187669e+01	1.000000000000000000e+00
4.881000000000000000e+03	6.613137903861718314e+01	2.063165965086345821e+01	-7.488036387346049330e-03	1.508371747733782513e+02	1.675443819652192579e-01	0.000000000000000000e+00	1.180296540800928362e+01	1.000000000000000000e+00
4.881000000000000000e+03	8.794885987134040306e+01	2.007392073368167829e+01	-5.157024396916265983e-03	1.039879281689168238e+02	2.838887423197316018e-01	0.000000000000000000e+00	9.959586247516956092e+00	1.000000000000000000e+00
4.885000000000000000e+03	5.446096978708158787e+01	2.239561552455649007e+01	-6.338813757634514587e-03	1.277398185161689099e+02	1.796144742101014602e-01	0.000000000000000000e+00	1.180296540800928362e+01	1.000000000000000000e+00
4.887000000000000000e+03	1.099828099475253538e+02	7.001063954137264567e+00	-6.670578777101035355e-03	1.344077126649481499e+02	2.351679592209350300e-01	0.000000000000000000e+00	8.902238582419796487e+00	1.000000000000000000e+00
4.890000000000000000e+03	1.011688966233791831e+02	8.251977097709680464e+00	-5.156131834293404756e-03	1.039699892279761286e+02	2.331365470869110057e-01	0.000000000000000000e+00	8.902238582419796487e+00	1.000000000000000000e+00
4.897000000000000000e+03	1.195282966498273964e+02	8.086169958509522360e+00	-7.626547647532541489e-03	1.536210078092500453e+02	1.833113183364473153e-01	0.000000000000000000e+00	inf	1.000000000000000000e+00
4.904000000000000000e+03	1.148350148237499440e+02	1.187801664187692374e+01	-7.097352817705814866e-03	1.429851212560508031e+02	1.769334662766106625e-01	0.000000000000000000e+00	4.800291570761151405e+01	1.000000000000000000e+00
4.907000000000000000e+03	6.683213855950566540e+01	1.181647972848847061e+01	-7.504351023141711020e-03	1.511650702963489437e+02	2.260909834929289985e-01	0.000000000000000000e+00	1.616750015402966056e+01	1.000000000000000000e+00
4.907000000000000000e+03	1.957214221804855470e+01	2.615299898738055973e+01	-6.985363488107536670e-03	1.407343324394515776e+02	1.477313398545636591e-01	0.000000000000000000e+00	4.938666863289245157e+01	1.000000000000000000e+00
4.910000000000000000e+03	8.298608168050395761e+01	1.247843355928111819e+01	-5.375951862325514287e-03	1.083879856793702459e+02	2.406204145817176787e-01	0.000000000000000000e+00	1.602418508057085589e+01	1.000000000000000000e+00
4.911000000000000000e+03	1.020460976335630647e+02	1.615781663478922425e+01	-8.073691841024932883e-03	1.626078206933895558e+02	1.511968704896892168e-01	0.000000000000000000e+00	1.698820226959625046e+01	1.000000000000000000e+00
4.912000000000000000e+03	8.918377397213561153e+01	2.725554822198300897e+01	-8.615971847011138357e-03	1.735066963033912089e+02	1.301882061297191528e-01	0.000000000000000000e+00	1.602418508057085589e+01	1.000000000000000000e+00
4.918000000000000000e+03	1.744152660273661937e+01	8.304049609185998548e+00	-6.139010329532088549e-03	1.237241205643701107e+02	1.605407269040138862e-01	0.000000000000000000e+00	1.628861680724733318e+01	1.000000000000000000e+00
4.919000000000000000e+03	5.891208804788608688e+01	9.175319149488442960e+00	-7.567835055793250415e-03	1.524409878434694576e+02	1.639212988975057295e-01	0.000000000000000000e+00	2.534460590573852912e+01	1.000000000000000000e+00
4.921000000000000000e+03	3.366966674504653412e+01	6.901728314015107557e+00	-7.165073128931400380e-03	1.443461805615215496e+02	1.581310353305522831e-01	0.000000000000000000e+00	1.628861680724733318e+01	1.000000000000000000e+00
4.927000000000000000e+03	1.051973247375531884e+02	1.472249970335303360e+01	-7.127265181538661523e-03	1.435863072282726876e+02	1.567851790079826113e-01	0.000000000000000000e+00	3.310066877222257631e+01	1.000000000000000000e+00
4.928000000000000000e+03	7.209671759999550034e+01	1.465862252858769921e+01	-8.863941186696399840e-03	1.784904444749818424e+02	1.140572173842684389e-01	0.000000000000000000e+00	3.310066877222257631e+01	1.000000000000000000e+00
4.940000000000000000e+03	1.688537360800233600e+01	8.759387369741704177e+00	-6.663238909219710952e-03	1.342601942129504096e+02	1.702266242801928620e-01	0.000000000000000000e+00	inf	1.000000000000000000e+00
4.947000000000000000e+03	3.565545964727246542e+01	2.069296813294032589e+01	-6.301534464255042524e-03	1.269905702000103389e+02	1.478077076703907533e-01	0.000000000000000000e+00	1.185168419261858475e+01	1.000000000000000000e+00
4.950000000000000000e+03	2.622187034218555723e+01	1.351872175966074963e+01	-6.419871982845060283e-03	1.293689464648023488e+02	1.376819389663443971e-01	0.000000000000000000e+00	1.015849855003666136e+01	1.000000000000000000e+00
4.954000000000000000e+03	3.623695802945712074e+01	1.181780688602407103e+01	-6.681881467149518479e-03	1.346348768818415635e+02	1.597875058871781606e-01	0.000000000000000000e+00	1.015849855003666136e+01	1.000000000000000000e+00
4.962000000000000000e+03	2.966782648286251600e+01	2.038090557973441719e+01	-5.797500464329786996e-03	1.168603721330421763e+02	1.516239485113355379e-01	0.000000000000000000e+00	8.252885222844749080e+01	1.000000000000000000e+00
4.965000000000000000e+03	1.118770177696206218e+02	1.312416263801905636e+01	-6.302806126619080879e-03	1.270161283798631473e+02	1.790914668765244411e-01	0.000000000000000000e+00	8.252885222844749080e+01	1.000000000000000000e+00
4.972000000000000000e+03	7.236288768894188195e+01	2.068848792873572151e+01	-7.242556846824991894e-03	1.459034671916765831e+02	1.898709636936807277e-01	0.000000000000000000e+00	1.998549126023479516e+01	1.000000000000000000e+00
4.975000000000000000e+03	5.751668776485598045e+01	7.309018255875249004e+00	-7.753090665661130192e-03	1.561643002018756192e+02	1.159716290110149872e-01	0.000000000000000000e+00	1.998549126023479516e+01	1.000000000000000000e+00
4.981000000000000000e+03	8.889627394506379687e+01	1.242031125863625185e+01	-3.799659979360551793e-03	7.670728757535897557e+01	2.669523867859491251e-01	0.000000000000000000e+00	1.583148660125623408e+01	1.000000000000000000e+00
4.985000000000000000e+03	7.327816610581153611e+01	9.829814100320355408e+00	-8.083179284745656973e-03	1.627985016475601014e+02	1.360825348149826697e-01	0.000000000000000000e+00	1.583148660125623408e+01	1.000000000000000000e+00
4.988000000000000000e+03	2.848280948692352865e+01	1.540888208150772698e+01	-5.119125995417276795e-03	1.032262368670142223e+02	1.825857630933150899e-01	0.000000000000000000e+00	4.514144408580726520e+01	1.000000000000000000e+00
4.989000000000000000e+03	8.699699084119565384e+01	2.110653756780975243e+01	-7.559524346821997094e-03	1.522739571908384448e+02	1.510694961680720816e-01	0.000000000000000000e+00	1.775867799928849422e+01	1.000000000000000000e+00
4.992000000000000000e+03	1.193802858697170990e+02	2.099873353627567241e+01	-7.457120563275347613e-03	1.502158210129450424e+02	1.525150039388800671e-01	0.000000000000000000e+00	3.238347446790533013e+01	1.000000000000000000e+00
4.995000000000000000e+03	1.447521184521579762e+01	5.716664215526113146e+00	-3.694557268426173439e-03	7.459490769761572437e+01	2.666705891739991063e-01	0.000000000000000000e+00	1.060123398421631435e+02	1.000000000000000000e+00
5.002000000000000000e+03	8.508847624656955588e+01	1.921036833022450807e+01	-8.126986783563119876e-03	1.636789554262837214e+02	1.113963278707387206e-01	0.000000000000000000e+00	2.460527825851251649e+01	1.000000000000000000e+00
5.007000000000000000e+03	1.086704343789665757e+02	2.623254525911933399e+01	-9.017729925150728965e-03	1.815813279892736318e+02	1.783503552911697154e-01	0.000000000000000000e+00	8.123248330949436991e+00	1.000000000000000000e+00
5.009000000000000000e+03	1.135911261448749201e+02	1.976926776305012723e+01	-7.933589131832318939e-03	1.597920023278616668e+02	2.497904429649776548e-01	0.000000000000000000e+00	8.123248330949436991e+00	1.000000000000000000e+00
5.014000000000000000e+03	9.427397050742493434e+01	1.568638287357392436e+01	-7.826236096746418472e-03	1.576343948873484635e+02	1.505665759903932477e-01	0.000000000000000000e+00	1.270197555849672533e+01	1.000000000000000000e+00
5.015000000000000000e+03	4.229922099614004338e+01	1.455062866814772526e+01	-6.003951553905293587e-03	1.210096764038878092e+02	1.721505260160360873e-01	0.000000000000000000e+00	5.198715730231796783e+01	1.000000000000000000e+00
5.018000000000000000e+03	1.058305475453028635e+02	1.041516761936159163e+01	-7.672121188169730294e-03	1.545369559265123769e+02	1.503185398091911873e-01	0.000000000000000000e+00	1.270197555849672533e+01	1.000000000000000000e+00
5.021000000000000000e+03	8.986597392133667483e+01	6.939598252371567355e+00	-8.050079018246909107e-03	1.621332444312781149e+02	1.546610680832819495e-01	0.000000000000000000e+00	1.633851870335240619e+01	1.000000000000000000e+00
5.025000000000000000e+03	5.131971665511853331e+01	1.538166747746464225e+01	-7.582288443757867653e-03	1.527314755543024773e+02	1.562544345527885348e-01	0.000000000000000000e+00	3.945988446555233509e+01	1.000000000000000000e+00
[truncated: 202 more rows]

## Sheet: 004_dGBP1 wt 15 nM_events - 004
004_dGBP1 wt 15 nM_events
[truncated: 1,217 more rows]

## Sheet: 016_dGBP1 308-310 mut 15 nM_eve
016_dGBP1 308-310 mut 15 nM_events
[truncated: 1,548 more rows]

[truncated: 1 more sheets: GTPase assay]
