# Supplementary material for: Structural basis of antimicrobial membrane coat assembly by human GBP1
Source: Nat Struct Mol Biol. 2024 Oct 11;32(1):172–84. doi: 10.1038/s41594-024-01400-9 (PMC11746146; doi:10.1038/s41594-024-01400-9)
Supplement: Supplementary file 21 — Source data of SEC–MALS runs. [file 41594_2024_1400_MOESM21_ESM.xlsx]

## Sheet: 3_gbp1-arg-trans_20230904-90mic
3_gbp1-arg-trans[20230904-90microliter]
volume (mL)	Molar Mass 1	volume (mL)	Molar Mass 2	volume (mL)	Molar Mass 3	volume (mL)	LS	volume (mL)	UV	volume (mL)	RI
10.209	130438	12.7519	66638.8	-0.0610065	60723	-0.0610065	0.000254611	0.00205	0.000445767	-0.312364	-1
10.2131	130393	12.7683	66445.1	-0.0569116	62503.2	-0.0569116	0.000266015	0.00614489	0.000471112	-0.307978	-0.415388
10.2417	130169	12.797	66540.5	-0.0528167	58536.7	-0.0528167	0.00027299	0.0102398	0.000495141	-0.303592	0.000440491
10.2704	130394	12.8256	67027.5	-0.0487219	54192.2	-0.0487219	0.000279256	0.0143347	0.000517816	-0.299206	0.000637825
10.2991	130686	12.8502	66824.6	-0.044627	50069.5	-0.044627	0.000280648	0.0184296	0.000539132	-0.29482	0.000849041
10.3236	130799	12.8788	67530	-0.0405321	49071.8	-0.0405321	0.000243878	0.0225245	0.000559106	-0.290434	0.000970793
10.3523	130802	12.9075	67383.7	-0.0364372	64479.8	-0.0364372	0.000229849	0.0266193	0.000577776	-0.286049	0.000997357
10.381	130918			-0.0323423	315667	-0.0323423	0.000216813	0.0307142	0.000595191	-0.281663	0.00101042
10.4096	130771			-0.0241525	498603	-0.0282474	0.000204718	0.0348091	0.000611413	-0.277277	0.00100383
10.4383	130534			-0.0200576	82415	-0.0241525	0.000194188	0.038904	0.00062651	-0.272891	0.000997247
10.467	130288			-0.0159627	63172.4	-0.0200576	0.000193396	0.0429989	0.000640555	-0.268505	0.000968222
10.4956	129952			-0.0118678	67667.5	-0.0159627	0.000220436	0.0470938	0.000653627	-0.264119	0.0009303
10.5243	129918			-0.00777295	78377.8	-0.0118678	0.000249975	0.0511887	0.000665802	-0.259733	0.000883972
10.553	129796			-0.00367806	88765.5	-0.00777295	0.000279615	0.0552836	0.000677158	-0.255347	0.000845864
				0.000416836	97407	-0.00367806	0.000308357	0.0593785	0.00068777	-0.250961	0.000813443
				0.00451173	117855	0.000416836	0.000336353	0.0634734	0.000697709	-0.246575	0.000780685
				0.00860662	134541	0.00451173	0.000364584	0.0675683	0.000707035	-0.242189	0.000753563
				0.0127015	150494	0.00860662	0.000390699	0.0716631	0.000715805	-0.237803	0.000733083
				0.0167964	169231	0.0127015	0.000413035	0.075758	0.000724063	-0.233417	0.000718541
				0.0208913	180822	0.0167964	0.000414512	0.0798529	0.000731843	-0.229031	0.00070619
				0.0249862	183940	0.0208913	0.00043944	0.0839478	0.000739172	-0.224645	0.000689974
				0.0290811	178901	0.0249862	0.00046924	0.0880427	0.000746068	-0.220259	0.00066489
				0.033176	171391	0.0290811	0.0004954	0.0921376	0.00075254	-0.215873	0.00064081
				0.0372709	158518	0.033176	0.000513765	0.0962325	0.000758597	-0.211487	0.000624784
				0.0413657	151672	0.0372709	0.000478459	0.100327	0.000764242	-0.207101	0.000608232
				0.0454606	159728	0.0413657	0.000454004	0.104422	0.00076948	-0.202715	0.000594948
				0.0495555	177778	0.0454606	0.000454456	0.108517	0.000774316	-0.198329	0.000574212
				0.0536504	205591	0.0495555	0.000479801	0.112612	0.000778756	-0.193943	0.00054381
				0.0577453	230035	0.0536504	0.000542717	0.116707	0.000782812	-0.189557	0.000520345
				0.0618402	252859	0.0577453	0.00059512	0.120802	0.000786496	-0.185171	0.000503766
				0.0659351	272535	0.0618402	0.000636592	0.124897	0.000789822	-0.180785	0.000485684
				0.0741249	284017	0.0659351	0.000656031	0.128992	0.000792807	-0.176399	0.000469021
				0.0782198	283291	0.07003	0.000665315	0.133087	0.000795469	-0.172013	0.000452105
				0.0823147	273265	0.0741249	0.000674299	0.137181	0.000797824	-0.167628	0.000433251
				0.0864095	257057	0.0782198	0.000677361	0.141276	0.000799887	-0.163242	0.000412302
				0.102789	249020	0.0823147	0.000674553	0.145371	0.000801672	-0.158856	0.000391985
				0.106884	274762	0.0864095	0.000663503	0.149466	0.00080319	-0.15447	0.00038352
				0.110979	308019	0.0905044	0.000656189	0.153561	0.000804452	-0.150084	0.000378461
				0.115074	339595	0.0945993	0.000649751	0.157656	0.000805463	-0.145698	0.000369544
				0.119169	366738	0.0986942	0.000637946	0.161751	0.000806227	-0.141312	0.000355626
				0.123264	381660	0.102789	0.000625544	0.165846	0.000806749	-0.136926	0.000342824
				0.127358	355351	0.106884	0.0006615	0.169941	0.000807028	-0.13254	0.000341636
				0.131453	316093	0.110979	0.00070462	0.174035	0.000807065	-0.128154	0.000345405
				0.135548	288146	0.115074	0.000744322	0.17813	0.00080686	-0.123768	0.000346239
				0.143738	278032	0.119169	0.000780474	0.182225	0.000806411	-0.119382	0.00034493
				0.147833	261371	0.123264	0.000805936	0.18632	0.000805719	-0.114996	0.00034362
				0.151928	244737	0.127358	0.00078431	0.190415	0.000804786	-0.11061	0.00033764
				0.156023	237385	0.131453	0.000741724	0.19451	0.000803616	-0.106224	0.000336976
				0.160118	248603	0.135548	0.00071321	0.198605	0.000802212	-0.101838	0.00033688
				0.164212	255556	0.139643	0.000700399	0.2027	0.000800585	-0.0974521	0.000336784
				0.168307	253727	0.143738	0.000674122	0.206795	0.000798744	-0.0930661	0.000332734
				0.172402	241044	0.147833	0.000633819	0.210889	0.000796704	-0.0886802	0.000325088
				0.176497	229059	0.151928	0.000569345	0.214984	0.00079448	-0.0842942	0.0003159
				0.180592	222604	0.156023	0.000544821	0.219079	0.000792092	-0.0799082	0.000308767
				0.184687	213586	0.160118	0.000543299	0.223174	0.00078956	-0.0755223	0.000304281
				0.188782	205155	0.164212	0.000542851	0.227269	0.000786907	-0.0711363	0.000301825
				0.205161	214475	0.168307	0.000523129	0.231364	0.000784156	-0.0667503	0.000297436
				0.209256	221739	0.172402	0.000486351	0.235459	0.00078133	-0.0623644	0.000283979
				0.213351	223340	0.176497	0.000445466	0.239554	0.000778453	-0.0579784	0.000268726
				0.217446	214438	0.180592	0.000402662	0.243649	0.000775546	-0.0535924	0.000259857
				0.221541	194865	0.184687	0.000381067	0.247743	0.000772628	-0.0492065	0.000254887
				0.225636	181369	0.188782	0.000363948	0.251838	0.000769717	-0.0448205	0.000250673
				0.229731	172837	0.192877	0.000347622	0.255933	0.000766825	-0.0404345	0.000246847
				0.233826	166360	0.196972	0.000331749	0.260028	0.000763963	-0.0360486	0.000235893
				0.237921	160270	0.201066	0.000313023	0.264123	0.000761137	-0.0316626	0.000221926
				0.242015	151373	0.205161	0.000294751	0.268218	0.00075835	-0.0272767	0.000216642
				0.24611	141117	0.209256	0.000294975	0.272313	0.000755599	-0.0228907	0.000216015
				0.250205	133346	0.213351	0.000292601	0.276408	0.00075288	-0.0185047	0.000215666
				0.2543	128499	0.217446	0.000284496	0.280503	0.000750184	-0.0141188	0.000215317
				0.258395	122810	0.221541	0.000237318	0.284597	0.000747502	-0.0097328	0.000208521
				0.26249	109577	0.225636	0.000211721	0.288692	0.000744821	-0.00534684	0.000204288
				0.266585	96340.6	0.229731	0.000203111	0.292787	0.000742126	-0.000960873	0.000205333
				0.27068	90416.3	0.233826	0.000211029	0.296882	0.000739405	0.00342509	0.00020721
				0.274775	89616.9	0.237921	0.000239794	0.300977	0.000736643	0.00781105	0.000212968
				0.282964	92654.5	0.242015	0.000267227	0.305072	0.000733832	0.012197	0.000217804
				0.287059	96584.1	0.24611	0.000288743	0.309167	0.000730964	0.016583	0.000218586
				0.291154	101028	0.250205	0.000305049	0.313262	0.000728037	0.0209689	0.000219367
				0.295249	103323	0.2543	0.000319388	0.317357	0.000725055	0.0253549	0.00021985
				0.299344	91780.1	0.258395	0.000319353	0.321451	0.000722026	0.0297409	0.00022468
				0.303439	83424.8	0.26249	0.000305654	0.325546	0.000718967	0.0341268	0.00022694
				0.307534	80744.8	0.266585	0.00028015	0.329641	0.000715897	0.0385128	0.000226635
				0.311629	79710.7	0.27068	0.000279601	0.333736	0.000712838	0.0428988	0.00022633
				0.315723	77749	0.274775	0.000283799	0.337831	0.000709814	0.0472847	0.000217332
				0.319818	71570.8	0.278869	0.000288079	0.341926	0.000706849	0.0516707	0.000214828
				0.328008	79354.1	0.282964	0.000286405	0.346021	0.000703959	0.0560567	0.000216172
				0.332103	84514.9	0.287059	0.000279342	0.350116	0.000701157	0.0604426	0.000219467
				0.336198	87355.7	0.291154	0.000269488	0.354211	0.000698447	0.0648286	0.000217706
				0.340293	83174.1	0.295249	0.000255866	0.358306	0.000695827	0.0692145	0.000215946
				0.344388	76768.2	0.299344	0.000225779	0.3624	0.000693285	0.0736005	0.000212076
				0.352577	79637.9	0.303439	0.000190672	0.366495	0.000690804	0.0779865	0.000210185
				0.356672	85774.9	0.307534	0.000189491	0.37059	0.000688362	0.0823724	0.000209534
				0.360767	103904	0.311629	0.000188405	0.374685	0.000685937	0.0867584	0.000214292
				0.364862	128380	0.315723	0.000185181	0.37878	0.000683507	0.0911444	0.000213755
				0.368957	145632	0.319818	0.00018018	0.382875	0.000681053	0.0955303	0.000213218
				0.373052	150479	0.323913	0.000175889	0.38697	0.000678562	0.0999163	0.000210098
				0.377147	143252	0.328008	0.000168852	0.391065	0.000676023	0.104302	0.000208742
				0.381242	128352	0.332103	0.000159057	0.39516	0.000673435	0.108688	0.000212051
				0.385337	120848	0.336198	0.000144503	0.399254	0.000670798	0.113074	0.000212972
				0.389431	122232	0.340293	0.000125019	0.403349	0.000668117	0.11746	0.000212286
				0.393526	131046	0.344388	9.63017e-05	0.407444	0.000665396	0.121846	0.000211599
				0.397621	158189	0.348483	6.91439e-05	0.411539	0.000662642	0.126232	0.000206058
				0.401716	184996	0.352577	4.38699e-05	0.415634	0.00065986	0.130618	0.000205364
				0.405811	213993	0.356672	2.61027e-05	0.419729	0.00065705	0.135004	0.000204415
				0.409906	240433	0.360767	2.46546e-05	0.423824	0.000654216	0.13939	0.000202022
				0.414001	270744	0.364862	3.73708e-05	0.427919	0.000651356	0.143776	0.000201026
				0.418096	316103	0.368957	4.9344e-05	0.432014	0.00064847	0.148162	0.00020003
				0.422191	360977	0.373052	5.24195e-05	0.436108	0.00064556	0.152548	0.000189543
				0.426286	399717	0.377147	4.63574e-05	0.440203	0.000642628	0.156934	0.000182637
				0.43038	427578	0.381242	2.50152e-05	0.444298	0.00063968	0.16132	0.00018084
				0.434475	396912	0.385337	2.00779e-05	0.448393	0.000636724	0.165706	0.000182227
				0.43857	364480	0.389431	2.93505e-05	0.452488	0.000633773	0.170092	0.000179788
				0.442665	350976	0.393526	5.12392e-05	0.456583	0.000630838	0.174478	0.000177349
				0.44676	360595	0.397621	7.8056e-05	0.460678	0.000627937	0.178864	0.000172117
				0.450855	348516	0.401716	0.000127262	0.464773	0.000625084	0.18325	0.000169848
				0.45495	316172	0.405811	0.000183073	0.468868	0.000622294	0.187636	0.000172032
				0.459045	284483	0.409906	0.000233433	0.472962	0.000619581	0.192022	0.000171911
				0.46314	271432	0.414001	0.000277977	0.477057	0.000616957	0.196408	0.00017179
				0.467234	267410	0.418096	0.000310372	0.481152	0.000614431	0.200793	0.000170952
				0.475424	258924	0.422191	0.000349045	0.485247	0.000612009	0.205179	0.000162572
				0.479519	249046	0.426286	0.000378871	0.489342	0.000609665	0.209565	0.000160156
				0.483614	238160	0.43038	0.000399149	0.493437	0.000607429	0.213951	0.000161566
				0.487709	231346	0.434475	0.000392651	0.497532	0.000605293	0.218337	0.000162022
				0.491804	227322	0.43857	0.000330263	0.501627	0.000603248	0.222723	0.000166114
				0.499994	231408	0.442665	0.000279848	0.505722	0.000601279	0.227109	0.000167697
				0.504088	203321	0.44676	0.000244027	0.509816	0.00059937	0.231495	0.000168339
				0.508183	182050	0.450855	0.000214278	0.513911	0.0005975	0.235881	0.000168982
				0.520468	187047	0.45495	0.000190339	0.518006	0.000595645	0.240267	0.000170287
				0.524563	211849	0.459045	0.000172931	0.522101	0.00059378	0.244653	0.000175716
				0.528658	221803	0.46314	0.000157737	0.526196	0.000591878	0.249039	0.000175947
				0.532753	221299	0.467234	0.0001415	0.530291	0.000589914	0.253425	0.000174918
				0.540942	207071	0.471329	0.00012338	0.534386	0.000587864	0.257811	0.000173888
				0.545037	187911	0.475424	9.64843e-05	0.538481	0.000585706	0.262197	0.000171848
				0.549132	164147	0.479519	0.000103449	0.542576	0.00058342	0.266583	0.00017631
				0.553227	137778	0.483614	0.000116416	0.546671	0.000580994	0.270969	0.000183193
				0.557322	153687	0.487709	0.000130295	0.550765	0.000578416	0.275355	0.000183159
				0.561417	215153	0.491804	0.000138727	0.55486	0.000575681	0.279741	0.000183124
				0.565512	277590	0.495899	0.000141554	0.558955	0.000572789	0.284127	0.000182793
				0.569607	339101	0.499994	0.000131602	0.56305	0.000569747	0.288513	0.000181628
				0.573702	383683	0.504088	9.30265e-05	0.567145	0.000566562	0.292899	0.000181682
				0.577796	402853	0.508183	6.38916e-05	0.57124	0.000563249	0.297285	0.000184865
				0.581891	417376	0.512278	5.23057e-05	0.575335	0.000559824	0.301671	0.000188112
				0.585986	411998	0.516373	4.93605e-05	0.57943	0.000556305	0.306057	0.000188215
				0.594176	377006	0.520468	5.48051e-05	0.583525	0.000552712	0.310443	0.000185615
				0.598271	348097	0.524563	7.06764e-05	0.587619	0.000549062	0.314829	0.000183016
				0.602366	307739	0.528658	8.99947e-05	0.591714	0.000545374	0.319214	0.000186396
				0.606461	269581	0.532753	0.00010758	0.595809	0.000541664	0.3236	0.000190913
				0.610556	253358	0.536848	0.000123109	0.599904	0.000537947	0.327986	0.000189735
				0.61465	248267	0.540942	0.000132028	0.603999	0.000534238	0.332372	0.000188557
				0.63922	255316	0.545037	0.000135497	0.608094	0.000530548	0.336758	0.000184736
				0.643315	264305	0.549132	0.000108936	0.612189	0.000526893	0.341144	0.000180212
				0.64741	281365	0.553227	8.01158e-05	0.616284	0.000523287	0.34553	0.000178354
				0.651505	300734	0.557322	0.000106258	0.620379	0.000519745	0.349916	0.000177031
				0.655599	318705	0.561417	0.000179384	0.624473	0.000516282	0.354302	0.000175935
				0.659694	336245	0.565512	0.000263955	0.628568	0.000512915	0.358688	0.00017484
				0.663789	315981	0.569607	0.000340214	0.632663	0.000509657	0.363074	0.000172209
				0.667884	292196	0.573702	0.000404284	0.636758	0.00050652	0.36746	0.000168573
				0.671979	274206	0.577796	0.000409447	0.640853	0.000503516	0.371846	0.000168431
				0.676074	267945	0.581891	0.000406719	0.644948	0.000500651	0.376232	0.000171633
				0.680169	302390	0.585986	0.000393272	0.649043	0.00049793	0.380618	0.000173048
				0.684264	351078	0.590081	0.000369648	0.653138	0.000495353	0.385004	0.000172217
				0.688359	368094	0.594176	0.000335118	0.657233	0.000492916	0.38939	0.000171387
				0.696548	339279	0.598271	0.0002842	0.661327	0.000490615	0.393776	0.000166304
				0.700643	318213	0.602366	0.000179928	0.665422	0.000488443	0.398162	0.000168813
				0.704738	295060	0.606461	8.8423e-05	0.669517	0.000486393	0.402548	0.000172993
				0.708833	268405	0.610556	2.22261e-05	0.673612	0.000484459	0.406934	0.00017243
				0.712928	275031	0.61465	-2.07992e-05	0.677707	0.000482632	0.41132	0.000171867
				0.717023	286733	0.618745	-4.92882e-05	0.681802	0.000480908	0.415706	0.000169597
				0.721118	296980	0.62284	-7.34384e-05	0.685897	0.00047928	0.420092	0.000165978
				0.725213	317761	0.626935	-9.26174e-05	0.689992	0.000477746	0.424478	0.000165423
				0.729307	352955	0.63103	-9.62986e-05	0.694087	0.000476301	0.428864	0.000168419
				0.733402	383402	0.635125	-8.17709e-05	0.698181	0.00047494	0.43325	0.000168054
				0.737497	409169	0.63922	-6.06845e-05	0.702276	0.00047366	0.437636	0.000167689
				0.741592	388811	0.643315	-4.24619e-05	0.706371	0.000472454	0.442021	0.000165844
				0.745687	351591	0.64741	-2.69447e-05	0.710466	0.000471316	0.446407	0.000157896
				0.749782	315812	0.651505	-1.55314e-05	0.714561	0.000470237	0.450793	0.000157096
				0.753877	280043	0.655599	-2.12329e-05	0.718656	0.000469206	0.455179	0.00016251
				0.757972	265838	0.659694	-2.97549e-05	0.722751	0.000468208	0.459565	0.000162232
				0.762067	276849	0.663789	-4.04999e-05	0.726846	0.000467229	0.463951	0.000161955
				0.774351	297528	0.667884	-4.73433e-05	0.730941	0.000466251	0.468337	0.000156963
				0.778446	348649	0.671979	-3.80862e-05	0.735035	0.000465255	0.472723	0.000152904
				0.782541	376397	0.676074	-1.39476e-05	0.73913	0.000464223	0.477109	0.000152485
				0.786636	381346	0.680169	3.34796e-05	0.743225	0.000463137	0.481495	0.000152065
				0.798921	373716	0.684264	7.92135e-05	0.74732	0.000461977	0.485881	0.00015112
				0.803015	361220	0.688359	0.000107996	0.751415	0.000460729	0.490267	0.000150174
				0.80711	314182	0.692453	0.000119909	0.75551	0.000459377	0.494653	0.000148076
				0.811205	293570	0.696548	0.000106213	0.759605	0.000457909	0.499039	0.00014192
				0.8153	278323	0.700643	8.6683e-05	0.7637	0.000456316	0.503425	0.000139646
				0.819395	259575	0.704738	6.00813e-05	0.767795	0.000454591	0.507811	0.000139936
				0.82349	248308	0.708833	1.33436e-05	0.77189	0.000452728	0.512197	0.000139837
				0.827585	263122	0.712928	1.16425e-05	0.775984	0.000450723	0.516583	0.000139737
				0.83168	279026	0.717023	2.7277e-05	0.780079	0.000448576	0.520969	0.00013626
				0.835775	289201	0.721118	4.49643e-05	0.784174	0.000446289	0.525355	0.000128014
				0.839869	302123	0.725213	6.56575e-05	0.788269	0.000443863	0.529741	0.000131144
				0.843964	303977	0.729307	0.000100766	0.792364	0.000441306	0.534127	0.000133594
				0.848059	331335	0.733402	0.000136712	0.796459	0.00043863	0.538513	0.000133514
				0.852154	395976	0.737497	0.000162191	0.800554	0.00043585	0.542899	0.000133434
				0.856249	490449	0.741592	0.000177959	0.804649	0.000432987	0.547285	0.000131719
				0.860344	616961	0.745687	0.000185766	0.808744	0.000430065	0.551671	0.00012744
				0.864439	722271	0.749782	0.000185313	0.812838	0.000427113	0.556057	0.000132037
				0.868534	808319	0.753877	0.000169335	0.816933	0.000424165	0.560443	0.000134878
				0.872629	781904	0.757972	0.000158775	0.821028	0.000421254	0.564828	0.000136571
				0.876724	758269	0.762067	0.00016326	0.825123	0.000418413	0.569214	0.000137768
				0.880818	730985	0.766161	0.000174595	0.829218	0.000415676	0.5736	0.000137912
				0.884913	703788	0.770256	0.000191802	0.833313	0.00041307	0.577986	0.000136199
				0.889008	727744	0.774351	0.000208953	0.837408	0.000410618	0.582372	0.000134486
				0.893103	760566	0.778446	0.000235219	0.841503	0.000408334	0.586758	0.000137895
				0.897198	797025	0.782541	0.000255026	0.845598	0.000406229	0.591144	0.000139473
				0.901293	776725	0.786636	0.000268355	0.849692	0.000404301	0.59553	0.00014024
				0.905388	715921	0.790731	0.000273194	0.853787	0.000402547	0.599916	0.000139279
				0.909483	599425	0.794826	0.000298694	0.857882	0.000400953	0.604302	0.000138319
				0.913578	515192	0.798921	0.000326932	0.861977	0.000399506	0.608688	0.000137063
				0.917672	469696	0.803015	0.00031356	0.866072	0.000398187	0.613074	0.000137564
				0.921767	441433	0.80711	0.000264965	0.870167	0.000396982	0.61746	0.00013775
				0.925862	416382	0.811205	0.000227981	0.874262	0.000395873	0.621846	0.000137241
				0.929957	380344	0.8153	0.000203705	0.878357	0.000394849	0.626232	0.000136732
				0.934052	335906	0.819395	0.000190802	0.882452	0.000393898	0.630618	0.000135058
				0.938147	287765	0.82349	0.000184223	0.886546	0.000393016	0.635004	0.000134134
				0.942242	243200	0.827585	0.000204838	0.890641	0.000392197	0.63939	0.00013321
				0.946337	213751	0.83168	0.000221809	0.894736	0.000391438	0.643776	0.00013445
				0.950432	207884	0.835775	0.00023372	0.898831	0.000390732	0.648162	0.000134033
				0.958621	239133	0.839869	0.000220723	0.902926	0.000390075	0.652548	0.000133615
				0.962716	277708	0.843964	0.000179461	0.907021	0.000389455	0.656934	0.000129897
				0.966811	306486	0.848059	0.000175498	0.911116	0.00038886	0.66132	0.000124582
				0.970906	292754	0.852154	0.000189989	0.915211	0.000388272	0.665706	0.000127673
				0.975001	276464	0.856249	0.000221382	0.919306	0.000387671	0.670092	0.000129589
				0.979096	252940	0.860344	0.000262373	0.9234	0.000387036	0.674478	0.000128733
				0.983191	220674	0.864439	0.000294119	0.927495	0.000386343	0.678864	0.000127877
				0.987286	196323	0.868534	0.000314189	0.93159	0.000385569	0.683249	0.000120081
				0.99138	172609	0.872629	0.000290729	0.935685	0.000384695	0.687635	0.000120453
				0.995475	153514	0.876724	0.000258784	0.93978	0.000383706	0.692021	0.000122599
				0.99957	146063	0.880818	0.000245497	0.943875	0.000382589	0.696407	0.000125395
				1.00367	144716	0.884913	0.000241677	0.94797	0.000381338	0.700793	0.00012461
				1.00776	146174	0.889008	0.000247947	0.952065	0.000379951	0.705179	0.000123825
				1.01185	151118	0.893103	0.000277489	0.95616	0.00037843	0.709565	0.000120599
				1.01595	164245	0.897198	0.000321781	0.960254	0.00037678	0.713951	0.000118934
				1.02004	170604	0.901293	0.000350951	0.964349	0.00037501	0.718337	0.000120038
				1.02414	178299	0.905388	0.000364569	0.968444	0.000373128	0.722723	0.000123913
				1.02823	186395	0.909483	0.000349664	0.972539	0.000371144	0.727109	0.000123135
				1.03233	189690	0.913578	0.000333211	0.976634	0.000369069	0.731495	0.000122357
				1.04052	222390	0.917672	0.000323513	0.980729	0.000366914	0.735881	0.000119042
				1.04461	282410	0.921767	0.000310287	0.984824	0.000364689	0.740267	0.000114331
				1.04871	350323	0.925862	0.000293992	0.988919	0.000362405	0.744653	0.000116512
				1.0528	410067	0.929957	0.000278014	0.993014	0.000360069	0.749039	0.000116117
				1.0569	382082	0.934052	0.000259515	0.997109	0.000357691	0.753425	0.000115722
				1.06099	330436	0.938147	0.000208284	1.0012	0.000355276	0.757811	0.000114413
				1.06509	271756	0.942242	0.00015986	1.0053	0.000352829	0.762197	0.000107539
				1.06918	219548	0.946337	0.000120796	1.00939	0.000350351	0.766583	0.000109544
				1.07328	185624	0.950432	8.99975e-05	1.01349	0.000347845	0.770969	0.000113607
				1.07737	179247	0.954526	6.97395e-05	1.01758	0.000345309	0.775355	0.000115552
				1.09375	183917	0.958621	8.94234e-05	1.02168	0.000342745	0.779741	0.000117378
				1.09785	194026	0.962716	0.000114094	1.02577	0.000340149	0.784127	0.000117543
				1.10194	201089	0.966811	0.000138259	1.02987	0.000337524	0.788513	0.000116543
				1.11013	206940	0.970906	0.000161603	1.03396	0.000334873	0.792899	0.000115544
				1.11423	210319	0.975001	0.000180085	1.03806	0.000332202	0.797285	0.000120901
				1.12651	208703	0.979096	0.000193297	1.04215	0.000329519	0.801671	0.000126559
				1.1347	218878	0.983191	0.000193254	1.04625	0.000326837	0.806056	0.000128992
				1.1388	240261	0.987286	0.000181479	1.05034	0.000324169	0.810442	0.000128552
				1.14289	249759	0.99138	0.000157149	1.05444	0.000321533	0.814828	0.000128113
				1.14699	260576	0.995475	0.00010713	1.05853	0.000318946	0.819214	0.000130842
				1.15108	288633	0.99957	8.10676e-05	1.06263	0.000316428	0.8236	0.000131617
				1.15518	310145	1.00367	6.54273e-05	1.06672	0.000313995	0.827986	0.000130442
				1.15927	321644	1.00776	5.10993e-05	1.07082	0.000311666	0.832372	0.000129268
				1.17156	313135	1.01185	4.04295e-05	1.07491	0.000309452	0.836758	0.000126845
				1.17565	304326	1.01595	5.96777e-05	1.07901	0.000307366	0.841144	0.000119686
				1.18384	322463	1.02004	8.31237e-05	1.0831	0.000305415	0.84553	0.000115765
				1.19203	330740	1.02414	0.000106697	1.0872	0.000303603	0.849916	0.000111247
				1.19613	315226	1.02823	0.000128218	1.09129	0.00030193	0.854302	0.000108381
				1.20022	277378	1.03233	0.000147645	1.09539	0.000300393	0.858688	0.000106911
				1.20431	248623	1.03642	0.00016446	1.09948	0.000298983	0.863074	0.000105441
				1.20841	254319	1.04052	0.000196552	1.10358	0.000297691	0.86746	0.000100912
				1.2125	269452	1.04461	0.000238719	1.10767	0.0002965	0.871846	9.56976e-05
				1.2166	281911	1.04871	0.000271114	1.11177	0.000295396	0.876232	9.27181e-05
				1.22479	278272	1.0528	0.000291594	1.11586	0.000294357	0.880618	9.30131e-05
				1.23298	289735	1.0569	0.000270238	1.11996	0.000293363	0.885004	9.3076e-05
				1.23707	334445	1.06099	0.000230468	1.12405	0.00029239	0.88939	8.75753e-05
				1.24117	391072	1.06509	0.000174117	1.12815	0.000291411	0.893776	8.20746e-05
				1.24526	453249	1.06918	0.000111968	1.13224	0.000290402	0.898162	7.76604e-05
				1.24936	484955	1.07328	6.40073e-05	1.13633	0.000289336	0.902548	8.14866e-05
				1.25345	471200	1.07737	5.16537e-05	1.14043	0.000288189	0.906934	8.77418e-05
				1.25755	450544	1.08147	6.7754e-05	1.14452	0.000286937	0.91132	9.62928e-05
				1.26164	426739	1.08556	8.31551e-05	1.14862	0.00028556	0.915706	0.000101377
				1.26574	399770	1.08966	9.81494e-05	1.15271	0.000284044	0.920092	0.000102122
				1.26983	371017	1.09375	0.00011547	1.15681	0.00028238	0.924478	0.000102902
				1.27393	327768	1.09785	0.000127715	1.1609	0.000280566	0.928863	0.00010447
				1.27802	292217	1.10194	0.000132218	1.165	0.000278607	0.933249	0.000107682
				1.28212	265789	1.10604	0.00010099	1.16909	0.000276516	0.937635	0.000110165
				1.28621	259192	1.11013	0.00011121	1.17319	0.000274313	0.942021	0.000109617
				1.29031	284124	1.11423	0.000127489	1.17728	0.000272023	0.946407	0.00010907
				1.2944	323443	1.11832	0.000141448	1.18138	0.000269676	0.950793	0.000105251
				1.2985	353687	1.12242	0.000152898	1.18547	0.000267305	0.955179	0.000106393
				1.30259	379417	1.12651	0.000158022	1.18957	0.000264941	0.959565	0.000109378
				1.30669	399374	1.13061	0.000155857	1.19366	0.000262614	0.963951	0.000109111
				1.31078	420858	1.1347	0.000134068	1.19776	0.000260352	0.968337	0.000108844
				1.31488	444167	1.1388	0.000130621	1.20185	0.000258177	0.972723	0.000106849
				1.31897	477102	1.14289	0.000133794	1.20595	0.000256105	0.977109	0.000106587
				1.32307	492828	1.14699	0.000138589	1.21004	0.000254146	0.981495	0.000108112
				1.32716	483263	1.15108	0.000142705	1.21414	0.000252304	0.985881	0.000110044
				1.33126	465017	1.15518	0.000145247	1.21823	0.000250575	0.990267	0.000112743
				1.33535	445699	1.15927	0.000138733	1.22233	0.000248953	0.994653	0.000113478
				1.33945	414151	1.16337	0.000160483	1.22642	0.000247424	0.999039	0.000110049
				1.34354	383462	1.16746	0.000180671	1.23052	0.000245972	1.00342	0.00010662
				1.34764	398395	1.17156	0.000194442	1.23461	0.000244581	1.00781	0.000105996
				1.35173	432116	1.17565	0.000201869	1.23871	0.000243233	1.0122	0.000108187
				1.35583	465755	1.17975	0.000200966	1.2428	0.000241913	1.01658	0.000107181
				1.35992	489959	1.18384	0.000209082	1.2469	0.000240608	1.02097	0.000106174
				1.36402	510455	1.18794	0.000217715	1.25099	0.000239311	1.02535	0.000102474
				1.36811	537554	1.19203	0.000217429	1.25509	0.000238017	1.02974	9.87788e-05
				1.37221	593723	1.19613	0.000203918	1.25918	0.000236726	1.03413	9.89747e-05
				1.3763	636043	1.20022	0.000127189	1.26328	0.000235445	1.03851	9.96495e-05
				1.3804	669391	1.20431	6.61066e-05	1.26737	0.000234179	1.0429	0.000100347
				1.38449	666016	1.20841	8.13613e-05	1.27147	0.000232941	1.04728	9.95587e-05
				1.38858	703552	1.2125	0.000111753	1.27556	0.000231741	1.05167	9.87704e-05
				1.39268	735562	1.2166	0.00015501	1.27966	0.00023059	1.05606	9.45566e-05
				1.39677	786457	1.22069	0.000199435	1.28375	0.000229497	1.06044	9.61351e-05
				1.40087	845937	1.22479	0.000223512	1.28785	0.000228472	1.06483	0.00010015
				1.41315	843895	1.22888	0.000230394	1.29194	0.00022752	1.06921	0.00010251
				1.41725	806186	1.23298	0.000243022	1.29604	0.000226641	1.0736	0.000103434
				1.42134	739807	1.23707	0.000257965	1.30013	0.000225836	1.07799	0.000102295
				1.42544	716046	1.24117	0.000275696	1.30423	0.000225101	1.08237	0.000101157
				1.42953	740244	1.24526	0.000302282	1.30832	0.000224426	1.08676	0.000101065
				1.43363	753385	1.24936	0.000323581	1.31242	0.000223804	1.09114	0.000103988
				1.43772	740633	1.25345	0.000337914	1.31651	0.00022322	1.09553	0.000102799
				1.44182	725259	1.25755	0.000323405	1.3206	0.000222662	1.09992	0.000101611
				1.45001	924557	1.26164	0.000297679	1.3247	0.000222112	1.1043	9.79198e-05
				1.4541	1.20977e+06	1.26574	0.000270291	1.32879	0.000221553	1.10869	9.23816e-05
				1.4582	1.24876e+06	1.26983	0.00023935	1.33289	0.000220968	1.11307	9.2411e-05
				1.46229	1.18264e+06	1.27393	0.000185965	1.33698	0.000220341	1.11746	9.24405e-05
				1.46639	1.16212e+06	1.27802	0.000162504	1.34108	0.000219654	1.12185	9.23823e-05
				1.47458	1.31094e+06	1.28212	0.000170199	1.34517	0.000218896	1.12623	9.20752e-05
				1.47867	1.6141e+06	1.28621	0.00019492	1.34927	0.000218056	1.13062	9.17681e-05
				1.48686	1.37694e+06	1.29031	0.000238687	1.35336	0.000217127	1.135	8.34676e-05
				1.49096	1.1394e+06	1.2944	0.000276339	1.35746	0.000216105	1.13939	7.89695e-05
				1.49505	968358	1.2985	0.00030794	1.36155	0.000214988	1.14378	8.09782e-05
				1.49915	916305	1.30259	0.000331522	1.36565	0.00021378	1.14816	8.50479e-05
				1.50324	958682	1.30669	0.000363091	1.36974	0.000212486	1.15255	8.50965e-05
				1.50734	998870	1.31078	0.000394883	1.37384	0.000211112	1.15693	8.49246e-05
				1.51143	911030	1.31488	0.000424065	1.37793	0.000209667	1.16132	8.47527e-05
				1.51553	776029	1.31897	0.00044191	1.38203	0.000208158	1.16571	9.06227e-05
				1.51962	754379	1.32307	0.000449125	1.38612	0.000206597	1.17009	9.39169e-05
				1.52372	950903	1.32716	0.00044489	1.39022	0.000204996	1.17448	9.81261e-05
				1.52781	1.11007e+06	1.33126	0.000415227	1.39431	0.000203368	1.17886	9.90019e-05
				1.53191	829963	1.33535	0.000375065	1.39841	0.000201726	1.18325	9.93723e-05
				1.536	923960	1.33945	0.000324255	1.4025	0.000200087	1.18764	9.95698e-05
				1.54419	900310	1.34354	0.000262406	1.4066	0.000198466	1.19202	9.97672e-05
				1.54829	984096	1.34764	0.000283	1.41069	0.000196879	1.19641	0.000100179
				1.55238	1.04967e+06	1.35173	0.00030715	1.41479	0.000195343	1.20079	0.000100069
				1.55648	1.10764e+06	1.35583	0.000325718	1.41888	0.000193872	1.20518	9.99588e-05
				1.56057	1.04264e+06	1.35992	0.000338411	1.42298	0.00019248	1.20957	9.14097e-05
				1.56467	1.01422e+06	1.36402	0.000340271	1.42707	0.000191176	1.21395	8.78115e-05
				1.56876	934674	1.36811	0.000354566	1.43117	0.000189969	1.21834	9.17477e-05
				1.57285	871595	1.37221	0.000368222	1.43526	0.000188862	1.22272	9.68536e-05
				1.57695	908196	1.3763	0.000381519	1.43936	0.000187856	1.22711	0.000101609
				1.58104	985376	1.3804	0.000396562	1.44345	0.000186951	1.23149	0.000102151
				1.58514	1.33333e+06	1.38449	0.000403452	1.44755	0.000186145	1.23588	0.000101998
				1.58923	1.85795e+06	1.38858	0.000402122	1.45164	0.000185432	1.24027	0.000101845
				1.59333	2.01717e+06	1.39268	0.000388846	1.45574	0.000184809	1.24465	9.88998e-05
				1.60152	2.15805e+06	1.39677	0.000395543	1.45983	0.00018427	1.24904	0.000102937
				1.60561	2.56268e+06	1.40087	0.000436371	1.46393	0.000183812	1.25342	0.000104682
				1.60971	5.40806e+06	1.40496	0.000481453	1.46802	0.00018343	1.25781	0.000104742
				1.62199	3.21605e+07	1.40906	0.000529989	1.47212	0.000183119	1.2622	0.000102806
				9.86501	1.94045e+07	1.41315	0.000571781	1.47621	0.000182873	1.26658	0.000100869
				9.8691	5.03074e+06	1.41725	0.000563402	1.48031	0.000182685	1.27097	9.72307e-05
				9.8732	2.85304e+06	1.42134	0.000511941	1.4844	0.000182545	1.27535	9.39278e-05
				9.87729	2.03084e+06	1.42544	0.000468322	1.4885	0.00018244	1.27974	9.30595e-05
				9.88139	1.6097e+06	1.42953	0.000454724	1.49259	0.000182352	1.28413	9.19768e-05
				9.88548	1.31458e+06	1.43363	0.00045374	1.49669	0.000182264	1.28851	9.0894e-05
				9.88958	1.09333e+06	1.43772	0.000444472	1.50078	0.000182153	1.2929	8.20084e-05
				9.89367	924528	1.44182	0.000426712	1.50488	0.000181997	1.29728	7.84823e-05
				9.89777	791037	1.44591	0.000394343	1.50897	0.000181771	1.30167	7.83959e-05
				9.90186	690916	1.45001	0.000367363	1.51306	0.000181457	1.30606	7.94093e-05
				9.90596	619505	1.4541	0.000345985	1.51716	0.000181035	1.31044	7.97301e-05
				9.91005	561334	1.4582	0.00033582	1.52125	0.000180496	1.31483	7.68465e-05
				9.91415	508233	1.46229	0.000328809	1.52535	0.000179832	1.31921	7.39629e-05
				9.91824	465182	1.46639	0.000306962	1.52944	0.000179043	1.3236	7.45785e-05
				9.92234	428358	1.47048	0.0002731	1.53354	0.000178138	1.32799	7.97336e-05
				9.92643	397295	1.47458	0.000249704	1.53763	0.000177128	1.33237	8.32163e-05
				9.93053	372839	1.47867	0.000229741	1.54173	0.000176029	1.33676	8.25863e-05
				9.93462	350507	1.48277	0.000211427	1.54582	0.00017486	1.34114	8.19563e-05
				9.93872	328884	1.48686	0.000188597	1.54992	0.000173637	1.34553	7.93671e-05
				9.94281	307948	1.49096	0.000161879	1.55401	0.000172377	1.34992	7.52232e-05
				9.94691	291386	1.49505	0.000135526	1.55811	0.000171095	1.3543	7.40685e-05
				9.951	276230	1.49915	0.000108886	1.5622	0.000169799	1.35869	7.3756e-05
				9.9551	263598	1.50324	7.71082e-05	1.5663	0.000168495	1.36307	7.34435e-05
				9.95919	255864	1.50734	6.63695e-05	1.57039	0.000167183	1.36746	7.22081e-05
				9.96329	248858	1.51143	5.64327e-05	1.57449	0.00016586	1.37185	6.61792e-05
				9.96738	240580	1.51553	4.32438e-05	1.57858	0.00016452	1.37623	6.25451e-05
				9.97148	232324	1.51962	2.74747e-05	1.58268	0.000163156	1.38062	6.32107e-05
				9.97557	223651	1.52372	1.56662e-05	1.58677	0.00016176	1.385	6.76471e-05
				9.97967	215258	1.52781	1.99227e-05	1.59087	0.000160324	1.38939	6.69942e-05
				9.98376	208215	1.53191	5.84106e-05	1.59496	0.000158845	1.39378	6.63413e-05
				9.99195	198805	1.536	0.000105262	1.59906	0.000157322	1.39816	6.27726e-05
				9.99605	192844	1.5401	0.000143506	1.60315	0.000155755	1.40255	6.16353e-05
				10.0001	186351	1.54419	0.00017475	1.60725	0.00015415	1.40693	6.51398e-05
				10.0042	180786	1.54829	0.000211641	1.61134	0.000152518	1.41132	6.59644e-05
				10.0083	176461	1.55238	0.000246664	1.61544	0.000150867	1.41571	6.58268e-05
				10.0124	172917	1.55648	0.00026404	1.61953	0.000149211	1.42009	6.56893e-05
				10.0165	169195	1.56057	0.000265979	1.62363	0.000147558	1.42448	6.3131e-05
				10.0247	163615	1.56467	0.000266425	1.62772	0.000145919	1.42886	5.82885e-05
				10.0329	159198	1.56876	0.000263542	1.63182	0.0001443	1.43325	5.54518e-05
				10.0411	155303	1.57285	0.000257659	1.63591	0.000142706	1.43764	5.45928e-05
				10.0534	149618	1.57695	0.000250268	1.64001	0.000141137	1.44202	5.37338e-05
				10.0698	144589	1.58104	0.00024019	1.6441	0.000139591	1.44641	5.093e-05
				10.0861	139660	1.58514	0.000228057	1.6482	0.000138064	1.45079	3.31185e-05
				10.0984	137917	1.58923	0.000219431	1.65229	0.00013655	1.45518	2.30694e-05
				10.1107	135996	1.59333	0.000213497	1.65639	0.000135045	1.45957	2.3786e-05
				10.1271	134644	1.59742	0.000210036	1.66048	0.000133547	1.46395	2.41464e-05
				10.1557	132630	1.60152	0.00020729	1.66458	0.000132054	1.46834	2.30722e-05
				10.1762	131795	1.60561	0.000195827	1.66867	0.00013057	1.47272	2.1998e-05
				10.1844	131362	1.60971	0.000177028	1.67277	0.000129101	1.47711	1.60881e-05
				10.2131	130393	1.6138	0.000162179	1.67686	0.000127653	1.48149	1.39638e-05
				10.2417	130169	1.6179	0.000161753	1.68096	0.000126236	1.48588	1.56887e-05
				10.2704	130394	1.62199	0.00015468	1.68505	0.00012486	1.49027	1.85575e-05
				10.2991	130686	1.62609	0.000140611	1.68915	0.000123532	1.49465	2.19386e-05
				10.3236	130799	1.63018	0.000112284	1.69324	0.000122257	1.49904	2.33845e-05
				10.3523	130802	1.63428	8.61943e-05	1.69733	0.000121036	1.50342	2.29521e-05
				10.381	130918	1.63837	6.03779e-05	1.70143	0.000119866	1.50781	2.25198e-05
				10.4096	130771	1.64247	3.46202e-05	1.70552	0.000118738	1.5122	2.58595e-05
				10.4383	130534	1.64656	6.51117e-06	1.70962	0.000117641	1.51658	3.08219e-05
				10.467	130288	1.65066	-2.46937e-05	1.71371	0.000116559	1.52097	3.17691e-05
				10.4956	129952	1.65475	-6.80929e-05	1.71781	0.000115473	1.52535	2.98074e-05
				10.5243	129918	1.65885	-0.000107331	1.7219	0.000114366	1.52974	2.78458e-05
				10.553	129796	1.66294	-0.000145462	1.726	0.000113219	1.53413	2.37305e-05
				10.5816	130471	1.66704	-0.000181931	1.73009	0.000112016	1.53851	2.62587e-05
				10.6103	131091	1.67113	-0.000208086	1.73419	0.000110745	1.5429	3.02199e-05
				10.6389	131211	1.67523	-0.000211413	1.73828	0.000109397	1.54728	2.9813e-05
				10.6676	131326	1.67932	-0.000217103	1.74238	0.000107965	1.55167	2.94061e-05
				10.6963	131225	1.68342	-0.00022526	1.74647	0.000106448	1.55606	2.83076e-05
				10.7249	130307	1.68751	-0.000238999	1.75057	0.00010485	1.56044	2.66312e-05
				10.7495	129664	1.69161	-0.000253919	1.75466	0.000103177	1.56483	2.51951e-05
				10.7782	128439	1.6957	-0.000233278	1.75876	0.000101438	1.56921	2.55365e-05
				10.7986	127353	1.6998	-0.000206798	1.76285	9.96444e-05	1.5736	2.56673e-05
				10.8068	126677	1.70389	-0.000183375	1.76695	9.78099e-05	1.57799	2.31046e-05
				10.8355	125933	1.70799	-0.000163587	1.77104	9.59482e-05	1.58237	2.05418e-05
				10.8642	125388	1.71208	-0.00015636	1.77514	9.40737e-05	1.58676	1.27136e-05
				10.8928	124684	1.71618	-0.0001603	1.77923	9.22e-05	1.59114	9.86468e-06
				10.9215	123848	1.72027	-0.000163539	1.78333	9.03402e-05	1.59553	1.05306e-05
				10.9461	123081	1.72437	-0.000122565	1.78742	8.85065e-05	1.59992	9.81727e-06
				10.9502	122654	1.72846	-6.01759e-05	1.79152	8.67083e-05	1.6043	9.10395e-06
				10.9747	123564	1.73256	1.92814e-05	1.79561	8.49548e-05	1.60869	5.72112e-06
				10.9788	124091	1.73665	7.93469e-05	1.79971	8.32532e-05	1.61307	-2.68529e-06
				11.0075	125615	1.74075	0.000119827	1.8038	8.16094e-05	1.61746	-2.61372e-06
				11.0239	127663	1.74484	0.000125915	1.8079	8.00288e-05	1.62185	6.36906e-07
				11.0361	129523	1.74894	0.000109338	1.81199	7.85157e-05	1.62623	-7.0654e-08
				11.0648	130811	1.75303	9.97915e-05	1.81609	7.70737e-05	1.63062	-7.78213e-07
				11.0771	132257	1.75713	9.73505e-05	1.82018	7.57047e-05	1.635	-3.57915e-06
				11.0935	133622	1.76122	0.000106607	1.82428	7.44098e-05	1.63939	-7.74044e-06
				11.114	136356	1.76531	0.0001173	1.82837	7.31881e-05	1.64378	-5.59399e-06
				11.1221	137907	1.76941	0.000128152	1.83247	7.20363e-05	1.64816	-2.59014e-06
				11.1426	141637	1.7735	0.00013646	1.83656	7.09483e-05	1.65255	-1.74596e-06
				11.1467	142725	1.7776	0.000117512	1.84066	6.99152e-05	1.65693	-1.8567e-06
				11.1549	145913	1.78169	7.50569e-05	1.84475	6.89249e-05	1.66132	-1.96745e-06
				11.1672	151051	1.78579	3.45713e-05	1.84885	6.79629e-05	1.66571	-9.01697e-06
				11.1754	153202	1.78988	-4.46543e-06	1.85294	6.70127e-05	1.67009	-1.38538e-05
				11.204	154973	1.79398	-4.31987e-05	1.85704	6.60563e-05	1.67448	-1.13265e-05
				11.2081	155635	1.79807	-4.18941e-05	1.86113	6.50773e-05	1.67886	-6.92725e-06
				11.2204	155335	1.80217	-2.59305e-05	1.86523	6.40602e-05	1.68325	-6.20746e-06
				11.2327	154673	1.80626	-1.24211e-05	1.86932	6.29917e-05	1.68764	-7.84676e-06
				11.2409	155463	1.81036	-2.0227e-06	1.87342	6.1861e-05	1.69202	-9.48605e-06
				11.2614	157475	1.81445	-4.76118e-06	1.87751	6.06605e-05	1.69641	-6.11707e-06
				11.2777	161039	1.81855	-2.84378e-05	1.8816	5.93857e-05	1.70079	-2.02723e-06
				11.29	163235	1.82264	-7.0327e-05	1.8857	5.8033e-05	1.70518	-3.27011e-06
				11.2982	166795	1.82674	-9.75117e-05	1.88979	5.66011e-05	1.70957	-4.51298e-06
				11.3187	169265	1.83083	-0.000107063	1.89389	5.50895e-05	1.71395	-7.44118e-06
				11.3474	168480	1.83493	-0.000117523	1.89798	5.34989e-05	1.71834	-1.50261e-05
				11.3596	172813	1.83902	-0.000128399	1.90208	5.18293e-05	1.72272	-1.85085e-05
				11.3719	178023	1.84312	-0.000134301	1.90617	5.00815e-05	1.72711	-1.89432e-05
				11.376	179883	1.84721	-0.000133163	1.91027	4.82567e-05	1.73149	-1.99423e-05
				11.4047	183240	1.85131	-0.000136775	1.91436	4.63573e-05	1.73588	-2.09413e-05
				11.4211	190289	1.8554	-0.000145798	1.91846	4.43871e-05	1.74027	-2.6397e-05
				11.4334	187720	1.8595	-0.000169073	1.92255	4.23526e-05	1.74465	-3.18233e-05
				11.462	186507	1.86359	-0.000181236	1.92665	4.02627e-05	1.74904	-3.64484e-05
				11.4743	191273	1.86769	-0.000193073	1.93074	3.81286e-05	1.75342	-3.66513e-05
				11.4907	194200	1.87178	-0.000203845	1.93484	3.59643e-05	1.75781	-3.46065e-05
				11.4989	198087	1.87588	-0.000204679	1.93893	3.37852e-05	1.7622	-3.38309e-05
				11.5071	203207	1.87997	-0.000196002	1.94303	3.16079e-05	1.76658	-3.77222e-05
				11.5193	206168	1.88407	-0.000176275	1.94712	2.94475e-05	1.77097	-4.16135e-05
				11.5234	209473	1.88816	-0.000148983	1.95122	2.73178e-05	1.77535	-4.21537e-05
				11.5357	216038	1.89226	-0.000106511	1.95531	2.52325e-05	1.77974	-4.11137e-05
				11.548	220257	1.89635	-6.32702e-05	1.95941	2.3202e-05	1.78413	-4.06577e-05
				11.5726	216827	1.90045	-2.2033e-05	1.9635	2.12341e-05	1.78851	-4.04785e-05
				11.5849	224567	1.90454	1.60086e-05	1.9676	1.93342e-05	1.7929	-4.13811e-05
				11.6012	225265	1.90864	5.23905e-05	1.97169	1.75044e-05	1.79728	-4.22837e-05
				11.6135	230752	1.91273	0.000104454	1.97579	1.57464e-05	1.80167	-4.20675e-05
				11.6299	237497	1.91683	0.00018366	1.97988	1.40598e-05	1.80606	-4.18512e-05
				11.634	239107	1.92092	0.000257401	1.98398	1.24442e-05	1.81044	-3.86214e-05
				11.6422	248030	1.92502	0.00030799	1.98807	1.08983e-05	1.81483	-4.06544e-05
				11.6504	254959	1.92911	0.000337079	1.99217	9.41999e-06	1.81921	-4.26875e-05
				11.6586	253390	1.93321	0.000351266	1.99626	8.00579e-06	1.8236	-4.7261e-05
				11.6627	255251	1.9373	0.000383908	2.00036	6.65255e-06	1.82799	-5.22931e-05
				11.6872	266020	1.9414	0.000413999	2.00445	5.35663e-06	1.83237	-4.94597e-05
				11.7036	274446	1.94549	0.000437552	2.00855	4.11391e-06	1.83676	-4.89324e-05
				11.7118	281470	1.94958	0.000411544	2.01264	2.92043e-06	1.84114	-4.97259e-05
				11.7159	283536	1.95368	0.000399917	2.01674	1.77352e-06	1.84553	-5.05193e-05
				11.7323	280103	1.95777	0.00038764	2.02083	6.72409e-07	1.84992	-5.85911e-05
				11.7364	283058	1.96187	0.000374523	2.02493	-3.82931e-07	1.8543	-5.84517e-05
				11.7446	287136	1.96596	0.000356821	2.02902	-1.38797e-06	1.85869	-5.74105e-05
				11.7609	295426	1.97006	0.000325073	2.03312	-2.33704e-06	1.86307	-5.73711e-05
				11.765	304806	1.97415	0.000313489	2.03721	-3.22318e-06	1.86746	-5.73316e-05
				11.7691	314921	1.97825	0.000324493	2.04131	-4.03944e-06	1.87185	-5.82937e-05
				11.7732	326267	1.98234	0.00033883	2.0454	-4.7795e-06	1.87623	-6.29485e-05
				11.7773	336469	1.98644	0.000347131	2.0495	-5.43912e-06	1.88062	-6.89193e-05
				11.7814	344342	1.99053	0.000348977	2.05359	-6.01714e-06	1.885	-6.96243e-05
				11.7896	355988	1.99463	0.000337023	2.05769	-6.51788e-06	1.88939	-6.45592e-05
				11.7978	377156	1.99872	0.000328852	2.06178	-6.95059e-06	1.89378	-6.53242e-05
				11.8019	402170	2.00282	0.000326317	2.06588	-7.33066e-06	1.89816	-6.60892e-05
				11.806	432410	2.00691	0.000324873	2.06997	-7.6765e-06	1.90255	-6.87815e-05
				11.8101	462968	2.01101	0.000323654	2.07406	-8.01005e-06	1.90693	-7.33495e-05
				11.8142	505335	2.0151	0.000322255	2.07816	-8.35562e-06	1.91132	-7.48167e-05
				11.8183	540489	2.0192	0.000318563	2.08225	-8.73847e-06	1.91571	-7.24796e-05
				11.8224	551026	2.02329	0.000289575	2.08635	-9.18356e-06	1.92009	-7.17027e-05
				11.8265	567620	2.02739	0.000259664	2.09044	-9.71372e-06	1.92448	-7.21107e-05
				11.8306	582428	2.03148	0.000228527	2.09454	-1.03511e-05	1.92886	-7.25187e-05
				11.8347	603820	2.03558	0.000194513	2.09863	-1.11145e-05	1.93325	-7.26433e-05
				11.8387	645566	2.03967	0.000186732	2.10273	-1.20183e-05	1.93764	-7.27679e-05
				11.8428	703476	2.04377	0.000201436	2.10682	-1.3074e-05	1.94202	-7.35483e-05
				11.8469	759910	2.04786	0.000212449	2.11092	-1.4289e-05	1.94641	-6.92883e-05
				11.851	802697	2.05196	0.000218487	2.11501	-1.56676e-05	1.95079	-6.96878e-05
				11.8592	813023	2.05605	0.000202225	2.11911	-1.72095e-05	1.95518	-7.00873e-05
				11.8633	837079	2.06015	0.000169484	2.1232	-1.89099e-05	1.95956	-7.10305e-05
				11.8674	883708	2.06424	0.000154146	2.1273	-2.076e-05	1.96395	-6.78402e-05
				11.8715	948456	2.06834	0.000150654	2.13139	-2.27462e-05	1.96834	-6.36083e-05
				11.8756	1.03552e+06	2.07243	0.000179434	2.13549	-2.48514e-05	1.97272	-6.54967e-05
				11.8797	1.15108e+06	2.07653	0.000203255	2.13958	-2.70545e-05	1.97711	-6.73852e-05
				11.8838	1.2215e+06	2.08062	0.000220544	2.14368	-2.93307e-05	1.98149	-7.18273e-05
				11.8879	1.23551e+06	2.08472	0.000211185	2.14777	-3.16546e-05	1.98588	-7.47238e-05
				11.892	1.35742e+06	2.08881	0.000195862	2.15187	-3.40003e-05	1.99027	-7.3501e-05
				11.8961	1.67941e+06	2.09291	0.000183908	2.15596	-3.63413e-05	1.99465	-7.41716e-05
				11.9002	2.14449e+06	2.097	0.000172354	2.16006	-3.86528e-05	1.99904	-7.48422e-05
				11.9043	2.61412e+06	2.1011	0.000162153	2.16415	-4.09115e-05	2.00342	-7.65044e-05
				11.9084	3.3725e+06	2.10519	0.000163677	2.16825	-4.30974e-05	2.00781	-8.8374e-05
				11.9125	5.02554e+06	2.10929	0.000163066	2.17234	-4.51934e-05	2.0122	-9.48097e-05
				11.9165	1.09056e+07	2.11338	0.000159862	2.17644	-4.71878e-05	2.01658	-9.53232e-05
				12.3834	7.91318e+06	2.11748	0.000146809	2.18053	-4.90689e-05	2.02097	-9.58367e-05
				12.3875	1.36618e+06	2.12157	0.00011966	2.18463	-5.08293e-05	2.02535	-9.76614e-05
				12.3916	764413	2.12567	8.00497e-05	2.18872	-5.24641e-05	2.02974	-9.94861e-05
				12.3957	553695	2.12976	4.3428e-05	2.19282	-5.39709e-05	2.03413	-0.000103305
				12.3997	450365	2.13386	6.9115e-06	2.19691	-5.53491e-05	2.03851	-0.000107795
				12.4038	382558	2.13795	-3.01784e-05	2.20101	-5.66005e-05	2.0429	-0.000110165
				12.4079	333965	2.14204	-7.16399e-05	2.2051	-5.77283e-05	2.04728	-0.000111386
				12.412	298604	2.14614	-7.16837e-05	2.2092	-5.87354e-05	2.05167	-0.000112607
				12.4161	265719	2.15023	-6.90876e-05	2.21329	-5.96245e-05	2.05606	-0.000115802
				12.4202	233202	2.15433	-7.5473e-05	2.21739	-6.03981e-05	2.06044	-0.000121619
				12.4243	213533	2.15842	-9.18307e-05	2.22148	-6.1057e-05	2.06483	-0.000125262
				12.4284	199879	2.16252	-0.000131178	2.22558	-6.1602e-05	2.06921	-0.000127571
				12.4325	187854	2.16661	-0.000140876	2.22967	-6.20316e-05	2.0736	-0.000128583
				12.4366	176668	2.17071	-0.000141428	2.23377	-6.23418e-05	2.07799	-0.000129522
				12.4407	166069	2.1748	-0.000157188	2.23786	-6.25279e-05	2.08237	-0.000130461
				12.4448	156663	2.1789	-0.000185054	2.24196	-6.25849e-05	2.08676	-0.000134761
				12.4489	148698	2.18299	-0.000198799	2.24605	-6.25083e-05	2.09114	-0.000139625
				12.453	141755	2.18709	-0.000200082	2.25015	-6.22961e-05	2.09553	-0.000141611
				12.4571	134675	2.19118	-0.000190528	2.25424	-6.19489e-05	2.09992	-0.000140328
				12.4612	126827	2.19528	-0.000179051	2.25833	-6.14707e-05	2.1043	-0.000138586
				12.4653	118889	2.19937	-0.000148159	2.26243	-6.08712e-05	2.10869	-0.000139145
				12.4694	111301	2.20347	-0.000122607	2.26652	-6.01652e-05	2.11307	-0.000139704
				12.4735	104404	2.20756	-0.000102682	2.27062	-5.93731e-05	2.11746	-0.000143791
				12.4775	100131	2.21166	-9.45165e-05	2.27471	-5.85206e-05	2.12185	-0.000140748
				12.4816	98124.4	2.21575	-9.12477e-05	2.27881	-5.76367e-05	2.12623	-0.000138799
				12.4857	95970	2.21985	-9.43748e-05	2.2829	-5.6752e-05	2.13062	-0.000136956
				12.4898	93309.5	2.22394	-0.000104	2.287	-5.58969e-05	2.135	-0.000137007
				12.4939	89955.3	2.22804	-0.000124857	2.29109	-5.50993e-05	2.13939	-0.000137059
				12.498	86278.7	2.23213	-0.000147378	2.29519	-5.43815e-05	2.14378	-0.000137676
				12.5021	83635.3	2.23623	-0.000172428	2.29928	-5.37585e-05	2.14816	-0.000138826
				12.5062	81742.4	2.24032	-0.000209066	2.30338	-5.32365e-05	2.15255	-0.000137802
				12.5103	80264.8	2.24442	-0.000231861	2.30747	-5.28113e-05	2.15693	-0.000135629
				12.5308	77148.5	2.24851	-0.000228271	2.31157	-5.24713e-05	2.16132	-0.000135637
				12.539	75675.4	2.25261	-0.000212382	2.31566	-5.21955e-05	2.16571	-0.000135645
				12.5431	75079.1	2.2567	-0.000184799	2.31976	-5.19575e-05	2.17009	-0.000138679
				12.5594	72642.8	2.2608	-0.000145427	2.32385	-5.17243e-05	2.17448	-0.000142396
				12.5676	70835.8	2.26489	-0.000108403	2.32795	-5.14619e-05	2.17886	-0.000139938
				12.5799	70550.6	2.26899	-7.45321e-05	2.33204	-5.11367e-05	2.18325	-0.000140356
				12.5963	68523.8	2.27308	-4.44883e-05	2.33614	-5.07182e-05	2.18764	-0.000140775
				12.6004	68186.5	2.27718	-2.82801e-05	2.34023	-5.01796e-05	2.19202	-0.000143864
				12.625	68039	2.28127	-2.52643e-05	2.34433	-4.94998e-05	2.19641	-0.000148966
				12.6536	67797.7	2.28537	-3.19265e-05	2.34842	-4.8663e-05	2.20079	-0.000147642
				12.6782	66115.7	2.28946	8.48403e-06	2.35252	-4.76591e-05	2.20518	-0.000147064
				12.6823	66080.8	2.29356	5.71172e-05	2.35661	-4.64821e-05	2.20956	-0.000146611
				12.6864	66304.9	2.29765	9.27846e-05	2.36071	-4.51315e-05	2.21395	-0.000147074
				12.711	66199.1	2.30175	0.000115146	2.3648	-4.3609e-05	2.21834	-0.000147537
				12.7151	66164.4	2.30584	0.000111086	2.3689	-4.1915e-05	2.22272	-0.000151314
				12.7191	66305	2.30994	8.01742e-05	2.37299	-4.005e-05	2.22711	-0.000150264
				12.7396	67003.5	2.31403	5.29109e-05	2.37709	-3.80124e-05	2.23149	-0.000149458
				12.7683	66445.1	2.31813	1.91559e-05	2.38118	-3.57972e-05	2.23588	-0.00014984
				12.797	66540.5	2.32222	-2.14557e-05	2.38528	-3.33963e-05	2.24027	-0.000150222
				12.8256	67027.5	2.32631	-7.2612e-05	2.38937	-3.07972e-05	2.24465	-0.000152102
				12.8502	66824.6	2.33041	-7.68791e-05	2.39347	-2.7984e-05	2.24904	-0.000162592
				12.8788	67530	2.3345	-5.32924e-05	2.39756	-2.49386e-05	2.25342	-0.000162039
				12.9075	67383.7	2.3386	-2.88225e-05	2.40166	-2.16417e-05	2.25781	-0.000155044
				12.9362	67435.5	2.34269	-1.92353e-06	2.40575	-1.80731e-05	2.2622	-0.000155424
				12.9648	66576.6	2.34679	4.46002e-05	2.40985	-1.42131e-05	2.26658	-0.000155803
				12.9935	66882.1	2.35088	9.25601e-05	2.41394	-1.00427e-05	2.27097	-0.000158278
				13.0222	66760.8	2.35498	0.000136587	2.41804	-5.54567e-06	2.27535	-0.0001617
				13.0385	66043.2	2.35907	0.000172995	2.42213	-7.07236e-07	2.27974	-0.000157425
				13.0508	65491.4	2.36317	0.000160243	2.42623	4.4859e-06	2.28413	-0.00015562
				13.0754	66720	2.36726	0.000149288	2.43032	1.0045e-05	2.28851	-0.00015532
				13.0795	67655.4	2.37136	0.000133735	2.43442	1.59828e-05	2.2929	-0.000155264
				13.0836	68403.4	2.37545	0.000115065	2.43851	2.23109e-05	2.29728	-0.000158138
				13.0918	68194	2.37955	0.000106425	2.44261	2.90411e-05	2.30167	-0.000161012
				13.1082	67821.2	2.38364	9.38727e-05	2.4467	3.61854e-05	2.30606	-0.000163071
				13.1368	67320.6	2.38774	7.78045e-05	2.45079	4.37547e-05	2.31044	-0.000160963
				13.1573	66091.8	2.39183	6.22342e-05	2.45489	5.17597e-05	2.31483	-0.000159298
				13.1655	64444.6	2.39593	7.08112e-05	2.45898	6.02097e-05	2.31921	-0.000159321
				13.1696	63462.9	2.40002	0.000100097	2.46308	6.91124e-05	2.3236	-0.000159343
				13.1819	64751.2	2.40412	0.000126239	2.46717	7.84717e-05	2.32799	-0.000168667
				13.1942	63270.4	2.40821	0.000146708	2.47127	8.82895e-05	2.33237	-0.000174438
				13.2228	61840.5	2.41231	0.000131059	2.47536	9.85652e-05	2.33676	-0.000174281
				13.231	59925.6	2.4164	9.75349e-05	2.47946	0.000109296	2.34114	-0.000174564
				13.2392	59971.4	2.4205	5.61263e-05	2.48355	0.000120478	2.34553	-0.000174847
				13.2474	59789.7	2.42459	3.34475e-05	2.48765	0.000132108	2.34992	-0.000181576
				13.2515	58429.9	2.42869	2.43222e-05	2.49174	0.000144183	2.3543	-0.000189186
				13.2556	57425.3	2.43278	1.66438e-05	2.49584	0.000156704	2.35869	-0.000191685
				13.2638	60336.1	2.43688	4.8763e-06	2.49993	0.000169677	2.36307	-0.000197886
				13.2679	64135.2	2.44097	-1.03456e-05	2.50403	0.000183109	2.36746	-0.000198005
				13.272	67646.4	2.44507	-2.27553e-05	2.50812	0.000197015	2.37185	-0.000199434
				13.2761	70533.2	2.44916	-1.48792e-05	2.51222	0.000211416	2.37623	-0.000200863
				13.2842	67294.1	2.45326	-1.30324e-05	2.51631	0.000226335	2.38062	-0.000209207
				13.2883	63178	2.45735	-1.76245e-05	2.52041	0.000241801	2.385	-0.00021263
				13.2924	61412.1	2.46145	-3.57057e-05	2.5245	0.00025785	2.38939	-0.000207148
				13.3006	59897.7	2.46554	-4.8581e-05	2.5286	0.00027452	2.39378	-0.000204641
				13.3047	59202.6	2.46964	-6.26032e-05	2.53269	0.000291853	2.39816	-0.000203619
				13.3129	57559.5	2.47373	-7.07632e-05	2.53679	0.000309895	2.40255	-0.000205316
				13.317	58647.2	2.47783	2.58001e-07	2.54088	0.000328693	2.40693	-0.000207014
				13.3211	60661.5	2.48192	5.3734e-05	2.54498	0.000348296	2.41132	-0.000205139
				13.3252	64154.9	2.48602	8.80506e-05	2.54907	0.000368752	2.41571	-0.000203071
				13.3293	68594.3	2.49011	7.50931e-05	2.55317	0.000390111	2.42009	-0.000198514
				13.3334	72451.7	2.49421	4.67523e-05	2.55726	0.00041242	2.42448	-0.000199201
				13.3375	75170.7	2.4983	7.3142e-06	2.56136	0.000435724	2.42886	-0.000199888
				13.3416	76396.7	2.5024	-5.57218e-05	2.56545	0.000460068	2.43325	-0.000201691
				13.3498	79871	2.50649	-4.33516e-05	2.56955	0.000485496	2.43764	-0.000204015
				13.3539	81383.1	2.51059	2.65818e-05	2.57364	0.000512046	2.44202	-0.000207053
				13.362	82186.6	2.51468	8.74067e-05	2.57774	0.000539759	2.44641	-0.000205322
				13.3661	80413.8	2.51877	0.000138105	2.58183	0.000568674	2.45079	-0.000206001
				13.3784	80663.7	2.52287	0.000159914	2.58593	0.000598829	2.45518	-0.00020668
				13.3907	83246.8	2.52696	0.000148741	2.59002	0.00063026	2.45956	-0.000209072
				13.3989	80312.2	2.53106	0.000143201	2.59412	0.000663003	2.46395	-0.000212882
				13.403	80837.1	2.53515	0.000141672	2.59821	0.000697092	2.46834	-0.000211696
				13.4071	85009.9	2.53925	0.000141196	2.60231	0.000732559	2.47272	-0.000210119
				13.4112	89483	2.54334	0.000141501	2.6064	0.000769437	2.47711	-0.000210353
				13.4153	93738.8	2.54744	0.000140092	2.6105	0.000807753	2.48149	-0.000210587
				13.4194	96692.4	2.55153	0.000136223	2.61459	0.000847535	2.48588	-0.000217659
				13.4235	99038.3	2.55563	0.000119977	2.61869	0.000888807	2.49027	-0.000216922
				13.4317	92396.6	2.55972	9.29358e-05	2.62278	0.000931588	2.49465	-0.000214158
				13.4358	90639.2	2.56382	6.38232e-05	2.62688	0.000975896	2.49904	-0.000212001
				13.4398	96465.4	2.56791	3.79255e-05	2.63097	0.00102174	2.50342	-0.000212908
				13.4439	104228	2.57201	1.27153e-05	2.63506	0.00106914	2.50781	-0.000213815
				13.448	108975	2.5761	-1.20659e-05	2.63916	0.00111809	2.5122	-0.000216506
				13.4521	104112	2.5802	-3.74177e-05	2.64325	0.0011686	2.51658	-0.000219355
				13.4562	88512.4	2.58429	-4.69419e-05	2.64735	0.00122067	2.52097	-0.000218946
				13.4603	82059.2	2.58839	-5.56069e-05	2.65144	0.0012743	2.52535	-0.000215241
				13.4644	83443	2.59248	-6.53046e-05	2.65554	0.00132949	2.52974	-0.000214639
				13.4726	78023.3	2.59658	-9.56509e-05	2.65963	0.00138625	2.53413	-0.000215007
				13.4767	66968.6	2.60067	-0.000143301	2.66373	0.00144458	2.53851	-0.000215375
				13.4808	59560.5	2.60477	-0.000183119	2.66782	0.00150449	2.5429	-0.000218243
				13.4849	66467.1	2.60886	-0.000216313	2.67192	0.00156601	2.54728	-0.000217255
				13.489	100952	2.61296	-0.000247436	2.67601	0.00162914	2.55167	-0.00021403
				13.4931	153905	2.61705	-0.000274159	2.68011	0.00169392	2.55606	-0.000215487
				13.4972	210253	2.62115	-0.000269502	2.6842	0.00176036	2.56044	-0.000216944
				13.5013	273556	2.62524	-0.000254988	2.6883	0.0018285	2.56483	-0.000220033
				13.5054	339887	2.62934	-0.000238866	2.69239	0.00189836	2.56921	-0.000221451
				13.5095	446011	2.63343	-0.000224867	2.69649	0.00196997	2.5736	-0.000222103
				13.5136	640233	2.63753	-0.000214732	2.70058	0.00204335	2.57799	-0.000222756
				13.5177	1.29823e+06	2.64162	-0.000228858	2.70468	0.00211854	2.58237	-0.000225521
				14.869	6.01311e+06	2.64572	-0.000251214	2.70877	0.00219556	2.58676	-0.000228286
				14.8731	1.36011e+06	2.64981	-0.000306893	2.71287	0.00227445	2.59114	-0.000233884
				14.8772	707404	2.65391	-0.000324914	2.71696	0.00235523	2.59553	-0.000240243
				14.8813	476740	2.658	-0.000306885	2.72106	0.00243793	2.59992	-0.000241859
				14.8853	362621	2.6621	-0.000282479	2.72515	0.00252261	2.6043	-0.000242355
				14.8894	288038	2.66619	-0.000257795	2.72925	0.0026093	2.60869	-0.00024285
				14.8935	216299	2.67029	-0.000235576	2.73334	0.00269804	2.61307	-0.000244608
				14.8976	171545	2.67438	-0.000216517	2.73744	0.0027889	2.61746	-0.00025241
				14.9017	138741	2.67848	-0.000207889	2.74153	0.00288193	2.62185	-0.000252873
				14.9058	108660	2.68257	-0.000179916	2.74563	0.00297718	2.62623	-0.00024833
				14.9099	88590.9	2.68667	-0.000135156	2.74972	0.00307471	2.63062	-0.000246225
				14.914	75008.4	2.69076	-9.14559e-05	2.75382	0.00317457	2.635	-0.000242531
				14.9181	68110.2	2.69486	-5.78851e-05	2.75791	0.00327681	2.63939	-0.000242416
				14.9222	60334.9	2.69895	-3.3623e-05	2.76201	0.00338148	2.64378	-0.000242492
				14.9263	57929	2.70304	-1.34896e-05	2.7661	0.0034886	2.64816	-0.000242568
				14.9304	53449.3	2.70714	2.88076e-05	2.7702	0.00359821	2.65255	-0.000242836
				14.9345	47332.4	2.71123	7.17344e-05	2.77429	0.00371032	2.65693	-0.00023878
				14.9386	35714.4	2.71533	0.000104224	2.77839	0.00382494	2.66132	-0.000229988
				14.9427	31741.5	2.71942	0.00012599	2.78248	0.00394208	2.66571	-0.000231268
				14.9468	33468.7	2.72352	0.000125066	2.78658	0.00406173	2.67009	-0.000232548
				14.955	29982.8	2.72761	8.51938e-05	2.79067	0.00418389	2.67448	-0.000235238
				14.9591	26849.2	2.73171	2.88574e-05	2.79477	0.00430854	2.67886	-0.000234667
				14.9631	26104.1	2.7358	-3.5176e-06	2.79886	0.00443568	2.68325	-0.00023184
				14.9672	26551.8	2.7399	-2.85056e-05	2.80296	0.00456528	2.68763	-0.000232322
				14.9713	29545.9	2.74399	-5.10725e-05	2.80705	0.00469733	2.69202	-0.000232804
				14.9754	36720.3	2.74809	-7.14956e-05	2.81115	0.00483181	2.69641	-0.000235422
				14.9795	50814.4	2.75218	-9.14613e-05	2.81524	0.00496867	2.70079	-0.000238634
				14.9836	38103.3	2.75628	-0.000111417	2.81934	0.0051079	2.70518	-0.000237395
				14.9877	27958.1	2.76037	-0.000136087	2.82343	0.00524946	2.70956	-0.000236184
				14.9918	20547.4	2.76447	-0.00016293	2.82752	0.0053933	2.71395	-0.000235648
				14.9959	17033.3	2.76856	-0.000190273	2.83162	0.00553938	2.71834	-0.000237837
				15	15154.8	2.77266	-0.000200816	2.83571	0.00568765	2.72272	-0.000240026
				15.0041	14196.7	2.77675	-0.000205086	2.83981	0.00583807	2.72711	-0.000243746
				15.0082	12952.6	2.78085	-0.000211106	2.8439	0.00599058	2.73149	-0.000244896
				15.0123	11200.7	2.78494	-0.000219696	2.848	0.00614515	2.73588	-0.000245279
				15.0164	8607.44	2.78904	-0.000240659	2.85209	0.00630174	2.74027	-0.000246001
				15.0205	9879.42	2.79313	-0.000262464	2.85619	0.00646029	2.74465	-0.000246723
				15.0246	12311	2.79723	-0.000288555	2.86028	0.00662078	2.74904	-0.000249955
				15.0287	14546.4	2.80132	-0.000289727	2.86438	0.00678318	2.75342	-0.000256043
				15.0328	15699	2.80542	-0.000281084	2.86847	0.00694744	2.75781	-0.000255354
				15.0369	16427.2	2.80951	-0.000221872	2.87257	0.00711355	2.7622	-0.000250969
				15.041	17015.5	2.81361	-0.000141896	2.87666	0.00728145	2.76658	-0.000252005
				15.0573	16396.6	2.8177	-5.74149e-05	2.88076	0.00745111	2.77097	-0.000253041
				15.0614	15894.6	2.8218	1.5144e-05	2.88485	0.0076225	2.77535	-0.000255603
				15.0655	15148.1	2.82589	7.6714e-05	2.88895	0.00779557	2.77974	-0.000260322
				15.0696	13520	2.82999	0.000126862	2.89304	0.00797028	2.78413	-0.000261712
				15.0737	12321.8	2.83408	0.000130758	2.89714	0.00814657	2.78851	-0.000261119
				15.0819	11970.7	2.83818	0.000131955	2.90123	0.0083244	2.7929	-0.000261056
				15.0901	11389.8	2.84227	0.000130264	2.90533	0.00850371	2.79728	-0.000261884
				15.0942	10672.3	2.84637	0.000122435	2.90942	0.00868446	2.80167	-0.000262712
				15.0983	10493.7	2.85046	0.000119594	2.91352	0.00886658	2.80606	-0.000265984
				15.1065	10177.5	2.85456	0.000139672	2.91761	0.00905002	2.81044	-0.000266741
				15.1228	10325.3	2.85865	0.000159097	2.92171	0.00923471	2.81483	-0.000267903
				15.1269	10608.8	2.86275	0.000177114	2.9258	0.00942061	2.81921	-0.000265401
				15.1433	10184.2	2.86684	0.000184575	2.9299	0.00960763	2.8236	-0.000266334
				15.1474	9787.58	2.87094	0.000181295	2.93399	0.00979572	2.82799	-0.000267267
				15.1515	9731.6	2.87503	0.000159233	2.93809	0.00998479	2.83237	-0.000270328
				15.1638	9287.32	2.87913	0.000133402	2.94218	0.0101748	2.83676	-0.000270165
				15.1679	8716.3	2.88322	0.000100212	2.94628	0.0103656	2.84114	-0.000265421
				15.172	8562.73	2.88732	6.3766e-05	2.95037	0.0105571	2.84553	-0.000266747
				15.1761	8693.24	2.89141	6.56908e-05	2.95447	0.0107494	2.84992	-0.000268074
				15.1802	8831.18	2.8955	8.74008e-05	2.95856	0.0109421	2.8543	-0.000271394
				15.1843	8944.75	2.8996	0.000107563	2.96266	0.0111354	2.85869	-0.000277221
				15.1925	8868.02	2.90369	0.00012456	2.96675	0.0113289	2.86307	-0.000276369
				15.1966	8635.06	2.90779	0.000119741	2.97085	0.0115228	2.86746	-0.000272492
				15.2047	8715.56	2.91188	0.000107268	2.97494	0.0117168	2.87185	-0.000270116
				15.2088	9190.01	2.91598	6.72721e-05	2.97904	0.0119109	2.87623	-0.000269126
				15.2129	9927.53	2.92007	2.28235e-05	2.98313	0.0121049	2.88062	-0.00026917
				15.217	10745.8	2.92417	-1.43904e-05	2.98723	0.0122988	2.885	-0.000269214
				15.2211	11596.6	2.92826	-4.93055e-05	2.99132	0.0124924	2.88939	-0.000271133
				15.2252	11997.2	2.93236	-7.82152e-05	2.99542	0.0126858	2.89378	-0.000270846
				15.2293	11587.6	2.93645	-5.75158e-05	2.99951	0.0128786	2.89816	-0.000267856
				15.2334	11226.3	2.94055	-8.75512e-06	3.00361	0.013071	2.90255	-0.000266885
				15.2375	10874.9	2.94464	4.01706e-05	3.0077	0.0132627	2.90693	-0.000271142
				15.2416	10458.5	2.94874	7.30757e-05	3.01179	0.0134536	2.91132	-0.000275399
				15.2457	9639.98	2.95283	9.15188e-05	3.01589	0.0136438	2.91571	-0.000278215
				15.2498	9202.64	2.95693	0.000104373	3.01998	0.013833	2.92009	-0.000274223
				15.2621	9717.57	2.96102	0.000128099	3.02408	0.0140212	2.92448	-0.000272139
				15.2662	10383.2	2.96512	0.000149084	3.02817	0.0142082	2.92886	-0.000272083
				15.2744	9883.82	2.96921	0.000150934	3.03227	0.0143939	2.93325	-0.000274264
				15.2826	10374.3	2.97331	0.000134405	3.03636	0.0145783	2.93763	-0.000276446
				15.2866	13696.5	2.9774	9.89346e-05	3.04046	0.0147611	2.94202	-0.000273504
				15.2907	19997.1	2.9815	8.7935e-05	3.04455	0.0149422	2.94641	-0.000269036
				15.2948	38164.6	2.98559	8.6058e-05	3.04865	0.0151215	2.95079	-0.000264019
				15.2989	1.37409e+06	2.98969	8.27563e-05	3.05274	0.0152989	2.95518	-0.000261046
				15.3604	36376.3	2.99378	7.72775e-05	3.05684	0.0154742	2.95956	-0.000260172
				15.3644	34692.9	2.99788	5.96352e-05	3.06093	0.0156473	2.96395	-0.000260812
				15.3685	77743.7	3.00197	2.84504e-05	3.06503	0.0158181	2.96834	-0.000261453
				15.3726	57033.5	3.00607	-8.16413e-06	3.06912	0.0159864	2.97272	-0.000260744
				15.3767	30808.3	3.01016	-4.38791e-05	3.07322	0.0161523	2.97711	-0.000258959
				15.3808	23652.4	3.01426	-5.5431e-05	3.07731	0.0163156	2.98149	-0.000258861
				15.389	26216.7	3.01835	-5.05215e-05	3.08141	0.0164761	2.98588	-0.000262418
				15.3931	28347.2	3.02245	-3.51288e-05	3.0855	0.0166339	2.99027	-0.000265975
				15.3972	27549.6	3.02654	-1.17984e-05	3.0896	0.0167889	2.99465	-0.000264418
				15.4013	24929.8	3.03064	9.84142e-06	3.09369	0.0169409	2.99904	-0.000259378
				15.4054	24998.6	3.03473	2.57634e-05	3.09779	0.01709	3.00342	-0.00025995
				15.4136	29092.9	3.03883	3.67768e-05	3.10188	0.0172359	3.00781	-0.000260523
				15.4177	37070.5	3.04292	4.88222e-05	3.10598	0.0173788	3.0122	-0.000262785
				15.4218	49292.4	3.04702	6.55762e-05	3.11007	0.0175185	3.01658	-0.000268309
				15.4259	65572.7	3.05111	7.7054e-05	3.11417	0.0176549	3.02097	-0.000265905
				18.7345	3.10036e+06	3.05521	8.46938e-05	3.11826	0.017788	3.02535	-0.000264795
				18.7386	1.21152e+06	3.0593	0.000101248	3.12236	0.0179176	3.02974	-0.00026537
				18.7427	663567	3.0634	0.000120314	3.12645	0.0180438	3.03413	-0.000265945
				18.7468	403541	3.06749	0.000141729	3.13055	0.0181663	3.03851	-0.000267503
				18.7509	235045	3.07159	0.000164947	3.13464	0.0182853	3.0429	-0.000272234
				18.755	152087	3.07568	0.000184491	3.13874	0.0184006	3.04728	-0.000274049
				18.7591	124663	3.07977	0.00019818	3.14283	0.0185122	3.05167	-0.000276721
				18.7632	114414	3.08387	0.000177076	3.14693	0.01862	3.05606	-0.000272229
				18.7673	106616	3.08796	0.000121348	3.15102	0.0187239	3.06044	-0.000273343
				18.7714	87661.2	3.09206	0.000126718	3.15512	0.018824	3.06483	-0.000274458
				18.7755	103440	3.09615	0.000122058	3.15921	0.0189202	3.06921	-0.000278698
				18.7796	134204	3.10025	0.000107168	3.16331	0.0190125	3.0736	-0.000279586
				18.7837	156016	3.10434	7.46435e-05	3.1674	0.0191008	3.07799	-0.000275294
				18.7878	149204	3.10844	4.46861e-05	3.1715	0.0191851	3.08237	-0.000272812
				18.7919	132354	3.11253	1.98432e-05	3.17559	0.0192653	3.08676	-0.000273697
				18.796	115940	3.11663	-4.65909e-06	3.17969	0.0193415	3.09114	-0.000274582
				18.8001	96891.1	3.12072	-2.80242e-05	3.18378	0.0194135	3.09553	-0.000277979
				18.8042	85279.1	3.12482	-4.07941e-05	3.18788	0.0194814	3.09992	-0.000276574
				18.8083	80174.3	3.12891	-4.46304e-05	3.19197	0.0195451	3.1043	-0.000274705
				18.8123	74671.5	3.13301	-3.60973e-05	3.19606	0.0196045	3.10869	-0.000272836
				18.8164	69583.6	3.1371	1.26701e-05	3.20016	0.0196597	3.11307	-0.000273369
				18.8205	62682.3	3.1412	5.77817e-05	3.20425	0.0197105	3.11746	-0.000273903
				18.8246	57246.4	3.14529	8.6635e-05	3.20835	0.019757	3.12185	-0.00027648
				18.8287	48952.6	3.14939	9.77346e-05	3.21244	0.0197991	3.12623	-0.000276655
				18.8328	40823.1	3.15348	6.81044e-05	3.21654	0.0198367	3.13062	-0.000275858
				18.8369	37420.8	3.15758	6.44731e-05	3.22063	0.0198698	3.135	-0.000271931
				18.841	40344.1	3.16167	8.50411e-05	3.22473	0.0198984	3.13939	-0.000269661
				18.8451	47468.6	3.16577	0.00010348	3.22882	0.0199223	3.14378	-0.000269337
				18.8492	54304.5	3.16986	0.000117548	3.23292	0.0199417	3.14816	-0.00027176
				18.8533	57934.5	3.17396	0.00010102	3.23701	0.0199565	3.15255	-0.000274183
				18.8574	55795	3.17805	7.3155e-05	3.24111	0.0199666	3.15693	-0.000273116
				18.8615	56410.9	3.18215	4.78911e-05	3.2452	0.0199721	3.16132	-0.000268539
				18.8656	55050.7	3.18624	1.64572e-05	3.2493	0.0199729	3.16571	-0.000269609
				18.8697	52074.5	3.19034	-2.11608e-05	3.25339	0.0199691	3.17009	-0.000270678
				18.8738	46701.1	3.19443	-6.35735e-05	3.25749	0.0199607	3.17448	-0.000273029
				18.8779	44333.7	3.19853	-4.83521e-05	3.26158	0.0199478	3.17886	-0.000272163
				18.882	42953.2	3.20262	-1.20588e-05	3.26568	0.0199303	3.18325	-0.000268033
				18.8861	41376	3.20672	2.19307e-05	3.26977	0.0199083	3.18763	-0.000264515
				18.8901	39737.8	3.21081	4.48122e-05	3.27387	0.0198819	3.19202	-0.000262503
				18.8942	35171	3.21491	5.70937e-05	3.27796	0.0198511	3.19641	-0.000261889
				18.8983	33524.2	3.219	5.41157e-05	3.28206	0.0198161	3.20079	-0.000262065
				18.9065	34555.7	3.2231	6.03256e-06	3.28615	0.0197768	3.20518	-0.000262241
				18.9106	36927.7	3.22719	-5.16256e-06	3.29025	0.0197333	3.20956	-0.000262993
				18.9147	39368.3	3.23129	-1.3303e-05	3.29434	0.0196857	3.21395	-0.000262952
				18.9188	41941.3	3.23538	-2.73126e-05	3.29844	0.0196342	3.21834	-0.000262911
				18.9229	44327.5	3.23948	-4.63302e-05	3.30253	0.0195787	3.22272	-0.000263621
				18.927	46268.4	3.24357	-6.39116e-05	3.30663	0.0195193	3.22711	-0.000271902
				18.9311	44640.7	3.24767	-7.65935e-05	3.31072	0.0194562	3.23149	-0.000279622
				18.9352	43708.2	3.25176	-8.71033e-05	3.31482	0.0193894	3.23588	-0.000279681
				18.9393	44958.9	3.25586	-9.86126e-05	3.31891	0.0193189	3.24027	-0.000275834
				18.9434	47556.5	3.25995	-0.000109787	3.32301	0.0192449	3.24465	-0.000273399
				18.9475	47966.7	3.26404	-0.000106854	3.3271	0.0191674	3.24904	-0.000272921
				18.9516	46817.5	3.26814	-0.000104045	3.3312	0.0190864	3.25342	-0.000273706
				18.9557	47870.4	3.27223	-0.00010645	3.33529	0.0190021	3.25781	-0.000274491
				18.9598	50689.4	3.27633	-0.000114184	3.33939	0.0189146	3.2622	-0.000269975
				18.9639	53141.2	3.28042	-0.000131402	3.34348	0.0188238	3.26658	-0.000266222
				18.968	56674.1	3.28452	-0.000149065	3.34758	0.0187299	3.27097	-0.000263043
				18.972	59320.5	3.28861	-0.000152069	3.35167	0.0186329	3.27535	-0.000261466
				18.9761	62341.9	3.29271	-0.000142507	3.35577	0.018533	3.27974	-0.000259889
				18.9802	67012.9	3.2968	-0.000119259	3.35986	0.0184301	3.28413	-0.000259408
				18.9843	78877.3	3.3009	-9.10017e-05	3.36396	0.0183243	3.28851	-0.000257043
				18.9884	97229.8	3.30499	-6.18992e-05	3.36805	0.0182158	3.2929	-0.000251448
				18.9925	122510	3.30909	-4.09867e-05	3.37215	0.0181046	3.29728	-0.000250313
				18.9966	165871	3.31318	-3.07635e-05	3.37624	0.0179907	3.30167	-0.000251043
				19.0007	255272	3.31728	-6.08438e-05	3.38034	0.0178743	3.30606	-0.000251774
				19.0048	937058	3.32137	-7.06582e-05	3.38443	0.0177554	3.31044	-0.000260817
				19.963	1.9715e+06	3.32547	-7.77632e-05	3.38852	0.0176342	3.31483	-0.000263579
				19.9671	667220	3.32956	-9.93042e-05	3.39262	0.0175106	3.31921	-0.000260383
				19.9712	409389	3.33366	-0.000134166	3.39671	0.0173848	3.3236	-0.00026167
				19.9753	301437	3.33775	-0.000178029	3.40081	0.0172569	3.32799	-0.000262958
				19.9794	242735	3.34185	-0.000219302	3.4049	0.0171269	3.33237	-0.000266726
				19.9835	205705	3.34594	-0.000257902	3.409	0.016995	3.33676	-0.000274682
				19.9876	179762	3.35004	-0.000290196	3.41309	0.0168611	3.34114	-0.00027523
				19.9917	162437	3.35413	-0.000305639	3.41719	0.0167255	3.34553	-0.000279263
				19.9958	149528	3.35823	-0.000305004	3.42128	0.0165881	3.34992	-0.000280082
				19.9999	152350	3.36232	-0.000305735	3.42538	0.0164491	3.3543	-0.000281487
				20.0081	150612	3.36642	-0.000307874	3.42947	0.0163085	3.35869	-0.000289636
				20.0121	147543	3.37051	-0.000315648	3.43357	0.0161664	3.36307	-0.000294694
				20.0162	145371	3.37461	-0.000353965	3.43766	0.0160229	3.36746	-0.000296826
				20.0203	147911	3.3787	-0.00033378	3.44176	0.015878	3.37185	-0.000292801
				20.0244	145049	3.3828	-0.000300284	3.44585	0.0157319	3.37623	-0.000290578
				20.0326	143218	3.38689	-0.000256821	3.44995	0.0155845	3.38062	-0.000290814
				20.0367	139279	3.39099	-0.000233436	3.45404	0.015436	3.385	-0.000291051
				20.0408	131972	3.39508	-0.000230416	3.45814	0.0152864	3.38939	-0.000292747
				20.0449	120111	3.39918	-0.000264012	3.46223	0.0151358	3.39378	-0.000290596
				20.049	113969	3.40327	-0.000322054	3.46633	0.0149843	3.39816	-0.00028616
				20.0531	108434	3.40737	-0.000350822	3.47042	0.014832	3.40255	-0.000284836
				20.0572	106137	3.41146	-0.000366129	3.47452	0.014679	3.40693	-0.000285436
				20.0613	104955	3.41556	-0.000368609	3.47861	0.0145253	3.41132	-0.000286036
				20.0654	102396	3.41965	-0.000355725	3.48271	0.0143711	3.41571	-0.000288201
				20.0695	97154.4	3.42375	-0.000319403	3.4868	0.0142165	3.42009	-0.000288622
				20.0736	91789.5	3.42784	-0.000281165	3.4909	0.0140616	3.42448	-0.000288462
				20.0777	86314.8	3.43194	-0.000255244	3.49499	0.0139065	3.42886	-0.00028702
				20.0818	81315.4	3.43603	-0.00023824	3.49909	0.0137512	3.43325	-0.000286865
				20.0859	78408.4	3.44013	-0.000200331	3.50318	0.013596	3.43763	-0.000288224
				20.09	76252.3	3.44422	-0.000162173	3.50728	0.0134408	3.44202	-0.000289584
				20.094	74590.4	3.44832	-0.000124521	3.51137	0.0132859	3.44641	-0.000293336
				20.0981	72973.5	3.45241	-9.60491e-05	3.51547	0.0131312	3.45079	-0.00029109
				20.1186	68060.9	3.4565	-7.67456e-05	3.51956	0.0129768	3.45518	-0.000288705
				20.1227	64469.3	3.4606	-7.2708e-05	3.52366	0.0128229	3.45956	-0.000287883
				20.1268	62177.2	3.46469	-8.20229e-05	3.52775	0.0126695	3.46395	-0.000288224
				20.1473	62928.5	3.46879	-8.01222e-05	3.53185	0.0125166	3.46834	-0.000288564
				20.1637	65984.1	3.47288	-7.58002e-05	3.53594	0.0123643	3.47272	-0.000286238
				20.1678	69566.9	3.47698	-5.87225e-05	3.54004	0.0122128	3.47711	-0.000284427
				20.1718	73182.1	3.48107	-4.34011e-05	3.54413	0.0120619	3.48149	-0.000282996
				20.1759	77071	3.48517	-3.09574e-05	3.54823	0.0119118	3.48588	-0.000282734
				20.18	82651.4	3.48926	-3.56698e-05	3.55232	0.0117624	3.49027	-0.000284499
				20.1841	89548.4	3.49336	-5.41339e-05	3.55642	0.011614	3.49465	-0.000286265
				20.1882	98702.9	3.49745	-5.98008e-05	3.56051	0.0114664	3.49904	-0.000286815
				20.1923	102917	3.50155	-5.90961e-05	3.56461	0.0113197	3.50342	-0.000287366
				20.1964	109236	3.50564	-5.94628e-05	3.5687	0.0111739	3.50781	-0.000285428
				20.2005	119128	3.50974	-5.92629e-05	3.57279	0.0110291	3.5122	-0.00028812
				20.2046	132285	3.51383	-4.08269e-05	3.57689	0.0108853	3.51658	-0.000290813
				20.2087	149186	3.51793	-1.60727e-05	3.58098	0.0107426	3.52097	-0.000296585
				20.2128	170926	3.52202	-8.33559e-06	3.58508	0.0106009	3.52535	-0.000302008
				20.2169	200679	3.52612	-1.78123e-05	3.58917	0.0104603	3.52974	-0.000303087
				20.221	249869	3.53021	-5.58691e-05	3.59327	0.0103208	3.53413	-0.000304811
				20.2251	346067	3.53431	-9.02583e-05	3.59736	0.0101824	3.53851	-0.000306534
				20.2292	600211	3.5384	-8.57011e-05	3.60146	0.0100452	3.5429	-0.000310687
				20.2333	2.85507e+06	3.5425	-6.89396e-05	3.60555	0.009909	3.54728	-0.000318396
				21.1219	1.86354e+06	3.54659	-5.96502e-05	3.60965	0.00977394	3.55167	-0.000320757
				21.126	720858	3.55069	-5.89772e-05	3.61374	0.00963999	3.55606	-0.000318371
				21.1301	445609	3.55478	-8.44517e-05	3.61784	0.00950713	3.56044	-0.000317456
				21.1341	318504	3.55888	-0.000122667	3.62193	0.00937535	3.56483	-0.000317779
				21.1382	240531	3.56297	-0.000148576	3.62603	0.00924465	3.56921	-0.000318103
				21.1423	191932	3.56707	-0.000135716	3.63012	0.00911503	3.5736	-0.000320226
				21.1464	159048	3.57116	-9.29017e-05	3.63422	0.00898649	3.57799	-0.000316418
				21.1505	137245	3.57526	-5.29031e-05	3.63831	0.00885903	3.58237	-0.000312303
				21.1546	119682	3.57935	-1.66815e-05	3.64241	0.00873268	3.58676	-0.000305878
				21.1587	104839	3.58345	3.17698e-06	3.6465	0.00860746	3.59114	-0.000303194
				21.1628	88999.3	3.58754	1.91549e-05	3.6506	0.0084834	3.59553	-0.000303568
				21.1669	74552.7	3.59164	3.8097e-05	3.65469	0.00836053	3.59992	-0.000303941
				21.171	66443.1	3.59573	5.19621e-05	3.65879	0.0082389	3.6043	-0.000305041
				21.1751	61411.5	3.59983	5.63549e-05	3.66288	0.00811855	3.60869	-0.000304756
				21.1792	57528.7	3.60392	3.0022e-06	3.66698	0.00799953	3.61307	-0.000301254
				21.1833	54428.3	3.60802	-2.87527e-05	3.67107	0.0078819	3.61746	-0.000299729
				21.1874	51568	3.61211	-4.94136e-05	3.67517	0.0077657	3.62185	-0.000300989
				21.1915	48837.5	3.61621	-5.8328e-05	3.67926	0.00765098	3.62623	-0.000302249
				21.1956	46082.4	3.6203	-4.07412e-05	3.68336	0.00753778	3.63062	-0.000303626
				21.1997	41834.4	3.6244	-3.14082e-06	3.68745	0.00742617	3.635	-0.000300838
				21.2038	38195.4	3.62849	4.15878e-05	3.69155	0.00731616	3.63939	-0.000300122
				21.2079	37124	3.63259	8.45941e-05	3.69564	0.0072078	3.64378	-0.000300366
				21.212	38083.1	3.63668	0.000121971	3.69974	0.00710112	3.64816	-0.000300609
				21.216	39724.2	3.64077	0.000148441	3.70383	0.00699614	3.65255	-0.000306703
				21.2201	41369.3	3.64487	0.000101891	3.70793	0.00689288	3.65693	-0.000308248
				21.2242	42562.8	3.64896	2.59217e-05	3.71202	0.00679134	3.66132	-0.000310375
				21.2283	43065.7	3.65306	-1.62115e-05	3.71612	0.00669155	3.6657	-0.0003088
				21.2324	41199.5	3.65715	3.48904e-05	3.72021	0.00659349	3.67009	-0.00031009
				21.2365	40349.1	3.66125	0.000109408	3.72431	0.00649715	3.67448	-0.000311381
				21.2447	38952.7	3.66534	0.000189943	3.7284	0.00640252	3.67886	-0.000318097
				21.2529	36684	3.66944	0.000259855	3.7325	0.00630957	3.68325	-0.000322487
				21.257	34751	3.67353	0.000319044	3.73659	0.00621828	3.68763	-0.000325106
				21.2611	32839.1	3.67763	0.000354365	3.74069	0.00612861	3.69202	-0.000320327
				21.2652	31378.1	3.68172	0.000312942	3.74478	0.00604053	3.69641	-0.00032043
				21.2693	29812.6	3.68582	0.000237637	3.74888	0.00595401	3.70079	-0.000320533
				21.2734	28410.2	3.68991	0.000182532	3.75297	0.00586898	3.70518	-0.000322717
				21.2775	27630.9	3.69401	0.000161995	3.75707	0.00578543	3.70956	-0.000323412
				21.2816	27075.2	3.6981	0.000149611	3.76116	0.00570331	3.71395	-0.000319843
				21.2857	26741.8	3.7022	0.000130928	3.76525	0.00562259	3.71834	-0.000316504
				21.3102	27262.5	3.70629	0.000103971	3.76935	0.00554323	3.72272	-0.000317345
				21.3143	27361	3.71039	4.5524e-05	3.77344	0.00546521	3.72711	-0.000318187
				21.3348	26553.8	3.71448	8.29031e-06	3.77754	0.00538848	3.73149	-0.000320622
				21.3389	26542.1	3.71858	-1.53424e-05	3.78163	0.00531303	3.73588	-0.000321489
				21.343	27509	3.72267	-2.48084e-05	3.78573	0.00523883	3.74027	-0.000320866
				21.3471	29503.1	3.72677	-5.64993e-06	3.78982	0.00516586	3.74465	-0.000316931
				21.3512	31971.6	3.73086	2.37898e-05	3.79392	0.00509409	3.74904	-0.00031334
				21.3553	34423.6	3.73496	4.84644e-05	3.79801	0.00502349	3.75342	-0.000313057
				21.3594	36853.7	3.73905	6.4703e-05	3.80211	0.00495403	3.75781	-0.000314926
				21.3635	39186.3	3.74315	3.26868e-05	3.8062	0.00488571	3.7622	-0.000316794
				21.3676	40603.1	3.74724	2.75903e-05	3.8103	0.00481848	3.76658	-0.000314779
				21.3839	40396	3.75134	2.91291e-05	3.81439	0.00475233	3.77097	-0.000306732
				21.388	41761.5	3.75543	3.06569e-05	3.81849	0.00468724	3.77535	-0.000307297
				21.3921	43327.2	3.75953	2.53176e-05	3.82258	0.00462319	3.77974	-0.000307862
				21.3962	44167.7	3.76362	1.6611e-05	3.82668	0.00456016	3.78413	-0.000310798
				21.4085	42077.2	3.76772	3.92768e-05	3.83077	0.00449815	3.78851	-0.000313519
				21.4126	40331	3.77181	7.30149e-05	3.83487	0.00443714	3.7929	-0.000310723
				21.4167	39097.3	3.77591	0.000107912	3.83896	0.00437713	3.79728	-0.000312101
				21.4249	38502.8	3.78	0.000122941	3.84306	0.00431812	3.80167	-0.00031348
				21.4331	37264.7	3.7841	0.000119667	3.84715	0.00426009	3.80606	-0.000316731
				21.4372	36085.7	3.78819	0.00010577	3.85125	0.00420305	3.81044	-0.000325136
				21.4454	36873.4	3.79229	0.000112723	3.85534	0.004147	3.81483	-0.00032802
				21.4536	38676.8	3.79638	0.000118292	3.85944	0.00409193	3.81921	-0.000329511
				21.4576	39879.3	3.80048	0.000122159	3.86353	0.00403786	3.8236	-0.000330635
				21.4617	41112.3	3.80457	0.000123085	3.86763	0.00398479	3.82799	-0.000331652
				21.4658	42401.5	3.80867	0.000160202	3.87172	0.00393274	3.83237	-0.000334724
				21.4699	43378.2	3.81276	0.000187802	3.87582	0.00388171	3.83676	-0.00034236
				21.474	44994.7	3.81686	0.000204788	3.87991	0.00383172	3.84114	-0.000346588
				21.4781	46965.9	3.82095	0.000192609	3.88401	0.00378279	3.84553	-0.000347245
				21.4822	48952.4	3.82505	0.00016246	3.8881	0.00373493	3.84992	-0.000342288
				21.4863	50931.4	3.82914	0.000143127	3.8922	0.00368816	3.8543	-0.000337348
				21.4904	54329.6	3.83323	0.000134109	3.89629	0.00364248	3.85869	-0.000335118
				21.4945	60534.8	3.83733	0.000135738	3.90039	0.00359791	3.86307	-0.000332888
				21.4986	69027	3.84142	0.000134541	3.90448	0.00355443	3.86746	-0.000328512
				21.5027	80790.2	3.84552	0.000128886	3.90858	0.00351203	3.87185	-0.00032499
				21.5068	93693.8	3.84961	9.8448e-05	3.91267	0.0034707	3.87623	-0.000320002
				21.5109	108712	3.85371	5.61363e-05	3.91677	0.0034304	3.88062	-0.000317614
				21.515	125008	3.8578	3.79101e-05	3.92086	0.00339111	3.885	-0.000316881
				21.5191	155524	3.8619	4.47376e-05	3.92496	0.00335278	3.88939	-0.000318302
				21.5232	227380	3.86599	7.27792e-05	3.92905	0.00331538	3.89378	-0.000319723
				21.5273	391003	3.87009	9.18383e-05	3.93315	0.00327885	3.89816	-0.000319915
				21.5314	1.28418e+06	3.87418	0.000101523	3.93724	0.00324316	3.90255	-0.000320107
				22.5551	1.63089e+06	3.87828	9.08449e-05	3.94134	0.00320827	3.90693	-0.000319954
				22.5592	573122	3.88237	6.31319e-05	3.94543	0.00317414	3.91132	-0.000320922
				22.5633	352208	3.88647	7.05554e-05	3.94952	0.00314076	3.9157	-0.000321889
				22.5674	255810	3.89056	7.83456e-05	3.95362	0.00310808	3.92009	-0.000325242
				22.5715	199730	3.89466	8.59422e-05	3.95771	0.00307611	3.92448	-0.000325312
				22.5756	163573	3.89875	9.36342e-05	3.96181	0.00304483	3.92886	-0.000325103
				22.5796	140843	3.90285	0.000106314	3.9659	0.00301423	3.93325	-0.000327274
				22.5837	126342	3.90694	0.000141152	3.97	0.0029843	3.93763	-0.000329445
				22.5878	114322	3.91104	0.000174956	3.97409	0.00295504	3.94202	-0.000334339
				22.5919	104047	3.91513	0.000206341	3.97819	0.00292644	3.94641	-0.000338325
				22.596	95500.9	3.91923	0.000234448	3.98228	0.00289847	3.95079	-0.000339619
				22.6001	92515.3	3.92332	0.000243328	3.98638	0.00287112	3.95518	-0.000340913
				22.6042	89081.8	3.92742	0.000189343	3.99047	0.00284437	3.95956	-0.000341322
				22.6083	84447.9	3.93151	0.000142806	3.99457	0.00281819	3.96395	-0.000341731
				22.6124	78151.2	3.93561	0.000124983	3.99866	0.00279253	3.96834	-0.000343247
				22.6165	71893.7	3.9397	0.0001163	4.00276	0.00276738	3.97272	-0.000347879
				22.6206	65767.5	3.9438	0.000118458	4.00685	0.0027427	3.97711	-0.000350121
				22.6247	60446.9	3.94789	0.000122998	4.01095	0.00271845	3.98149	-0.000348958
				22.6288	55765.8	3.95199	0.000127124	4.01504	0.00269463	3.98588	-0.000347999
				22.6329	51809.3	3.95608	0.000131551	4.01914	0.00267122	3.99027	-0.000349657
				22.637	48314.3	3.96018	0.000144759	4.02323	0.0026482	3.99465	-0.000351315
				22.6411	45321.4	3.96427	0.000171454	4.02733	0.00262558	3.99904	-0.000354694
				22.6452	42308.3	3.96837	0.000209862	4.03142	0.00260336	4.00342	-0.000352213
				22.6493	39467	3.97246	0.000248731	4.03552	0.00258155	4.00781	-0.000352025
				22.6534	36930.9	3.97656	0.000292671	4.03961	0.00256017	4.0122	-0.000352016
				22.6574	34570.4	3.98065	0.000340771	4.04371	0.00253924	4.01658	-0.000352006
				22.6615	32228.1	3.98475	0.000385561	4.0478	0.00251877	4.02097	-0.000361378
				22.6656	29938.6	3.98884	0.000422698	4.0519	0.00249878	4.02535	-0.000362074
				22.6697	28447.9	3.99294	0.000446811	4.05599	0.0024793	4.02974	-0.000359983
				22.6738	27126	3.99703	0.000394137	4.06009	0.00246033	4.03413	-0.000357892
				22.6779	25934.9	4.00113	0.000320191	4.06418	0.00244188	4.03851	-0.000356141
				22.682	24790.7	4.00522	0.000253808	4.06828	0.00242397	4.0429	-0.000355402
				22.6861	23634.5	4.00932	0.000195243	4.07237	0.0024066	4.04728	-0.000355619
				22.6902	22621.7	4.01341	0.00015326	4.07647	0.00238977	4.05167	-0.000355836
				22.6943	21914.8	4.0175	0.000135864	4.08056	0.00237346	4.05606	-0.000353851
				22.6984	21038.1	4.0216	0.000144173	4.08466	0.00235767	4.06044	-0.000348241
				22.7025	20035.4	4.02569	0.000142621	4.08875	0.00234236	4.06483	-0.000343818
				22.7066	18203.8	4.02979	0.000130968	4.09285	0.00232753	4.06921	-0.000342392
				22.7107	16312.2	4.03388	0.000101179	4.09694	0.00231314	4.0736	-0.000342841
				22.7148	14682.1	4.03798	7.17925e-05	4.10104	0.00229915	4.07799	-0.00034329
				22.7189	13478.6	4.04207	4.20838e-05	4.10513	0.00228553	4.08237	-0.000339288
				22.723	12419	4.04617	6.18196e-06	4.10923	0.00227226	4.08676	-0.000336501
				22.7271	11538	4.05026	-2.85893e-06	4.11332	0.0022593	4.09114	-0.000335534
				22.7312	11328.9	4.05436	7.24922e-05	4.11742	0.00224662	4.09553	-0.000336218
				22.7434	11710.8	4.05845	0.000142981	4.12151	0.00223421	4.09992	-0.000336902
				22.7475	12025.6	4.06255	0.000208823	4.12561	0.00222205	4.1043	-0.000339088
				22.7598	12009.9	4.06664	0.000266649	4.1297	0.00221012	4.10869	-0.000341976
				22.7639	11766.7	4.07074	0.000287792	4.1338	0.00219844	4.11307	-0.000343138
				22.768	11554.5	4.07483	0.000304611	4.13789	0.00218699	4.11746	-0.000342186
				22.7762	11132.9	4.07893	0.000304048	4.14198	0.00217577	4.12185	-0.000342565
				22.7844	10653.7	4.08302	0.000285647	4.14608	0.0021648	4.12623	-0.000342945
				22.7885	10286.7	4.08712	0.000236066	4.15017	0.00215406	4.13062	-0.000353042
				22.7926	9950.89	4.09121	0.000199527	4.15427	0.00214357	4.135	-0.000354997
				22.7967	9813.59	4.09531	0.000173415	4.15836	0.00213331	4.13939	-0.000350712
				22.8171	9598.69	4.0994	0.000157419	4.16246	0.00212328	4.14378	-0.000348745
				22.8212	9414.91	4.1035	0.000153154	4.16655	0.00211347	4.14816	-0.000348632
				22.8253	9162.1	4.10759	0.000139277	4.17065	0.00210385	4.15255	-0.000349106
				22.8294	8568.72	4.11169	0.000117148	4.17474	0.00209439	4.15693	-0.00034958
				22.8335	8252.18	4.11578	9.39306e-05	4.17884	0.00208508	4.16132	-0.000344025
				22.8376	7990.81	4.11988	4.51788e-05	4.18293	0.00207587	4.1657	-0.000342549
				22.8417	7745.71	4.12397	-9.22686e-06	4.18703	0.00206672	4.17009	-0.000338484
				22.8458	7539.67	4.12807	-4.91061e-05	4.19112	0.00205761	4.17448	-0.000337034
				22.8499	7612.47	4.13216	-8.18327e-05	4.19522	0.00204849	4.17886	-0.000336413
				22.8581	7972.14	4.13626	-0.000110977	4.19931	0.00203934	4.18325	-0.000337654
				22.8663	7716.12	4.14035	-0.000135818	4.20341	0.00203013	4.18763	-0.000338894
				22.8704	7539.17	4.14445	-0.000143077	4.2075	0.00202084	4.19202	-0.000336779
				22.8745	7534.62	4.14854	-0.000113548	4.2116	0.00201147	4.19641	-0.000336302
				22.8786	7584.24	4.15264	-8.82016e-05	4.21569	0.00200202	4.20079	-0.000337181
				22.8827	7567.18	4.15673	-6.75161e-05	4.21979	0.00199251	4.20518	-0.00033806
				22.8868	7673.83	4.16083	-6.10488e-05	4.22388	0.00198295	4.20956	-0.000346845
				22.9031	7797.24	4.16492	-7.81578e-05	4.22798	0.00197336	4.21395	-0.000346937
				22.9154	7897.88	4.16902	-7.15677e-05	4.23207	0.00196378	4.21834	-0.000346639
				22.9277	7514.2	4.17311	-5.63451e-05	4.23617	0.00195424	4.22272	-0.000347578
				22.9318	7237.22	4.17721	-4.07633e-05	4.24026	0.00194477	4.22711	-0.000348517
				22.9441	7020.05	4.1813	-2.3997e-05	4.24436	0.00193538	4.23149	-0.000350989
				22.9605	7148.88	4.1854	4.28226e-06	4.24845	0.00192611	4.23588	-0.000356288
				22.9687	7012.83	4.18949	4.81928e-05	4.25255	0.00191697	4.24027	-0.000359333
				22.985	6749.99	4.19359	8.49379e-05	4.25664	0.00190798	4.24465	-0.000364101
				22.9891	6566.04	4.19768	0.000113608	4.26074	0.00189915	4.24904	-0.00036449
				22.9973	6756.89	4.20178	0.000122365	4.26483	0.00189048	4.25342	-0.000366109
				23.0014	7243.58	4.20587	0.000148696	4.26893	0.00188197	4.25781	-0.000367727
				23.0055	7655.17	4.20996	0.000167062	4.27302	0.00187362	4.2622	-0.000371548
				23.0137	7724.77	4.21406	0.000176106	4.27712	0.00186544	4.26658	-0.000374763
				23.0219	7473.73	4.21815	0.000155134	4.28121	0.00185743	4.27097	-0.000368933
				23.026	7271.96	4.22225	0.000116032	4.28531	0.00184957	4.27535	-0.000361337
				23.0301	7009.44	4.22634	0.000100794	4.2894	0.00184187	4.27974	-0.000362001
				23.0342	6860.86	4.23044	0.000106604	4.2935	0.00183432	4.28413	-0.000362665
				23.0424	6736.67	4.23453	0.000112782	4.29759	0.00182691	4.28851	-0.000365042
				23.0465	6891.63	4.23863	0.000106114	4.30169	0.00181963	4.2929	-0.000365582
				23.0547	7193.66	4.24272	8.7474e-05	4.30578	0.00181247	4.29728	-0.000361949
				23.071	7100.94	4.24682	5.84152e-05	4.30988	0.0018054	4.30167	-0.000359599
				23.0751	6895.99	4.25091	2.01743e-05	4.31397	0.0017984	4.30606	-0.000361032
				23.0792	6581.7	4.25501	-1.83382e-05	4.31807	0.00179146	4.31044	-0.000362464
				23.0833	6227.95	4.2591	-4.29724e-05	4.32216	0.00178454	4.31483	-0.000365385
				23.0874	5912.63	4.2632	-6.08656e-05	4.32625	0.00177762	4.31921	-0.000372962
				23.0915	5651.08	4.26729	-8.27626e-05	4.33035	0.00177068	4.3236	-0.000378551
				23.0956	5438.35	4.27139	-0.000110139	4.33444	0.00176369	4.32799	-0.000381382
				23.0997	5313.76	4.27548	-0.000160212	4.33854	0.00175662	4.33237	-0.000382121
				23.1038	5613.6	4.27958	-0.00019764	4.34263	0.00174946	4.33676	-0.000382859
				23.1079	5929.44	4.28367	-0.000197906	4.34673	0.0017422	4.34114	-0.000386494
				23.112	6225.91	4.28777	-0.000164045	4.35082	0.00173482	4.34553	-0.000389381
				23.1161	6486.89	4.29186	-0.000126755	4.35492	0.00172733	4.34992	-0.000388527
				23.1243	6858.63	4.29596	-9.15404e-05	4.35901	0.00171973	4.3543	-0.000387423
				23.1284	6917.36	4.30005	-5.72494e-05	4.36311	0.00171202	4.35869	-0.000387146
				23.1325	6843.26	4.30415	-1.09905e-05	4.3672	0.0017042	4.36307	-0.000388884
				23.1406	7115.74	4.30824	5.40762e-05	4.3713	0.00169629	4.36746	-0.000390622
				23.1447	7353.7	4.31234	0.000113325	4.37539	0.0016883	4.37185	-0.000391328
				23.1529	7704.15	4.31643	0.000161436	4.37949	0.00168023	4.37623	-0.000388025
				23.157	7764.58	4.32053	0.000135053	4.38358	0.00167209	4.38062	-0.000386938
				23.1652	7384.54	4.32462	7.3497e-05	4.38768	0.00166388	4.385	-0.000385564
				23.1693	7230.63	4.32872	1.41728e-05	4.39177	0.0016556	4.38939	-0.000386496
				23.1734	7566.7	4.33281	-3.96969e-05	4.39587	0.00164726	4.39377	-0.000387429
				23.1775	7824.19	4.33691	-8.49255e-05	4.39996	0.00163884	4.39816	-0.000393425
				23.1816	8028.65	4.341	-9.23295e-05	4.40406	0.00163037	4.40255	-0.0003931
				23.1857	8150.28	4.3451	-0.000104229	4.40815	0.00162183	4.40693	-0.000390644
				23.2021	8608.58	4.34919	-0.00012115	4.41225	0.00161324	4.41132	-0.000391945
				23.2062	8905.08	4.35329	-0.000152294	4.41634	0.00160459	4.4157	-0.000393247
				23.2103	9234.7	4.35738	-0.000195625	4.42044	0.0015959	4.42009	-0.000398044
				23.2144	9634.67	4.36148	-0.000223735	4.42453	0.00158717	4.42448	-0.000403071
				23.2184	10154.7	4.36557	-0.000234594	4.42863	0.00157842	4.42886	-0.000403113
				23.2225	10653.4	4.36967	-0.000229019	4.43272	0.00156964	4.43325	-0.000404534
				23.2266	11088.4	4.37376	-0.000231722	4.43682	0.00156086	4.43763	-0.000405407
				23.2307	11416.4	4.37786	-0.00024318	4.44091	0.00155208	4.44202	-0.000406279
				23.2348	11848	4.38195	-0.00027252	4.44501	0.00154331	4.44641	-0.000419796
				23.2389	12397.2	4.38605	-0.000295568	4.4491	0.00153455	4.45079	-0.000426171
				23.243	13311.5	4.39014	-0.000320571	4.4532	0.00152582	4.45518	-0.000431188
				23.2471	14257.5	4.39423	-0.000348364	4.45729	0.00151712	4.45956	-0.000434098
				23.2512	15271.8	4.39833	-0.000385032	4.46139	0.00150847	4.46395	-0.000432342
				23.2594	14732.3	4.40242	-0.00037241	4.46548	0.00149985	4.46834	-0.000432762
				23.2635	14016.3	4.40652	-0.000343326	4.46958	0.00149129	4.47272	-0.000433183
				23.2717	14642.9	4.41061	-0.000309805	4.47367	0.00148277	4.47711	-0.000440794
				23.2758	15245.5	4.41471	-0.00027918	4.47777	0.0014743	4.48149	-0.000441752
				23.2799	15640.3	4.4188	-0.000251895	4.48186	0.00146586	4.48588	-0.000434307
				23.2881	16225.6	4.4229	-0.000234929	4.48596	0.00145746	4.49027	-0.000436
				23.2922	16926.8	4.42699	-0.00022765	4.49005	0.00144909	4.49465	-0.000437694
				23.2963	17707.1	4.43109	-0.000229369	4.49415	0.00144072	4.49904	-0.000441604
				23.3003	18541.6	4.43518	-0.000237255	4.49824	0.00143235	4.50342	-0.000446074
				23.3044	19065.6	4.43928	-0.000250607	4.50234	0.00142397	4.50781	-0.000441492
				23.3249	18776.7	4.44337	-0.000262893	4.50643	0.00141555	4.5122	-0.000439652
				23.329	18730.4	4.44747	-0.000246693	4.51053	0.00140708	4.51658	-0.000439789
				23.3331	19652.2	4.45156	-0.000229695	4.51462	0.00139856	4.52097	-0.000439927
				23.3372	20687.3	4.45566	-0.000218909	4.51871	0.00138997	4.52535	-0.000452518
				23.3413	21906.2	4.45975	-0.000213431	4.52281	0.0013813	4.52974	-0.000456667
				23.3454	22859.5	4.46385	-0.000207595	4.5269	0.00137254	4.53413	-0.00045767
				23.3495	23665.1	4.46794	-0.00021012	4.531	0.00136369	4.53851	-0.000458672
				23.3536	24207.5	4.47204	-0.000218058	4.53509	0.00135473	4.5429	-0.000459311
				23.3577	25949.1	4.47613	-0.000203159	4.53919	0.00134567	4.54728	-0.00045995
				23.3618	28160.7	4.48023	-0.000174475	4.54328	0.00133648	4.55167	-0.000465397
				23.3659	28755.7	4.48432	-0.000146625	4.54738	0.00132717	4.55606	-0.000474939
				23.3741	27471.1	4.48842	-0.000120308	4.55147	0.00131773	4.56044	-0.000477842
				23.3781	28463.3	4.49251	-9.56649e-05	4.55557	0.00130814	4.56483	-0.000474759
				23.3822	29475.8	4.49661	-7.26137e-05	4.55966	0.0012984	4.56921	-0.000475373
				23.3863	30216.3	4.5007	-5.32628e-05	4.56376	0.00128851	4.5736	-0.000475986
				23.3945	31225.8	4.5048	-6.38441e-05	4.56785	0.00127845	4.57799	-0.000479523
				23.4027	32615.8	4.50889	-0.000136113	4.57195	0.00126823	4.58237	-0.000485963
				23.4109	32508.3	4.51299	-0.000201142	4.57604	0.00125785	4.58676	-0.00048664
				23.415	34238.7	4.51708	-0.00026421	4.58014	0.00124731	4.59114	-0.000490359
				23.4191	36339	4.52118	-0.000321429	4.58423	0.00123662	4.59553	-0.000494033
				23.4232	38381.4	4.52527	-0.000329016	4.58833	0.00122579	4.59992	-0.000495834
				23.4273	40528.9	4.52937	-0.000327535	4.59242	0.00121484	4.6043	-0.000505989
				23.4314	42035.1	4.53346	-0.000331387	4.59652	0.00120377	4.60869	-0.000514342
				23.4355	43752.2	4.53756	-0.000341451	4.60061	0.00119261	4.61307	-0.000516112
				23.4396	45002.8	4.54165	-0.000369309	4.60471	0.00118136	4.61746	-0.000519424
				23.4478	46511.2	4.54575	-0.000390763	4.6088	0.00117004	4.62185	-0.000520003
				23.4519	45357.8	4.54984	-0.000384799	4.6129	0.00115866	4.62623	-0.000520582
				23.456	43121.5	4.55394	-0.000367078	4.61699	0.00114722	4.63062	-0.000534507
				23.46	41070.3	4.55803	-0.000347028	4.62109	0.00113574	4.635	-0.000545128
				23.4641	40394.9	4.56213	-0.000316639	4.62518	0.00112421	4.63939	-0.000548608
				23.4682	40550.3	4.56622	-0.000285292	4.62928	0.00111265	4.64377	-0.000549173
				23.4805	42292.2	4.57032	-0.000251485	4.63337	0.00110108	4.64816	-0.000551243
				23.4887	43483.4	4.57441	-0.000198211	4.63747	0.00108949	4.65255	-0.000553313
				23.4928	42999.9	4.5785	-0.000141896	4.64156	0.0010779	4.65693	-0.000557703
				23.4969	43425.1	4.5826	-0.000116114	4.64566	0.00106634	4.66132	-0.000563392
				23.5051	45690.2	4.58669	-0.000116668	4.64975	0.00105483	4.6657	-0.000562898
				23.5092	46982.6	4.59079	-0.000115153	4.65385	0.00104339	4.67009	-0.000558558
				23.5133	48034.4	4.59488	-0.000113412	4.65794	0.00103204	4.67448	-0.000557242
				23.5215	50140.5	4.59898	-0.000110723	4.66204	0.0010208	4.67886	-0.000557254
				23.5256	52122.2	4.60307	-9.9643e-05	4.66613	0.00100969	4.68325	-0.000557266
				23.5297	54954.8	4.60717	-9.47657e-05	4.67023	0.000998704	4.68763	-0.00055864
				23.5338	60347.6	4.61126	-9.5497e-05	4.67432	0.000987846	4.69202	-0.000561261
				23.5379	68923.5	4.61536	-9.8925e-05	4.67842	0.000977104	4.69641	-0.000562128
				23.5419	77386.2	4.61945	-0.00010502	4.68251	0.000966458	4.70079	-0.000559979
				23.546	82857.8	4.62355	-0.000115271	4.68661	0.000955879	4.70518	-0.000559816
				23.5501	84148.6	4.62764	-0.000130022	4.6907	0.000945333	4.70956	-0.000563534
				23.5542	82228.1	4.63174	-0.000153441	4.6948	0.00093478	4.71395	-0.000567252
				23.5583	85630.9	4.63583	-0.00015577	4.69889	0.000924183	4.71834	-0.000567895
				23.5624	87812	4.63993	-0.000153472	4.70298	0.000913502	4.72272	-0.000566973
				23.5747	84397.5	4.64402	-0.000154676	4.70708	0.000902704	4.72711	-0.000566545
				23.5788	82816.3	4.64812	-0.000157725	4.71117	0.00089176	4.73149	-0.000571353
				23.5829	76372.2	4.65221	-0.000146657	4.71527	0.000880647	4.73588	-0.000576161
				23.587	71520.7	4.65631	-0.000133643	4.71936	0.000869349	4.74027	-0.000584619
				23.5911	67937.5	4.6604	-0.000122497	4.72346	0.000857859	4.74465	-0.000589617
				23.5952	66071.8	4.6645	-0.000113095	4.72755	0.000846172	4.74904	-0.000591606
				23.5993	69489.8	4.66859	-0.000104284	4.73165	0.000834288	4.75342	-0.000591693
				23.6034	75675.9	4.67269	-8.58996e-05	4.73574	0.000822212	4.75781	-0.00059178
				23.6075	82108.2	4.67678	-7.01752e-05	4.73984	0.000809947	4.7622	-0.000598258
				23.6116	88205.8	4.68088	-5.74896e-05	4.74393	0.000797498	4.76658	-0.000604091
				23.6157	95949.2	4.68497	-5.58358e-05	4.74803	0.000784869	4.77097	-0.000610688
				23.6197	100894	4.68907	-8.2605e-05	4.75212	0.000772065	4.77535	-0.000614241
				23.6238	107200	4.69316	-9.87234e-05	4.75622	0.000759089	4.77974	-0.000615324
				23.6279	110194	4.69726	-8.58669e-05	4.76031	0.00074595	4.78413	-0.000616407
				23.632	113024	4.70135	-6.05984e-05	4.76441	0.000732655	4.78851	-0.000620033
				23.6402	118189	4.70545	-3.87593e-05	4.7685	0.000719217	4.7929	-0.000630249
				23.6484	114438	4.70954	-1.98032e-05	4.7726	0.000705649	4.79728	-0.000636526
				23.6566	111143	4.71364	2.97561e-07	4.77669	0.000691972	4.80167	-0.000636737
				23.6689	111744	4.71773	1.77589e-05	4.78079	0.000678205	4.80606	-0.000639113
				23.673	112897	4.72183	3.21662e-05	4.78488	0.00066437	4.81044	-0.00064149
				23.6771	115630	4.72592	3.74046e-05	4.78898	0.00065049	4.81483	-0.00065404
				23.6853	124278	4.73002	4.08728e-05	4.79307	0.000636587	4.81921	-0.000661419
				23.6894	132361	4.73411	4.21973e-05	4.79717	0.000622679	4.8236	-0.000663839
				23.6976	136146	4.73821	3.48639e-05	4.80126	0.000608785	4.82799	-0.000671983
				23.7016	141116	4.7423	8.26587e-06	4.80536	0.000594917	4.83237	-0.000674263
				23.7057	151746	4.7464	-3.39863e-05	4.80945	0.000581091	4.83676	-0.000674788
				23.7098	159650	4.75049	-6.20949e-05	4.81355	0.000567316	4.84114	-0.000675313
				23.7139	165926	4.75459	-7.11564e-05	4.81764	0.000553604	4.84553	-0.000683374
				23.718	163150	4.75868	-7.55418e-05	4.82174	0.000539969	4.84992	-0.000689683
				23.7262	161743	4.76278	-7.60297e-05	4.82583	0.000526424	4.8543	-0.000691614
				23.7344	160390	4.76687	-7.83755e-05	4.82993	0.000512986	4.85869	-0.00069117
				23.7426	164110	4.77096	-8.26845e-05	4.83402	0.000499672	4.86307	-0.000691549
				23.7467	168615	4.77506	-9.09403e-05	4.83812	0.000486501	4.86746	-0.000691928
				23.7549	169143	4.77915	-9.31809e-05	4.84221	0.000473492	4.87185	-0.00069663
				23.759	156730	4.78325	-4.4665e-05	4.84631	0.000460664	4.87623	-0.00069938
				23.7631	143900	4.78734	-6.78285e-08	4.8504	0.00044803	4.88062	-0.000699053
				23.7713	150782	4.79144	3.8601e-05	4.8545	0.000435598	4.885	-0.000699212
				23.7754	165677	4.79553	4.6468e-05	4.85859	0.000423376	4.88939	-0.000699372
				23.7794	183243	4.79963	4.30107e-05	4.86269	0.000411362	4.89377	-0.000706893
				23.7835	199366	4.80372	8.00508e-05	4.86678	0.000399549	4.89816	-0.000715193
				23.7876	211521	4.80782	0.000138319	4.87088	0.00038793	4.90255	-0.000718865
				23.7958	204744	4.81191	0.000192893	4.87497	0.000376487	4.90693	-0.000725656
				23.7999	198824	4.81601	0.000241005	4.87907	0.000365204	4.91132	-0.000730341
				23.8081	202619	4.8201	0.000280633	4.88316	0.000354061	4.9157	-0.000731093
				23.8122	208412	4.8242	0.000283851	4.88725	0.000343037	4.92009	-0.000731845
				23.8163	209446	4.82829	0.000255847	4.89135	0.000332111	4.92448	-0.000740958
				23.8368	205361	4.83239	0.000224229	4.89544	0.000321265	4.92886	-0.000748916
				23.8409	201446	4.83648	0.000188773	4.89954	0.000310481	4.93325	-0.000751148
				23.8532	207033	4.84058	0.000146382	4.90363	0.00029974	4.93763	-0.000751223
				23.8613	199637	4.84467	0.000120657	4.90773	0.000289025	4.94202	-0.00075382
				23.8654	194912	4.84877	9.79358e-05	4.91182	0.000278325	4.94641	-0.000756418
				23.8695	196137	4.85286	7.91378e-05	4.91592	0.000267627	4.95079	-0.00076641
				23.8777	207453	4.85696	7.60295e-05	4.92001	0.000256923	4.95518	-0.000769088
				23.8818	214327	4.86105	7.51769e-05	4.92411	0.000246206	4.95956	-0.000769829
				23.8941	203167	4.86515	7.23601e-05	4.9282	0.000235471	4.96395	-0.000767884
				23.8982	200299	4.86924	4.09445e-05	4.9323	0.000224716	4.96834	-0.000767841
				23.9064	203853	4.87334	-1.52948e-05	4.93639	0.00021394	4.97272	-0.000768804
				23.9146	201530	4.87743	-7.04706e-05	4.94049	0.000203144	4.97711	-0.000769767
				23.9187	190141	4.88153	-0.000113055	4.94458	0.00019233	4.98149	-0.000774109
				23.9228	174760	4.88562	-0.000151824	4.94868	0.000181503	4.98588	-0.000772599
				23.9269	159614	4.88972	-0.000201503	4.95277	0.000170667	4.99027	-0.000768728
				23.931	154154	4.89381	-0.0002579	4.95687	0.000159827	4.99465	-0.000769808
				23.9351	163160	4.89791	-0.000280272	4.96096	0.000148992	4.99904	-0.000770887
				23.9391	174260	4.902	-0.000280961	4.96506	0.00013817	5.00342	-0.000775133
				23.9432	187974	4.9061	-0.000263688	4.96915	0.000127373	5.00781	-0.000778191
				23.9473	202598	4.91019	-0.000257388	4.97325	0.000116611	5.0122	-0.000778066
				23.9514	217603	4.91429	-0.000262426	4.97734	0.000105898	5.01658	-0.000778536
				23.9555	230914	4.91838	-0.000286825	4.98144	9.5248e-05	5.02097	-0.000779006
				23.9637	229617	4.92248	-0.000286076	4.98553	8.46764e-05	5.02535	-0.000781368
				23.9719	212671	4.92657	-0.000254209	4.98963	7.41973e-05	5.02974	-0.000790983
				23.976	208668	4.93067	-0.000225821	4.99372	6.38254e-05	5.03413	-0.000798571
				23.9801	214639	4.93476	-0.00020465	4.99782	5.35745e-05	5.03851	-0.00080316
				23.9842	220174	4.93886	-0.000233369	5.00191	4.3457e-05	5.0429	-0.00080427
				23.9883	223935	4.94295	-0.000262565	5.00601	3.34826e-05	5.04728	-0.00080696
				23.9924	219792	4.94705	-0.000229027	5.0101	2.36579e-05	5.05167	-0.00080965
				23.9965	214350	4.95114	-0.000189568	5.0142	1.39863e-05	5.05606	-0.000815582
				24.0006	234783	4.95523	-0.000144049	5.01829	4.46739e-06	5.06044	-0.000825831
				24.0047	257853	4.95933	-0.000105589	5.02239	-4.9041e-06	5.06483	-0.000830007
				24.0088	273481	4.96342	-7.72205e-05	5.02648	-1.41375e-05	5.06921	-0.00083158
				24.0129	287006	4.96752	-9.5031e-05	5.03058	-2.32449e-05	5.0736	-0.000831881
				24.017	293031	4.97161	-0.000108243	5.03467	-3.22412e-05	5.07799	-0.000832183
				24.021	301348	4.97571	-0.000120468	5.03877	-4.11433e-05	5.08237	-0.000845352
				24.0251	311682	4.9798	-0.000130004	5.04286	-4.99692e-05	5.08676	-0.000848815
				24.0292	321292	4.9839	-0.000118489	5.04696	-5.87354e-05	5.09114	-0.000850331
				24.0374	342614	4.98799	-0.000113121	5.05105	-6.74584e-05	5.09553	-0.000855475
				24.0415	360019	4.99209	-0.000114643	5.05515	-7.6152e-05	5.09992	-0.000856442
				24.0456	370697	4.99618	-0.000135211	5.05924	-8.48254e-05	5.1043	-0.000857409
				24.0497	393586	5.00028	-0.000161629	5.06334	-9.34862e-05	5.10869	-0.000859972
				24.0538	419036	5.00437	-0.00018104	5.06743	-0.000102137	5.11307	-0.000864684
				24.0579	447924	5.00847	-0.000196288	5.07153	-0.000110776	5.11746	-0.000868762
				24.062	470509	5.01256	-0.000196558	5.07562	-0.000119399	5.12184	-0.000870503
				24.0661	493236	5.01666	-0.000196053	5.07971	-0.000127999	5.12623	-0.000870515
				24.0702	517101	5.02075	-0.000196863	5.08381	-0.000136567	5.13062	-0.000870527
				24.0743	556275	5.02485	-0.000200076	5.0879	-0.000145095	5.135	-0.00087524
				24.0784	641952	5.02894	-0.000218474	5.092	-0.000153573	5.13939	-0.000885237
				24.0825	701159	5.03304	-0.000240321	5.09609	-0.000161994	5.14377	-0.000884082
				24.0866	745770	5.03713	-0.000264889	5.10019	-0.000170353	5.14816	-0.000880396
				24.0907	810962	5.04123	-0.000285674	5.10428	-0.000178645	5.15255	-0.000881673
				24.0948	853245	5.04532	-0.000297701	5.10838	-0.00018687	5.15693	-0.000882951
				24.1029	816016	5.04942	-0.000292867	5.11247	-0.000195028	5.16132	-0.000885703
				24.1111	796317	5.05351	-0.000271195	5.11657	-0.000203121	5.1657	-0.000887029
				24.1193	685590	5.05761	-0.000245587	5.12066	-0.000211153	5.17009	-0.0008837
				24.1234	580809	5.0617	-0.000240565	5.12476	-0.000219127	5.17448	-0.000879426
				24.1275	519966	5.0658	-0.000254182	5.12885	-0.000227048	5.17886	-0.000876949
				24.1316	498533	5.06989	-0.000275505	5.13295	-0.00023492	5.18325	-0.000876986
				24.1398	474047	5.07399	-0.000275386	5.13704	-0.000242745	5.18763	-0.000877024
				24.1439	434561	5.07808	-0.000224174	5.14114	-0.000250523	5.19202	-0.000881697
				24.148	401522	5.08218	-0.00016584	5.14523	-0.000258255	5.19641	-0.000886105
				24.1521	369718	5.08627	-0.000114678	5.14933	-0.000265938	5.20079	-0.000885647
				24.1562	343794	5.09037	-7.0672e-05	5.15342	-0.000273572	5.20518	-0.000887228
				24.1603	321081	5.09446	-3.8582e-05	5.15752	-0.000281153	5.20956	-0.000888809
				24.1644	295234	5.09856	-1.82715e-05	5.16161	-0.000288678	5.21395	-0.000893234
				24.1685	265291	5.10265	-1.00632e-05	5.16571	-0.000296143	5.21834	-0.000902981
				24.1726	237739	5.10675	-2.53314e-05	5.1698	-0.000303546	5.22272	-0.000907382
				24.1767	207937	5.11084	-5.85805e-05	5.1739	-0.000310881	5.22711	-0.000907597
				24.1807	176259	5.11494	-0.000104582	5.17799	-0.000318144	5.23149	-0.000908361
				24.1848	186898	5.11903	-0.000153094	5.18209	-0.000325329	5.23588	-0.000909124
				24.1889	253326	5.12313	-0.000194447	5.18618	-0.000332428	5.24027	-0.000912246
				24.193	349504	5.12722	-0.00024631	5.19028	-0.000339435	5.24465	-0.000916189
				24.1971	444012	5.13132	-0.000302128	5.19437	-0.000346337	5.24904	-0.000915487
				24.2012	513755	5.13541	-0.000295821	5.19847	-0.000353124	5.25342	-0.000915118
				24.2053	548997	5.13951	-0.000273115	5.20256	-0.00035978	5.25781	-0.000914916
				24.2094	525352	5.1436	-0.000252832	5.20666	-0.000366295	5.2622	-0.000916537
				24.2176	593521	5.14769	-0.000259997	5.21075	-0.000372655	5.26658	-0.000918157
				24.2217	674568	5.15179	-0.000292792	5.21485	-0.000378849	5.27097	-0.000924191
				24.2258	731443	5.15588	-0.000345923	5.21894	-0.000384868	5.27535	-0.000930762
				24.2299	764094	5.15998	-0.000388907	5.22304	-0.000390704	5.27974	-0.000932441
				24.234	780136	5.16407	-0.000421071	5.22713	-0.000396354	5.28413	-0.000935193
				24.2381	789959	5.16817	-0.000428739	5.23123	-0.000401818	5.28851	-0.000937944
				24.2545	803052	5.17226	-0.000425467	5.23532	-0.000407102	5.2929	-0.000943995
				24.2626	825342	5.17636	-0.000419601	5.23942	-0.000412211	5.29728	-0.000950667
				24.2749	829641	5.18045	-0.000407473	5.24351	-0.000417154	5.30167	-0.000949423
				24.2913	846206	5.18455	-0.00034637	5.24761	-0.000421943	5.30606	-0.000948877
				24.3036	861112	5.18864	-0.000266616	5.2517	-0.00042659	5.31044	-0.000949088
				24.3077	848029	5.19274	-0.000208261	5.2558	-0.000431107	5.31483	-0.000949299
				24.3159	813643	5.19683	-0.000174128	5.25989	-0.000435509	5.31921	-0.000955336
				24.32	787609	5.20093	-0.000205452	5.26398	-0.000439809	5.3236	-0.00096231
				24.3241	759921	5.20502	-0.00022572	5.26808	-0.000444024	5.32799	-0.000966903
				24.3364	725606	5.20912	-0.000224771	5.27217	-0.000448167	5.33237	-0.000964572
				24.3404	628395	5.21321	-0.000220534	5.27627	-0.000452254	5.33676	-0.000962869
				24.3445	543176	5.21731	-0.000201908	5.28036	-0.000456304	5.34114	-0.000962939
				24.3486	562773	5.2214	-0.00016796	5.28446	-0.000460335	5.34553	-0.000963009
				24.3527	609610	5.2255	-0.000136585	5.28855	-0.000464366	5.34992	-0.000973724
				24.3568	645870	5.22959	-0.000109676	5.29265	-0.000468419	5.3543	-0.00097541
				24.365	505628	5.23369	-0.000110972	5.29674	-0.000472518	5.35869	-0.000973543
				24.3691	384207	5.23778	-0.000136076	5.30084	-0.000476684	5.36307	-0.00097044
				24.3732	331868	5.24188	-0.000163394	5.30493	-0.000480941	5.36746	-0.000972792
				24.3773	332988	5.24597	-0.000193197	5.30903	-0.000485306	5.37184	-0.000975144
				24.3814	342944	5.25007	-0.000228134	5.31312	-0.000489796	5.37623	-0.000980026
				24.3855	364299	5.25416	-0.000244883	5.31722	-0.000494421	5.38062	-0.000981411
				24.3896	373736	5.25826	-0.000252309	5.32131	-0.000499187	5.385	-0.000982418
				24.3978	295920	5.26235	-0.000251693	5.32541	-0.000504095	5.38939	-0.000982384
				24.4019	221403	5.26645	-0.000251708	5.3295	-0.000509139	5.39377	-0.000984671
				24.406	192501	5.27054	-0.000252972	5.3336	-0.000514307	5.39816	-0.000986957
				24.4101	178892	5.27464	-0.000263627	5.33769	-0.000519583	5.40255	-0.000991845
				24.4142	167783	5.27873	-0.000279696	5.34179	-0.000524945	5.40693	-0.000995712
				24.4183	159138	5.28283	-0.000232239	5.34588	-0.000530367	5.41132	-0.000996103
				24.4223	169859	5.28692	-0.00010351	5.34998	-0.00053582	5.4157	-0.000996268
				24.4264	198325	5.29102	1.79931e-05	5.35407	-0.000541272	5.42009	-0.000996433
				24.4305	240337	5.29511	0.000113984	5.35817	-0.000546692	5.42448	-0.000999376
				24.4346	293225	5.29921	0.000182937	5.36226	-0.000552046	5.42886	-0.00100388
				24.4387	344573	5.3033	0.000191983	5.36636	-0.000557303	5.43325	-0.00100413
				24.4428	389657	5.3074	0.000172655	5.37045	-0.000562434	5.43763	-0.000998854
				24.4469	410717	5.31149	0.000157691	5.37455	-0.000567415	5.44202	-0.000998151
				24.451	431763	5.31559	0.00014445	5.37864	-0.000572227	5.44641	-0.000998157
				24.4551	452642	5.31968	0.000133965	5.38274	-0.000576853	5.45079	-0.000998163
				24.4633	444939	5.32378	0.0001386	5.38683	-0.000581285	5.45518	-0.00100224
				24.4674	414052	5.32787	0.000145395	5.39093	-0.000585523	5.45956	-0.00100908
				24.4715	355109	5.33196	0.000132775	5.39502	-0.00058957	5.46395	-0.00101275
				24.4756	321416	5.33606	0.000104966	5.39912	-0.000593437	5.46834	-0.00101153
				24.4797	416757	5.34015	9.72044e-05	5.40321	-0.000597142	5.47272	-0.00101101
				24.4838	647458	5.34425	9.53648e-05	5.40731	-0.000600702	5.47711	-0.00101692
				24.4879	845696	5.34834	9.55586e-05	5.4114	-0.000604142	5.48149	-0.00102283
				24.492	928908	5.35244	9.06575e-05	5.4155	-0.000607485	5.48588	-0.00103015
				24.4961	951243	5.35653	8.03828e-05	5.41959	-0.000610752	5.49027	-0.00103075
				24.5001	941857	5.36063	5.93883e-05	5.42369	-0.000613967	5.49465	-0.00103135
				24.5042	1.01654e+06	5.36472	4.40363e-05	5.42778	-0.000617146	5.49904	-0.00103268
				24.5124	1.05337e+06	5.36882	3.33374e-05	5.43188	-0.000620305	5.50342	-0.0010425
				24.5206	1.0253e+06	5.37291	3.49979e-05	5.43597	-0.000623455	5.50781	-0.00104753
				24.537	1.00516e+06	5.37701	7.26451e-05	5.44007	-0.000626607	5.5122	-0.00104828
				24.5411	1.01842e+06	5.3811	9.68227e-05	5.44416	-0.000629768	5.51658	-0.00104903
				24.5452	1.05262e+06	5.3852	0.000105425	5.44826	-0.000632947	5.52097	-0.00105064
				24.5493	1.08183e+06	5.38929	6.78747e-05	5.45235	-0.00063615	5.52535	-0.00104999
				24.5575	1.14481e+06	5.39339	2.51567e-05	5.45644	-0.000639386	5.52974	-0.00105094
				24.5616	1.18981e+06	5.39748	-3.20576e-06	5.46054	-0.000642667	5.53413	-0.00105189
				24.5657	1.23023e+06	5.40158	-2.61581e-05	5.46463	-0.000646002	5.53851	-0.00105665
				24.5698	1.29832e+06	5.40567	-4.25024e-05	5.46873	-0.000649405	5.5429	-0.00105586
				24.5739	1.36767e+06	5.40977	-3.59577e-05	5.47282	-0.000652887	5.54728	-0.00105038
				24.578	1.43455e+06	5.41386	-2.71748e-05	5.47692	-0.000656456	5.55167	-0.00105144
				24.5861	1.39444e+06	5.41796	-1.90116e-05	5.48101	-0.000660118	5.55606	-0.0010525
				24.5984	1.41762e+06	5.42205	-1.27076e-05	5.48511	-0.000663874	5.56044	-0.00105573
				24.6025	1.52146e+06	5.42615	-9.59664e-06	5.4892	-0.00066772	5.56483	-0.00105775
				24.6066	1.59892e+06	5.43024	-2.16617e-05	5.4933	-0.000671648	5.56921	-0.00105347
				24.6107	1.58965e+06	5.43434	3.31978e-06	5.49739	-0.000675644	5.5736	-0.00105242
				24.623	1.46704e+06	5.43843	2.54453e-05	5.50149	-0.00067969	5.57799	-0.0010519
				24.6271	1.36244e+06	5.44253	4.46074e-05	5.50558	-0.000683766	5.58237	-0.001054
				24.6312	1.28546e+06	5.44662	5.39395e-05	5.50968	-0.000687853	5.58676	-0.0010561
				24.6353	1.23301e+06	5.45072	1.39938e-05	5.51377	-0.000691929	5.59114	-0.00105964
				24.6394	1.18144e+06	5.45481	-3.50303e-05	5.51787	-0.000695975	5.59553	-0.00106251
				24.6517	1.28993e+06	5.45891	-5.02433e-05	5.52196	-0.000699974	5.59992	-0.00106276
				24.6558	1.38567e+06	5.463	-6.32481e-05	5.52606	-0.000703913	5.6043	-0.00106485
				24.6599	1.44862e+06	5.4671	-7.33212e-05	5.53015	-0.000707778	5.60869	-0.00106693
				24.6639	1.44424e+06	5.47119	-6.91909e-05	5.53425	-0.000711561	5.61307	-0.00107703
				24.668	1.37018e+06	5.47529	-3.98927e-05	5.53834	-0.000715253	5.61746	-0.00108522
				24.6721	1.26704e+06	5.47938	-7.95851e-06	5.54244	-0.000718846	5.62184	-0.00108598
				24.6762	1.30321e+06	5.48348	2.20024e-05	5.54653	-0.000722331	5.62623	-0.00108682
				24.6803	1.38243e+06	5.48757	4.65497e-05	5.55063	-0.000725699	5.63062	-0.00108766
				24.6844	1.4958e+06	5.49167	6.57208e-05	5.55472	-0.000728938	5.635	-0.00108977
				24.6885	1.66057e+06	5.49576	7.70689e-05	5.55882	-0.000732035	5.63939	-0.00109578
				24.6926	1.79995e+06	5.49986	9.24056e-05	5.56291	-0.000734976	5.64377	-0.00109911
				24.6967	1.92471e+06	5.50395	0.000133917	5.56701	-0.000737744	5.64816	-0.00109945
				24.7049	1.86265e+06	5.50805	0.000165781	5.5711	-0.000740325	5.65255	-0.00109954
				24.709	1.81921e+06	5.51214	0.000187313	5.5752	-0.000742705	5.65693	-0.00109626
				24.7172	1.64788e+06	5.51624	0.00018477	5.57929	-0.000744875	5.66132	-0.00109623
				24.7213	1.52862e+06	5.52033	0.000170099	5.58339	-0.000746828	5.6657	-0.00109621
				24.7295	1.49458e+06	5.52442	0.000152865	5.58748	-0.000748565	5.67009	-0.00109783
				24.7336	1.51098e+06	5.52852	0.000124945	5.59158	-0.000750092	5.67448	-0.00109113
				24.7377	1.45646e+06	5.53261	8.8278e-05	5.59567	-0.000751419	5.67886	-0.00108939
				24.7417	1.3817e+06	5.53671	5.86445e-05	5.59977	-0.000752565	5.68325	-0.00108892
				24.7458	1.3071e+06	5.5408	3.82053e-05	5.60386	-0.000753552	5.68763	-0.00108987
				24.7499	1.23483e+06	5.5449	2.0732e-05	5.60796	-0.000754405	5.69202	-0.00109082
				24.754	1.1583e+06	5.54899	3.32106e-06	5.61205	-0.000755152	5.69641	-0.00109499
				24.7581	1.12909e+06	5.55309	-1.65612e-05	5.61615	-0.00075582	5.70079	-0.00109515
				24.7663	1.06844e+06	5.55718	-6.5399e-05	5.62024	-0.00075644	5.70518	-0.00109247
				24.7704	983846	5.56128	-0.000105607	5.62434	-0.000757038	5.70956	-0.00109458
				24.7745	897765	5.56537	-0.000135869	5.62843	-0.000757642	5.71395	-0.0010967
				24.7786	801108	5.56947	-0.000145239	5.63253	-0.000758276	5.71834	-0.00110126
				24.7827	686070	5.57356	-0.000149684	5.63662	-0.000758966	5.72272	-0.00110525
				24.7868	588544	5.57766	-0.000154068	5.64071	-0.000759735	5.72711	-0.00110526
				24.7909	563298	5.58175	-0.000164629	5.64481	-0.000760609	5.73149	-0.0011073
				24.795	642234	5.58585	-0.000180682	5.6489	-0.000761612	5.73588	-0.00110837
				24.7991	741359	5.58994	-0.000198349	5.653	-0.000762766	5.74027	-0.00110945
				24.8032	809850	5.59404	-0.000217992	5.65709	-0.000764097	5.74465	-0.00111291
				24.8073	840612	5.59813	-0.000244871	5.66119	-0.000765626	5.74904	-0.00112156
				24.8114	795496	5.60223	-0.00027737	5.66528	-0.000767373	5.75342	-0.001124
				24.8155	738881	5.60632	-0.000306071	5.66938	-0.000769352	5.75781	-0.00111953
				24.8196	679124	5.61042	-0.000335223	5.67347	-0.000771571	5.7622	-0.00111908
				24.8236	629258	5.61451	-0.000364367	5.67757	-0.000774033	5.76658	-0.00111986
				24.8277	587139	5.61861	-0.000388677	5.68166	-0.000776734	5.77097	-0.00112065
				24.8318	545453	5.6227	-0.000410702	5.68576	-0.000779657	5.77535	-0.00112537
				24.8359	485963	5.6268	-0.000430542	5.68985	-0.000782784	5.77974	-0.00112981
				24.84	388446	5.63089	-0.000443218	5.69395	-0.000786082	5.78413	-0.0011327
				24.8441	251990	5.63499	-0.000396074	5.69804	-0.000789513	5.78851	-0.00113299
				24.8482	233456	5.63908	-0.000321821	5.70214	-0.000793035	5.7929	-0.00113328
				24.8523	228029	5.64318	-0.000244076	5.70623	-0.000796598	5.79728	-0.00113981
				24.8605	218427	5.64727	-0.000174213	5.71033	-0.000800152	5.80167	-0.00114694
				24.8646	251758	5.65137	-0.000115617	5.71442	-0.000803648	5.80606	-0.00115022
				24.8687	290398	5.65546	-0.000109246	5.71852	-0.000807037	5.81044	-0.00114906
				24.8728	325475	5.65956	-0.000107529	5.72261	-0.000810276	5.81483	-0.00114881
				24.8769	353708	5.66365	-0.000111093	5.72671	-0.000813326	5.81921	-0.00115016
				24.881	378004	5.66775	-0.000129297	5.7308	-0.000816159	5.8236	-0.00115151
				24.8851	407493	5.67184	-0.000147359	5.7349	-0.000818753	5.82799	-0.00115875
				24.8892	416359	5.67594	-0.000166741	5.73899	-0.000821094	5.83237	-0.00115625
				24.8974	401037	5.68003	-0.000189017	5.74309	-0.000823179	5.83676	-0.00115448
				24.9055	408107	5.68413	-0.000231777	5.74718	-0.000825007	5.84114	-0.00115407
				24.9096	417116	5.68822	-0.00027444	5.75128	-0.000826589	5.84553	-0.00115732
				24.9178	401076	5.69232	-0.000316749	5.75537	-0.000827939	5.84991	-0.00116058
				24.9219	377803	5.69641	-0.000355373	5.75947	-0.000829077	5.8543	-0.00116499
				24.926	346763	5.70051	-0.000388633	5.76356	-0.000830025	5.85869	-0.0011693
				24.9301	309847	5.7046	-0.000425599	5.76766	-0.000830809	5.86307	-0.00117284
				24.9342	274474	5.70869	-0.000462066	5.77175	-0.000831459	5.86746	-0.00117034
				24.9383	264267	5.71279	-0.0004548	5.77585	-0.000832003	5.87184	-0.00117177
				24.9424	260860	5.71688	-0.000446692	5.77994	-0.000832474	5.87623	-0.0011732
				24.9465	254885	5.72098	-0.000454325	5.78404	-0.000832903	5.88062	-0.00117635
				24.9506	243577	5.72507	-0.000475905	5.78813	-0.00083332	5.885	-0.00117414
				24.9547	223103	5.72917	-0.000500921	5.79223	-0.000833754	5.88939	-0.0011666
				24.9588	219417	5.73326	-0.000529536	5.79632	-0.000834234	5.89377	-0.00116144
				24.9629	227060	5.73736	-0.000562829	5.80042	-0.000834783	5.89816	-0.00115904
				24.967	230350	5.74145	-0.000565061	5.80451	-0.000835422	5.90255	-0.00116016
				24.9711	229340	5.74555	-0.000563582	5.80861	-0.000836167	5.90693	-0.00116128
				24.9752	221287	5.74964	-0.000563168	5.8127	-0.000837028	5.91132	-0.00116082
				24.9793	212037	5.75374	-0.00056414	5.8168	-0.000838014	5.9157	-0.00115957
				24.9833	199713	5.75783	-0.00057365	5.82089	-0.000839125	5.92009	-0.00116091
				24.9874	190042	5.76193	-0.000618933	5.82499	-0.000840361	5.92448	-0.00116226
				24.9915	181817	5.76602	-0.000650596	5.82908	-0.000841718	5.92886	-0.00116536
				24.9956	173530	5.77012	-0.000653644	5.83317	-0.000843188	5.93325	-0.00117642
				24.9997	162202	5.77421	-0.000658092	5.83727	-0.000844765	5.93763	-0.00118131
				25.0038	148181	5.77831	-0.000664814	5.84136	-0.000846443	5.94202	-0.00118394
				25.0079	136412	5.7824	-0.000684056	5.84546	-0.000848215	5.94641	-0.00118397
				25.012	125505	5.7865	-0.000698443	5.84955	-0.000850076	5.95079	-0.0011849
				25.0161	114673	5.79059	-0.000653992	5.85365	-0.000852019	5.95518	-0.00119443
				25.0202	103168	5.79469	-0.000588635	5.85774	-0.00085404	5.95956	-0.00120301
				25.0243	90048.6	5.79878	-0.000524475	5.86184	-0.000856131	5.96395	-0.00120476
				25.0284	86684	5.80288	-0.000483154	5.86593	-0.000858287	5.96834	-0.00120402
				25.0325	87728.8	5.80697	-0.000462388	5.87003	-0.000860498	5.97272	-0.00120437
				25.0366	90509.7	5.81107	-0.000449691	5.87412	-0.000862753	5.97711	-0.00120471
				25.0407	93587	5.81516	-0.0004328	5.87822	-0.000865041	5.98149	-0.00120986
				25.053	85505.8	5.81926	-0.000416538	5.88231	-0.000867345	5.98588	-0.00121569
				25.0611	85073.7	5.82335	-0.000400498	5.88641	-0.00086965	5.99027	-0.00121972
				25.0652	82620.7	5.82745	-0.000380464	5.8905	-0.000871937	5.99465	-0.00121992
				25.0693	77646.2	5.83154	-0.000361536	5.8946	-0.00087419	5.99904	-0.00121755
				25.0734	70387.4	5.83564	-0.000349768	5.89869	-0.000876393	6.00342	-0.00121893
				25.0775	63873.8	5.83973	-0.000343531	5.90279	-0.000878531	6.00781	-0.00122031
				25.0816	67185.8	5.84383	-0.00032799	5.90688	-0.000880588	6.0122	-0.00122415
				25.0857	69170.9	5.84792	-0.000297155	5.91098	-0.000882555	6.01658	-0.00122922
				25.0898	68509.5	5.85202	-0.000259024	5.91507	-0.00088442	6.02097	-0.00122545
				25.0939	66176.8	5.85611	-0.000236272	5.91917	-0.000886175	6.02535	-0.00121995
				25.1062	68500.3	5.86021	-0.000227741	5.92326	-0.000887813	6.02974	-0.001221
				25.1103	67541.8	5.8643	-0.000227104	5.92736	-0.000889328	6.03413	-0.00122204
				25.1144	63193.4	5.8684	-0.000201594	5.93145	-0.000890717	6.03851	-0.00122449
				25.1185	57206.9	5.87249	-0.000176593	5.93555	-0.000891975	6.0429	-0.00122326
				25.1226	51069.1	5.87659	-0.000157015	5.93964	-0.000893103	6.04728	-0.00121843
				25.1267	45004.6	5.88068	-0.000142692	5.94374	-0.0008941	6.05167	-0.00121236
				25.1308	39080	5.88478	-0.000132729	5.94783	-0.000894969	6.05606	-0.00121436
				25.1349	33329.4	5.88887	-9.99571e-05	5.95193	-0.000895716	6.06044	-0.00121637
				25.139	28511.2	5.89297	-6.95644e-05	5.95602	-0.00089635	6.06483	-0.00122074
				25.143	24084.7	5.89706	-4.62738e-05	5.96012	-0.000896881	6.06921	-0.00122645
				25.1471	18526.3	5.90115	-3.05838e-05	5.96421	-0.000897323	6.0736	-0.00122931
				25.1512	14573.5	5.90525	-3.06755e-05	5.96831	-0.000897691	6.07799	-0.00123029
				25.1553	11579.4	5.90934	-1.73033e-05	5.9724	-0.000898005	6.08237	-0.00123127
				25.1594	9878.09	5.91344	4.59629e-06	5.9765	-0.000898281	6.08676	-0.00123456
				25.1635	9039.25	5.91753	2.32427e-05	5.98059	-0.000898539	6.09114	-0.00124874
				25.1676	8398.18	5.92163	3.58353e-05	5.98469	-0.000898799	6.09553	-0.0012568
				25.1717	7896.4	5.92572	1.04877e-05	5.98878	-0.000899077	6.09991	-0.00125801
				25.1758	7532.59	5.92982	-1.26652e-05	5.99288	-0.000899393	6.1043	-0.00125718
				25.1799	7192.55	5.93391	-3.74984e-05	5.99697	-0.000899762	6.10869	-0.00125686
				25.184	6766.85	5.93801	-6.34262e-05	6.00107	-0.000900199	6.11307	-0.00126015
				25.1881	6268.94	5.9421	-8.45495e-05	6.00516	-0.00090072	6.11746	-0.00126344
				25.1922	5936.19	5.9462	-0.00010122	6.00926	-0.000901336	6.12184	-0.001266
				25.1963	5639.32	5.95029	-0.000114983	6.01335	-0.000902059	6.12623	-0.00126073
				25.2004	5450.13	5.95439	-0.000131718	6.01744	-0.0009029	6.13062	-0.00125735
				25.2045	6043.76	5.95848	-0.000152032	6.02154	-0.000903864	6.135	-0.00125692
				25.2086	7515.27	5.96258	-0.000180418	6.02563	-0.000904958	6.13939	-0.00125747
				25.2127	9283.45	5.96667	-0.000164408	6.02973	-0.000906185	6.14377	-0.00125802
				25.2168	11020.4	5.97077	-0.000120735	6.03382	-0.000907545	6.14816	-0.00126366
				25.2209	11657.3	5.97486	-8.82932e-05	6.03792	-0.000909033	6.15255	-0.00126407
				25.229	11910.2	5.97896	-6.90965e-05	6.04201	-0.000910643	6.15693	-0.0012605
				25.2331	10728.6	5.98305	-9.02905e-05	6.04611	-0.00091236	6.16132	-0.00126153
				25.2372	10241.5	5.98715	-0.00010338	6.0502	-0.00091417	6.1657	-0.00126256
				25.2454	11052	5.99124	-0.000112194	6.0543	-0.000916053	6.17009	-0.0012659
				25.2495	13621.9	5.99534	-0.000124632	6.05839	-0.000917987	6.17448	-0.00126853
				25.2536	16461.4	5.99943	-0.00013982	6.06249	-0.00091995	6.17886	-0.00126798
				25.2577	18792.6	6.00353	-0.000150443	6.06658	-0.000921918	6.18325	-0.00126734
				25.2618	19450.8	6.00762	-0.000161295	6.07068	-0.000923868	6.18763	-0.00126786
				25.2659	14957.9	6.01172	-0.000170861	6.07477	-0.000925778	6.19202	-0.00126837
				25.27	10499	6.01581	-0.000159972	6.07887	-0.000927628	6.19641	-0.00127541
				25.2741	7509.28	6.01991	-0.000112595	6.08296	-0.000929397	6.20079	-0.00127854
				25.2782	6524.05	6.024	-5.81437e-05	6.08706	-0.000931065	6.20518	-0.00128315
				25.2823	6036.21	6.0281	2.41673e-06	6.09115	-0.000932616	6.20956	-0.00128709
				25.2864	5858.04	6.03219	6.18248e-05	6.09525	-0.000934031	6.21395	-0.00128733
				25.2905	5634.61	6.03629	0.000111633	6.09934	-0.000935294	6.21834	-0.00128757
				25.2946	5167.96	6.04038	0.000151818	6.10344	-0.000936389	6.22272	-0.00129348
				25.2987	4563.43	6.04448	0.000173961	6.10753	-0.000937302	6.22711	-0.00130033
				25.3027	4202.95	6.04857	0.000162164	6.11163	-0.000938021	6.23149	-0.00129985
				25.3068	3990.16	6.05267	0.000126055	6.11572	-0.000938539	6.23588	-0.00129552
				25.3109	4089.17	6.05676	9.1494e-05	6.11982	-0.000938854	6.24027	-0.00129665
				25.315	4609.88	6.06086	5.8605e-05	6.12391	-0.000938968	6.24465	-0.00129778
				25.3191	5267.37	6.06495	3.23818e-05	6.12801	-0.000938891	6.24904	-0.00130157
				25.3232	5624.87	6.06905	6.81722e-06	6.1321	-0.00093864	6.25342	-0.00130526
				25.3437	5269.47	6.07314	-1.6146e-05	6.1362	-0.000938238	6.25781	-0.00130528
				25.3478	4911.16	6.07724	-1.47371e-05	6.14029	-0.000937715	6.2622	-0.00130529
				25.3519	4607.25	6.08133	-7.99451e-06	6.14439	-0.000937104	6.26658	-0.00130297
				25.356	4644.51	6.08542	-9.00481e-06	6.14848	-0.000936443	6.27097	-0.00130221
				25.3642	4996.46	6.08952	-2.03856e-05	6.15258	-0.000935767	6.27535	-0.00130505
				25.3683	5822.5	6.09361	-7.23592e-05	6.15667	-0.000935117	6.27974	-0.00130789
				25.3724	7019.74	6.09771	-9.89237e-05	6.16077	-0.000934525	6.28413	-0.00130946
				25.3765	8342.18	6.1018	-0.000117421	6.16486	-0.000934023	6.28851	-0.00130605
				25.3806	9616.16	6.1059	-0.000153547	6.16896	-0.000933634	6.2929	-0.00130354
				25.3846	10245.7	6.10999	-0.000203221	6.17305	-0.000933379	6.29728	-0.00130385
				25.3928	9473.34	6.11409	-0.000231448	6.17715	-0.000933272	6.30167	-0.00130416
				25.3969	8960.8	6.11818	-0.000250336	6.18124	-0.000933321	6.30606	-0.00131184
				25.401	8283.32	6.12228	-0.000267447	6.18534	-0.00093353	6.31044	-0.00130958
				25.4051	7367.1	6.12637	-0.000295001	6.18943	-0.000933901	6.31483	-0.00130201
				25.4092	7192.16	6.13047	-0.000330929	6.19353	-0.000934431	6.31921	-0.00130214
				25.4133	6972.46	6.13456	-0.000357647	6.19762	-0.000935122	6.3236	-0.00130227
				25.4174	6550.69	6.13866	-0.000371737	6.20172	-0.000935971	6.32799	-0.0013034
				25.4215	5858.08	6.14275	-0.000393986	6.20581	-0.000936978	6.33237	-0.00130849
				25.4256	5075.2	6.14685	-0.000423637	6.2099	-0.000938143	6.33676	-0.00131331
				25.4297	4488.7	6.15094	-0.000454743	6.214	-0.000939467	6.34114	-0.00131637
				25.4338	4251.52	6.15504	-0.000458543	6.21809	-0.000940951	6.34553	-0.00131576
				25.4379	4153.32	6.15913	-0.00044926	6.22219	-0.000942597	6.34991	-0.00131641
				25.4461	4028.7	6.16323	-0.00042917	6.22628	-0.000944401	6.3543	-0.00131706
				25.4502	4198.67	6.16732	-0.000416022	6.23038	-0.00094636	6.35869	-0.00132545
				25.4543	4457.18	6.17142	-0.000410351	6.23447	-0.000948466	6.36307	-0.00132974
				25.4584	4847.37	6.17551	-0.000414078	6.23857	-0.000950705	6.36746	-0.00132973
				25.4624	5665.39	6.17961	-0.000330092	6.24266	-0.00095306	6.37184	-0.00133007
				25.4665	6641.68	6.1837	-0.000250952	6.24676	-0.000955509	6.37623	-0.0013304
				25.4706	7273.05	6.1878	-0.000178391	6.25085	-0.000958021	6.38062	-0.00133368
				25.4747	7591.67	6.19189	-0.000116409	6.25495	-0.000960564	6.385	-0.001339
				25.4788	7072.69	6.19599	-0.000110656	6.25904	-0.000963099	6.38939	-0.00133863
				25.487	8846.14	6.20008	-9.32673e-05	6.26314	-0.000965582	6.39377	-0.00133709
				25.4911	11954.3	6.20418	-7.19112e-05	6.26723	-0.000967972	6.39816	-0.00133671
				25.4952	16128.5	6.20827	-4.69707e-05	6.27133	-0.000970226	6.40255	-0.00133923
				25.4993	19318.1	6.21237	-1.82874e-05	6.27542	-0.000972305	6.40693	-0.00134175
				25.5034	20486.5	6.21646	3.51997e-05	6.27952	-0.000974175	6.41132	-0.00134532
				25.5075	23419.1	6.22056	9.05967e-05	6.28361	-0.00097581	6.4157	-0.00134996
				25.5116	29735.5	6.22465	0.000131347	6.28771	-0.000977192	6.42009	-0.00135226
				25.5157	34416.6	6.22875	0.000159269	6.2918	-0.000978313	6.42448	-0.00134873
				25.5239	33417.2	6.23284	0.000185495	6.2959	-0.000979176	6.42886	-0.00134696
				25.528	32953.4	6.23694	0.000208531	6.29999	-0.00097979	6.43325	-0.00134832
				25.5321	34660.7	6.24103	0.000227812	6.30409	-0.000980174	6.43763	-0.00134969
				25.5362	33414	6.24513	0.000236576	6.30818	-0.000980352	6.44202	-0.00135015
				25.5403	34433.8	6.24922	0.00025763	6.31228	-0.000980351	6.44641	-0.00134567
				25.5443	37177.1	6.25332	0.000280442	6.31637	-0.000980203	6.45079	-0.00134678
				25.5484	36188.7	6.25741	0.0003077	6.32047	-0.000979936	6.45518	-0.0013479
				25.5525	37174.7	6.26151	0.000332532	6.32456	-0.000979578	6.45956	-0.00135183
				25.5566	38253.3	6.2656	0.000354705	6.32866	-0.000979155	6.46395	-0.00135208
				25.5607	36803.5	6.26969	0.000369764	6.33275	-0.000978686	6.46834	-0.00135127
				25.5648	35541.9	6.27379	0.000377518	6.33685	-0.000978189	6.47272	-0.00135047
				25.5689	36544.7	6.27788	0.000370109	6.34094	-0.000977676	6.47711	-0.00134869
				25.573	38707.3	6.28198	0.000337332	6.34504	-0.000977158	6.48149	-0.00134811
				25.5771	40861.8	6.28607	0.000312989	6.34913	-0.000976641	6.48588	-0.00135016
				25.5812	44353.4	6.29017	0.000289384	6.35323	-0.00097613	6.49027	-0.0013522
				25.5853	47692.9	6.29426	0.00026423	6.35732	-0.000975629	6.49465	-0.00135266
				25.5894	51085.2	6.29836	0.000212519	6.36142	-0.000975145	6.49904	-0.00134774
				25.5935	50554.8	6.30245	0.000152031	6.36551	-0.000974683	6.50342	-0.00134436
				25.5976	48330.6	6.30655	0.000108942	6.36961	-0.00097425	6.50781	-0.00134276
				25.6058	52748.6	6.31064	6.47566e-05	6.3737	-0.000973855	6.5122	-0.00134523
				25.6099	66312.4	6.31474	1.82498e-05	6.3778	-0.000973511	6.51658	-0.0013477
				25.614	81280.3	6.31883	-4.20263e-05	6.38189	-0.000973231	6.52097	-0.00134744
				25.6181	95026.4	6.32293	-7.42389e-05	6.38599	-0.00097303	6.52535	-0.00134487
				25.6221	103178	6.32702	-9.8036e-05	6.39008	-0.00097292	6.52974	-0.00134474
				25.6262	104400	6.33112	-0.000117575	6.39417	-0.000972915	6.53413	-0.00134525
				25.6426	100415	6.33521	-0.000135326	6.39827	-0.000973023	6.53851	-0.00134577
				25.6508	97464.9	6.33931	-0.000156872	6.40236	-0.000973247	6.5429	-0.0013498
				25.6549	95736	6.3434	-0.000182444	6.40646	-0.000973587	6.54728	-0.00135302
				25.659	93277.8	6.3475	-0.000217306	6.41055	-0.000974035	6.55167	-0.00135581
				25.6631	89944.1	6.35159	-0.000260847	6.41465	-0.000974577	6.55606	-0.00135109
				25.6672	84735.5	6.35569	-0.000306876	6.41874	-0.000975196	6.56044	-0.00135097
				25.6713	80511.6	6.35978	-0.00034429	6.42284	-0.000975869	6.56483	-0.00135192
				25.6754	81211.2	6.36388	-0.00034888	6.42693	-0.00097657	6.56921	-0.00135287
				25.6836	84556.2	6.36797	-0.000342569	6.43103	-0.00097727	6.5736	-0.0013525
				25.6877	88134.2	6.37207	-0.000332106	6.43512	-0.000977943	6.57798	-0.00134557
				25.6918	90808.6	6.37616	-0.000326998	6.43922	-0.000978562	6.58237	-0.00134458
				25.6959	92181.4	6.38026	-0.000326722	6.44331	-0.000979107	6.58676	-0.0013443
				25.7	84965.5	6.38435	-0.000328586	6.44741	-0.000979561	6.59114	-0.00134649
				25.704	71675.6	6.38845	-0.00032994	6.4515	-0.000979911	6.59553	-0.00134867
				25.7081	58862	6.39254	-0.000332013	6.4556	-0.000980153	6.59991	-0.00134909
				25.7122	44952.1	6.39664	-0.000334236	6.45969	-0.000980287	6.6043	-0.0013495
				25.7163	32843.9	6.40073	-0.000330464	6.46379	-0.000980318	6.60869	-0.0013497
				25.7204	24298.9	6.40483	-0.00031954	6.46788	-0.000980255	6.61307	-0.00135068
				25.7245	22386.9	6.40892	-0.000284899	6.47198	-0.000980112	6.61746	-0.00135167
				25.7286	24471.1	6.41302	-0.000240894	6.47607	-0.0009799	6.62184	-0.00135438
				25.7327	30084.5	6.41711	-0.000201977	6.48017	-0.000979632	6.62623	-0.00135396
				25.7368	37245.1	6.42121	-0.000170084	6.48426	-0.000979318	6.63062	-0.00135024
				25.7409	44126.9	6.4253	-0.000167966	6.48836	-0.000978963	6.635	-0.00134767
				25.745	49601.2	6.4294	-0.000156047	6.49245	-0.000978569	6.63939	-0.00134663
				25.7532	47122.9	6.43349	-0.000144819	6.49655	-0.000978132	6.64377	-0.00135001
				25.7573	42927.8	6.43759	-0.00013504	6.50064	-0.000977644	6.64816	-0.00135339
				25.7614	35488	6.44168	-0.000127309	6.50474	-0.000977094	6.65255	-0.00135056
				25.7655	28307.1	6.44578	-0.000129596	6.50883	-0.00097647	6.65693	-0.00134654
				25.7696	27727.9	6.44987	-0.000142066	6.51293	-0.000975759	6.66132	-0.0013455
				25.7737	26007.4	6.45397	-0.000167186	6.51702	-0.000974952	6.6657	-0.00134513
				25.7778	23076.1	6.45806	-0.00013956	6.52112	-0.000974042	6.67009	-0.00134639
				25.7819	18662.3	6.46215	-0.000113298	6.52521	-0.00097303	6.67448	-0.00134765
				25.7859	14616	6.46625	-8.58113e-05	6.52931	-0.000971923	6.67886	-0.00134943
				25.79	12108	6.47034	-3.01744e-05	6.5334	-0.000970737	6.68325	-0.00135054
				25.7982	12672.7	6.47444	2.27802e-05	6.5375	-0.000969496	6.68763	-0.001348
				25.8023	13872.5	6.47853	3.88704e-05	6.54159	-0.00096823	6.69202	-0.00134674
				25.8064	15269.5	6.48263	1.8848e-05	6.54569	-0.000966975	6.69641	-0.00134792
				25.8105	16840.9	6.48672	-4.89665e-05	6.54978	-0.000965773	6.70079	-0.00134909
				25.8187	10887.6	6.49082	-0.000111239	6.55388	-0.000964662	6.70518	-0.00135384
				25.8228	9441.33	6.49491	-0.000170187	6.55797	-0.000963682	6.70956	-0.00135373
				25.8269	10283.6	6.49901	-0.000224775	6.56207	-0.000962866	6.71395	-0.00135025
				25.831	11960.7	6.5031	-0.0002619	6.56616	-0.000962241	6.71834	-0.00135105
				25.8351	14315.8	6.5072	-0.000298128	6.57026	-0.000961826	6.72272	-0.00135184
				25.8392	15616.3	6.51129	-0.00033147	6.57435	-0.000961627	6.72711	-0.00135431
				25.8433	15593.3	6.51539	-0.000339495	6.57844	-0.000961642	6.73149	-0.00135529
				25.8474	13457.5	6.51948	-0.000340519	6.58254	-0.000961856	6.73588	-0.00135223
				25.8515	12214.4	6.52358	-0.000333912	6.58663	-0.000962246	6.74027	-0.0013454
				25.8556	12703.7	6.52767	-0.000303952	6.59073	-0.00096278	6.74465	-0.00133803
				25.8597	16849.5	6.53177	-0.000215067	6.59482	-0.00096342	6.74904	-0.00133749
				25.8637	24176.4	6.53586	-0.000135512	6.59892	-0.000964127	6.75342	-0.00133725
				25.8678	37001.4	6.53996	-6.53017e-05	6.60301	-0.000964855	6.75781	-0.00133702
				25.8719	65156.2	6.54405	-1.26204e-05	6.60711	-0.00096556	6.7622	-0.00133104
				25.876	161475	6.54815	1.95587e-06	6.6112	-0.0009662	6.76658	-0.00132328
				25.8801	504948	6.55224	-2.63953e-06	6.6153	-0.000966736	6.77097	-0.00132199
				25.8965	53583.1	6.55634	-2.58555e-05	6.61939	-0.000967132	6.77535	-0.00132146
				25.9006	17707.5	6.56043	-6.99279e-05	6.62349	-0.000967356	6.77974	-0.00132094
				25.9047	14441.2	6.56453	-8.47649e-05	6.62758	-0.000967385	6.78413	-0.00132074
				25.9088	15238.2	6.56862	-8.81229e-05	6.63168	-0.000967198	6.78851	-0.00132054
				25.9129	16655.5	6.57272	-0.000107734	6.63577	-0.000966782	6.7929	-0.00131667
				25.917	17092.1	6.57681	-0.000140008	6.63987	-0.000966132	6.79728	-0.00131634
				25.9211	16026.8	6.58091	-0.000151259	6.64396	-0.000965247	6.80167	-0.00131663
				25.9293	17428.1	6.585	-0.000112156	6.64806	-0.000964132	6.80606	-0.00131692
				25.9334	19230	6.5891	-6.74722e-05	6.65215	-0.000962795	6.81044	-0.00131863
				25.9375	20136.8	6.59319	-2.47764e-05	6.65625	-0.000961252	6.81483	-0.0013171
				25.9416	21081.5	6.59729	8.59562e-06	6.66034	-0.000959516	6.81921	-0.00131254
				25.9456	22508.1	6.60138	3.3264e-05	6.66444	-0.000957605	6.8236	-0.00130928
				25.9497	24645.8	6.60548	5.19948e-05	6.66853	-0.000955536	6.82798	-0.00130846
				25.9579	25396.8	6.60957	8.68263e-05	6.67263	-0.000953325	6.83237	-0.00131033
				25.962	26008.1	6.61367	0.000136393	6.67672	-0.000950989	6.83676	-0.0013122
				25.9661	26243.3	6.61776	0.000194774	6.68082	-0.000948543	6.84114	-0.00130996
				25.9702	28968	6.62186	0.000252409	6.68491	-0.000946001	6.84553	-0.00130474
				25.9743	33113.5	6.62595	0.000309022	6.68901	-0.000943379	6.84991	-0.00130525
				25.9784	37705.9	6.63005	0.000360758	6.6931	-0.00094069	6.8543	-0.00130576
				25.9825	40366.6	6.63414	0.000407156	6.6972	-0.000937951	6.85869	-0.00130879
				25.9866	43660.1	6.63824	0.000439648	6.70129	-0.000935175	6.86307	-0.00131116
				25.9907	45808	6.64233	0.000458847	6.70539	-0.00093238	6.86746	-0.00130933
				25.9948	44014.2	6.64642	0.000452907	6.70948	-0.000929582	6.87184	-0.00130919
				25.9989	38278.8	6.65052	0.000465779	6.71358	-0.000926794	6.87623	-0.0013097
				26.003	31334.7	6.65461	0.000474439	6.71767	-0.00092403	6.88062	-0.00131021
				26.0071	28204.7	6.65871	0.000478676	6.72177	-0.000921301	6.885	-0.00131487
				26.0112	32473.5	6.6628	0.000473007	6.72586	-0.000918614	6.88939	-0.00131699
				26.0153	55200.4	6.6669	0.000460404	6.72996	-0.000915976	6.89377	-0.00131834
				26.0194	100174	6.67099	0.000480052	6.73405	-0.000913389	6.89816	-0.00131837
				26.0234	158680	6.67509	0.000508615	6.73815	-0.000910856	6.90255	-0.00131545
				26.0275	202945	6.67918	0.000545528	6.74224	-0.000908375	6.90693	-0.00131473
				26.0316	201217	6.68328	0.000589116	6.74634	-0.000905944	6.91132	-0.0013167
				26.0357	165045	6.68737	0.000627457	6.75043	-0.000903559	6.9157	-0.00131867
				26.0398	136138	6.69147	0.000624995	6.75453	-0.000901214	6.92009	-0.00131563
				26.0439	108469	6.69556	0.000587078	6.75862	-0.000898903	6.92448	-0.00131054
				26.048	79949.7	6.69966	0.000553363	6.76272	-0.000896621	6.92886	-0.00130702
				26.0521	59197.2	6.70375	0.000573015	6.76681	-0.000894362	6.93325	-0.00130542
				26.0562	56153.5	6.70785	0.000591008	6.7709	-0.00089212	6.93763	-0.00130382
				26.0726	58131.4	6.71194	0.000594315	6.775	-0.000889892	6.94202	-0.00130267
				26.0767	62363.3	6.71604	0.000587965	6.77909	-0.000887676	6.94641	-0.00129677
				26.0808	67302.5	6.72013	0.00061826	6.78319	-0.000885474	6.95079	-0.00129286
				26.0849	71779.8	6.72423	0.00065104	6.78728	-0.00088329	6.95518	-0.00128626
				26.089	77963.2	6.72832	0.000677925	6.79138	-0.000881129	6.95956	-0.00128587
				26.0931	83747.9	6.73242	0.000698814	6.79547	-0.000879	6.96395	-0.00128653
				26.0972	89504.8	6.73651	0.000708114	6.79957	-0.000876912	6.96834	-0.00128718
				26.1013	106489	6.74061	0.00070277	6.80366	-0.000874874	6.97272	-0.00128506
				26.1053	133064	6.7447	0.000724034	6.80776	-0.000872894	6.97711	-0.00128054
				26.1094	163050	6.7488	0.000770137	6.81185	-0.000870977	6.98149	-0.00128167
				26.1135	178906	6.75289	0.000850118	6.81595	-0.000869125	6.98588	-0.00128279
				26.1176	195898	6.75699	0.000959566	6.82004	-0.000867339	6.99027	-0.0012866
				26.1217	203523	6.76108	0.00107335	6.82414	-0.000865612	6.99465	-0.00129133
				26.1258	209902	6.76518	0.00113712	6.82823	-0.000863937	6.99904	-0.00128748
				26.1299	247169	6.76927	0.00115101	6.83233	-0.000862299	7.00342	-0.00128327
				26.134	316165	6.77337	0.00109145	6.83642	-0.000860684	7.00781	-0.00127769
				26.1381	388061	6.77746	0.00105736	6.84052	-0.000859071	7.0122	-0.00127293
				26.1422	484980	6.78156	0.0010429	6.84461	-0.000857438	7.01658	-0.00127061
				26.1463	601889	6.78565	0.00104741	6.84871	-0.00085576	7.02097	-0.00126829
				26.1504	792955	6.78975	0.00108333	6.8528	-0.000854012	7.02535	-0.00126429
				26.1545	1.3185e+06	6.79384	0.00122425	6.8569	-0.000852166	7.02974	-0.00126146
				26.1586	9.09202e+06	6.79794	0.00136993	6.86099	-0.000850196	7.03413	-0.00125356
						6.80203	0.00151197	6.86509	-0.000848079	7.03851	-0.00125192
						6.80613	0.00163919	6.86918	-0.000845792	7.0429	-0.00125141
						6.81022	0.00175156	6.87328	-0.000843317	7.04728	-0.00125091
						6.81432	0.00183829	6.87737	-0.000840639	7.05167	-0.00124665
						6.81841	0.00189942	6.88147	-0.000837749	7.05606	-0.00123916
						6.82251	0.00196569	6.88556	-0.00083464	7.06044	-0.00123833
						6.8266	0.00203645	6.88966	-0.000831313	7.06483	-0.00123861
						6.8307	0.00210703	6.89375	-0.00082777	7.06921	-0.0012389
						6.83479	0.00217158	6.89785	-0.00082402	7.0736	-0.00124167
						6.83888	0.00222912	6.90194	-0.000820072	7.07798	-0.00124019
						6.84298	0.00226674	6.90604	-0.00081594	7.08237	-0.00123998
						6.84707	0.00231487	6.91013	-0.000811638	7.08676	-0.00123529
						6.85117	0.00237635	6.91423	-0.000807187	7.09114	-0.00123569
						6.85526	0.00248806	6.91832	-0.000802605	7.09553	-0.00123608
						6.85936	0.00260871	6.92242	-0.000797916	7.09991	-0.00123775
						6.86345	0.00274011	6.92651	-0.000793143	7.1043	-0.00123677
						6.86755	0.00290692	6.93061	-0.00078831	7.10869	-0.00122791
						6.87164	0.00307511	6.9347	-0.000783443	7.11307	-0.00122007
						6.87574	0.00324677	6.9388	-0.000778566	7.11746	-0.00121845
						6.87983	0.00344368	6.94289	-0.000773703	7.12184	-0.00121682
						6.88393	0.00362149	6.94699	-0.000768875	7.12623	-0.0012165
						6.88802	0.00377589	6.95108	-0.000764099	7.13062	-0.00121225
						6.89212	0.00384922	6.95517	-0.000759394	7.135	-0.00120917
						6.89621	0.00391455	6.95927	-0.000754772	7.13939	-0.00120378
						6.90031	0.00401479	6.96336	-0.00075024	7.14377	-0.00120066
						6.9044	0.00414921	6.96746	-0.000745802	7.14816	-0.00119954
						6.9085	0.00432843	6.97155	-0.000741459	7.15255	-0.00120006
						6.91259	0.00449898	6.97565	-0.000737207	7.15693	-0.00120058
						6.91669	0.00465692	6.97974	-0.000733036	7.16132	-0.00119597
						6.92078	0.00480265	6.98384	-0.000728934	7.1657	-0.00118747
						6.92488	0.00493404	6.98793	-0.000724882	7.17009	-0.0011873
						6.92897	0.00507261	6.99203	-0.000720856	7.17448	-0.00118869
						6.93307	0.00524303	6.99612	-0.000716831	7.17886	-0.00119007
						6.93716	0.00546642	7.00022	-0.000712778	7.18325	-0.00119006
						6.94126	0.00570352	7.00431	-0.000708665	7.18763	-0.00118835
						6.94535	0.00599136	7.00841	-0.000704464	7.19202	-0.0011891
						6.94945	0.00632541	7.0125	-0.000700146	7.19641	-0.00118984
						6.95354	0.00666824	7.0166	-0.000695689	7.20079	-0.00119138
						6.95764	0.00699858	7.02069	-0.000691073	7.20518	-0.00119491
						6.96173	0.00728216	7.02479	-0.000686287	7.20956	-0.00119547
						6.96583	0.00751572	7.02888	-0.000681323	7.21395	-0.00119267
						6.96992	0.0076349	7.03298	-0.000676183	7.21834	-0.00118978
						6.97402	0.00772097	7.03707	-0.00067087	7.22272	-0.00118996
						6.97811	0.00792348	7.04117	-0.000665394	7.22711	-0.00119015
						6.98221	0.00830463	7.04526	-0.000659765	7.23149	-0.00119305
						6.9863	0.00866431	7.04936	-0.000653997	7.23588	-0.00119484
						6.9904	0.00898248	7.05345	-0.000648104	7.24027	-0.00119099
						6.99449	0.00926167	7.05755	-0.000642102	7.24465	-0.00118363
						6.99859	0.00950899	7.06164	-0.000636003	7.24904	-0.00117742
						7.00268	0.00978894	7.06574	-0.000629822	7.25342	-0.00117525
						7.00678	0.0100583	7.06983	-0.000623573	7.25781	-0.00117282
						7.01087	0.0103035	7.07393	-0.000617267	7.2622	-0.00116837
						7.01497	0.0105278	7.07802	-0.000610916	7.26658	-0.00116201
						7.01906	0.0107508	7.08212	-0.000604532	7.27097	-0.00115592
						7.02315	0.0109779	7.08621	-0.000598125	7.27535	-0.00114931
						7.02725	0.0112379	7.09031	-0.000591708	7.27974	-0.00114192
						7.03134	0.0115098	7.0944	-0.000585292	7.28413	-0.00114162
						7.03544	0.0117973	7.0985	-0.000578892	7.28851	-0.00114133
						7.03953	0.0120879	7.10259	-0.000572522	7.2929	-0.00113769
						7.04363	0.0123632	7.10669	-0.000566199	7.29728	-0.00112431
						7.04772	0.0126219	7.11078	-0.00055994	7.30167	-0.00111897
						7.05182	0.0128654	7.11488	-0.000553763	7.30605	-0.00111784
						7.05591	0.0131144	7.11897	-0.000547685	7.31044	-0.00111671
						7.06001	0.0135323	7.12307	-0.000541723	7.31483	-0.0011165
						7.0641	0.0139382	7.12716	-0.000535887	7.31921	-0.00110923
						7.0682	0.0143163	7.13126	-0.000530187	7.3236	-0.00110313
						7.07229	0.0146685	7.13535	-0.000524623	7.32798	-0.00110088
						7.07639	0.015005	7.13945	-0.00051919	7.33237	-0.00109993
						7.08048	0.0154266	7.14354	-0.000513878	7.33676	-0.00110057
						7.08458	0.0158785	7.14763	-0.000508672	7.34114	-0.00110122
						7.08867	0.0163229	7.15173	-0.000503551	7.34553	-0.00110327
						7.09277	0.016767	7.15582	-0.000498492	7.34991	-0.00110402
						7.09686	0.0172824	7.15992	-0.00049347	7.3543	-0.00110155
						7.10096	0.0177778	7.16401	-0.000488463	7.35869	-0.00110071
						7.10505	0.0182386	7.16811	-0.00048345	7.36307	-0.00110256
						7.10915	0.0186674	7.1722	-0.000478414	7.36746	-0.00110441
						7.11324	0.0190703	7.1763	-0.000473344	7.37184	-0.00109985
						7.11734	0.019413	7.18039	-0.000468228	7.37623	-0.0010969
						7.12143	0.0197023	7.18449	-0.000463063	7.38062	-0.00109777
						7.12553	0.0199797	7.18858	-0.000457845	7.385	-0.00109863
						7.12962	0.0202485	7.19268	-0.000452575	7.38939	-0.00110115
						7.13372	0.0205415	7.19677	-0.000447254	7.39377	-0.00110435
						7.13781	0.020872	7.20087	-0.000441882	7.39816	-0.00110219
						7.14191	0.0212023	7.20496	-0.000436458	7.40255	-0.00110048
						7.146	0.0215313	7.20906	-0.000430982	7.40693	-0.00109751
						7.1501	0.0218473	7.21315	-0.000425447	7.41132	-0.00109675
						7.15419	0.0221377	7.21725	-0.000419846	7.4157	-0.00109847
						7.15829	0.0223907	7.22134	-0.000414165	7.42009	-0.0011002
						7.16238	0.0224693	7.22544	-0.000408391	7.42448	-0.00109861
						7.16648	0.0226003	7.22953	-0.000402506	7.42886	-0.00109027
						7.17057	0.0228543	7.23363	-0.000396489	7.43325	-0.00107943
						7.17467	0.0231626	7.23772	-0.000390318	7.43763	-0.00107934
						7.17876	0.0235257	7.24182	-0.000383974	7.44202	-0.00107925
						7.18286	0.0240028	7.24591	-0.000377441	7.44641	-0.00107231
						7.18695	0.024504	7.25001	-0.00037071	7.45079	-0.00105939
						7.19105	0.0250217	7.2541	-0.000363775	7.45518	-0.00104896
						7.19514	0.0254821	7.2582	-0.000356645	7.45956	-0.00103976
						7.19924	0.0258829	7.26229	-0.000349331	7.46395	-0.00103168
						7.20333	0.0261669	7.26639	-0.000341861	7.46834	-0.00103155
						7.20743	0.0264535	7.27048	-0.000334266	7.47272	-0.00103055
						7.21152	0.0267236	7.27458	-0.000326588	7.47711	-0.00102606
						7.21561	0.0269567	7.27867	-0.000318871	7.48149	-0.00102272
						7.21971	0.0271583	7.28277	-0.000311162	7.48588	-0.00101901
						7.2238	0.0273768	7.28686	-0.000303509	7.49027	-0.00101732
						7.2279	0.0277475	7.29096	-0.000295959	7.49465	-0.00101956
						7.23199	0.0281117	7.29505	-0.000288552	7.49904	-0.00102181
						7.23609	0.0284398	7.29915	-0.000281326	7.50342	-0.00102063
						7.24018	0.028737	7.30324	-0.000274311	7.50781	-0.00101663
						7.24428	0.0290405	7.30734	-0.000267532	7.5122	-0.00101454
						7.24837	0.0293143	7.31143	-0.000261006	7.51658	-0.00101437
						7.25247	0.0295631	7.31553	-0.000254742	7.52097	-0.00101678
						7.25656	0.0298292	7.31962	-0.000248744	7.52535	-0.00101919
						7.26066	0.0302005	7.32372	-0.000243007	7.52974	-0.00102079
						7.26475	0.0305871	7.32781	-0.000237524	7.53413	-0.00102052
						7.26885	0.0310046	7.3319	-0.000232281	7.53851	-0.00101749
						7.27294	0.0314017	7.336	-0.00022726	7.5429	-0.00101596
						7.27704	0.0317692	7.34009	-0.00022244	7.54728	-0.00101586
						7.28113	0.0321055	7.34419	-0.0002178	7.55167	-0.0010168
						7.28523	0.0323711	7.34828	-0.000213315	7.55605	-0.00101774
						7.28932	0.0325585	7.35238	-0.000208963	7.56044	-0.00101331
						7.29342	0.0327339	7.35647	-0.000204721	7.56483	-0.00100911
						7.29751	0.0328974	7.36057	-0.000200567	7.56921	-0.00100754
						7.30161	0.0330478	7.36466	-0.000196479	7.5736	-0.0010093
						7.3057	0.0332601	7.36876	-0.000192437	7.57798	-0.00101106
						7.3098	0.0335077	7.37285	-0.000188423	7.58237	-0.00101012
						7.31389	0.0337859	7.37695	-0.000184419	7.58676	-0.00100552
						7.31799	0.0340621	7.38104	-0.000180407	7.59114	-0.00100168
						7.32208	0.0343215	7.38514	-0.00017637	7.59553	-0.000998775
						7.32618	0.0345692	7.38923	-0.000172291	7.59991	-0.000998135
						7.33027	0.03485	7.39333	-0.000168153	7.6043	-0.000996834
						7.33437	0.0351113	7.39742	-0.00016394	7.60869	-0.000994089
						7.33846	0.0353512	7.40152	-0.000159637	7.61307	-0.000990126
						7.34256	0.0355361	7.40561	-0.000155228	7.61746	-0.000979795
						7.34665	0.0356875	7.40971	-0.0001507	7.62184	-0.00098106
						7.35075	0.0358133	7.4138	-0.000146041	7.62623	-0.000982326
						7.35484	0.035979	7.4179	-0.000141243	7.63062	-0.000985371
						7.35894	0.0361476	7.42199	-0.000136297	7.635	-0.000981371
						7.36303	0.0363107	7.42609	-0.0001312	7.63939	-0.000974594
						7.36713	0.0364652	7.43018	-0.000125954	7.64377	-0.000965646
						7.37122	0.0366118	7.43428	-0.000120564	7.64816	-0.000959842
						7.37532	0.0367527	7.43837	-0.00011504	7.65255	-0.00095918
						7.37941	0.0368865	7.44247	-0.000109396	7.65693	-0.000955944
						7.38351	0.0370205	7.44656	-0.000103647	7.66132	-0.000946511
						7.3876	0.0372337	7.45066	-9.78158e-05	7.6657	-0.000940349
						7.3917	0.037479	7.45475	-9.19251e-05	7.67009	-0.000929878
						7.39579	0.0377514	7.45885	-8.60021e-05	7.67448	-0.000915263
						7.39988	0.0380101	7.46294	-8.00738e-05	7.67886	-0.00091084
						7.40398	0.0382411	7.46704	-7.41682e-05	7.68325	-0.000910134
						7.40807	0.0384412	7.47113	-6.83115e-05	7.68763	-0.00090413
						7.41217	0.0385636	7.47523	-6.25291e-05	7.69202	-0.00089551
						7.41626	0.0387079	7.47932	-5.68435e-05	7.69641	-0.000884011
						7.42036	0.0388491	7.48342	-5.1275e-05	7.70079	-0.000883417
						7.42445	0.0389883	7.48751	-4.58402e-05	7.70518	-0.000883787
						7.42855	0.0391371	7.49161	-4.05518e-05	7.70956	-0.000884158
						7.43264	0.0392924	7.4957	-3.54188e-05	7.71395	-0.000877441
						7.43674	0.0394235	7.4998	-3.0447e-05	7.71834	-0.000869589
						7.44083	0.0395307	7.50389	-2.56382e-05	7.72272	-0.000864155
						7.44493	0.0396039	7.50799	-2.09877e-05	7.72711	-0.000865047
						7.44902	0.0396787	7.51208	-1.64891e-05	7.73149	-0.00086594
						7.45312	0.039748	7.51618	-1.21334e-05	7.73588	-0.000867901
						7.45721	0.0398097	7.52027	-7.90901e-06	7.74027	-0.000867782
						7.46131	0.0398467	7.52436	-3.80462e-06	7.74465	-0.000863554
						7.4654	0.0399568	7.52846	1.93121e-07	7.74904	-0.000857125
						7.4695	0.0401215	7.53255	4.09732e-06	7.75342	-0.000854914
						7.47359	0.0402993	7.53665	7.92151e-06	7.75781	-0.00085476
						7.47769	0.0404572	7.54074	1.16768e-05	7.7622	-0.000854606
						7.48178	0.0405932	7.54484	1.53742e-05	7.76658	-0.000854528
						7.48588	0.040674	7.54893	1.90252e-05	7.77097	-0.000846048
						7.48997	0.0407339	7.55303	2.26409e-05	7.77535	-0.00083694
						7.49407	0.0408077	7.55712	2.62309e-05	7.77974	-0.000837426
						7.49816	0.0409399	7.56122	2.98041e-05	7.78413	-0.000837911
						7.50226	0.041082	7.56531	3.33678e-05	7.78851	-0.000839161
						7.50635	0.0412358	7.56941	3.69304e-05	7.7929	-0.000836186
						7.51045	0.0414251	7.5735	4.04986e-05	7.79728	-0.000831017
						7.51454	0.0416077	7.5776	4.40786e-05	7.80167	-0.000828979
						7.51864	0.0417839	7.58169	4.76756e-05	7.80605	-0.00082699
						7.52273	0.0419521	7.58579	5.12949e-05	7.81044	-0.000826374
						7.52683	0.0420972	7.58988	5.49423e-05	7.81483	-0.000825759
						7.53092	0.0422209	7.59398	5.86238e-05	7.81921	-0.000825584
						7.53502	0.0423279	7.59807	6.2346e-05	7.8236	-0.000823766
						7.53911	0.0424415	7.60217	6.61161e-05	7.82798	-0.000816241
						7.54321	0.0425518	7.60626	6.9942e-05	7.83237	-0.000816181
						7.5473	0.0426591	7.61036	7.3833e-05	7.83676	-0.000817321
						7.5514	0.0427596	7.61445	7.77979e-05	7.84114	-0.000818461
						7.55549	0.0428357	7.61855	8.18442e-05	7.84553	-0.000816836
						7.55959	0.042889	7.62264	8.59763e-05	7.84991	-0.00080971
						7.56368	0.0429256	7.62674	9.01966e-05	7.8543	-0.000802066
						7.56778	0.0429999	7.63083	9.45045e-05	7.85869	-0.000798363
						7.57187	0.0430746	7.63493	9.88936e-05	7.86307	-0.000797291
						7.57597	0.0431873	7.63902	0.000103355	7.86746	-0.000796219
						7.58006	0.0433176	7.64312	0.000107873	7.87184	-0.000792092
						7.58416	0.0434385	7.64721	0.000112432	7.87623	-0.000784986
						7.58825	0.0435039	7.65131	0.000117009	7.88062	-0.000780045
						7.59234	0.0435215	7.6554	0.000121586	7.885	-0.000772616
						7.59644	0.043543	7.6595	0.00012614	7.88939	-0.00077154
						7.60053	0.043565	7.66359	0.000130654	7.89377	-0.000770464
						7.60463	0.0435885	7.66769	0.00013511	7.89816	-0.000770067
						7.60872	0.0436266	7.67178	0.000139492	7.90255	-0.000765715
						7.61282	0.0436928	7.67588	0.000143788	7.90693	-0.000757716
						7.61691	0.0437565	7.67997	0.000147989	7.91132	-0.000755686
						7.62101	0.043813	7.68407	0.000152085	7.9157	-0.000754671
						7.6251	0.0438616	7.68816	0.000156067	7.92009	-0.000753656
						7.6292	0.043894	7.69226	0.000159929	7.92448	-0.000752614
						7.63329	0.0439796	7.69635	0.000163667	7.92886	-0.000746787
						7.63739	0.0440727	7.70045	0.000167275	7.93325	-0.000742258
						7.64148	0.0441598	7.70454	0.000170751	7.93763	-0.00074003
						7.64558	0.0442404	7.70863	0.000174093	7.94202	-0.000738966
						7.64967	0.0442989	7.71273	0.0001773	7.94641	-0.000737903
						7.65377	0.0443065	7.71682	0.000180376	7.95079	-0.000737481
						7.65786	0.0443151	7.72092	0.000183325	7.95518	-0.000736277
						7.66196	0.0443639	7.72501	0.000186156	7.95956	-0.000729045
						7.66605	0.0444347	7.72911	0.000188876	7.96395	-0.000725577
						7.67015	0.0445003	7.7332	0.000191498	7.96834	-0.00072458
						7.67424	0.0445577	7.7373	0.000194036	7.97272	-0.000723584
						7.67834	0.0445746	7.74139	0.000196506	7.97711	-0.000723067
						7.68243	0.0446313	7.74549	0.000198926	7.98149	-0.000718795
						7.68653	0.0446827	7.74958	0.000201316	7.98588	-0.000709907
						7.69062	0.0447287	7.75368	0.000203694	7.99027	-0.00069833
						7.69472	0.0447576	7.75777	0.000206081	7.99465	-0.000697678
						7.69881	0.0446617	7.76187	0.000208499	7.99904	-0.000697026
						7.70291	0.0445214	7.76596	0.000210968	8.00342	-0.000693953
						7.707	0.0444644	7.77006	0.000213508	8.00781	-0.000690772
						7.7111	0.0444216	7.77415	0.000216138	8.0122	-0.000684826
						7.71519	0.0443854	7.77825	0.000218874	8.01658	-0.000684713
						7.71929	0.0443552	7.78234	0.000221732	8.02097	-0.0006858
						7.72338	0.0443268	7.78644	0.000224722	8.02535	-0.000686888
						7.72748	0.0442993	7.79053	0.000227856	8.02974	-0.000692238
						7.73157	0.0442705	7.79463	0.000231143	8.03412	-0.000695241
						7.73567	0.0442962	7.79872	0.000234588	8.03851	-0.000697875
						7.73976	0.0443311	7.80282	0.000238193	8.0429	-0.000697871
						7.74386	0.0443653	7.80691	0.000241959	8.04728	-0.000697867
						7.74795	0.0443853	7.81101	0.000245886	8.05167	-0.000709046
						7.75205	0.0443926	7.8151	0.000249973	8.05605	-0.00071498
						7.75614	0.044396	7.8192	0.000254219	8.06044	-0.000717032
						7.76024	0.0443983	7.82329	0.000258619	8.06483	-0.000717632
						7.76433	0.0443987	7.82739	0.00026317	8.06921	-0.000718231
						7.76843	0.044386	7.83148	0.000267868	8.0736	-0.000720859
						7.77252	0.0443413	7.83558	0.000272705	8.07798	-0.000726842
						7.77661	0.0442754	7.83967	0.000277674	8.08237	-0.00072903
						7.78071	0.0441988	7.84377	0.000282764	8.08676	-0.000731749
						7.7848	0.0441116	7.84786	0.000287959	8.09114	-0.000729323
						7.7889	0.0440303	7.85196	0.00029324	8.09553	-0.000718507
						7.79299	0.0439607	7.85605	0.000298583	8.09991	-0.000719593
						7.79709	0.0439021	7.86015	0.000303959	8.1043	-0.00072068
						7.80118	0.0438532	7.86424	0.000309337	8.10869	-0.000722924
						7.80528	0.0438118	7.86834	0.000314683	8.11307	-0.000719776
						7.80937	0.0437934	7.87243	0.000319967	8.11746	-0.000715537
						7.81347	0.0437794	7.87653	0.00032516	8.12184	-0.000715285
						7.81756	0.0437587	7.88062	0.000330239	8.12623	-0.000716493
						7.82166	0.0437309	7.88472	0.000335187	8.13062	-0.0007177
						7.82575	0.0436843	7.88881	0.000339994	8.135	-0.000722628
						7.82985	0.0436152	7.8929	0.000344659	8.13939	-0.000722753
						7.83394	0.0435438	7.897	0.000349189	8.14377	-0.000723721
						7.83804	0.0434635	7.90109	0.000353598	8.14816	-0.00072444
						7.84213	0.0433724	7.90519	0.000357904	8.15255	-0.000725159
						7.84623	0.0432481	7.90928	0.000362132	8.15693	-0.000726942
						7.85032	0.0431229	7.91338	0.000366308	8.16132	-0.000734755
						7.85442	0.0430148	7.91747	0.000370462	8.1657	-0.000739429
						7.85851	0.042923	7.92157	0.000374622	8.17009	-0.000740942
						7.86261	0.0428494	7.92566	0.000378818	8.17448	-0.000741455
						7.8667	0.0428009	7.92976	0.000383082	8.17886	-0.000741968
						7.8708	0.0427431	7.93385	0.000387445	8.18325	-0.000750332
						7.87489	0.0426754	7.93795	0.000391943	8.18763	-0.000760619
						7.87899	0.0425832	7.94204	0.000396608	8.19202	-0.000768023
						7.88308	0.0424594	7.94614	0.000401476	8.19641	-0.000770005
						7.88718	0.0423297	7.95023	0.000406582	8.20079	-0.00077243
						7.89127	0.0422077	7.95433	0.00041196	8.20518	-0.000774854
						7.89537	0.0420925	7.95842	0.000417643	8.20956	-0.000779826
						7.89946	0.0419815	7.96252	0.000423657	8.21395	-0.000784688
						7.90356	0.0419009	7.96661	0.000430025	8.21834	-0.000786308
						7.90765	0.0418239	7.97071	0.000436759	8.22272	-0.000785917
						7.91175	0.0417485	7.9748	0.00044386	8.22711	-0.000785913
						7.91584	0.041654	7.9789	0.00045132	8.23149	-0.000785908
						7.91994	0.0415426	7.98299	0.000459123	8.23588	-0.00078629
						7.92403	0.0414209	7.98709	0.00046724	8.24027	-0.000791987
						7.92813	0.0412732	7.99118	0.000475636	8.24465	-0.000794771
						7.93222	0.0411277	7.99528	0.000484274	8.24904	-0.000794757
						7.93632	0.0409837	7.99937	0.000493111	8.25342	-0.000794814
						7.94041	0.0408318	8.00347	0.000502106	8.25781	-0.000794871
						7.94451	0.0406832	8.00756	0.000511224	8.2622	-0.000795645
						7.9486	0.0405485	8.01166	0.000520433	8.26658	-0.000802402
						7.9527	0.0404177	8.01575	0.000529708	8.27097	-0.000806153
						7.95679	0.0402887	8.01985	0.000539032	8.27535	-0.000808922
						7.96088	0.0401408	8.02394	0.000548392	8.27974	-0.000813838
						7.96498	0.0400009	8.02804	0.000557784	8.28412	-0.000821093
						7.96907	0.0398682	8.03213	0.000567204	8.28851	-0.000834582
						7.97317	0.03974	8.03623	0.000576655	8.2929	-0.000841211
						7.97726	0.0396274	8.04032	0.000586137	8.29728	-0.000848843
						7.98136	0.0395186	8.04442	0.000595652	8.30167	-0.000860689
						7.98545	0.0394129	8.04851	0.000605198	8.30605	-0.000871918
						7.98955	0.0393019	8.05261	0.00061477	8.31044	-0.000877987
						7.99364	0.0391575	8.0567	0.00062436	8.31483	-0.000884286
						7.99774	0.0390204	8.0608	0.000633956	8.31921	-0.000894137
						8.00183	0.0388901	8.06489	0.000643543	8.3236	-0.000900223
						8.00593	0.038767	8.06899	0.000653104	8.32798	-0.000905491
						8.01002	0.0386655	8.07308	0.000662623	8.33237	-0.000906344
						8.01412	0.0385722	8.07718	0.000672082	8.33676	-0.000910651
						8.01821	0.0384809	8.08127	0.000681471	8.34114	-0.000914959
						8.02231	0.0383861	8.08536	0.000690782	8.34553	-0.000928416
						8.0264	0.0382262	8.08946	0.000700014	8.34991	-0.000931822
						8.0305	0.0380457	8.09355	0.000709176	8.3543	-0.000932253
						8.03459	0.0378687	8.09765	0.00071828	8.35869	-0.000932683
						8.03869	0.0376567	8.10174	0.000727347	8.36307	-0.000933945
						8.04278	0.0374287	8.10584	0.000736403	8.36746	-0.000940136
						8.04688	0.0372037	8.10993	0.000745476	8.37184	-0.000946551
						8.05097	0.0369909	8.11403	0.000754593	8.37623	-0.000948735
						8.05507	0.0367889	8.11812	0.00076378	8.38062	-0.000953013
						8.05916	0.0365891	8.12222	0.000773055	8.385	-0.000955041
						8.06326	0.0363615	8.12631	0.00078243	8.38939	-0.000956696
						8.06735	0.0361315	8.13041	0.000791908	8.39377	-0.000958351
						8.07145	0.0358967	8.1345	0.000801481	8.39816	-0.000971676
						8.07554	0.0356229	8.1386	0.000811133	8.40255	-0.000983215
						8.07964	0.0353432	8.14269	0.00082084	8.40693	-0.000987577
						8.08373	0.0350911	8.14679	0.00083057	8.41132	-0.00098953
						8.08783	0.0348545	8.15088	0.000840285	8.4157	-0.000995376
						8.09192	0.0346312	8.15498	0.00084994	8.42009	-0.00100579
						8.09602	0.0344043	8.15907	0.000859491	8.42448	-0.00101936
						8.10011	0.0341502	8.16317	0.000868891	8.42886	-0.00102839
						8.10421	0.0339072	8.16726	0.000878094	8.43325	-0.00103422
						8.1083	0.0336472	8.17136	0.000887056	8.43763	-0.00103782
						8.1124	0.0333897	8.17545	0.000895734	8.44202	-0.00103778
						8.11649	0.0331503	8.17955	0.000904091	8.44641	-0.00104605
[truncated: 4,472 more rows]

## Sheet: 7_gbp1-arg_20230904-90microlite
7_gbp1-arg[20230904-90microliter]
volume (mL)	Molar Mass 1	volume (mL)	Molar Mass 2	volume (mL)	LS	volume (mL)	UV	volume (mL)	RI
12.7072	63669	0.0540155	4.1898e+07	-0.0606415	-0.000252162	0.0025	9.46044e-05	-0.311535	-1
12.7113	63678.5	0.0581104	1.91418e+08	-0.0565466	-0.00026374	0.00659489	0.000100652	-0.308026	-0.517696
12.7359	63688.9	0.0744899	3.17564e+07	-0.0524517	-0.000277909	0.0106898	0.000106602	-0.303635	-0.0470577
12.7605	63701.8	0.0785848	4.38761e+08	-0.0483568	-0.000293604	0.0147847	0.000112439	-0.299251	0.000370633
12.785	63725.5	0.238286	4.31575e+06	-0.0442619	-0.000310114	0.0188796	0.000118155	-0.294868	0.000819778
12.8096	63678.7	0.242381	4.12182e+06	-0.0401671	-0.000326016	0.0229745	0.00012374	-0.290476	0.00108699
12.8342	63615.1	0.246475	5.49345e+06	-0.0360722	-0.000339554	0.0270694	0.000129188	-0.286093	0.00113529
12.8587	63585.2	0.25057	5.05517e+06	-0.0319773	-0.000350547	0.0311642	0.000134491	-0.28171	0.00115756
12.8833	63503.1	0.254665	2.25089e+06	-0.0278824	-0.000360818	0.0352591	0.000139638	-0.277318	0.00115762
12.9079	63501.9	0.25876	1.09776e+06	-0.0237875	-0.000372177	0.039354	0.000144619	-0.272935	0.00113117
12.9325	63487.2	0.262855	839488	-0.0196926	-0.000384082	0.0434489	0.000149418	-0.268551	0.00110472
12.9611	63497.7	0.26695	822483	-0.0155977	-0.000393728	0.0475438	0.000154018	-0.26416	0.00103405
		0.271045	1.01334e+06	-0.0115028	-0.000399271	0.0516387	0.000158398	-0.259776	0.000946501
		0.27514	1.34069e+06	-0.00740791	-0.000402484	0.0557336	0.000162536	-0.255393	0.000862153
		0.279235	1.50265e+06	-0.00331302	-0.000407217	0.0598285	0.000166409	-0.251001	0.000802939
		0.283329	1.57174e+06	0.000781873	-0.000416181	0.0639234	0.000169992	-0.246618	0.000751341
		0.287424	1.66376e+06	0.00487676	-0.000429842	0.0680183	0.000173262	-0.242235	0.00071421
		0.295614	1.63241e+06	0.00897166	-0.000446851	0.0721132	0.000176198	-0.237843	0.000692365
		0.299709	2.26426e+06	0.0130665	-0.000464114	0.0762081	0.000178782	-0.23346	0.000655527
		0.303804	4.64835e+06	0.0171614	-0.00047674	0.080303	0.000180999	-0.229076	0.000611003
		0.307899	7.35759e+06	0.0212563	-0.00047863	0.0843978	0.000182843	-0.224685	0.000580974
		0.311994	1.02261e+07	0.0253512	-0.000464405	0.0884927	0.000184312	-0.220301	0.000563227
		0.316089	2.10264e+07	0.0294461	-0.000433245	0.0925876	0.00018541	-0.215918	0.000540561
		0.393892	6.71162e+06	0.033541	-0.000391168	0.0966825	0.000186149	-0.211535	0.000504855
		0.397986	9.67764e+06	0.0376359	-0.000347811	0.100777	0.000186549	-0.207143	0.00046949
		0.402081	1.62411e+07	0.0417308	-0.000311098	0.104872	0.000186635	-0.20276	0.00043978
		0.508549	6.10844e+08	0.0458257	-0.000284537	0.108967	0.000186436	-0.198376	0.000410555
		0.610921	1.14415e+07	0.0499206	-0.000267232	0.113062	0.000185988	-0.193985	0.000376085
		0.615016	2.70951e+06	0.0540155	-0.000255721	0.117157	0.000185327	-0.189601	0.000347657
		0.619111	2.97351e+06	0.0581104	-0.000246907	0.121252	0.000184492	-0.185218	0.000323851
		0.623206	3.65526e+06	0.0622053	-0.000240131	0.125347	0.00018352	-0.180826	0.000294959
		0.6273	2.92578e+06	0.0663001	-0.000237002	0.129442	0.000182448	-0.176443	0.000253011
		0.631395	2.26763e+06	0.070395	-0.000239628	0.133537	0.000181309	-0.17206	0.000210023
		0.63549	1.51642e+06	0.0744899	-0.000248617	0.137631	0.000180132	-0.167668	0.0001837
		0.639585	1.20687e+06	0.0785848	-0.000262302	0.141726	0.000178942	-0.163285	0.000168864
		0.647775	1.26645e+06	0.0826797	-0.000277868	0.145821	0.00017776	-0.158901	0.000156419
		0.65187	1.31011e+06	0.0867746	-0.000293289	0.149916	0.000176603	-0.15451	0.00012227
		0.655965	751286	0.0908695	-0.000308557	0.154011	0.000175484	-0.150126	9.21077e-05
		0.66006	609310	0.0949644	-0.000325436	0.158106	0.000174412	-0.145743	8.24034e-05
		0.664154	593918	0.0990593	-0.000345808	0.162201	0.000173394	-0.141351	7.6783e-05
		0.676439	563749	0.103154	-0.000369413	0.166296	0.000172437	-0.136968	7.51307e-05
		0.680534	485439	0.107249	-0.000392744	0.170391	0.000171544	-0.132585	8.43412e-05
		0.684629	436198	0.111344	-0.000410575	0.174485	0.00017072	-0.128193	8.42581e-05
		0.688724	403613	0.115439	-0.000418353	0.17858	0.000169967	-0.12381	8.28946e-05
		0.692819	382344	0.119534	-0.000412915	0.182675	0.000169291	-0.119426	8.15312e-05
		0.696914	411304	0.123629	-0.00039244	0.18677	0.000168693	-0.115035	8.85005e-05
		0.701008	1.04671e+06	0.127724	-0.000357125	0.190865	0.000168177	-0.110651	9.3732e-05
		0.705103	3.35976e+06	0.131818	-0.000310042	0.19496	0.000167744	-0.106268	9.59393e-05
		0.709198	2.4607e+06	0.135913	-0.000257452	0.199055	0.000167395	-0.101885	8.5761e-05
		0.713293	1.14297e+06	0.140008	-0.000208517	0.20315	0.000167126	-0.0974931	7.55821e-05
		0.717388	961097	0.144103	-0.000173619	0.207245	0.000166932	-0.0931097	6.64322e-05
		0.721483	1.31405e+06	0.148198	-0.000159927	0.21134	0.000166807	-0.0887264	6.566e-05
		0.725578	2.41753e+06	0.152293	-0.000165507	0.215434	0.000166738	-0.0843347	6.48873e-05
		0.733768	2.22945e+06	0.156388	-0.000179244	0.219529	0.000166713	-0.0799514	6.12899e-05
		0.737862	1.29247e+07	0.160483	-0.000189748	0.223624	0.000166713	-0.0755681	5.10392e-05
		0.774717	1.07642e+08	0.164578	-0.000193415	0.227719	0.000166721	-0.0711764	3.16354e-05
		0.778811	2.6434e+07	0.168672	-0.000193294	0.231814	0.000166714	-0.0667931	1.9387e-05
		0.782906	2.50363e+07	0.172767	-0.000192988	0.235909	0.000166673	-0.0624097	1.68268e-05
		0.787001	2.92811e+07	0.176862	-0.000192902	0.240004	0.000166575	-0.0580181	2.37238e-05
		0.791096	9.38152e+07	0.180957	-0.00019109	0.244099	0.0001664	-0.0536347	2.17428e-05
		1.93357	1.07527e+07	0.185052	-0.000186344	0.248194	0.000166128	-0.0492514	1.97618e-05
		1.93767	7.80318e+06	0.189147	-0.000179637	0.252288	0.000165743	-0.0448597	1.07488e-05
		1.95814	2.05345e+07	0.193242	-0.000173096	0.256383	0.000165232	-0.0404764	4.69352e-06
		2.10146	2.3985e+07	0.197337	-0.000168085	0.260478	0.000164584	-0.0360931	7.95213e-06
		2.10556	1.44571e+06	0.201432	-0.000163653	0.264573	0.000163792	-0.0317014	7.57697e-06
		2.10965	718694	0.205526	-0.000156598	0.268668	0.000162855	-0.0273181	7.20231e-06
		2.11375	424793	0.209621	-0.000143846	0.272763	0.000161773	-0.0229347	4.61406e-06
		2.11784	338302	0.213716	-0.00012529	0.276858	0.000160552	-0.0185431	-9.15002e-06
		2.12194	476382	0.217811	-0.000104202	0.280953	0.000159201	-0.0141597	-1.01774e-05
		2.12603	967489	0.221906	-8.51063e-05	0.285048	0.000157733	-0.0097764	-1.37341e-05
		2.13013	2.15756e+06	0.226001	-7.09148e-05	0.289142	0.000156164	-0.00538473	-8.98285e-06
		2.13422	2.58128e+06	0.230096	-6.09826e-05	0.293237	0.00015451	-0.0010014	-4.35984e-06
		2.13832	1.4748e+06	0.234191	-5.16338e-05	0.297332	0.000152792	0.00338193	-5.48767e-06
		2.14241	761828	0.238286	-3.95834e-05	0.301427	0.00015103	0.00776527	-6.61549e-06
		2.14651	633846	0.242381	-2.51429e-05	0.305522	0.000149247	0.0121569	-1.88734e-05
		2.1506	783649	0.246475	-1.16646e-05	0.309617	0.000147464	0.0165403	-1.13114e-05
		2.1547	1.41712e+06	0.25057	-2.29841e-06	0.313712	0.000145702	0.0209236	-5.03692e-06
		2.15879	3.12262e+06	0.254665	2.4038e-06	0.317807	0.000143981	0.0253153	-2.96595e-06
		2.16289	1.92147e+06	0.25876	4.64436e-06	0.321902	0.00014232	0.0296986	-3.81255e-06
		2.16698	656444	0.262855	8.16452e-06	0.325996	0.000140737	0.0340819	-4.65914e-06
		2.17107	361173	0.26695	1.67993e-05	0.330091	0.000139247	0.0384736	-5.12576e-06
		2.17517	316066	0.271045	3.2795e-05	0.334186	0.000137864	0.0428569	-5.59187e-06
		2.17926	427519	0.27514	5.49963e-05	0.338281	0.000136599	0.0472403	-7.64917e-06
		2.18336	1.01755e+06	0.279235	7.87915e-05	0.342376	0.000135462	0.0516319	2.71764e-06
		2.42905	2.0538e+06	0.283329	9.85768e-05	0.346471	0.000134458	0.0560153	1.04414e-06
		2.43315	446565	0.287424	0.000110359	0.350566	0.000133594	0.0603986	-6.29362e-07
		2.43724	266069	0.291519	0.000112525	0.354661	0.000132872	0.0647903	-4.99575e-06
		2.44543	438802	0.295614	0.000105037	0.358756	0.000132291	0.0691736	-8.52234e-06
		2.44953	1.15095e+06	0.299709	8.84869e-05	0.362851	0.000131851	0.0735569	1.27163e-06
		2.45362	5.29993e+06	0.303804	6.48648e-05	0.366945	0.000131547	0.0779486	2.29979e-07
		2.9491	1.83776e+06	0.307899	3.94608e-05	0.37104	0.000131373	0.0823319	-8.11161e-07
		2.9532	1.25509e+06	0.311994	2.02242e-05	0.375135	0.00013132	0.0867153	-8.36185e-06
		2.95729	1.88312e+06	0.316089	1.30282e-05	0.37923	0.00013138	0.0911069	-2.05109e-05
		2.96139	4.74293e+06	0.320183	1.76079e-05	0.383325	0.00013154	0.0954903	-1.03791e-05
		2.96548	1.79621e+06	0.324278	2.9003e-05	0.38742	0.000131789	0.0998736	-2.97424e-06
		2.96958	444711	0.328373	4.19476e-05	0.391515	0.000132113	0.104265	-2.56175e-06
		2.97367	201799	0.332468	5.30309e-05	0.39561	0.000132498	0.108649	-3.80535e-06
		2.97777	137222	0.336563	5.98628e-05	0.399705	0.000132929	0.113032	-5.04895e-06
		2.98186	118151	0.340658	6.02283e-05	0.403799	0.000133392	0.117415	-1.46647e-05
		2.99005	135284	0.344753	5.3288e-05	0.407894	0.000133872	0.121807	-2.14607e-05
		2.99415	176281	0.348848	4.10421e-05	0.411989	0.000134353	0.12619	-1.66944e-05
		2.99824	237720	0.352943	2.7425e-05	0.416084	0.000134822	0.130574	-1.69208e-05
		3.00234	296164	0.357038	1.60215e-05	0.420179	0.000135261	0.134965	-2.00038e-05
		3.00643	349991	0.361132	9.06822e-06	0.424274	0.000135657	0.139349	-2.30863e-05
		3.01053	418411	0.365227	7.9507e-06	0.428369	0.000135992	0.143732	-2.99917e-05
		3.01462	442794	0.369322	1.31075e-05	0.432464	0.000136252	0.148124	-2.66636e-05
		3.01872	299726	0.373417	2.29879e-05	0.436559	0.000136421	0.152507	-2.33779e-05
		3.02281	155815	0.377512	3.39613e-05	0.440653	0.000136485	0.15689	-2.56317e-05
		3.02691	91381.8	0.381607	4.17669e-05	0.444748	0.000136431	0.161282	-2.78861e-05
		3.031	66184.1	0.385702	4.34764e-05	0.448843	0.000136248	0.165665	-3.3572e-05
		3.0351	55174.1	0.389797	3.9125e-05	0.452938	0.000135928	0.170049	-4.69767e-05
		3.03919	47752.4	0.393892	3.15739e-05	0.457033	0.000135465	0.17444	-5.35775e-05
		3.04329	43913.1	0.397986	2.34535e-05	0.461128	0.000134859	0.178824	-4.95145e-05
		3.05148	50778.2	0.402081	1.39143e-05	0.465223	0.000134113	0.183207	-4.73641e-05
		3.05557	65285.5	0.406176	-4.94513e-07	0.469318	0.000133233	0.187599	-5.15549e-05
		3.05967	102475	0.410271	-2.20442e-05	0.473413	0.00013223	0.191982	-5.57452e-05
		3.06376	119356	0.414366	-4.99353e-05	0.477508	0.000131118	0.196365	-6.40802e-05
		3.06786	132265	0.418461	-8.15955e-05	0.481602	0.000129916	0.200757	-6.84581e-05
		3.07195	143995	0.422556	-0.000114497	0.485697	0.00012864	0.20514	-5.74822e-05
		3.07605	154533	0.426651	-0.000146604	0.489792	0.000127312	0.209524	-3.81052e-05
		3.08014	186970	0.430746	-0.000175472	0.493887	0.000125945	0.213915	-3.8091e-05
		3.08424	240401	0.43484	-0.000198322	0.497982	0.000124564	0.218299	-3.90277e-05
		3.08833	299671	0.438935	-0.000213939	0.502077	0.000123184	0.222682	-3.99644e-05
		3.09243	401445	0.44303	-0.000223778	0.506172	0.00012182	0.227065	-3.832e-05
		3.09652	499814	0.447125	-0.000230601	0.510267	0.000120483	0.231457	-2.28733e-05
		3.10062	577693	0.45122	-0.000236793	0.514362	0.000119182	0.23584	2.24857e-06
		3.10471	720011	0.455315	-0.0002439	0.518456	0.000117924	0.240224	4.05932e-06
		3.10881	799574	0.45941	-0.000252197	0.522551	0.000116713	0.244615	3.35039e-06
		3.1129	843878	0.463505	-0.00025978	0.526646	0.000115554	0.248999	2.64197e-06
		3.12109	764847	0.4676	-0.000263394	0.530741	0.00011445	0.253382	5.21244e-06
		3.12928	1.03779e+06	0.471694	-0.000261758	0.534836	0.000113404	0.257774	1.62289e-05
		3.13337	2.71863e+06	0.475789	-0.000257548	0.538931	0.000112418	0.262157	2.43508e-05
		3.22756	362566	0.479884	-0.000254933	0.543026	0.000111496	0.26654	2.77607e-05
		3.23165	101121	0.483979	-0.000255567	0.547121	0.00011064	0.270932	2.54503e-05
		3.23575	67739.7	0.488074	-0.000257441	0.551216	0.000109855	0.275315	2.31404e-05
		3.23984	56688.7	0.492169	-0.000256998	0.55531	0.00010914	0.279699	2.66538e-05
		3.24394	53954.8	0.496264	-0.000251338	0.559405	0.000108499	0.28409	3.16296e-05
		3.24803	50829.3	0.500359	-0.000239008	0.5635	0.00010793	0.288474	3.1969e-05
		3.25622	61117.1	0.504454	-0.000220677	0.567595	0.00010743	0.292857	2.99778e-05
		3.26032	95352.4	0.508549	-0.00019959	0.57169	0.000106997	0.297249	2.7986e-05
		3.26441	247291	0.512643	-0.000180441	0.575785	0.000106624	0.301632	1.0411e-05
		3.34221	513699	0.516738	-0.00016795	0.57988	0.000106303	0.306015	5.11973e-06
		3.34631	253786	0.520833	-0.000166294	0.583975	0.000106023	0.310407	3.74368e-06
		3.3504	189905	0.524928	-0.000177493	0.58807	0.000105772	0.31479	1.98538e-06
		3.3545	160372	0.529023	-0.000198072	0.592164	0.000105536	0.319174	2.27074e-07
		3.35859	137217	0.533118	-0.000218977	0.596259	0.000105297	0.323565	-6.0243e-06
		3.36269	122785	0.537213	-0.000231628	0.600354	0.000105038	0.327949	-1.99001e-05
		3.36678	116768	0.541308	-0.000233573	0.604449	0.000104742	0.332332	-1.93614e-05
		3.37088	112350	0.545403	-0.000227892	0.608544	0.00010439	0.336715	-1.81334e-05
		3.37497	110104	0.549497	-0.0002188	0.612639	0.000103962	0.341107	-1.62141e-05
		3.37907	112615	0.553592	-0.000208365	0.616734	0.000103444	0.34549	-1.55434e-05
		3.38316	107738	0.557687	-0.000196224	0.620829	0.000102819	0.349874	-1.70517e-05
		3.38726	102300	0.561782	-0.000181081	0.624924	0.000102076	0.354265	-1.85606e-05
		3.39545	112674	0.565877	-0.00016245	0.629019	0.000101204	0.358649	-2.79054e-05
		3.39954	127640	0.569972	-0.000141484	0.633113	0.000100201	0.363032	-2.6709e-05
		3.40364	148770	0.574067	-0.000120764	0.637208	9.90636e-05	0.367424	-9.20969e-06
		3.40773	181707	0.578162	-0.000103406	0.641303	9.77983e-05	0.371807	-1.05716e-05
		3.41183	233877	0.582257	-9.15776e-05	0.645398	9.64138e-05	0.37619	-1.19334e-05
		3.41592	310762	0.586351	-8.52036e-05	0.649493	9.49232e-05	0.380582	-1.66681e-05
		3.42002	379287	0.590446	-8.20223e-05	0.653588	9.33444e-05	0.384965	-1.84892e-05
		3.42411	426108	0.594541	-7.8843e-05	0.657683	9.16986e-05	0.389349	-3.92194e-06
		3.42821	455524	0.598636	-7.26352e-05	0.661778	9.0009e-05	0.39374	3.66899e-06
		3.4323	541363	0.602731	-6.12026e-05	0.665873	8.82997e-05	0.398124	2.822e-06
		3.4364	854504	0.606826	-4.39684e-05	0.669967	8.65944e-05	0.402507	1.97501e-06
		3.44049	6.56241e+06	0.610921	-2.20958e-05	0.674062	8.49156e-05	0.406899	-1.78264e-06
		3.49373	755571	0.615016	2.39806e-06	0.678157	8.32837e-05	0.411282	-3.02451e-06
		3.49782	129232	0.619111	2.75292e-05	0.682252	8.17145e-05	0.415665	-6.42072e-06
		3.50191	66753	0.623206	5.21061e-05	0.686347	8.02216e-05	0.420057	-1.08114e-06
		3.50601	47429.3	0.6273	7.72339e-05	0.690442	7.88152e-05	0.42444	-2.90823e-06
		3.5101	39143.1	0.631395	0.000106892	0.694537	7.75022e-05	0.428824	-4.73531e-06
		3.5142	34177.3	0.63549	0.0001446	0.698632	7.62863e-05	0.433215	-1.07365e-05
		3.51829	30632.6	0.639585	0.000188637	0.702727	7.51687e-05	0.437599	-1.03816e-05
		3.52239	28399.5	0.64368	0.000231851	0.706821	7.41487e-05	0.441982	-1.22363e-07
		3.52648	27229.1	0.647775	0.000265818	0.710916	7.32246e-05	0.446365	8.164e-06
		3.53058	26689	0.65187	0.000285384	0.715011	7.23942e-05	0.450757	1.50253e-05
		3.53877	27188.5	0.655965	0.000290834	0.719106	7.16557e-05	0.45514	1.76014e-05
		3.54696	30272.9	0.66006	0.000286577	0.723201	7.10079e-05	0.459524	2.01775e-05
		3.55105	34386.9	0.664154	0.000277605	0.727296	7.04502e-05	0.463915	2.91025e-05
		3.55515	40292.1	0.668249	0.000267314	0.731391	6.99827e-05	0.468299	3.03234e-05
		3.55924	46858.4	0.672344	0.000257772	0.735486	6.96056e-05	0.472682	3.58849e-05
		3.56334	53860.3	0.676439	0.000250699	0.739581	6.93195e-05	0.477074	3.93405e-05
		3.56743	60692.1	0.680534	0.000247991	0.743676	6.91247e-05	0.481457	3.7059e-05
		3.57153	72077.9	0.684629	0.000251558	0.74777	6.90198e-05	0.48584	3.47775e-05
		3.57562	98398.8	0.688724	0.000262543	0.751865	6.90034e-05	0.490232	1.83335e-05
		3.57972	168975	0.692819	0.000279764	0.75596	6.90718e-05	0.494615	1.40597e-05
		3.58381	467748	0.696914	0.000299054	0.760055	6.92196e-05	0.498999	1.25135e-05
		3.61248	634355	0.701008	0.000315012	0.76415	6.94392e-05	0.50339	1.09667e-05
		3.61657	153744	0.705103	0.000323593	0.768245	6.97218e-05	0.507774	4.12397e-06
		3.62067	68062.3	0.709198	0.000323138	0.77234	7.00562e-05	0.512157	-1.76267e-05
		3.62476	36988	0.713293	0.000314007	0.776435	7.04309e-05	0.516549	-2.71114e-05
		3.62886	24571.9	0.717388	0.000298461	0.78053	7.08341e-05	0.520932	-2.66593e-05
		3.63295	19462.3	0.721483	0.000281066	0.784624	7.12537e-05	0.525315	-1.74283e-05
		3.63705	17230.4	0.725578	0.00026716	0.788719	7.1678e-05	0.529707	-7.8116e-06
		3.64114	16188	0.729673	0.000259205	0.792814	7.20962e-05	0.53409	-7.37961e-06
		3.64524	15599.1	0.733768	0.00025519	0.796909	7.24986e-05	0.538474	-9.66996e-06
		3.64933	15325.3	0.737862	0.000251088	0.801004	7.28762e-05	0.542865	-1.19608e-05
		3.65343	16178.7	0.741957	0.000244301	0.805099	7.32215e-05	0.547249	2.11301e-07
		3.65752	19782.9	0.746052	0.000234768	0.809194	7.35278e-05	0.551632	1.89562e-05
		3.66162	29679.4	0.750147	0.000224429	0.813289	7.37892e-05	0.556015	1.99274e-05
		3.66571	59172.5	0.754242	0.00021634	0.817384	7.39996e-05	0.560407	1.92958e-05
		3.66981	314340	0.758337	0.000212837	0.821478	7.41542e-05	0.56479	1.86647e-05
		3.7558	576500	0.762432	0.000213171	0.825573	7.42488e-05	0.569174	2.08085e-05
		3.75989	63228.1	0.766527	0.000213571	0.829668	7.42797e-05	0.573565	2.38713e-05
		3.76399	46285.6	0.770622	0.000210455	0.833763	7.42445e-05	0.577949	2.49579e-05
		3.76808	63901.8	0.774717	0.00020307	0.837858	7.41414e-05	0.582332	3.03305e-05
		3.77218	190032	0.778811	0.000192322	0.841953	7.39698e-05	0.586724	3.10957e-05
		3.82541	373748	0.782906	0.00017841	0.846048	7.37313e-05	0.591107	2.61545e-05
		3.82951	158606	0.787001	0.00016165	0.850143	7.34295e-05	0.59549	2.12134e-05
		3.8336	234854	0.791096	0.000144691	0.854238	7.30699e-05	0.599882	1.96318e-05
		4.28404	25535.1	0.795191	0.000131137	0.858332	7.26589e-05	0.604265	2.68753e-05
		4.28813	16688	0.799286	0.000121832	0.862427	7.22058e-05	0.608649	2.54547e-05
		4.29632	20121	0.803381	0.000113897	0.866522	7.17212e-05	0.61304	2.40335e-05
		4.30042	26870.3	0.807476	0.000103032	0.870617	7.12163e-05	0.617424	1.7046e-05
		4.30451	31932.8	0.811571	8.64239e-05	0.874712	7.0703e-05	0.621807	9.83667e-06
		4.30861	30010.5	0.815665	6.49036e-05	0.878807	7.01933e-05	0.626199	1.21637e-05
		4.3127	25232.4	0.81976	4.29358e-05	0.882902	6.96984e-05	0.630582	1.44912e-05
		4.3168	22648.8	0.823855	2.5543e-05	0.886997	6.92299e-05	0.634965	2.05562e-05
		4.32089	25173	0.82795	1.49165e-05	0.891092	6.87984e-05	0.639357	2.26625e-05
		4.32499	42584.5	0.832045	1.01533e-05	0.895187	6.84141e-05	0.64374	2.0096e-05
		4.32908	387354	0.83614	9.20395e-06	0.899281	6.80861e-05	0.648124	1.75295e-05
		4.37413	108833	0.840235	9.9726e-06	0.903376	6.78226e-05	0.652515	1.63616e-05
		4.37822	94620.7	0.84433	9.83574e-06	0.907471	6.76316e-05	0.656899	3.19101e-05
		4.38232	423537	0.848425	5.75481e-06	0.911566	6.75202e-05	0.661282	3.71109e-05
		4.40689	33905.7	0.852519	-4.1098e-06	0.915661	6.74944e-05	0.665665	3.62266e-05
		4.41098	11374.8	0.856614	-1.88592e-05	0.919756	6.75582e-05	0.670057	3.53418e-05
		4.41508	6432.92	0.860709	-3.47033e-05	0.923851	6.77137e-05	0.67444	2.91738e-05
		4.41917	5213.63	0.864804	-4.60845e-05	0.927946	6.79599e-05	0.678824	3.08572e-05
		4.42736	5790.82	0.868899	-4.81216e-05	0.932041	6.82919e-05	0.683215	3.08385e-05
		4.43146	6587.63	0.872994	-3.9444e-05	0.936135	6.87021e-05	0.687599	2.9716e-05
		4.43555	7625.19	0.877089	-2.2494e-05	0.94023	6.91785e-05	0.691982	2.85935e-05
		4.43965	9305.95	0.881184	-5.55132e-07	0.944325	6.97054e-05	0.696374	2.63661e-05
		4.44374	13562.2	0.885279	2.44718e-05	0.94842	7.02628e-05	0.700757	9.47172e-06
		4.44783	38893.4	0.889374	5.15369e-05	0.952515	7.08276e-05	0.70514	2.70734e-06
		4.72219	67433.2	0.893468	7.91087e-05	0.95661	7.13736e-05	0.709532	3.86839e-06
		4.72629	21998.1	0.897563	0.000104624	0.960705	7.1873e-05	0.713915	9.10697e-06
		4.73038	12160.3	0.901658	0.000124942	0.9648	7.22972e-05	0.718299	1.08623e-05
		4.73448	9584.6	0.905753	0.00013838	0.968895	7.26191e-05	0.72269	7.31803e-06
		4.73857	9952.5	0.909848	0.000147132	0.972989	7.28136e-05	0.727074	3.77427e-06
		4.74267	13258.9	0.913943	0.000156029	0.977084	7.28589e-05	0.731457	7.28281e-06
		4.74676	21987.3	0.918038	0.000167884	0.981179	7.27374e-05	0.735849	1.08664e-05
		4.75086	41780	0.922133	0.000181437	0.985274	7.24356e-05	0.740232	1.24313e-05
		4.75495	85552.3	0.926228	0.000193087	0.989369	7.19471e-05	0.744615	1.18819e-05
		4.75905	175381	0.930322	0.0001991	0.993464	7.12708e-05	0.749007	1.13319e-05
		4.76314	220296	0.934417	0.000197153	0.997559	7.04111e-05	0.75339	-2.62373e-07
		4.76724	98239.1	0.938512	0.000187253	1.00165	6.9378e-05	0.757774	-5.15537e-06
		4.77133	33138.3	0.942607	0.000171226	1.00575	6.81869e-05	0.762165	-1.74529e-06
		4.77543	13517.8	0.946702	0.000150958	1.00984	6.68554e-05	0.766549	5.34609e-06
		4.77952	7749.58	0.950797	0.000127185	1.01394	6.54049e-05	0.770932	8.25621e-06
		4.78362	6430.15	0.954892	0.000100064	1.01803	6.38578e-05	0.775315	7.5543e-06
		4.79181	7038.44	0.958987	7.07398e-05	1.02213	6.22381e-05	0.779707	6.85188e-06
		4.7959	8039.42	0.963082	4.17656e-05	1.02622	6.05699e-05	0.78409	6.63032e-06
		4.8	9505.8	0.967176	1.55595e-05	1.03032	5.8875e-05	0.788474	8.64577e-06
		4.80409	11529.1	0.971271	-6.82865e-06	1.03441	5.71741e-05	0.792865	9.47072e-06
		4.80819	14213.3	0.975366	-2.46839e-05	1.03851	5.5487e-05	0.797249	4.82616e-06
		4.81228	17360.8	0.979461	-3.62159e-05	1.0426	5.38304e-05	0.801632	1.81612e-07
		4.81638	19321.5	0.983556	-3.94473e-05	1.0467	5.22187e-05	0.806024	-2.18573e-05
		4.82047	18567.5	0.987651	-3.44102e-05	1.05079	5.06641e-05	0.810407	-3.01834e-05
		4.82457	16904	0.991746	-2.36684e-05	1.05489	4.91762e-05	0.81479	-2.56983e-05
		4.82866	15527.9	0.995841	-1.09976e-05	1.05898	4.77633e-05	0.819182	-2.16896e-05
		4.83275	14682.6	0.999936	1.54549e-07	1.06308	4.64303e-05	0.823565	-2.35162e-05
		4.84094	14098.2	1.00403	7.68203e-06	1.06717	4.51833e-05	0.827949	-2.53427e-05
		4.84913	13481.4	1.00813	1.11275e-05	1.07127	4.4027e-05	0.83234	-3.20788e-05
		4.86142	14197.9	1.01222	1.09419e-05	1.07536	4.29661e-05	0.836724	-3.01755e-05
		4.86551	15105.4	1.01632	7.08128e-06	1.07946	4.20049e-05	0.841107	-2.48743e-05
		4.86961	16993.9	1.02041	-1.75949e-06	1.08355	4.11478e-05	0.845499	-1.65349e-05
		4.8737	21631.6	1.0245	-1.71589e-05	1.08765	4.04e-05	0.849882	-1.81023e-05
		4.8778	28551.8	1.0286	-3.86239e-05	1.09174	3.97673e-05	0.854265	-1.96697e-05
		4.88189	36877.7	1.03269	-6.1996e-05	1.09584	3.92563e-05	0.858657	-2.55936e-05
		4.88599	46959.8	1.03679	-8.06649e-05	1.09993	3.88743e-05	0.86304	-2.91035e-05
		4.89008	55798	1.04088	-8.89577e-05	1.10403	3.86281e-05	0.867424	-2.4759e-05
		4.89418	58283.6	1.04498	-8.44327e-05	1.10812	3.8525e-05	0.871815	-1.6487e-05
		4.89827	56929.2	1.04907	-6.73234e-05	1.11222	3.85713e-05	0.876199	-1.26282e-05
		4.90237	53859.9	1.05317	-3.9152e-05	1.11631	3.87714e-05	0.880582	-1.42024e-05
		4.90646	49893.2	1.05726	-2.7809e-06	1.12041	3.9127e-05	0.884965	-1.57766e-05
		4.91056	46118.9	1.06136	3.63558e-05	1.1245	3.9637e-05	0.889357	-1.03369e-05
		4.91465	43368.3	1.06545	7.08523e-05	1.1286	4.02958e-05	0.89374	-7.04957e-06
		4.92694	46119.2	1.06955	9.49071e-05	1.13269	4.10944e-05	0.898124	-7.03986e-07
		4.93103	49268.1	1.07364	0.000107878	1.13679	4.2018e-05	0.902515	-9.5825e-07
		4.93513	52941.1	1.07774	0.000113714	1.14088	4.30477e-05	0.906899	-4.47575e-06
		4.93922	57210	1.08183	0.000116918	1.14497	4.41601e-05	0.911282	-7.99325e-06
		4.94332	60829.2	1.08593	0.000119554	1.14907	4.53277e-05	0.915674	-1.81791e-05
		4.95151	62771.8	1.09002	0.000121365	1.15316	4.65197e-05	0.920057	-7.16365e-06
		4.9556	60406	1.09412	0.000121538	1.15726	4.77025e-05	0.92444	-4.25527e-06
		4.9597	57382.6	1.09821	0.000120627	1.16135	4.88413e-05	0.928832	-5.90012e-06
		4.96379	55129.4	1.10231	0.000121451	1.16545	4.99009e-05	0.933215	-7.54446e-06
		4.96789	52555.1	1.1064	0.000127288	1.16954	5.08473e-05	0.937599	-2.3555e-05
		4.97198	49212.4	1.1105	0.000138319	1.17364	5.16482e-05	0.94199	-2.61705e-05
		4.97608	42266.5	1.11459	0.000150924	1.17773	5.22753e-05	0.946374	-2.69221e-05
		4.98017	35478.4	1.11869	0.000161181	1.18183	5.27047e-05	0.950757	-3.571e-05
		4.98427	31014.9	1.12278	0.000168551	1.18592	5.29193e-05	0.955149	-3.9261e-05
		4.98836	29357.9	1.12688	0.000175945	1.19002	5.29071e-05	0.959532	-4.43786e-05
		4.99655	29386.9	1.13097	0.000186497	1.19411	5.26651e-05	0.963915	-4.94962e-05
		5.00065	29379.7	1.13507	0.000200376	1.19821	5.21984e-05	0.968307	-7.39172e-05
		5.00474	29184.5	1.13916	0.000214409	1.2023	5.15203e-05	0.97269	-7.78388e-05
		5.01293	30706.4	1.14326	0.000224499	1.2064	5.06519e-05	0.977074	-7.44e-05
		5.01702	34656.9	1.14735	0.000229506	1.21049	4.96211e-05	0.981465	-7.65291e-05
		5.02112	42147.2	1.15145	0.000233963	1.21459	4.84614e-05	0.985849	-7.86577e-05
		5.02521	49160.4	1.15554	0.000245518	1.21868	4.72107e-05	0.990232	-9.07077e-05
		5.02931	52765.2	1.15964	0.000267436	1.22278	4.59087e-05	0.994615	-9.05997e-05
		5.04159	51073.8	1.16373	0.000294312	1.22687	4.45946e-05	0.999007	-9.04923e-05
		5.04978	52552.3	1.16783	0.000316053	1.23097	4.33052e-05	1.00339	-8.62923e-05
		5.05388	54664	1.17192	0.000324905	1.23506	4.20725e-05	1.00777	-8.55027e-05
		5.05797	57354.6	1.17602	0.000319758	1.23916	4.09228e-05	1.01217	-8.60064e-05
		5.06207	60653.7	1.18011	0.000305545	1.24325	3.98758e-05	1.01655	-8.65096e-05
		5.06616	64302.7	1.18421	0.000288762	1.24735	3.89433e-05	1.02093	-8.79608e-05
		5.07026	67485.2	1.1883	0.000273791	1.25144	3.81292e-05	1.02532	-8.07159e-05
		5.07435	69476.2	1.1924	0.000262242	1.25554	3.74309e-05	1.02971	-6.30867e-05
		5.09073	73215.9	1.19649	0.000253542	1.25963	3.68394e-05	1.03409	-6.06018e-05
		5.09483	77952.5	1.20059	0.000245773	1.26373	3.63418e-05	1.03848	-6.1046e-05
		5.09892	83879.4	1.20468	0.000236886	1.26782	3.59224e-05	1.04287	-6.14897e-05
		5.10302	90955.3	1.20878	0.000225806	1.27192	3.55649e-05	1.04725	-6.7623e-05
		5.10711	99063.3	1.21287	0.000212907	1.27601	3.52532e-05	1.05164	-6.30846e-05
		5.11121	106147	1.21696	0.000200266	1.28011	3.49737e-05	1.05602	-6.13839e-05
		5.1153	111772	1.22106	0.000191365	1.2842	3.4716e-05	1.06041	-6.47099e-05
		5.12349	115079	1.22515	0.000188824	1.2883	3.44731e-05	1.0648	-6.80365e-05
		5.12759	110609	1.22925	0.000191657	1.29239	3.42416e-05	1.06918	-7.63042e-05
		5.13168	96428.6	1.23334	0.000195909	1.29649	3.40214e-05	1.07357	-8.64423e-05
		5.13578	76936.9	1.23744	0.000197914	1.30058	3.38142e-05	1.07796	-9.31344e-05
		5.13987	61496.2	1.24153	0.000196833	1.30468	3.3623e-05	1.08234	-8.71196e-05
		5.14397	50029.3	1.24563	0.000194818	1.30877	3.34528e-05	1.08672	-8.77518e-05
		5.14806	41752.7	1.24972	0.000194388	1.31287	3.33069e-05	1.09112	-8.83844e-05
		5.15216	36725.6	1.25382	0.000195453	1.31696	3.31871e-05	1.0955	-9.63443e-05
		5.15625	32717.8	1.25791	0.000195424	1.32106	3.30926e-05	1.09988	-0.000101024
		5.16035	29143.8	1.26201	0.000191729	1.32515	3.30202e-05	1.10427	-9.60215e-05
		5.16444	25714.2	1.2661	0.000184229	1.32925	3.29635e-05	1.10866	-9.23621e-05
		5.16854	22652.5	1.2702	0.000175386	1.33334	3.29138e-05	1.11304	-9.29411e-05
		5.17263	20322	1.27429	0.000167055	1.33743	3.28595e-05	1.11742	-9.35202e-05
		5.17673	20198.8	1.27839	0.000157205	1.34153	3.27873e-05	1.12182	-0.000107129
		5.18082	24701	1.28248	0.000141504	1.34562	3.26841e-05	1.1262	-0.000115955
		5.18492	37963.8	1.28658	0.000118433	1.34972	3.25365e-05	1.13058	-0.000114569
		5.18901	65635.3	1.29067	9.15033e-05	1.35381	3.23318e-05	1.13497	-0.000110349
		5.19311	115364	1.29477	6.5273e-05	1.35791	3.206e-05	1.13936	-0.00011033
		5.1972	245720	1.29886	3.9982e-05	1.362	3.17132e-05	1.14374	-0.000112217
		5.28729	118226	1.30296	1.14885e-05	1.3661	3.12867e-05	1.14813	-0.000114104
		5.29138	45650.1	1.30705	-2.43699e-05	1.37019	3.0779e-05	1.15252	-0.000125154
		5.29548	32958.3	1.31115	-6.80514e-05	1.37429	3.01926e-05	1.1569	-0.000117644
		5.29957	29375.4	1.31524	-0.000115861	1.37838	2.95325e-05	1.16129	-0.000114942
		5.30367	28265.3	1.31934	-0.000161757	1.38248	2.88068e-05	1.16567	-0.000114149
		5.30776	29982.8	1.32343	-0.000199884	1.38657	2.80257e-05	1.17006	-0.000114757
		5.31186	35362.6	1.32753	-0.000227577	1.39067	2.72009e-05	1.17445	-0.000115365
		5.31595	39685.4	1.33162	-0.000246626	1.39476	2.63451e-05	1.17883	-0.000117694
		5.32005	41680	1.33572	-0.000260463	1.39886	2.54711e-05	1.18322	-0.000116052
		5.32414	47656.5	1.33981	-0.000270472	1.40295	2.45911e-05	1.18761	-0.000103616
		5.32824	62731.2	1.34391	-0.000275499	1.40705	2.37164e-05	1.19199	-9.26567e-05
		5.33233	83167.5	1.348	-0.000273991	1.41114	2.28564e-05	1.19637	-8.76656e-05
		5.33643	92858.4	1.3521	-0.000265962	1.41524	2.20188e-05	1.20077	-9.22661e-05
		5.34052	101566	1.35619	-0.000253125	1.41933	2.12093e-05	1.20515	-9.6866e-05
		5.34462	113825	1.36029	-0.000238025	1.42343	2.04311e-05	1.20953	-9.04041e-05
		5.34871	114887	1.36438	-0.000223395	1.42752	1.96855e-05	1.21392	-7.23536e-05
		5.35281	108462	1.36848	-0.000211761	1.43162	1.89723e-05	1.21831	-7.16173e-05
		5.3569	116171	1.37257	-0.000204342	1.43571	1.82894e-05	1.22269	-7.2502e-05
		5.361	138821	1.37667	-0.000199475	1.43981	1.76342e-05	1.22707	-7.33868e-05
		5.36509	196157	1.38076	-0.000193437	1.4439	1.7003e-05	1.23147	-8.12304e-05
		5.36919	270877	1.38486	-0.000184021	1.448	1.63927e-05	1.23585	-7.86406e-05
		5.37328	266580	1.38895	-0.000172459	1.45209	1.57999e-05	1.24023	-7.5267e-05
		5.37738	250386	1.39305	-0.000161528	1.45619	1.52222e-05	1.24462	-7.33726e-05
		5.38147	243207	1.39714	-0.000152743	1.46028	1.46594e-05	1.24901	-7.60755e-05
		5.39376	312419	1.40124	-0.000145182	1.46438	1.4113e-05	1.25339	-7.87783e-05
		5.39785	450884	1.40533	-0.000135596	1.46847	1.35858e-05	1.25778	-9.93656e-05
		5.40194	268732	1.40942	-0.000119753	1.47257	1.30826e-05	1.26217	-9.3918e-05
		5.40604	229258	1.41352	-9.54107e-05	1.47666	1.2609e-05	1.26655	-8.13417e-05
		5.41013	216329	1.41761	-6.43676e-05	1.48076	1.21713e-05	1.27094	-7.67224e-05
		5.41423	293478	1.42171	-3.07133e-05	1.48485	1.17773e-05	1.27532	-7.55457e-05
		5.41832	2.78975e+06	1.4258	2.21854e-06	1.48895	1.14341e-05	1.27971	-7.68398e-05
		6.17178	5.72416e+06	1.4299	3.27143e-05	1.49304	1.11478e-05	1.2841	-7.81345e-05
		6.17588	3.05969e+06	1.43399	5.95944e-05	1.49714	1.09229e-05	1.28848	-7.16748e-05
		6.17997	4.03221e+06	1.43809	8.11838e-05	1.50123	1.07619e-05	1.29287	-7.05045e-05
		6.18407	5.87742e+06	1.44218	9.49894e-05	1.50533	1.0665e-05	1.29726	-6.42646e-05
		6.18816	1.39147e+07	1.44628	9.85932e-05	1.50942	1.0629e-05	1.30164	-6.16987e-05
		6.19226	1.19817e+07	1.45037	9.12385e-05	1.51352	1.06483e-05	1.30602	-6.83118e-05
		6.19635	4.5097e+06	1.45447	7.46964e-05	1.51761	1.07134e-05	1.31042	-7.49254e-05
		6.20045	3.47248e+06	1.45856	5.23565e-05	1.52171	1.08129e-05	1.3148	-7.40168e-05
		6.20864	3.58242e+06	1.46266	2.77916e-05	1.5258	1.09337e-05	1.31918	-5.75793e-05
		6.21273	4.20909e+06	1.46675	4.5232e-06	1.52989	1.106e-05	1.32357	-5.33741e-05
		6.21683	9.05321e+06	1.47085	-1.41368e-05	1.53399	1.1176e-05	1.32796	-5.57974e-05
		6.22092	1.27861e+08	1.47494	-2.63349e-05	1.53808	1.12655e-05	1.33234	-5.82201e-05
		6.33558	3.4577e+06	1.47904	-3.19602e-05	1.54218	1.13136e-05	1.33672	-6.69351e-05
		6.33968	1.79201e+06	1.48313	-3.13512e-05	1.54627	1.13068e-05	1.34112	-6.93215e-05
		6.34377	1.44965e+06	1.48723	-2.49944e-05	1.55037	1.12328e-05	1.3455	-7.17073e-05
		6.34786	1.06207e+06	1.49132	-1.46065e-05	1.55446	1.10828e-05	1.34988	-7.44281e-05
		6.35196	847066	1.49542	-3.78508e-06	1.55856	1.08509e-05	1.35427	-7.71495e-05
		6.35605	755999	1.49951	2.37656e-06	1.56265	1.05338e-05	1.35866	-8.36628e-05
		6.36015	682668	1.50361	-9.88299e-07	1.56675	1.01329e-05	1.36304	-9.60356e-05
		6.36424	669712	1.5077	-1.50633e-05	1.57084	9.65225e-06	1.36743	-0.000103486
		6.36834	751180	1.5118	-3.57409e-05	1.57494	9.09913e-06	1.37182	-9.43557e-05
		6.37243	898419	1.51589	-5.70539e-05	1.57903	8.48334e-06	1.3762	-8.78264e-05
		6.37653	1.15963e+06	1.51999	-7.53913e-05	1.58313	7.81675e-06	1.38059	-8.56032e-05
		6.38062	670945	1.52408	-8.99807e-05	1.58722	7.11313e-06	1.38497	-8.84657e-05
		6.38472	588435	1.52818	-0.000101679	1.59132	6.38649e-06	1.38936	-9.13282e-05
		6.38881	614119	1.53227	-0.000112174	1.59541	5.6522e-06	1.39375	-7.56542e-05
		6.39291	648119	1.53637	-0.000122495	1.59951	4.92547e-06	1.39813	-6.70245e-05
		6.397	740544	1.54046	-0.000131416	1.6036	4.22112e-06	1.40252	-5.99684e-05
		6.4011	907411	1.54456	-0.000136072	1.6077	3.55336e-06	1.40691	-6.07731e-05
		6.40519	1.32121e+06	1.54865	-0.000134705	1.61179	2.93567e-06	1.41129	-6.15773e-05
		6.41338	1.1489e+06	1.55275	-0.000128098	1.61589	2.38061e-06	1.41567	-6.59332e-05
		6.41748	1.27745e+06	1.55684	-0.000118129	1.61998	1.89951e-06	1.42007	-6.98421e-05
		6.42157	1.52208e+06	1.56094	-0.000105632	1.62408	1.50223e-06	1.42445	-6.4403e-05
		6.42567	2.0585e+06	1.56503	-8.94027e-05	1.62817	1.19714e-06	1.42883	-6.11907e-05
		6.42976	3.47873e+06	1.56913	-6.69634e-05	1.63227	9.91411e-07	1.43322	-6.12756e-05
		6.43386	2.2864e+06	1.57322	-3.69751e-05	1.63636	8.90659e-07	1.43761	-6.84773e-05
		6.43795	1.93962e+06	1.57732	-6.20081e-07	1.64046	8.98852e-07	1.44199	-7.56785e-05
		6.44205	2.11374e+06	1.58141	3.96507e-05	1.64455	1.01859e-06	1.44637	-7.68702e-05
		6.44614	2.30403e+06	1.58551	8.09887e-05	1.64865	1.25055e-06	1.45077	-7.69134e-05
		6.45024	3.13931e+06	1.5896	0.000119423	1.65274	1.59349e-06	1.45515	-7.03684e-05
		6.45433	4.66132e+06	1.59369	0.000150288	1.65684	2.04442e-06	1.45953	-7.0897e-05
		6.45843	3.58183e+06	1.59779	0.000170536	1.66093	2.59795e-06	1.46392	-7.14261e-05
		6.46252	1.85465e+06	1.60188	0.000180056	1.66503	3.24592e-06	1.46831	-7.44813e-05
		6.46662	1.22151e+06	1.60598	0.000180935	1.66912	3.97735e-06	1.47269	-8.43356e-05
		6.47071	1.09111e+06	1.61007	0.000176914	1.67322	4.7816e-06	1.47708	-7.84577e-05
		6.47481	1.12355e+06	1.61417	0.000172708	1.67731	5.64516e-06	1.48147	-7.36063e-05
		6.4789	1.24157e+06	1.61826	0.000171158	1.68141	6.55287e-06	1.48585	-7.1863e-05
		6.483	1.53105e+06	1.62236	0.000170701	1.6855	7.48842e-06	1.49024	-7.72724e-05
		6.48709	1.67577e+06	1.62645	0.000166725	1.6896	8.43451e-06	1.49462	-8.26814e-05
		6.49119	1.44985e+06	1.63055	0.000156088	1.69369	9.37293e-06	1.49901	-7.19769e-05
		6.49528	1.81296e+06	1.63464	0.000141241	1.69779	1.02865e-05	1.5034	-5.76784e-05
		6.49938	2.31877e+06	1.63874	0.000130211	1.70188	1.1159e-05	1.50778	-5.53326e-05
		6.50347	3.87504e+06	1.64283	0.000130758	1.70598	1.19747e-05	1.51217	-4.81719e-05
		6.50757	1.60454e+07	1.64693	0.000143326	1.71007	1.27195e-05	1.51656	-4.48339e-05
		6.58946	5.55358e+07	1.65102	0.000160126	1.71416	1.33819e-05	1.52094	-4.42736e-05
		6.59356	5.12e+06	1.65512	0.000170924	1.71826	1.39528e-05	1.52532	-4.52376e-05
		6.59765	2.5876e+06	1.65921	0.000169927	1.72235	1.44261e-05	1.52972	-4.62022e-05
		6.60175	1.86584e+06	1.66331	0.000159174	1.72645	1.47988e-05	1.5341	-3.70391e-05
		6.60584	1.65825e+06	1.6674	0.000145899	1.73054	1.5071e-05	1.53848	-4.33741e-05
		6.60994	1.58312e+06	1.6715	0.0001358	1.73464	1.52461e-05	1.54287	-4.97092e-05
		6.61403	1.50826e+06	1.67559	0.000129061	1.73873	1.53298e-05	1.54726	-6.36064e-05
		6.61813	1.42186e+06	1.67969	0.000122183	1.74283	1.53309e-05	1.55164	-7.35928e-05
		6.62222	1.4163e+06	1.68378	0.000111875	1.74692	1.52595e-05	1.55602	-7.42472e-05
		6.62632	1.17721e+06	1.68788	9.72973e-05	1.75102	1.51273e-05	1.56042	-7.49021e-05
		6.63041	1.20898e+06	1.69197	8.03257e-05	1.75511	1.49457e-05	1.5648	-7.70303e-05
		6.63451	1.27066e+06	1.69607	6.412e-05	1.75921	1.47253e-05	1.56918	-7.91585e-05
		6.6386	1.34096e+06	1.70016	5.1097e-05	1.7633	1.44776e-05	1.57357	-9.44125e-05
		6.64679	1.20871e+06	1.70426	4.2068e-05	1.7674	1.4213e-05	1.57796	-9.16213e-05
		6.65089	1.27461e+06	1.70835	3.65632e-05	1.77149	1.39401e-05	1.58234	-8.75014e-05
		6.65498	1.44396e+06	1.71245	3.33525e-05	1.77559	1.36657e-05	1.58673	-8.26309e-05
		6.65908	1.67366e+06	1.71654	3.05858e-05	1.77968	1.3395e-05	1.59112	-8.43893e-05
		6.66317	1.973e+06	1.72064	2.60822e-05	1.78378	1.31316e-05	1.5955	-8.61477e-05
		6.66727	2.27674e+06	1.72473	1.86694e-05	1.78787	1.28766e-05	1.59989	-9.39234e-05
		6.67136	2.4786e+06	1.72883	1.03164e-05	1.79197	1.26328e-05	1.60427	-9.29906e-05
		6.67546	2.58355e+06	1.73292	6.023e-06	1.79606	1.24014e-05	1.60866	-8.9365e-05
		6.68365	2.66975e+06	1.73702	9.82707e-06	1.80016	1.21842e-05	1.61305	-8.574e-05
		6.68774	3.14689e+06	1.74111	2.13744e-05	1.80425	1.19834e-05	1.61743	-8.73542e-05
		6.69184	5.39563e+06	1.74521	3.71936e-05	1.80835	1.18025e-05	1.62182	-8.89685e-05
		6.69593	6.78777e+06	1.7493	5.38691e-05	1.81244	1.16458e-05	1.62621	-9.24659e-05
		6.70003	4.90926e+06	1.7534	6.88918e-05	1.81654	1.15193e-05	1.63059	-9.37241e-05
		6.70822	5.25929e+06	1.75749	7.987e-05	1.82063	1.14297e-05	1.63497	-9.63356e-05
		6.71231	5.90964e+06	1.76159	8.43014e-05	1.82473	1.13845e-05	1.63937	-8.42393e-05
		6.71641	7.64613e+06	1.76568	8.07877e-05	1.82882	1.13915e-05	1.64375	-8.33105e-05
		6.7205	9.7103e+06	1.76978	7.04143e-05	1.83292	1.14578e-05	1.64813	-8.56576e-05
		6.7246	1.07702e+07	1.77387	5.6438e-05	1.83701	1.15906e-05	1.65252	-8.80047e-05
		6.72869	1.17952e+07	1.77797	4.26286e-05	1.84111	1.17949e-05	1.65691	-9.00622e-05
		6.73278	1.20008e+07	1.78206	3.24806e-05	1.8452	1.20732e-05	1.66129	-8.67081e-05
		6.73688	1.1092e+07	1.78615	2.89659e-05	1.8493	1.24245e-05	1.66567	-7.99245e-05
		6.74097	1.13556e+07	1.79025	3.3351e-05	1.85339	1.28444e-05	1.67007	-7.75035e-05
		6.74507	1.164e+07	1.79434	4.40318e-05	1.85749	1.33244e-05	1.67445	-7.79913e-05
		6.74916	1.18704e+07	1.79844	5.76414e-05	1.86158	1.38516e-05	1.67883	-7.84791e-05
		6.75326	7.96603e+06	1.80253	7.19527e-05	1.86568	1.44088e-05	1.68322	-8.28198e-05
		6.75735	5.36431e+06	1.80663	8.75947e-05	1.86977	1.49753e-05	1.68761	-8.24208e-05
		6.76145	5.51819e+06	1.81072	0.00010654	1.87387	1.55273e-05	1.69199	-7.71325e-05
		6.76554	6.12583e+06	1.81482	0.000129077	1.87796	1.60377e-05	1.69638	-7.76276e-05
		6.76964	7.1438e+06	1.81891	0.000152919	1.88206	1.64804e-05	1.70077	-7.81222e-05
		6.77373	8.5611e+06	1.82301	0.000174564	1.88615	1.6829e-05	1.70515	-8.66311e-05
		6.77783	1.08345e+07	1.8271	0.000191094	1.89025	1.70581e-05	1.70954	-0.000102567
		6.78192	1.12158e+07	1.8312	0.000201525	1.89434	1.71454e-05	1.71392	-8.99173e-05
		6.78602	1.0783e+07	1.83529	0.000207884	1.89844	1.70719e-05	1.71831	-7.02941e-05
		6.79011	1.20226e+07	1.83939	0.000214977	1.90253	1.68231e-05	1.7227	-6.56581e-05
		6.79421	1.40882e+07	1.84348	0.000227676	1.90662	1.63896e-05	1.72708	-6.74202e-05
		6.7983	1.78612e+07	1.84758	0.000247155	1.91072	1.5768e-05	1.73147	-6.91822e-05
		6.8024	1.95473e+07	1.85167	0.000269504	1.91481	1.49596e-05	1.73586	-7.09113e-05
		6.80649	1.63044e+07	1.85577	0.00028809	1.91891	1.39718e-05	1.74024	-7.2451e-05
		6.81059	1.55166e+07	1.85986	0.000298218	1.923	1.28164e-05	1.74462	-7.05557e-05
		6.81468	1.58808e+07	1.86396	0.000301259	1.9271	1.15099e-05	1.74902	-7.1201e-05
		6.81878	1.85306e+07	1.86805	0.000304308	1.93119	1.00712e-05	1.7534	-7.18458e-05
		6.82287	2.23743e+07	1.87215	0.000314023	1.93529	8.52247e-06	1.75778	-8.09936e-05
		6.82697	2.88544e+07	1.87624	0.000331287	1.93938	6.88763e-06	1.76217	-0.000114471
		6.83106	2.7865e+07	1.88034	0.000352243	1.94348	5.19089e-06	1.76656	-0.000124485
		6.83516	2.16923e+07	1.88443	0.000371889	1.94757	3.45717e-06	1.77094	-0.000115397
		6.83925	2.07389e+07	1.88853	0.000385804	1.95167	1.71045e-06	1.77532	-0.000113752
		6.84335	2.27755e+07	1.89262	0.000391074	1.95576	-2.62946e-08	1.77972	-0.000108261
		6.84744	2.50314e+07	1.89672	0.000387889	1.95986	-1.73268e-06	1.7841	-0.00010658
		6.85154	2.65228e+07	1.90081	0.000379807	1.96395	-3.39234e-06	1.78848	-9.68574e-05
		6.85563	2.60942e+07	1.90491	0.000371253	1.96805	-4.98947e-06	1.79287	-8.86695e-05
		6.85973	2.34367e+07	1.909	0.000364543	1.97214	-6.51241e-06	1.79726	-8.57384e-05
		6.86382	2.05808e+07	1.9131	0.000359039	1.97624	-7.95297e-06	1.80164	-6.40234e-05
		6.86792	2.11611e+07	1.91719	0.000352345	1.98033	-9.30602e-06	1.80603	-5.62138e-05
		6.87201	2.18601e+07	1.92129	0.000342287	1.98443	-1.05708e-05	1.81042	-5.55069e-05
		6.87611	2.39176e+07	1.92538	0.000328566	1.98852	-1.17492e-05	1.8148	-5.48001e-05
		6.8843	2.28336e+07	1.92948	0.000313596	1.99262	-1.28444e-05	1.81919	-4.76685e-05
		6.88839	2.15256e+07	1.93357	0.000303015	1.99671	-1.38621e-05	1.82357	-3.44129e-05
		6.89658	2.27482e+07	1.93767	0.000304708	2.00081	-1.48088e-05	1.82796	-3.40517e-05
		6.90068	2.48409e+07	1.94176	0.000324132	2.0049	-1.5692e-05	1.83235	-3.63887e-05
		6.90477	2.8884e+07	1.94586	0.000359576	2.009	-1.65188e-05	1.83673	-3.87253e-05
		6.91296	2.64765e+07	1.94995	0.000402869	2.01309	-1.72955e-05	1.84112	-4.88228e-05
		6.91705	2.62758e+07	1.95405	0.000444169	2.01719	-1.8027e-05	1.84551	-5.14085e-05
		6.92115	2.75352e+07	1.95814	0.000476261	2.02128	-1.87165e-05	1.84989	-5.38018e-05
		6.92524	2.97037e+07	1.96224	0.000496293	2.02538	-1.93661e-05	1.85427	-5.35147e-05
		6.92934	3.16943e+07	1.96633	0.0005048	2.02947	-1.99757e-05	1.85867	-5.6354e-05
		6.93753	3.00526e+07	1.97043	0.000503905	2.03357	-2.05435e-05	1.86305	-5.91927e-05
		6.94162	2.89074e+07	1.97452	0.000496792	2.03766	-2.10669e-05	1.86743	-7.38045e-05
		6.94572	2.94849e+07	1.97861	0.000487328	2.04176	-2.15429e-05	1.87182	-7.4529e-05
		6.94981	3.04893e+07	1.98271	0.000478769	2.04585	-2.19686e-05	1.87621	-6.3586e-05
		6.95391	3.37962e+07	1.9868	0.000473397	2.04995	-2.23418e-05	1.88059	-5.67071e-05
		6.958	4.13772e+07	1.9909	0.000473501	2.05404	-2.26617e-05	1.88497	-5.72716e-05
		6.9621	4.52216e+07	1.99499	0.000481107	2.05814	-2.29296e-05	1.88937	-5.78366e-05
		6.96619	4.09276e+07	1.99909	0.000495835	2.06223	-2.31476e-05	1.89375	-6.38073e-05
		6.97029	3.8335e+07	2.00318	0.000513971	2.06633	-2.33208e-05	1.89813	-5.26504e-05
		6.97438	3.96315e+07	2.00728	0.000530201	2.07042	-2.34563e-05	1.90252	-3.99866e-05
		6.97848	4.17213e+07	2.01137	0.000539948	2.07452	-2.35634e-05	1.90691	-3.04595e-05
		6.98257	4.47872e+07	2.01547	0.00054102	2.07861	-2.36526e-05	1.91129	-2.72837e-05
		6.98667	4.43889e+07	2.01956	0.000534343	2.08271	-2.37352e-05	1.91568	-2.60476e-05
		6.99076	4.17254e+07	2.02366	0.000522798	2.0868	-2.3823e-05	1.92007	-2.48109e-05
		6.99486	4.0935e+07	2.02775	0.000508759	2.0909	-2.39273e-05	1.92445	-1.58435e-05
		6.99895	3.46991e+07	2.03185	0.000492587	2.09499	-2.40583e-05	1.92884	-5.99442e-06
		7.00305	3.51981e+07	2.03594	0.000473022	2.09908	-2.42244e-05	1.93322	2.86426e-06
		7.01124	3.82908e+07	2.04004	0.00044844	2.10318	-2.44326e-05	1.93761	4.48643e-06
		7.01533	3.63989e+07	2.04413	0.00041818	2.10727	-2.46877e-05	1.942	-2.19493e-06
		7.01943	3.11312e+07	2.04823	0.000383635	2.11137	-2.49916e-05	1.94638	-8.8758e-06
		7.02352	2.8758e+07	2.05232	0.000348357	2.11546	-2.53444e-05	1.95077	-3.35078e-06
		7.02762	2.84177e+07	2.05642	0.000316998	2.11956	-2.57421e-05	1.95516	-1.82621e-06
		7.0399	2.6928e+07	2.06051	0.000293485	2.12365	-2.61796e-05	1.95954	1.19398e-06
		7.044	2.55118e+07	2.06461	0.000278654	2.12775	-2.66491e-05	1.96392	-2.54757e-06
		7.04809	2.48105e+07	2.0687	0.000269605	2.13184	-2.71421e-05	1.96831	-6.28911e-06
		7.05219	2.34105e+07	2.0728	0.000262392	2.13594	-2.76479e-05	1.9727	-1.38857e-05
		7.06038	2.4503e+07	2.07689	0.000254934	2.14003	-2.81555e-05	1.97708	-1.7471e-05
		7.07266	2.27421e+07	2.08099	0.000247212	2.14413	-2.86544e-05	1.98147	-1.28859e-05
		7.07676	2.19455e+07	2.08508	0.000239829	2.14822	-2.91334e-05	1.98586	-1.04183e-05
		7.08495	2.15747e+07	2.08918	0.000233128	2.15232	-2.95807e-05	1.99024	-1.11642e-05
		7.09314	2.05817e+07	2.09327	0.000227165	2.15641	-2.99855e-05	1.99462	-1.19101e-05
		7.09723	1.95152e+07	2.09737	0.000221931	2.16051	-3.03378e-05	1.99902	-2.70752e-05
		7.10133	1.86742e+07	2.10146	0.000217448	2.1646	-3.06295e-05	2.0034	-1.51109e-05
		7.10542	1.77841e+07	2.10556	0.0002134	2.1687	-3.08537e-05	2.00778	-1.33172e-05
		7.1177	1.84148e+07	2.10965	0.000207739	2.17279	-3.10058e-05	2.01217	-1.59736e-05
		7.1218	1.79197e+07	2.11375	0.000195955	2.17689	-3.10829e-05	2.01656	-1.86294e-05
		7.12589	1.70302e+07	2.11784	0.000173787	2.18098	-3.10846e-05	2.02094	-2.39379e-05
		7.12999	1.65078e+07	2.12194	0.000142163	2.18508	-3.10129e-05	2.02533	-3.42006e-05
		7.13818	1.73488e+07	2.12603	0.000109479	2.18917	-3.08723e-05	2.02972	-3.54271e-05
		7.14227	1.78974e+07	2.13013	8.72222e-05	2.19327	-3.06695e-05	2.0341	-2.70021e-05
		7.14637	1.78774e+07	2.13422	8.16688e-05	2.19736	-3.04122e-05	2.03849	-2.25771e-05
		7.15046	1.72462e+07	2.13832	9.02386e-05	2.20146	-3.01097e-05	2.04287	-2.19901e-05
		7.15456	1.61015e+07	2.14241	0.000105653	2.20555	-2.97727e-05	2.04726	-2.18976e-05
		7.15865	1.53104e+07	2.14651	0.000121304	2.20965	-2.94128e-05	2.05165	-2.18056e-05
		7.17094	1.5863e+07	2.1506	0.000132772	2.21374	-2.90422e-05	2.05603	-6.88415e-06
		7.17503	1.54698e+07	2.1547	0.000137435	2.21784	-2.86728e-05	2.06042	1.20414e-05
		7.17913	1.40457e+07	2.15879	0.000134746	2.22193	-2.83175e-05	2.06481	1.95348e-05
		7.18322	1.37934e+07	2.16289	0.000126474	2.22603	-2.79895e-05	2.06919	2.04701e-05
		7.19551	1.40117e+07	2.16698	0.000115394	2.23012	-2.76994e-05	2.07357	1.98093e-05
		7.1996	1.38344e+07	2.17107	0.000103082	2.23422	-2.74584e-05	2.07796	1.91485e-05
		7.20779	1.31468e+07	2.17517	8.89439e-05	2.23831	-2.7277e-05	2.08235	2.25607e-05
		7.22008	1.31754e+07	2.17926	7.17935e-05	2.24241	-2.71653e-05	2.08673	2.94739e-05
		7.23236	1.19918e+07	2.18336	5.24021e-05	2.2465	-2.71321e-05	2.09112	3.75938e-05
		7.23646	1.167e+07	2.18745	3.34779e-05	2.2506	-2.71851e-05	2.09551	3.40852e-05
		7.24465	1.18475e+07	2.19155	1.64536e-05	2.25469	-2.733e-05	2.09989	3.05771e-05
		7.25693	1.17061e+07	2.19564	-8.52628e-07	2.25879	-2.75704e-05	2.10427	2.35664e-05
		7.26103	1.11795e+07	2.19974	-2.17223e-05	2.26288	-2.79075e-05	2.10867	2.17147e-05
		7.26512	1.07173e+07	2.20383	-4.6339e-05	2.26698	-2.83402e-05	2.11305	2.97379e-05
		7.26922	1.04559e+07	2.20793	-7.14792e-05	2.27107	-2.88634e-05	2.11743	4.63786e-05
		7.27741	1.00133e+07	2.21202	-9.40721e-05	2.27517	-2.9469e-05	2.12182	5.15762e-05
		7.2815	9.34679e+06	2.21612	-0.000113298	2.27926	-3.01454e-05	2.12621	5.07814e-05
		7.2856	8.60965e+06	2.22021	-0.000129017	2.28336	-3.08778e-05	2.13059	4.99866e-05
		7.28969	8.33202e+06	2.22431	-0.000139836	2.28745	-3.16492e-05	2.13498	4.84786e-05
		7.29379	8.12423e+06	2.2284	-0.000143653	2.29154	-3.24408e-05	2.13937	5.10802e-05
		7.30197	7.86379e+06	2.2325	-0.000139292	2.29564	-3.32319e-05	2.14375	7.02682e-05
		7.31016	7.52767e+06	2.23659	-0.000127278	2.29973	-3.40042e-05	2.14814	6.62427e-05
		7.31426	7.12017e+06	2.24069	-0.000110183	2.30383	-3.47385e-05	2.15252	6.22176e-05
		7.31835	6.88134e+06	2.24478	-9.22695e-05	2.30792	-3.54173e-05	2.15691	5.23762e-05
		7.32245	6.72338e+06	2.24888	-7.72955e-05	2.31202	-3.60258e-05	2.1613	5.02053e-05
		7.32654	6.58607e+06	2.25297	-6.63407e-05	2.31611	-3.65515e-05	2.16568	5.05902e-05
		7.33064	6.33661e+06	2.25707	-5.81907e-05	2.32021	-3.69856e-05	2.17007	4.975e-05
		7.33473	6.01873e+06	2.26116	-5.1338e-05	2.3243	-3.73224e-05	2.17446	4.89093e-05
		7.33883	5.75015e+06	2.26526	-4.50792e-05	2.3284	-3.75585e-05	2.17884	4.29318e-05
		7.34292	5.54804e+06	2.26935	-3.91149e-05	2.33249	-3.76931e-05	2.18322	3.53469e-05
		7.34702	5.40792e+06	2.27345	-3.30417e-05	2.33659	-3.77271e-05	2.18761	2.41716e-05
		7.3593	5.21867e+06	2.27754	-2.64916e-05	2.34068	-3.76626e-05	2.192	1.03523e-05
		7.36749	5.01258e+06	2.28164	-1.9421e-05	2.34478	-3.75031e-05	2.19638	1.30104e-05
		7.37159	4.74448e+06	2.28573	-1.19315e-05	2.34887	-3.72523e-05	2.20077	1.30121e-05
		7.37978	4.6291e+06	2.28983	-4.03847e-06	2.35297	-3.69138e-05	2.20516	9.1714e-06
		7.38797	4.43837e+06	2.29392	4.16265e-06	2.35706	-3.64918e-05	2.20954	5.33125e-06
		7.39206	4.27206e+06	2.29802	1.22836e-05	2.36116	-3.59901e-05	2.21392	6.89096e-06
		7.39616	4.15378e+06	2.30211	1.97231e-05	2.36525	-3.54129e-05	2.21832	2.7967e-05
		7.40025	4.08092e+06	2.30621	2.58253e-05	2.36935	-3.47653e-05	2.2227	4.00901e-05
		7.40844	3.93878e+06	2.3103	3.00143e-05	2.37344	-3.40526e-05	2.22708	4.48647e-05
		7.41663	3.76906e+06	2.3144	3.22139e-05	2.37754	-3.32814e-05	2.23147	4.65267e-05
		7.42073	3.65812e+06	2.31849	3.33125e-05	2.38163	-3.24596e-05	2.23586	4.33032e-05
		7.4412	3.44601e+06	2.32259	3.49787e-05	2.38573	-3.15974e-05	2.24024	4.00796e-05
		7.4453	3.3327e+06	2.32668	3.88628e-05	2.38982	-3.07071e-05	2.24463	3.60804e-05
		7.44939	3.22141e+06	2.33078	4.59217e-05	2.39392	-2.98047e-05	2.24902	4.86762e-05
		7.45758	3.11586e+06	2.33487	5.5888e-05	2.39801	-2.89076e-05	2.2534	4.57538e-05
		7.46577	2.97938e+06	2.33897	6.68572e-05	2.40211	-2.80356e-05	2.25779	4.28308e-05
		7.46987	2.90517e+06	2.34306	7.55573e-05	2.4062	-2.72109e-05	2.26217	3.6043e-05
		7.47396	2.78947e+06	2.34716	7.82801e-05	2.4103	-2.64574e-05	2.26656	3.59744e-05
		7.47806	2.67044e+06	2.35125	7.2226e-05	2.41439	-2.57998e-05	2.27095	3.6027e-05
		7.48215	2.6536e+06	2.35534	5.71596e-05	2.41849	-2.52617e-05	2.27533	3.56201e-05
		7.49443	2.57761e+06	2.35944	3.63295e-05	2.42258	-2.48655e-05	2.27972	3.52131e-05
		7.49853	2.49485e+06	2.36353	1.5234e-05	2.42668	-2.46306e-05	2.28411	2.79016e-05
		7.50262	2.45114e+06	2.36763	-6.97042e-07	2.43077	-2.45728e-05	2.28849	2.05905e-05
		7.519	2.37381e+06	2.37172	-7.29726e-06	2.43487	-2.47033e-05	2.29287	5.65986e-06
		7.5231	2.35141e+06	2.37582	-2.5572e-06	2.43896	-2.50277e-05	2.29726	3.56592e-06
		7.54357	2.25159e+06	2.37991	1.24939e-05	2.44306	-2.55456e-05	2.30165	3.27235e-06
		7.54767	2.17729e+06	2.38401	3.42208e-05	2.44715	-2.62502e-05	2.30603	1.18335e-06
		7.55586	2.03174e+06	2.3881	5.77765e-05	2.45125	-2.71299e-05	2.31042	-9.05654e-07
		7.55995	1.98431e+06	2.3922	7.86901e-05	2.45534	-2.81669e-05	2.31481	-7.66761e-06
		7.56814	1.92612e+06	2.39629	9.46044e-05	2.45944	-2.93385e-05	2.31919	-1.70479e-05
		7.57224	1.87468e+06	2.40039	0.000106165	2.46353	-3.06193e-05	2.32357	-2.38499e-05
		7.57633	1.83154e+06	2.40448	0.000115684	2.46763	-3.19803e-05	2.32797	-2.14854e-05
		7.58452	1.76295e+06	2.40858	0.000124465	2.47172	-3.33909e-05	2.33235	-1.39197e-05
		7.59681	1.74355e+06	2.41267	0.000131571	2.47581	-3.48201e-05	2.33673	-1.40313e-05
		7.605	1.7043e+06	2.41677	0.00013467	2.47991	-3.62382e-05	2.34112	-1.51262e-05
		7.62138	1.62315e+06	2.42086	0.000132163	2.484	-3.76165e-05	2.34551	-1.62207e-05
		7.62957	1.55219e+06	2.42496	0.000125483	2.4881	-3.89283e-05	2.34989	-1.43612e-05
		7.63366	1.51109e+06	2.42905	0.000118356	2.49219	-4.01504e-05	2.35428	-1.69957e-07
		7.64595	1.45793e+06	2.43315	0.000112925	2.49629	-4.12614e-05	2.35867	1.38633e-05
		7.65004	1.43737e+06	2.43724	0.000107693	2.50038	-4.22465e-05	2.36305	1.92439e-05
		7.65823	1.36155e+06	2.44134	9.99435e-05	2.50448	-4.30915e-05	2.36744	2.16178e-05
		7.66233	1.32529e+06	2.44543	8.98318e-05	2.50857	-4.37854e-05	2.37182	2.39921e-05
		7.67052	1.31441e+06	2.44953	8.16185e-05	2.51267	-4.43208e-05	2.37621	3.47538e-05
		7.6828	1.28098e+06	2.45362	7.98868e-05	2.51676	-4.46932e-05	2.3806	4.88533e-05
		7.69508	1.24032e+06	2.45772	8.48018e-05	2.52086	-4.49007e-05	2.38498	5.45226e-05
		7.70327	1.23926e+06	2.46181	9.21564e-05	2.52495	-4.49438e-05	2.38937	5.71886e-05
		7.71965	1.2008e+06	2.46591	9.75049e-05	2.52905	-4.48259e-05	2.39376	4.88624e-05
		7.73603	1.17897e+06	2.47	9.94006e-05	2.53314	-4.45531e-05	2.39814	4.05368e-05
		7.74422	1.14286e+06	2.4741	9.95373e-05	2.53724	-4.41338e-05	2.40252	3.73239e-05
		7.7647	1.09802e+06	2.47819	0.000100064	2.54133	-4.35795e-05	2.40691	5.09068e-05
		7.76879	1.08298e+06	2.48229	0.000100652	2.54543	-4.29043e-05	2.4113	5.32075e-05
		7.78927	1.05031e+06	2.48638	9.85151e-05	2.54952	-4.21248e-05	2.41568	5.12559e-05
		7.79336	1.0339e+06	2.49048	9.10843e-05	2.55362	-4.12608e-05	2.42007	4.93044e-05
		7.81793	1.0044e+06	2.49457	7.84222e-05	2.55771	-4.03338e-05	2.42446	3.49908e-05
		7.8466	977119	2.49867	6.30296e-05	2.56181	-3.93675e-05	2.42884	3.98974e-05
		7.85069	972752	2.50276	4.74893e-05	2.5659	-3.83867e-05	2.43322	4.52036e-05
		7.87116	932926	2.50686	3.2811e-05	2.57	-3.74173e-05	2.43762	4.76994e-05
		7.89164	883455	2.51095	1.92229e-05	2.57409	-3.64849e-05	2.442	4.87206e-05
		7.89573	868143	2.51505	7.59553e-06	2.57819	-3.56144e-05	2.44638	4.03267e-05
		7.89983	860533	2.51914	-5.72895e-07	2.58228	-3.48287e-05	2.45077	3.19322e-05
		7.9203	844059	2.52324	-4.01083e-06	2.58638	-3.4148e-05	2.45516	3.00497e-05
		7.93259	827929	2.52733	-2.14019e-06	2.59047	-3.35895e-05	2.45954	4.9412e-05
		7.94487	824392	2.53143	4.66927e-06	2.59457	-3.31657e-05	2.46393	4.83511e-05
		7.96944	806294	2.53552	1.47981e-05	2.59866	-3.28846e-05	2.46832	4.72907e-05
		7.97763	792087	2.53962	2.56661e-05	2.60276	-3.27496e-05	2.4727	4.07523e-05
		7.99401	774657	2.54371	3.45139e-05	2.60685	-3.27599e-05	2.47709	3.29316e-05
		8.0022	753033	2.5478	3.9322e-05	2.61095	-3.29101e-05	2.48147	3.30406e-05
		8.01858	732968	2.5519	3.99858e-05	2.61504	-3.31912e-05	2.48586	3.83013e-05
		8.04315	712857	2.55599	3.8955e-05	2.61914	-3.35911e-05	2.49025	4.25677e-05
		8.05544	702274	2.56009	3.96678e-05	2.62323	-3.40954e-05	2.49463	4.34068e-05
		8.06772	690445	2.56418	4.37674e-05	2.62733	-3.46883e-05	2.49902	4.11857e-05
		8.08	677765	2.56828	5.03204e-05	2.63142	-3.5353e-05	2.50341	3.89642e-05
		8.09229	666548	2.57237	5.72276e-05	2.63552	-3.60735e-05	2.50779	3.81207e-05
		8.10867	647603	2.57647	6.25882e-05	2.63961	-3.68338e-05	2.51217	4.82337e-05
		8.12095	648823	2.58056	6.52292e-05	2.64371	-3.76194e-05	2.51656	5.71754e-05
		8.12505	652360	2.58466	6.51356e-05	2.6478	-3.84178e-05	2.52095	6.07165e-05
		8.14552	674165	2.58875	6.3483e-05	2.6519	-3.92175e-05	2.52533	6.18862e-05
		8.14962	683327	2.59285	6.11985e-05	2.65599	-4.00087e-05	2.52972	6.30558e-05
		8.17009	703138	2.59694	5.75932e-05	2.66009	-4.0783e-05	2.53411	7.66999e-05
		8.17419	713710	2.60104	5.125e-05	2.66418	-4.15332e-05	2.53849	8.73694e-05
		8.18647	737359	2.60513	4.19458e-05	2.66827	-4.22522e-05	2.54287	0.000101366
		8.19466	747544	2.60923	3.06248e-05	2.67237	-4.29334e-05	2.54727	0.000100289
		8.20285	768896	2.61332	1.81505e-05	2.67646	-4.35705e-05	2.55165	9.92122e-05
		8.21514	801686	2.61742	5.29192e-06	2.68056	-4.4157e-05	2.55603	9.4358e-05
		8.21923	809290	2.62151	-6.88554e-06	2.68465	-4.46873e-05	2.56042	9.59227e-05
		8.23152	845304	2.62561	-1.80242e-05	2.68875	-4.51546e-05	2.56481	0.000102876
		8.2438	861916	2.6297	-2.90088e-05	2.69284	-4.55526e-05	2.56919	9.75207e-05
		8.24789	865598	2.6338	-4.01303e-05	2.69694	-4.58752e-05	2.57358	9.2165e-05
		8.26837	879356	2.63789	-4.97696e-05	2.70103	-4.61166e-05	2.57797	8.02375e-05
		8.28065	899076	2.64199	-5.58114e-05	2.70513	-4.62724e-05	2.58235	8.00611e-05
		8.29294	926564	2.64608	-5.73572e-05	2.70922	-4.63403e-05	2.58674	7.98629e-05
		8.30932	945083	2.65018	-5.51057e-05	2.71332	-4.63186e-05	2.59112	7.96652e-05
		8.31751	947524	2.65427	-5.1721e-05	2.71741	-4.62075e-05	2.59551	9.75325e-05
		8.3257	934618	2.65837	-5.13631e-05	2.72151	-4.60101e-05	2.5999	9.61834e-05
		8.34208	916212	2.66246	-5.63192e-05	2.7256	-4.57319e-05	2.60428	9.48347e-05
		8.35027	897443	2.66656	-6.38528e-05	2.7297	-4.53812e-05	2.60867	9.17607e-05
		8.36255	900038	2.67065	-6.86958e-05	2.73379	-4.49683e-05	2.61306	9.68849e-05
		8.36665	910891	2.67475	-6.85469e-05	2.73789	-4.4506e-05	2.61744	0.000104075
		8.37893	898167	2.67884	-6.57082e-05	2.74198	-4.40089e-05	2.62182	0.00010348
		8.38303	908437	2.68294	-6.42695e-05	2.74608	-4.34925e-05	2.62621	0.000102885
		8.39531	937455	2.68703	-6.66488e-05	2.75017	-4.29745e-05	2.6306	9.93614e-05
		8.39941	932742	2.69113	-7.22853e-05	2.75427	-4.24711e-05	2.63498	7.83673e-05
		8.41579	942966	2.69522	-7.91306e-05	2.75836	-4.19983e-05	2.63937	7.89305e-05
		8.41988	947860	2.69932	-8.56683e-05	2.76246	-4.15707e-05	2.64376	9.04692e-05
		8.42807	932143	2.70341	-9.05471e-05	2.76655	-4.12009e-05	2.64814	9.12792e-05
		8.44445	919835	2.70751	-9.10879e-05	2.77065	-4.08995e-05	2.65252	9.37846e-05
		8.45673	894205	2.7116	-8.42092e-05	2.77474	-4.06736e-05	2.65692	9.17207e-05
		8.46902	906129	2.7157	-6.98384e-05	2.77884	-4.05286e-05	2.6613	8.96572e-05
		8.4813	881172	2.71979	-5.27608e-05	2.78293	-4.04679e-05	2.66568	7.68706e-05
		8.4854	861833	2.72389	-3.96458e-05	2.78703	-4.04921e-05	2.67007	8.03752e-05
		8.48949	878505	2.72798	-3.40918e-05	2.79112	-4.05978e-05	2.67446	8.7761e-05
		8.49359	896706	2.73208	-3.46114e-05	2.79522	-4.07799e-05	2.67884	9.12341e-05
		8.50587	860370	2.73617	-3.68789e-05	2.79931	-4.10313e-05	2.68323	8.19937e-05
		8.51406	822173	2.74026	-3.69421e-05	2.80341	-4.13426e-05	2.68762	7.27538e-05
		8.51816	824455	2.74436	-3.25503e-05	2.8075	-4.17027e-05	2.692	7.57109e-05
		8.52225	847509	2.74845	-2.34653e-05	2.8116	-4.20978e-05	2.69639	8.42994e-05
		8.53044	811279	2.75255	-1.14918e-05	2.81569	-4.25136e-05	2.70077	8.56103e-05
		8.53454	786123	2.75664	3.38994e-07	2.81979	-4.2934e-05	2.70516	8.85569e-05
		8.53863	764593	2.76074	9.10343e-06	2.82388	-4.33416e-05	2.70955	8.76186e-05
		8.54273	745661	2.76483	1.31037e-05	2.82798	-4.37182e-05	2.71393	8.66808e-05
		8.55501	781558	2.76893	1.24004e-05	2.83207	-4.4046e-05	2.71832	8.6023e-05
		8.5673	806735	2.77302	8.159e-06	2.83617	-4.43071e-05	2.72271	8.77639e-05
		8.57139	840178	2.77712	1.05352e-06	2.84026	-4.44843e-05	2.72709	9.2479e-05
		8.57549	890598	2.78121	-9.58188e-06	2.84436	-4.45634e-05	2.73147	9.02799e-05
		8.57958	917628	2.78531	-2.461e-05	2.84845	-4.45306e-05	2.73586	8.80807e-05
		8.58777	898311	2.7894	-4.28107e-05	2.85255	-4.43748e-05	2.74025	7.92128e-05
		8.59187	895293	2.7935	-6.05548e-05	2.85664	-4.40882e-05	2.74463	8.02177e-05
		8.60006	929913	2.79759	-7.49406e-05	2.86073	-4.36661e-05	2.74902	8.01891e-05
		8.61644	894897	2.80169	-8.66764e-05	2.86483	-4.31075e-05	2.75341	8.01601e-05
		8.62463	904284	2.80578	-9.88733e-05	2.86892	-4.24147e-05	2.75779	7.7392e-05
		8.63281	894339	2.80988	-0.000114003	2.87302	-4.15928e-05	2.76217	7.4624e-05
		8.63691	855029	2.81397	-0.000132889	2.87711	-4.06499e-05	2.76657	6.92315e-05
		8.641	828464	2.81807	-0.000155555	2.88121	-3.95968e-05	2.77095	6.1626e-05
		8.65738	831521	2.82216	-0.000182079	2.8853	-3.84464e-05	2.77533	5.90141e-05
		8.66557	818850	2.82626	-0.00021284	2.8894	-3.72141e-05	2.77972	6.81407e-05
		8.66967	811323	2.83035	-0.000247758	2.89349	-3.59165e-05	2.78411	6.32243e-05
		8.68195	846112	2.83445	-0.000284893	2.89759	-3.45724e-05	2.78849	5.83079e-05
		8.69424	831833	2.83854	-0.000320497	2.90168	-3.32015e-05	2.79288	4.86849e-05
		8.70243	865317	2.84264	-0.000351362	2.90578	-3.18245e-05	2.79727	4.05526e-05
		8.71062	945691	2.84673	-0.000376981	2.90987	-3.04626e-05	2.80165	4.32297e-05
		8.71881	944352	2.85083	-0.000399601	2.91397	-2.9138e-05	2.80604	5.52572e-05
		8.7229	909261	2.85492	-0.000422744	2.91806	-2.7873e-05	2.81042	5.37955e-05
		8.73519	935455	2.85902	-0.000449009	2.92216	-2.66893e-05	2.81481	5.23337e-05
		8.73928	894470	2.86311	-0.000477722	2.92625	-2.56063e-05	2.8192	4.75503e-05
		8.74338	866885	2.86721	-0.000504932	2.93035	-2.46413e-05	2.82358	4.963e-05
		8.74747	851162	2.8713	-0.000526801	2.93444	-2.38093e-05	2.82797	4.98366e-05
		8.75566	867943	2.8754	-0.000542098	2.93854	-2.31207e-05	2.83236	5.7887e-05
		8.76385	924418	2.87949	-0.000551189	2.94263	-2.25811e-05	2.83674	5.94347e-05
		8.76795	908272	2.88359	-0.000554035	2.94673	-2.21924e-05	2.84112	5.71196e-05
		8.77204	889669	2.88768	-0.000549352	2.95082	-2.19521e-05	2.84551	5.48045e-05
		8.77614	918583	2.89178	-0.000535539	2.95492	-2.18527e-05	2.8499	5.44447e-05
		8.78023	952628	2.89587	-0.000513215	2.95901	-2.18849e-05	2.85428	6.12232e-05
		8.78433	1.02063e+06	2.89997	-0.000486674	2.96311	-2.20356e-05	2.85867	6.65207e-05
		8.78842	1.1178e+06	2.90406	-0.000462198	2.9672	-2.22895e-05	2.86306	6.89644e-05
		8.79252	1.14187e+06	2.90816	-0.000445414	2.9713	-2.2631e-05	2.86744	6.84455e-05
		8.79661	1.16641e+06	2.91225	-0.000439014	2.97539	-2.30437e-05	2.87182	6.79265e-05
		8.80071	1.20525e+06	2.91635	-0.000440116	2.97949	-2.35131e-05	2.87622	6.36346e-05
		8.8048	1.24327e+06	2.92044	-0.000440393	2.98358	-2.40253e-05	2.8806	6.36758e-05
		8.8089	1.33949e+06	2.92453	-0.000432225	2.98768	-2.45682e-05	2.88498	7.64802e-05
		8.81299	1.45112e+06	2.92863	-0.000415384	2.99177	-2.51308e-05	2.88937	8.19742e-05
		8.81709	1.57775e+06	2.93272	-0.000396622	2.99587	-2.5705e-05	2.89376	8.0341e-05
		8.82118	1.67327e+06	2.93682	-0.000382964	2.99996	-2.62848e-05	2.89814	7.87078e-05
		8.82937	1.57491e+06	2.94091	-0.000375929	3.00406	-2.6864e-05	2.90253	6.37991e-05
		8.83346	1.58262e+06	2.94501	-0.000372143	3.00815	-2.74371e-05	2.90692	6.11784e-05
		8.83756	1.64402e+06	2.9491	-0.000368938	3.01225	-2.79989e-05	2.9113	6.62593e-05
		8.84165	1.68568e+06	2.9532	-0.000367546	3.01634	-2.85431e-05	2.91569	7.15687e-05
		8.84575	1.54014e+06	2.95729	-0.000369514	3.02044	-2.90627e-05	2.92007	7.29303e-05
		8.84984	1.43718e+06	2.96139	-0.00037123	3.02453	-2.95501e-05	2.92446	6.89768e-05
		8.86622	1.4667e+06	2.96548	-0.000365405	3.02863	-2.99971e-05	2.92885	6.50228e-05
		8.87032	1.54577e+06	2.96958	-0.000348994	3.03272	-3.03941e-05	2.93323	5.99406e-05
		8.87441	1.51331e+06	2.97367	-0.000327004	3.03682	-3.07301e-05	2.93762	6.32932e-05
		8.87851	1.39708e+06	2.97777	-0.000307745	3.04091	-3.09934e-05	2.94201	7.2558e-05
		8.8826	1.33764e+06	2.98186	-0.000296694	3.045	-3.11726e-05	2.94639	7.47533e-05
		8.8867	1.37681e+06	2.98596	-0.000294539	3.0491	-3.12565e-05	2.95077	6.5925e-05
		8.89079	1.48152e+06	2.99005	-0.000298397	3.05319	-3.12337e-05	2.95516	5.70967e-05
		8.89489	1.56623e+06	2.99415	-0.000304244	3.05729	-3.10933e-05	2.95955	5.71296e-05
		8.91946	1.80031e+06	2.99824	-0.000309478	3.06138	-3.08254e-05	2.96393	7.10079e-05
		8.92355	2.07241e+06	3.00234	-0.000314349	3.06548	-3.04215e-05	2.96832	7.38865e-05
		8.92765	2.14563e+06	3.00643	-0.000321165	3.06957	-2.98748e-05	2.97271	7.50197e-05
		8.93174	2.24927e+06	3.01053	-0.00033077	3.07367	-2.91808e-05	2.97709	7.30024e-05
		8.93584	2.41885e+06	3.01462	-0.000338622	3.07776	-2.83372e-05	2.98147	7.0985e-05
		8.93993	2.77063e+06	3.01872	-0.000336391	3.08186	-2.73446e-05	2.98587	7.28263e-05
		8.94403	3.32653e+06	3.02281	-0.000319703	3.08595	-2.6207e-05	2.99025	7.46681e-05
		8.94812	3.61447e+06	3.02691	-0.000292514	3.09005	-2.49309e-05	2.99463	7.9107e-05
		8.95631	3.50402e+06	3.031	-0.000262687	3.09414	-2.35261e-05	2.99902	7.99653e-05
		8.96041	3.26371e+06	3.0351	-0.000235158	3.09824	-2.20062e-05	3.00341	7.35955e-05
		8.9686	3.45914e+06	3.03919	-0.000209282	3.10233	-2.03855e-05	3.00779	6.72257e-05
		8.97269	3.83729e+06	3.04329	-0.000181233	3.10643	-1.8681e-05	3.01218	6.87878e-05
		8.97679	3.59107e+06	3.04738	-0.000148655	3.11052	-1.69114e-05	3.01657	7.44363e-05
		8.98088	2.9298e+06	3.05148	-0.000112862	3.11462	-1.50958e-05	3.02095	7.77849e-05
		8.98498	2.5929e+06	3.05557	-7.73059e-05	3.11871	-1.32534e-05	3.02534	7.66959e-05
		8.98907	2.44014e+06	3.05967	-4.49442e-05	3.12281	-1.14031e-05	3.02972	7.56075e-05
		8.99317	2.53378e+06	3.06376	-1.64998e-05	3.1269	-9.56082e-06	3.03411	7.43383e-05
		8.99726	2.71861e+06	3.06786	9.67058e-06	3.131	-7.74055e-06	3.0385	7.73011e-05
		9.00136	2.55194e+06	3.07195	3.58731e-05	3.13509	-5.95286e-06	3.04288	8.02644e-05
		9.00545	2.1154e+06	3.07605	6.26745e-05	3.13919	-4.20422e-06	3.04727	8.30544e-05
		9.00954	1.74376e+06	3.08014	8.75359e-05	3.14328	-2.49872e-06	3.05166	8.2258e-05
		9.01364	1.53783e+06	3.08424	0.000105546	3.14738	-8.34231e-07	3.05604	8.14621e-05
		9.01773	1.48457e+06	3.08833	0.000112573	3.15147	7.95879e-07	3.06042	6.44678e-05
		9.02592	1.57716e+06	3.09243	0.000109925	3.15557	2.40211e-06	3.06481	7.30954e-05
		9.03411	1.45189e+06	3.09652	0.000105209	3.15966	3.99888e-06	3.0692	7.33336e-05
		9.0423	1.48309e+06	3.10062	0.000105987	3.16376	5.60355e-06	3.07358	7.28929e-05
		9.0464	1.60246e+06	3.10471	0.000113184	3.16785	7.23586e-06	3.07797	7.24521e-05
		9.05049	1.87467e+06	3.10881	0.000121636	3.17195	8.91692e-06	3.08236	5.71855e-05
		9.05459	2.40157e+06	3.1129	0.000124867	3.17604	1.06668e-05	3.08674	5.52647e-05
		9.05868	3.9286e+06	3.11699	0.000118759	3.18014	1.25068e-05	3.09112	5.01824e-05
		9.06278	6.03964e+06	3.12109	0.000103113	3.18423	1.44557e-05	3.09552	5.4654e-05
		9.06687	6.58698e+06	3.12518	8.11875e-05	3.18833	1.65298e-05	3.0999	7.1783e-05
		9.07097	7.74215e+06	3.12928	5.70146e-05	3.19242	1.87425e-05	3.10428	7.17424e-05
		9.45998	5.4471e+06	3.13337	3.25209e-05	3.19652	2.11039e-05	3.10867	6.98989e-05
		9.46408	3.46516e+06	3.13747	6.98268e-06	3.20061	2.36211e-05	3.11306	6.80559e-05
		9.46817	2.91486e+06	3.14156	-2.13987e-05	3.20471	2.62977e-05	3.11744	6.98127e-05
		9.47227	2.88091e+06	3.14566	-5.3919e-05	3.2088	2.9135e-05	3.12183	8.91037e-05
		9.48046	2.26663e+06	3.14975	-9.06938e-05	3.2129	3.21311e-05	3.12622	0.000108155
		9.48455	1.89042e+06	3.15385	-0.000130237	3.21699	3.52829e-05	3.1306	0.000108851
		9.48865	1.69263e+06	3.15794	-0.000168871	3.22109	3.85854e-05	3.13499	0.000108691
		9.49274	1.61614e+06	3.16204	-0.000202025	3.22518	4.20324e-05	3.13937	0.000108103
		9.49684	1.65703e+06	3.16613	-0.000227149	3.22928	4.56164e-05	3.14376	0.000107516
		9.50093	1.7675e+06	3.17023	-0.00024437	3.23337	4.93279e-05	3.14815	0.000107784
		9.50503	1.82396e+06	3.17432	-0.000254547	3.23746	5.31566e-05	3.15253	0.000116802
		9.51731	1.75882e+06	3.17842	-0.000258533	3.24156	5.7092e-05	3.15692	0.000114826
		9.5255	1.79588e+06	3.18251	-0.000258048	3.24565	6.11213e-05	3.16131	0.00011285
		9.5296	1.77628e+06	3.18661	-0.000255624	3.24975	6.52301e-05	3.16569	0.000107008
		9.53369	1.61462e+06	3.1907	-0.000253823	3.25384	6.94035e-05	3.17007	0.000101782
		9.53779	1.44575e+06	3.1948	-0.000255252	3.25794	7.3624e-05	3.17446	0.000106508
		9.54188	1.28862e+06	3.19889	-0.000262471	3.26203	7.78746e-05	3.17885	0.00010697
		9.54598	1.23906e+06	3.20299	-0.000276055	3.26613	8.21383e-05	3.18323	0.000103109
		9.55007	1.2431e+06	3.20708	-0.000292917	3.27022	8.63976e-05	3.18762	9.92471e-05
		9.56236	1.21406e+06	3.21118	-0.000308241	3.27432	9.06393e-05	3.19201	9.13893e-05
		9.56645	1.09106e+06	3.21527	-0.000319152	3.27841	9.48524e-05	3.19639	8.87906e-05
		9.57055	983119	3.21937	-0.000325844	3.28251	9.90292e-05	3.20077	8.61918e-05
		9.57464	935383	3.22346	-0.000330034	3.2866	0.000103166	3.20517	9.0524e-05
		9.58283	899099	3.22756	-0.000332994	3.2907	0.000107265	3.20955	9.14553e-05
		9.58692	811797	3.23165	-0.000334854	3.29479	0.000111332	3.21393	8.83168e-05
		9.59102	746751	3.23575	-0.000335514	3.29889	0.000115379	3.21832	8.51779e-05
		9.59511	702575	3.23984	-0.00033604	3.30298	0.000119421	3.22271	8.02583e-05
		9.59921	675389	3.24394	-0.000338793	3.30708	0.000123479	3.22709	9.62696e-05
		9.6074	686696	3.24803	-0.000345956	3.31117	0.000127575	3.23148	0.000118135
		9.61559	676296	3.25213	-0.000358213	3.31527	0.000131733	3.23587	0.00011951
		9.62378	638843	3.25622	-0.00037529	3.31936	0.00013598	3.24025	0.000119113
		9.63197	681396	3.26032	-0.000396924	3.32346	0.000140339	3.24464	0.000118716
		9.64016	704225	3.26441	-0.000422213	3.32755	0.000144834	3.24902	0.000133669
		9.65244	660054	3.26851	-0.000448487	3.33165	0.000149484	3.25341	0.000149126
		9.65654	650362	3.2726	-0.000472361	3.33574	0.000154306	3.2578	0.000160511
		9.66473	641069	3.2767	-0.000492268	3.33984	0.000159313	3.26218	0.000162619
		9.66882	625199	3.28079	-0.000509132	3.34393	0.000164513	3.26657	0.000162686
		9.67292	600444	3.28489	-0.000524527	3.34803	0.00016991	3.27096	0.00016024
		9.67701	576791	3.28898	-0.000538165	3.35212	0.000175507	3.27534	0.000157794
		9.6893	549960	3.29308	-0.000547015	3.35622	0.0001813	3.27972	0.000156491
		9.69749	526286	3.29717	-0.000547481	3.36031	0.000187285	3.28411	0.000168283
		9.70158	508811	3.30127	-0.000538626	3.36441	0.000193456	3.2885	0.000163907
		9.70977	491214	3.30536	-0.00052293	3.3685	0.000199807	3.29288	0.000159532
		9.71387	492568	3.30945	-0.000504736	3.3726	0.000206331	3.29727	0.00014946
		9.72206	488376	3.31355	-0.000488203	3.37669	0.000213021	3.30166	0.000144486
		9.73025	470355	3.31764	-0.000475415	3.38079	0.000219872	3.30604	0.000146738
		9.74253	463625	3.32174	-0.000465475	3.38488	0.000226878	3.31042	0.000158257
		9.75072	453037	3.32583	-0.000455311	3.38898	0.000234037	3.31482	0.000159957
		9.7671	449700	3.32993	-0.000441177	3.39307	0.000241346	3.3192	0.000158037
		9.79167	441348	3.33402	-0.000419779	3.39717	0.000248806	3.32358	0.000156118
		9.80395	434932	3.33812	-0.000389704	3.40126	0.000256417	3.32797	0.000151872
		9.81624	430599	3.34221	-0.000352639	3.40536	0.000264181	3.33236	0.000150345
		9.84081	429902	3.34631	-0.000312416	3.40945	0.000272099	3.33674	0.000173793
		9.86538	423650	3.3504	-0.000272681	3.41355	0.000280174	3.34113	0.000177422
		9.88995	416007	3.3545	-0.000235946	3.41764	0.000288406	3.34552	0.000178586
		9.91452	411123	3.35859	-0.000204186	3.42174	0.000296795	3.3499	0.00017975
		9.93909	411865	3.36269	-0.000179577	3.42583	0.000305339	3.35429	0.000183503
		9.96365	411840	3.36678	-0.000164821	3.42992	0.000314032	3.35867	0.000196603
		9.98822	407378	3.37088	-0.000162144	3.43402	0.000322868	3.36306	0.000206964
		10.0005	401200	3.37497	-0.000170587	3.43811	0.000331836	3.36745	0.00020651
		10.0169	396677	3.37907	-0.000185319	3.44221	0.000340926	3.37183	0.000206057
		10.0415	395392	3.38316	-0.000201383	3.4463	0.000350121	3.37622	0.000202112
		10.066	384753	3.38726	-0.000216866	3.4504	0.000359405	3.38061	0.000187596
		10.0906	371491	3.39135	-0.000231428	3.45449	0.000368759	3.38499	0.000202813
		10.0947	368121	3.39545	-0.000244218	3.45859	0.000378165	3.38937	0.000210141
		10.1152	355271	3.39954	-0.000255305	3.46268	0.000387604	3.39376	0.000212735
		10.1397	344475	3.40364	-0.00026759	3.46678	0.000397058	3.39815	0.000208745
		10.1479	341293	3.40773	-0.000284058	3.47087	0.00040651	3.40253	0.000204757
		10.1643	331355	3.41183	-0.000302911	3.47497	0.000415948	3.40692	0.000203132
		10.1684	327472	3.41592	-0.000317868	3.47906	0.000425362	3.41131	0.000209675
		10.1807	312679	3.42002	-0.000323947	3.48316	0.000434745	3.41569	0.000218864
		10.1889	304313	3.42411	-0.000321539	3.48725	0.000444095	3.42007	0.000231614
		10.193	302493	3.42821	-0.000314705	3.49135	0.000453413	3.42447	0.000230762
		10.2012	290279	3.4323	-0.000307224	3.49544	0.000462703	3.42885	0.000229911
		10.2093	277813	3.4364	-0.00030048	3.49954	0.000471972	3.43323	0.000227894
		10.2134	274051	3.44049	-0.000294008	3.50363	0.000481231	3.43762	0.000233616
		10.2216	264698	3.44459	-0.000287751	3.50773	0.000490488	3.44201	0.000251337
		10.2298	253724	3.44868	-0.000283654	3.51182	0.000499756	3.44639	0.000255517
		10.2339	247455	3.45278	-0.000284414	3.51592	0.000509045	3.45078	0.000257284
		10.238	242612	3.45687	-0.000290849	3.52001	0.000518365	3.45517	0.000259051
		10.2462	237084	3.46097	-0.000301393	3.52411	0.000527728	3.45955	0.000266225
		10.2544	228118	3.46506	-0.000313578	3.5282	0.000537144	3.46394	0.000273888
		10.2626	217861	3.46916	-0.000325048	3.5323	0.000546623	3.46832	0.000276956
		10.2667	215696	3.47325	-0.000333798	3.53639	0.000556174	3.47271	0.000282188
		10.2749	209486	3.47735	-0.000339159	3.54049	0.000565808	3.4771	0.000282069
		10.2872	199990	3.48144	-0.000342221	3.54458	0.000575536	3.48148	0.0002817
		10.2912	196511	3.48554	-0.000343198	3.54868	0.000585369	3.48587	0.00028133
		10.2994	193309	3.48963	-0.000338444	3.55277	0.000595318	3.49026	0.000282575
		10.3076	186646	3.49373	-0.000322742	3.55687	0.000605394	3.49464	0.0002962
		10.3158	182954	3.49782	-0.000295888	3.56096	0.000615607	3.49902	0.000302416
		10.3281	176552	3.50191	-0.000264368	3.56506	0.000625966	3.50341	0.000303088
		10.3363	168209	3.50601	-0.000234999	3.56915	0.000636478	3.5078	0.000301085
		10.3404	163649	3.5101	-0.000208807	3.57325	0.000647146	3.51218	0.000299084
		10.3486	155838	3.5142	-0.000182071	3.57734	0.000657971	3.51657	0.000305976
		10.3527	152211	3.51829	-0.000151703	3.58144	0.00066895	3.52096	0.000313252
		10.3609	143247	3.52239	-0.000118338	3.58553	0.000680075	3.52534	0.00031353
		10.365	139481	3.52648	-8.54568e-05	3.58963	0.000691334	3.52972	0.000310434
		10.3731	134820	3.53058	-5.74351e-05	3.59372	0.00070271	3.53412	0.000307338
		10.3854	130156	3.53467	-3.81069e-05	3.59782	0.000714182	3.5385	0.000302519
		10.3895	127970	3.53877	-2.92451e-05	3.60191	0.000725727	3.54288	0.000309147
		10.3936	125017	3.54286	-2.91857e-05	3.60601	0.000737317	3.54727	0.000315961
		10.41	118423	3.54696	-3.36273e-05	3.6101	0.000748925	3.55166	0.000320944
		10.4141	115203	3.55105	-3.85924e-05	3.6142	0.000760521	3.55604	0.000319245
		10.4223	110457	3.55515	-4.24667e-05	3.61829	0.000772078	3.56043	0.000317545
		10.4387	107989	3.55924	-4.5306e-05	3.62238	0.000783566	3.56482	0.000315145
		10.4469	105058	3.56334	-4.73192e-05	3.62648	0.000794963	3.5692	0.000329613
		10.4591	101349	3.56743	-4.87648e-05	3.63057	0.000806244	3.57359	0.000339051
		10.4632	99445.5	3.57153	-5.0678e-05	3.63467	0.000817393	3.57797	0.000346179
		10.4673	97595.9	3.57562	-5.43742e-05	3.63876	0.000828396	3.58236	0.000348623
		10.4796	93607.5	3.57972	-5.99995e-05	3.64286	0.000839243	3.58675	0.000351066
		10.4878	91185.7	3.58381	-6.60098e-05	3.64695	0.000849932	3.59113	0.00035511
		10.4919	89969.4	3.58791	-7.01957e-05	3.65105	0.000860463	3.59552	0.000361202
		10.5001	86961.6	3.592	-7.08271e-05	3.65514	0.000870842	3.59991	0.000376738
		10.5124	86082.1	3.5961	-6.70222e-05	3.65924	0.000881077	3.60429	0.00037884
		10.5287	88035.2	3.60019	-5.83726e-05	3.66333	0.000891183	3.60867	0.000378269
		10.5369	90943.4	3.60429	-4.42898e-05	3.66743	0.000901174	3.61306	0.000377697
		10.541	91400.8	3.60838	-2.39875e-05	3.67152	0.000911069	3.61745	0.000370408
		10.5656	92980.7	3.61248	2.56783e-06	3.67562	0.000920887	3.62183	0.000369179
		10.5902	93976.6	3.61657	3.42012e-05	3.67971	0.000930648	3.62622	0.000374824
		10.6106	94752.2	3.62067	6.91771e-05	3.68381	0.000940372	3.63061	0.000373257
		10.6147	95794.8	3.62476	0.000105328	3.6879	0.000950078	3.63499	0.000371691
		10.6393	98125.8	3.62886	0.000139465	3.692	0.000959782	3.63937	0.000367845
		10.6434	98640.8	3.63295	0.000167947	3.69609	0.000969499	3.64377	0.000360874
		10.6639	101214	3.63705	0.000188453	3.70019	0.000979244	3.64815	0.000363379
		10.6885	99234	3.64114	0.000201062	3.70428	0.000989025	3.65253	0.000370572
		10.7048	98059.7	3.64524	0.000207249	3.70838	0.000998852	3.65692	0.000375835
		10.713	96238.4	3.64933	0.000208256	3.71247	0.00100873	3.66131	0.000376825
		10.7335	93990.6	3.65343	0.000204748	3.71657	0.00101867	3.66569	0.000376623
		10.7376	93533.9	3.65752	0.000197422	3.72066	0.00102866	3.67008	0.000376421
		10.7622	93145.1	3.66162	0.000187144	3.72476	0.00103872	3.67447	0.000389972
		10.7785	94534.3	3.66571	0.000174556	3.72885	0.00104884	3.67885	0.000399834
		10.7867	94358.8	3.66981	0.000160076	3.73295	0.00105902	3.68324	0.000412996
		10.7908	94135.2	3.6739	0.000144331	3.73704	0.00106927	3.68762	0.00042306
		10.8154	93383.8	3.678	0.000127874	3.74114	0.00107958	3.69201	0.000424685
		10.84	93511.8	3.68209	0.00011035	3.74523	0.00108996	3.6964	0.000425121
		10.8645	91557.3	3.68618	9.08712e-05	3.74933	0.00110039	3.70078	0.000425558
		10.8727	90185.4	3.69028	6.98467e-05	3.75342	0.00111088	3.70517	0.000438114
		10.8891	88598.1	3.69437	5.03242e-05	3.75752	0.00112142	3.70956	0.000468639
		10.9137	87987.5	3.69847	3.66043e-05	3.76161	0.001132	3.71394	0.000467998
		10.926	86689.6	3.70256	3.08932e-05	3.76571	0.00114261	3.71832	0.000467358
		10.9382	86558.6	3.70666	3.17204e-05	3.7698	0.00115325	3.72271	0.000463153
		10.9505	87083.2	3.71075	3.56176e-05	3.7739	0.00116389	3.7271	0.000468684
		10.9628	89645.2	3.71485	3.94869e-05	3.77799	0.00117452	3.73148	0.000484679
		10.9792	90839.3	3.71894	4.15493e-05	3.78209	0.00118513	3.73587	0.00050187
		10.9874	92301.8	3.72304	4.15951e-05	3.78618	0.0011957	3.74026	0.000503443
		11.0119	92101.5	3.72713	4.16293e-05	3.79028	0.00120621	3.74464	0.00050242
		11.0365	92881.1	3.73123	4.57781e-05	3.79437	0.00121664	3.74902	0.000501396
		11.0611	93920.7	3.73532	5.76717e-05	3.79847	0.00122697	3.75342	0.000496783
		11.0898	93896.5	3.73942	7.75216e-05	3.80256	0.00123719	3.7578	0.000501881
		11.1143	92648.2	3.74351	0.000102649	3.80665	0.00124729	3.76218	0.000518206
		11.1389	93036.7	3.74761	0.000129858	3.81075	0.00125725	3.76657	0.000526213
		11.1512	95074.3	3.7517	0.000156338	3.81484	0.00126707	3.77096	0.000527064
		11.1635	98400.9	3.7558	0.000179233	3.81894	0.00127674	3.77534	0.000527916
		11.188	100891	3.75989	0.000195646	3.82303	0.00128626	3.77973	0.000542576
		11.2126	101496	3.76399	0.000203367	3.82713	0.00129563	3.78412	0.000554226
		11.2249	102705	3.76808	0.000201792	3.83122	0.00130486	3.7885	0.000562837
		11.2372	103350	3.77218	0.000192844	3.83532	0.00131394	3.79289	0.0005749
		11.2617	102229	3.77627	0.000180801	3.83941	0.0013229	3.79727	0.000580492
		11.2781	102811	3.78037	0.000169742	3.84351	0.00133173	3.80166	0.000581093
		11.2863	103354	3.78446	0.000160676	3.8476	0.00134046	3.80605	0.000586174
		11.3068	102094	3.78856	0.000151951	3.8517	0.00134909	3.81043	0.000590114
		11.3109	101919	3.79265	0.000141819	3.85579	0.00135763	3.81482	0.000605197
		11.3313	102463	3.79675	0.000130139	3.85989	0.0013661	3.81921	0.000601516
		11.3354	102804	3.80084	0.000118344	3.86398	0.0013745	3.82359	0.000597836
		11.3436	102149	3.80494	0.000108319	3.86808	0.00138284	3.82797	0.000588588
		11.3559	102321	3.80903	0.000100975	3.87217	0.00139114	3.83236	0.000597286
		11.3641	103203	3.81313	9.56483e-05	3.87627	0.00139939	3.83675	0.000608415
		11.3887	103136	3.81722	9.0555e-05	3.88036	0.0014076	3.84113	0.000610967
		11.3969	102090	3.82132	8.35222e-05	3.88446	0.00141579	3.84552	0.00061487
		11.4132	100398	3.82541	7.21824e-05	3.88855	0.00142394	3.84991	0.000615558
		11.4378	102152	3.82951	5.43248e-05	3.89265	0.00143207	3.85429	0.000609032
		11.4419	102444	3.8336	2.93041e-05	3.89674	0.00144018	3.85867	0.000602507
		11.446	102215	3.8377	-3.25255e-07	3.90084	0.00144828	3.86307	0.000614238
		11.4583	103249	3.84179	-2.93689e-05	3.90493	0.00145635	3.86745	0.00062544
		11.4624	104662	3.84589	-5.28991e-05	3.90903	0.00146442	3.87183	0.000630601
		11.487	103320	3.84998	-6.84036e-05	3.91312	0.00147247	3.87622	0.000629216
		11.4951	101283	3.85408	-7.56992e-05	3.91722	0.00148051	3.88061	0.000627833
		11.5115	99028.4	3.85817	-7.63466e-05	3.92131	0.00148854	3.88499	0.000634287
		11.5361	98462.6	3.86227	-7.41645e-05	3.92541	0.00149655	3.88938	0.000639474
		11.5402	98187.5	3.86636	-7.51549e-05	3.9295	0.00150455	3.89377	0.000643955
		11.5607	94963	3.87046	-8.4797e-05	3.9336	0.00151252	3.89815	0.000649002
		11.5852	94788	3.87455	-0.000104277	3.93769	0.00152045	3.90254	0.000650776
		11.6098	94144.8	3.87864	-0.000129169	3.94179	0.00152833	3.90692	0.000649098
		11.6139	92651.2	3.88274	-0.000152734	3.94588	0.00153615	3.91131	0.000647419
		11.6262	89420.7	3.88683	-0.000171325	3.94998	0.0015439	3.9157	0.00065417
		11.6344	86409.8	3.89093	-0.000186437	3.95407	0.00155155	3.92008	0.000667827
		11.6385	85100.7	3.89502	-0.000202453	3.95817	0.0015591	3.92447	0.000664838
		11.6508	82790.6	3.89912	-0.000223582	3.96226	0.00156653	3.92886	0.000661849
		11.663	80084.4	3.90321	-0.000251674	3.96636	0.00157383	3.93324	0.000654805
		11.6876	77096.7	3.90731	-0.000284972	3.97045	0.00158099	3.93762	0.000659074
		11.7081	73712.6	3.9114	-0.000318495	3.97455	0.001588	3.94201	0.000673789
		11.7122	73111.6	3.9155	-0.000346721	3.97864	0.00159485	3.9464	0.000684115
		11.7245	70806.1	3.91959	-0.000366974	3.98274	0.00160156	3.95078	0.000687277
		11.7367	69175	3.92369	-0.000380715	3.98683	0.00160813	3.95517	0.000686464
		11.7408	68228.7	3.92778	-0.0003917	3.99093	0.00161456	3.95956	0.00068565
		11.7613	68027.2	3.93188	-0.000402314	3.99502	0.00162087	3.96394	0.000674838
		11.7654	68475.2	3.93597	-0.000411319	3.99911	0.00162708	3.96832	0.000682057
		11.7818	72723.4	3.94007	-0.000415736	4.00321	0.00163319	3.97272	0.000702093
		11.7859	74262.6	3.94416	-0.000415001	4.0073	0.00163923	3.9771	0.000701632
		11.7982	77594.5	3.94826	-0.000412866	4.0114	0.00164522	3.98148	0.000701171
		11.8064	81123.9	3.95235	-0.000416174	4.01549	0.00165117	3.98587	0.000695219
		11.8105	83135.8	3.95645	-0.000431445	4.01959	0.0016571	3.99026	0.000697826
		11.8145	84315.9	3.96054	-0.000459217	4.02368	0.00166301	3.99464	0.000708455
		11.835	85391	3.96464	-0.000490602	4.02778	0.00166893	3.99903	0.000709434
		11.8473	82983.8	3.96873	-0.000512427	4.03187	0.00167485	4.00342	0.00072162
		11.8596	82176.9	3.97283	-0.000517165	4.03597	0.00168079	4.0078	0.000721535
		11.8842	80130.5	3.97692	-0.000506763	4.04006	0.00168675	4.01219	0.000720061
		11.8883	79468.6	3.98102	-0.000488024	4.04416	0.00169273	4.01657	0.000718588
		11.9046	76689	3.98511	-0.00046719	4.04825	0.00169873	4.02096	0.000728094
		11.9128	76153.4	3.98921	-0.000448281	4.05235	0.00170477	4.02535	0.000749977
		11.9374	75880.9	3.9933	-0.000433332	4.05644	0.00171083	4.02973	0.000764176
		11.962	73926.6	3.9974	-0.000422551	4.06054	0.00171692	4.03412	0.00076404
		11.9865	73364.9	4.00149	-0.00041468	4.06463	0.00172305	4.03851	0.000763904
		12.0111	70241.7	4.00559	-0.000408046	4.06873	0.00172921	4.04289	0.000770859
		12.0193	67749.1	4.00968	-0.000401622	4.07282	0.0017354	4.04727	0.000783347
		12.0275	65568	4.01378	-0.000395567	4.07692	0.00174164	4.05166	0.000787799
		12.0357	63273.5	4.01787	-0.000391229	4.08101	0.00174791	4.05605	0.00079874
		12.0398	62767.6	4.02197	-0.000390638	4.08511	0.00175422	4.06043	0.000799768
		12.0602	60324.1	4.02606	-0.000395633	4.0892	0.00176058	4.06482	0.000798692
		12.0848	59731.3	4.03016	-0.000406636	4.0933	0.00176698	4.06921	0.000797616
		12.093	60875.5	4.03425	-0.000422259	4.09739	0.00177343	4.07359	0.000795305
		12.1094	62475.6	4.03835	-0.000440095	4.10149	0.00177992	4.07797	0.000804247
		12.1339	63049	4.04244	-0.000457828	4.10558	0.00178648	4.08237	0.00080197
		12.138	63499.3	4.04654	-0.000473641	4.10968	0.00179309	4.08675	0.000799693
		12.1585	65724.4	4.05063	-0.000485939	4.11377	0.00179975	4.09113	0.000793206
		12.1626	65553.6	4.05473	-0.000493378	4.11787	0.00180649	4.09552	0.00078853
		12.1872	65064.8	4.05882	-0.000496162	4.12196	0.00181328	4.09991	0.000787744
		12.2118	64196	4.06292	-0.000497306	4.12606	0.00182013	4.10429	0.000791368
		12.224	62995	4.06701	-0.00050159	4.13015	0.00182704	4.10868	0.000789855
		12.2363	62827.3	4.0711	-0.000511965	4.13425	0.001834	4.11307	0.000788343
		12.2404	63116.1	4.0752	-0.000526008	4.13834	0.001841	4.11745	0.000783181
		12.2609	65863.5	4.07929	-0.000537093	4.14244	0.00184801	4.12184	0.000776001
		12.2855	68087.3	4.08339	-0.000540551	4.14653	0.00185503	4.12622	0.000784215
		12.2896	68583.3	4.08748	-0.000537507	4.15063	0.00186202	4.13061	0.000808319
		12.31	68976.1	4.09158	-0.000532394	4.15472	0.00186898	4.135	0.000829716
		12.3264	68308.8	4.09567	-0.000528677	4.15882	0.00187586	4.13938	0.000831636
		12.3346	68228.5	4.09977	-0.000526991	4.16291	0.00188266	4.14377	0.000833555
		12.3592	67726.4	4.10386	-0.000526014	4.16701	0.00188933	4.14816	0.000837016
		12.3837	68041.3	4.10796	-0.000524752	4.1711	0.00189587	4.15254	0.000841084
		12.4083	66854.8	4.11205	-0.000523643	4.1752	0.00190225	4.15692	0.000852048
		12.437	66487.2	4.11615	-0.000522703	4.17929	0.00190847	4.16131	0.00086109
		12.4615	65915.4	4.12024	-0.00051936	4.18339	0.0019145	4.1657	0.000864701
		12.482	65631.3	4.12434	-0.000509849	4.18748	0.00192034	4.17008	0.000862141
		12.4861	65548.3	4.12843	-0.000492935	4.19157	0.00192599	4.17447	0.000859581
		12.5107	65441.3	4.13253	-0.00047094	4.19567	0.00193147	4.17886	0.000868165
		12.5352	64968.9	4.13662	-0.00044719	4.19976	0.00193677	4.18324	0.000881535
		12.5598	64677.1	4.14072	-0.000423791	4.20386	0.00194191	4.18762	0.00088459
		12.5844	64428.8	4.14481	-0.000401738	4.20795	0.0019469	4.19202	0.000884579
		12.609	64263.6	4.14891	-0.000382177	4.21205	0.00195176	4.1964	0.00088411
		12.6335	64215	4.153	-0.000367035	4.21614	0.00195652	4.20078	0.000883641
		12.6581	63873.4	4.1571	-0.000357933	4.22024	0.00196118	4.20517	0.00088977
		12.6827	63669.5	4.16119	-0.00035429	4.22433	0.00196577	4.20956	0.000897725
		12.7113	63678.5	4.16529	-0.000353088	4.22843	0.0019703	4.21394	0.000907774
		12.7359	63688.9	4.16938	-0.000351516	4.23252	0.00197478	4.21833	0.00091087
		12.7605	63701.8	4.17348	-0.00034997	4.23662	0.00197923	4.22272	0.000904017
		12.785	63725.5	4.17757	-0.000352108	4.24071	0.00198364	4.2271	0.000897164
		12.8096	63678.7	4.18167	-0.000361745	4.24481	0.00198804	4.23149	0.000892429
		12.8342	63615.1	4.18576	-0.000378901	4.2489	0.00199243	4.23587	0.000909741
		12.8587	63585.2	4.18986	-0.000398793	4.253	0.0019968	4.24026	0.000912961
		12.8833	63503.1	4.19395	-0.00041557	4.25709	0.00200117	4.24465	0.000913849
		12.9079	63501.9	4.19805	-0.000426636	4.26119	0.00200553	4.24903	0.000906269
		12.9325	63487.2	4.20214	-0.000433463	4.26528	0.00200989	4.25342	0.00089869
		12.9611	63497.7	4.20624	-0.000440127	4.26938	0.00201427	4.25781	0.000901464
		12.9857	63545.3	4.21033	-0.000451357	4.27347	0.00201866	4.26219	0.000901622
		13.0103	63532.3	4.21443	-0.0004692	4.27757	0.00202307	4.26657	0.000900237
		13.0348	63567.1	4.21852	-0.000489417	4.28166	0.0020275	4.27096	0.000898853
		13.0594	63716.7	4.22262	-0.000503327	4.28576	0.00203198	4.27535	0.000891573
		13.084	64132.2	4.22671	-0.000505906	4.28985	0.00203649	4.27973	0.000879282
		13.1085	64461.2	4.23081	-0.000500383	4.29395	0.00204105	4.28412	0.000874412
		13.1331	64556.6	4.2349	-0.000493818	4.29804	0.00204566	4.28851	0.000882459
		13.1577	64458.1	4.239	-0.000490622	4.30214	0.0020503	4.29289	0.000879935
		13.1822	64164.7	4.24309	-0.000491084	4.30623	0.00205499	4.29727	0.00087741
		13.2068	63647.5	4.24719	-0.000493472	4.31033	0.0020597	4.30167	0.000871508
		13.2273	62984	4.25128	-0.000494523	4.31442	0.00206443	4.30605	0.000866952
		13.2355	62681.1	4.25537	-0.00048824	4.31852	0.00206916	4.31043	0.000872179
		13.26	61664.7	4.25947	-0.000467821	4.32261	0.00207388	4.31482	0.000876999
		13.2846	60679.9	4.26356	-0.000431328	4.32671	0.00207855	4.31921	0.000899711
		13.2887	60482.1	4.26766	-0.000384169	4.3308	0.00208317	4.32359	0.000910705
		13.3092	59450.3	4.27175	-0.000335398	4.3349	0.00208771	4.32798	0.000910754
		13.3338	58239.6	4.27585	-0.000292589	4.33899	0.00209215	4.33237	0.000910804
		13.3378	58009.2	4.27994	-0.00025951	4.34309	0.00209646	4.33675	0.000921514
		13.3583	56870.3	4.28404	-0.000236841	4.34718	0.00210063	4.34114	0.00093851
		13.3788	55741.6	4.28813	-0.000224136	4.35128	0.00210464	4.34552	0.000945113
		13.3829	55611.2	4.29223	-0.000220473	4.35537	0.00210847	4.34991	0.000958712
		13.4075	55133.8	4.29632	-0.000223449	4.35947	0.00211212	4.3543	0.000964834
		13.432	54635.2	4.30042	-0.000229407	4.36356	0.00211559	4.35868	0.000965945
		13.4566	54431	4.30451	-0.000235235	4.36766	0.00211885	4.36307	0.000967056
		13.4812	54548.9	4.30861	-0.000239246	4.37175	0.00212193	4.36746	0.00097241
		13.5098	53653.8	4.3127	-0.000240784	4.37584	0.00212481	4.37184	0.000999358
		13.5344	53129.7	4.3168	-0.000240331	4.37994	0.00212751	4.37622	0.000997878
		13.559	52486.8	4.32089	-0.000239811	4.38403	0.00213003	4.38061	0.000996399
		13.5835	52337.1	4.32499	-0.000241783	4.38813	0.00213238	4.385	0.000991855
		13.6081	53362.2	4.32908	-0.000248273	4.39222	0.00213457	4.38938	0.000999744
		13.6163	53879.7	4.33318	-0.000260242	4.39632	0.00213661	4.39377	0.0010056
		13.6327	54175.5	4.33727	-0.000276884	4.40041	0.00213851	4.39816	0.00100645
		13.6572	54936.6	4.34137	-0.000294726	4.40451	0.00214029	4.40254	0.00100538
		13.6818	55609.1	4.34546	-0.000308476	4.4086	0.00214194	4.40692	0.00100431
		13.7064	54020.8	4.34956	-0.000313838	4.4127	0.00214348	4.41132	0.000988752
		13.731	53896	4.35365	-0.000309547	4.41679	0.00214491	4.4157	0.000980958
		13.7555	54437.3	4.35775	-0.000296819	4.42089	0.00214623	4.42008	0.000983328
		13.776	53455.4	4.36184	-0.000277872	4.42498	0.00214746	4.42447	0.000999237
		13.7842	52949.2	4.36594	-0.000255426	4.42908	0.0021486	4.42886	0.000998335
		13.8088	52367.6	4.37003	-0.000233013	4.43317	0.00214965	4.43324	0.000997432
		13.8333	52568.9	4.37413	-0.000214713	4.43727	0.0021506	4.43763	0.000991736
		13.8579	53777.5	4.37822	-0.000203523	4.44136	0.00215148	4.44202	0.000994868
		13.8825	55524.2	4.38232	-0.000199423	4.44546	0.00215227	4.4464	0.000997359
		13.8866	56552.3	4.38641	-0.000199923	4.44955	0.00215298	4.45079	0.00099985
		13.8948	58710.5	4.39051	-0.000202821	4.45365	0.00215363	4.45517	0.000998931
		13.907	60621.7	4.3946	-0.000206454	4.45774	0.0021542	4.45956	0.000998012
		13.9152	60291.4	4.3987	-0.000207259	4.46184	0.00215471	4.46395	0.000992104
		13.9316	58408.8	4.40279	-0.000199546	4.46593	0.00215514	4.46833	0.000983478
		13.9357	57852.2	4.40689	-0.000179158	4.47003	0.00215552	4.47272	0.000989079
		13.9562	55856.5	4.41098	-0.000146965	4.47412	0.00215582	4.47711	0.00100292
		13.9807	54765.3	4.41508	-0.000108762	4.47822	0.00215605	4.48149	0.00100216
		14.0053	53732.8	4.41917	-7.27024e-05	4.48231	0.0021562	4.48587	0.0010014
		14.0094	53511.9	4.42327	-4.62671e-05	4.48641	0.00215625	4.49026	0.000993341
		14.0299	51304	4.42736	-3.37558e-05	4.4905	0.00215619	4.49465	0.000992822
		14.0422	49470.8	4.43146	-3.47497e-05	4.4946	0.002156	4.49903	0.000989081
		14.0545	46916.9	4.43555	-4.49395e-05	4.49869	0.00215567	4.50342	0.000985341
		14.0585	46180.2	4.43965	-5.96521e-05	4.50279	0.00215518	4.50781	0.000987063
		14.0626	45475.4	4.44374	-7.704e-05	4.50688	0.00215449	4.51219	0.000985505
		14.079	43597.4	4.44783	-9.80799e-05	4.51098	0.00215359	4.51657	0.000983947
		14.0831	43337.1	4.45193	-0.000124178	4.51507	0.00215246	4.52097	0.000972427
		14.1077	41689.6	4.45602	-0.00015468	4.51917	0.00215108	4.52535	0.000973586
		14.1282	40428.7	4.46012	-0.000186458	4.52326	0.00214943	4.52973	0.000983785
		14.1323	40135.6	4.46421	-0.000216152	4.52736	0.00214749	4.53412	0.000980321
		14.1486	38694.3	4.46831	-0.000242296	4.53145	0.00214526	4.53851	0.000976858
		14.1568	37578.8	4.4724	-0.000263873	4.53555	0.00214273	4.54289	0.000966777
		14.1609	37099.1	4.4765	-0.000278502	4.53964	0.00213989	4.54728	0.000952659
		14.1814	36780.5	4.48059	-0.000284695	4.54374	0.00213673	4.55167	0.000956516
		14.206	36429	4.48469	-0.000284894	4.54783	0.00213327	4.55605	0.00096305
		14.2142	35771.4	4.48878	-0.000283614	4.55193	0.00212949	4.56044	0.000963142
		14.2305	34526.7	4.49288	-0.00028337	4.55602	0.00212542	4.56482	0.000961629
		14.2346	34129.5	4.49697	-0.000283629	4.56012	0.00212106	4.56921	0.000960116
		14.2551	33101.8	4.50107	-0.000283286	4.56421	0.00211642	4.5736	0.000948946
		14.2797	31865.7	4.50516	-0.000282987	4.5683	0.00211152	4.57798	0.000948988
		14.2961	33259.6	4.50926	-0.000284555	4.5724	0.00210639	4.58237	0.000956564
		14.3042	34071.7	4.51335	-0.000288182	4.57649	0.00210103	4.58676	0.000959763
		14.3124	34642.4	4.51745	-0.000290606	4.58059	0.00209549	4.59114	0.000958873
		14.3288	36184	4.52154	-0.000286864	4.58468	0.00208977	4.59552	0.000957983
		14.3329	36419.2	4.52564	-0.000274299	4.58878	0.00208391	4.59991	0.000951005
		14.3493	35758.4	4.52973	-0.000254624	4.59287	0.00207792	4.6043	0.000954374
		14.3575	35365.2	4.53383	-0.000232251	4.59697	0.00207183	4.60868	0.000955226
		14.382	34434.7	4.53792	-0.000211663	4.60106	0.00206567	4.61307	0.000954815
		14.4066	34266.3	4.54202	-0.000196128	4.60516	0.00205943	4.61746	0.000954404
		14.4107	34569.2	4.54611	-0.00018715	4.60925	0.00205315	4.62184	0.000949644
		14.4312	34605.4	4.55021	-0.000183708	4.61335	0.00204684	4.62622	0.000933404
		14.4435	34423.3	4.5543	-0.000182217	4.61744	0.0020405	4.63062	0.000925321
		14.4517	34531.1	4.5584	-0.000178565	4.62154	0.00203414	4.635	0.000925235
		14.4558	34677.7	4.56249	-0.000171039	4.62563	0.00202777	4.63938	0.000920919
		14.4721	34248.6	4.56659	-0.00016118	4.62973	0.00202139	4.64377	0.000916603
		14.4803	33707.1	4.57068	-0.000152195	4.63382	0.00201501	4.64816	0.000903452
		14.4926	32932.3	4.57478	-0.000147069	4.63792	0.00200862	4.65254	0.000903019
		14.5049	31525.2	4.57887	-0.000147561	4.64201	0.00200222	4.65693	0.000902586
		14.5295	31473.7	4.58297	-0.000154173	4.64611	0.00199581	4.66132	0.000898283
		14.554	31517.9	4.58706	-0.000166823	4.6502	0.00198939	4.6657	0.000898981
		14.5622	32015.3	4.59116	-0.000184859	4.6543	0.00198293	4.67009	0.00089853
		14.5827	32824.4	4.59525	-0.000206208	4.65839	0.00197644	4.67447	0.000898079
		14.6073	32676.3	4.59935	-0.000227427	4.66249	0.00196989	4.67886	0.000892775
		14.6155	33267.1	4.60344	-0.000245334	4.66658	0.00196328	4.68325	0.000887016
		14.6318	33419.8	4.60754	-0.000258594	4.67068	0.00195658	4.68763	0.000892622
		14.6441	33110.7	4.61163	-0.000267877	4.67477	0.00194977	4.69202	0.000893532
		14.6564	32450	4.61573	-0.000274602	4.67887	0.00194284	4.69641	0.000891486
		14.6687	31524.1	4.61982	-0.000278988	4.68296	0.00193577	4.70079	0.000889441
		14.681	30525.1	4.62392	-0.000278564	4.68706	0.00192853	4.70517	0.00088499
		14.7014	29063.2	4.62801	-0.000269141	4.69115	0.00192111	4.70956	0.000883106
		14.7055	28581.5	4.63211	-0.000248512	4.69525	0.00191349	4.71395	0.000882576
		14.7096	27978.8	4.6362	-0.000218923	4.69934	0.00190566	4.71833	0.000887636
		14.7178	26829.9	4.64029	-0.000185131	4.70344	0.00189761	4.72272	0.000888552
		14.726	25877.8	4.64439	-0.00015102	4.70753	0.00188933	4.72711	0.00088085
		14.7301	25532.4	4.64848	-0.000118535	4.71163	0.00188081	4.73149	0.000873148
		14.7547	25999.5	4.65258	-8.89423e-05	4.71572	0.00187205	4.73587	0.000877916
		14.7588	26226.6	4.65667	-6.40003e-05	4.71982	0.00186306	4.74027	0.000881101
		14.7711	25960.4	4.66077	-4.5662e-05	4.72391	0.00185384	4.74465	0.000882523
		14.7792	25812.5	4.66486	-3.49403e-05	4.72801	0.0018444	4.74903	0.000868046
		14.8038	25562.7	4.66896	-3.08302e-05	4.7321	0.00183474	4.75342	0.000853569
		14.8284	25867.1	4.67305	-2.96464e-05	4.7362	0.0018249	4.75781	0.000832568
		14.8571	25317	4.67715	-2.58236e-05	4.74029	0.00181488	4.76219	0.000828714
		14.8734	24894.4	4.68124	-1.49463e-05	4.74439	0.00180471	4.76658	0.000818838
		14.8816	24817.7	4.68534	3.92567e-06	4.74848	0.0017944	4.77097	0.000815261
		14.9021	23808.7	4.68943	2.98861e-05	4.75258	0.00178398	4.77535	0.000808572
		14.9062	23362.5	4.69353	6.29695e-05	4.75667	0.00177346	4.77974	0.000801882
		14.9103	22971.6	4.69762	0.000103264	4.76076	0.00176288	4.78412	0.000778156
		14.9308	22358	4.70172	0.00014753	4.76486	0.00175226	4.78851	0.000769298
		14.9389	21822.3	4.70581	0.000188733	4.76895	0.0017416	4.7929	0.000769224
		14.9471	20902.5	4.70991	0.000220085	4.77305	0.00173095	4.79728	0.000763237
		14.9553	20171	4.714	0.00023944	4.77714	0.0017203	4.80167	0.000757249
		14.9799	19846.1	4.7181	0.000249782	4.78124	0.00170968	4.80606	0.000743385
		15.0004	20584.6	4.72219	0.000255927	4.78533	0.00169909	4.81044	0.000727555
		15.0045	20770	4.72629	0.000261123	4.78943	0.00168854	4.81482	0.00073009
		15.029	21257.5	4.73038	0.000266189	4.79352	0.00167803	4.81921	0.00074101
		15.0536	20762.2	4.73448	0.000270303	4.79762	0.00166757	4.8236	0.00073961
		15.0659	20378	4.73857	0.000271831	4.80171	0.00165713	4.82798	0.00073821
		15.0782	20305.9	4.74267	0.000269285	4.80581	0.00164672	4.83237	0.000733659
		15.1027	20453.7	4.74676	0.000262681	4.8099	0.00163631	4.83676	0.000720306
		15.1068	20403.6	4.75086	0.000253818	4.814	0.00162588	4.84114	0.000711603
		15.1314	19459.5	4.75495	0.000244846	4.81809	0.00161542	4.84552	0.000708727
		15.1437	18773.3	4.75905	0.000237105	4.82219	0.00160491	4.84992	0.000708214
		15.156	18093.8	4.76314	0.000231552	4.82628	0.00159431	4.8543	0.000707701
		15.1724	17340.9	4.76724	0.00023052	4.83038	0.00158361	4.85868	0.000697394
		15.1805	17254.1	4.77133	0.000238391	4.83447	0.0015728	4.86307	0.000674258
		15.2051	17231.9	4.77543	0.000258883	4.83857	0.00156185	4.86746	0.000680741
		15.2133	17419.4	4.77952	0.00029107	4.84266	0.00155075	4.87184	0.000684853
		15.2297	18019.3	4.78362	0.000329353	4.84676	0.00153949	4.87623	0.000683224
		15.2543	17932.8	4.78771	0.000367439	4.85085	0.00152807	4.88062	0.000681595
		15.2584	18200.6	4.79181	0.000402025	4.85495	0.00151649	4.885	0.000677885
		15.2706	18978.2	4.7959	0.000433312	4.85904	0.00150476	4.88939	0.000661557
		15.2788	19040.8	4.8	0.000462069	4.86314	0.00149287	4.89377	0.000651915
		15.2952	18771.1	4.80409	0.000486291	4.86723	0.00148085	4.89816	0.00065121
		15.3034	18541.2	4.80819	0.000501199	4.87133	0.00146871	4.90255	0.000653987
		15.3198	18012.9	4.81228	0.00050239	4.87542	0.00145646	4.90693	0.000653846
		15.328	17896.7	4.81638	0.000488905	4.87952	0.00144412	4.91132	0.000648508
		15.3525	17344.9	4.82047	0.000464103	4.88361	0.00143171	4.91571	0.00064317
		15.3648	17523.7	4.82457	0.000433822	4.88771	0.00141925	4.92009	0.000641504
		15.3771	17888.5	4.82866	0.000402801	4.8918	0.00140675	4.92447	0.000640509
		15.3935	18126.2	4.83275	0.000372148	4.8959	0.00139423	4.92886	0.000640048
		15.4058	17995.5	4.83685	0.000340438	4.89999	0.0013817	4.93325	0.000639587
		15.4221	18188.2	4.84094	0.000307072	4.90409	0.00136918	4.93763	0.000627488
		15.4303	19075.2	4.84504	0.000273928	4.90818	0.00135669	4.94202	0.000616539
		15.4385	19689.3	4.84913	0.000243929	4.91228	0.00134423	4.94641	0.000607282
		15.4467	19588	4.85323	0.00021875	4.91637	0.00133182	4.95079	0.000596356
		15.4549	19200.2	4.85732	0.000197904	4.92047	0.00131947	4.95517	0.000599433
		15.4631	18836.9	4.86142	0.000178795	4.92456	0.00130719	4.95957	0.000600279
		15.4795	17680.2	4.86551	0.000157236	4.92866	0.00129499	4.96395	0.000585642
		15.4836	17034.6	4.86961	0.000129328	4.93275	0.00128287	4.96833	0.000571005
		15.4877	16454.3	4.8737	9.53244e-05	4.93685	0.00127084	4.97272	0.000548331
		15.4918	15966	4.8778	6.27001e-05	4.94094	0.00125891	4.97711	0.000547733
		15.4999	14978.8	4.88189	4.36039e-05	4.94504	0.00124708	4.98149	0.000539681
		15.504	14508.9	4.88599	4.63355e-05	4.94913	0.00123535	4.98588	0.000531628
		15.5081	14023.7	4.89008	6.81271e-05	4.95322	0.00122372	4.99027	0.000505901
		15.5122	13434.5	4.89418	9.63122e-05	4.95732	0.00121219	4.99465	0.000488589
		15.5163	12792.2	4.89827	0.000116546	4.96141	0.00120074	4.99904	0.000476013
		15.5204	12184.9	4.90237	0.000120364	4.96551	0.00118939	5.00342	0.000459581
		15.5245	11642.3	4.90646	0.000106868	4.9696	0.00117811	5.00781	0.000452856
		15.5286	11231.8	4.91056	8.06709e-05	4.9737	0.0011669	5.0122	0.000447464
		15.5327	11014.9	4.91465	5.04381e-05	4.97779	0.00115574	5.01658	0.000442073
		15.5532	10625.6	4.91875	2.67273e-05	4.98189	0.00114464	5.02097	0.000413744
		15.5614	10099.4	4.92284	1.63243e-05	4.98598	0.00113356	5.02536	0.000398205
		15.5778	10407.1	4.92694	1.85955e-05	4.99008	0.00112252	5.02974	0.0003998
		15.5859	11033.4	4.93103	2.82575e-05	4.99417	0.00111148	5.03412	0.000413026
		15.59	11228.5	4.93513	4.00378e-05	4.99827	0.00110045	5.03851	0.000409288
		15.5982	11718.7	4.93922	5.07705e-05	5.00236	0.00108941	5.0429	0.000405549
		15.6023	12072.5	4.94332	5.93695e-05	5.00646	0.00107836	5.04728	0.000398132
		15.6064	12403.4	4.94741	6.62192e-05	5.01055	0.00106729	5.05167	0.000397802
		15.6105	12627.5	4.95151	7.18318e-05	5.01465	0.0010562	5.05606	0.000406124
		15.6228	12570.3	4.9556	7.55304e-05	5.01874	0.00104509	5.06044	0.000412794
		15.6269	12473.3	4.9597	7.56976e-05	5.02284	0.00103396	5.06482	0.000417052
		15.6392	12714.9	4.96379	7.10623e-05	5.02693	0.0010228	5.06922	0.000417251
		15.6515	12937.6	4.96789	6.13728e-05	5.03103	0.00101163	5.0736	0.000414057
		15.6637	12523.4	4.97198	4.75018e-05	5.03512	0.00100045	5.07798	0.000410862
		15.6801	12485	4.97608	3.19127e-05	5.03922	0.000989246	5.08237	0.000419624
		15.6965	11993.8	4.98017	1.86218e-05	5.04331	0.000978035	5.08676	0.000426214
		15.7047	12391.7	4.98427	1.1294e-05	5.04741	0.000966815	5.09114	0.000426832
		15.7088	12741.9	4.98836	1.08554e-05	5.0515	0.000955588	5.09553	0.000420908
		15.7252	13244.7	4.99246	1.49536e-05	5.0556	0.000944353	5.09992	0.000414983
		15.7293	13840.4	4.99655	1.92323e-05	5.05969	0.000933112	5.1043	0.000408403
		15.7334	14568.6	5.00065	1.93459e-05	5.06379	0.000921864	5.10869	0.000400198
		15.7375	15207.8	5.00474	1.3859e-05	5.06788	0.00091061	5.11307	0.000399449
		15.7415	15821.5	5.00884	6.68763e-06	5.07198	0.000899352	5.11746	0.000394187
		15.7456	16392.8	5.01293	5.36635e-06	5.07607	0.000888094	5.12185	0.000388925
		15.7497	16851.7	5.01702	1.47067e-05	5.08017	0.00087684	5.12623	0.000360911
		15.7538	17208	5.02112	3.30567e-05	5.08426	0.000865599	5.13062	0.000335528
		15.7579	17775.7	5.02521	5.52748e-05	5.08836	0.000854379	5.13501	0.000333027
		15.7661	17219.3	5.02931	7.72621e-05	5.09245	0.000843192	5.13939	0.000328916
		15.7702	16493	5.0334	9.73495e-05	5.09655	0.00083205	5.14377	0.000322092
		15.7743	15766.5	5.0375	0.00011495	5.10064	0.000820967	5.14816	0.000310792
		15.7784	15023.2	5.04159	0.000129291	5.10474	0.000809957	5.15255	0.00028912
		15.7825	14489.6	5.04569	0.000140184	5.10883	0.000799036	5.15693	0.000273575
		15.7907	14217.3	5.04978	0.000150172	5.11293	0.000788221	5.16132	0.000265807
		15.7948	14353.5	5.05388	0.000164617	5.11702	0.000777527	5.16571	0.000263864
		15.803	14729.9	5.05797	0.000187609	5.12112	0.000766967	5.17009	0.000262015
		15.8071	14924.2	5.06207	0.00021735	5.12521	0.000756557	5.17447	0.000260165
		15.8153	15932.9	5.06616	0.000246573	5.12931	0.000746308	5.17887	0.000246224
		15.8194	16503	5.07026	0.000267245	5.1334	0.000736231	5.18325	0.000230292
		15.8234	16765.4	5.07435	0.000275184	5.13749	0.000726335	5.18763	0.000224724
		15.8275	16840.1	5.07845	0.000271978	5.14159	0.000716624	5.19202	0.000229398
		15.8439	16454.9	5.08254	0.000263281	5.14568	0.000707101	5.19641	0.000224601
		15.848	15752.4	5.08664	0.000255271	5.14978	0.000697767	5.20079	0.000219804
		15.8521	14905.6	5.09073	0.000252956	5.15387	0.000688618	5.20518	0.000207864
		15.8562	14013.3	5.09483	0.000260146	5.15797	0.000679649	5.20957	0.00019621
		15.8603	13291.8	5.09892	0.000278344	5.16206	0.000670854	5.21395	0.000193435
		15.8644	12931.3	5.10302	0.000305182	5.16616	0.000662221	5.21834	0.000194224
		15.8767	12537.6	5.10711	0.000335247	5.17025	0.000653737	5.22272	0.000191846
		15.889	12997.1	5.11121	0.00036279	5.17435	0.00064539	5.22711	0.000189467
		15.8931	14328	5.1153	0.000383747	5.17844	0.000637164	5.2315	0.0001834
		15.8972	16442.7	5.1194	0.000396052	5.18254	0.000629043	5.23588	0.000172836
		15.9012	19182.1	5.12349	0.000398959	5.18663	0.000621011	5.24027	0.000166216
		15.9053	22130.4	5.12759	0.0003922	5.19073	0.000613051	5.24466	0.000171105
		15.9094	24698.3	5.13168	0.000375749	5.19482	0.000605146	5.24904	0.000173302
		15.9135	26491.3	5.13578	0.000350178	5.19892	0.000597278	5.25342	0.000164341
		15.9176	27951.3	5.13987	0.000316856	5.20301	0.000589432	5.25781	0.00015538
		15.9217	29639.2	5.14397	0.000277912	5.20711	0.00058159	5.2622	0.000150789
		15.9258	31503.9	5.14806	0.000236122	5.2112	0.000573736	5.26658	0.000150757
		15.9299	33384.9	5.15216	0.00019385	5.2153	0.000565857	5.27097	0.000150724
		15.9422	32904.2	5.15625	0.000151286	5.21939	0.000557937	5.27536	0.000153783
		15.9463	31143	5.16035	0.000106644	5.22349	0.000549964	5.27974	0.000153604
		15.9504	29006.8	5.16444	5.91572e-05	5.22758	0.000541928	5.28412	0.000148505
		15.9545	26603.7	5.16854	1.11133e-05	5.23168	0.000533822	5.28852	0.000143406
		15.9586	24215.5	5.17263	-3.40741e-05	5.23577	0.00052564	5.2929	0.00014021
		15.9627	22085.1	5.17673	-7.49611e-05	5.23987	0.000517383	5.29728	0.000143954
		15.9668	20330	5.18082	-0.000111683	5.24396	0.000509053	5.30167	0.000143585
		15.9709	19033.6	5.18492	-0.000143551	5.24806	0.000500659	5.30606	0.000143217
		15.975	18236.7	5.18901	-0.000169046	5.25215	0.000492211	5.31044	0.000121219
		15.9791	18065.7	5.19311	-0.000188023	5.25625	0.000483728	5.31483	0.000107315
		15.9831	18485.1	5.1972	-0.000202808	5.26034	0.000475231	5.31922	0.000107201
		15.9872	19426.6	5.2013	-0.000217216	5.26444	0.000466744	5.3236	0.000106825
		15.9913	21104.5	5.20539	-0.000234896	5.26853	0.000458294	5.32799	0.000106449
		15.9954	23152.3	5.20948	-0.000257924	5.27263	0.000449909	5.33237	0.000101528
		15.9995	25326.8	5.21358	-0.000285605	5.27672	0.000441617	5.33676	9.66069e-05
		16.0036	26432.2	5.21767	-0.000314736	5.28082	0.000433445	5.34115	8.24243e-05
		16.0159	25963.1	5.22177	-0.000341817	5.28491	0.000425419	5.34553	6.45871e-05
		16.0241	24804.4	5.22586	-0.000364886	5.28901	0.000417558	5.34992	6.04388e-05
		16.0282	24224.8	5.22996	-0.000383138	5.2931	0.000409879	5.35431	6.49187e-05
		16.0323	23668.1	5.23405	-0.000395391	5.2972	0.000402394	5.35869	6.22428e-05
		16.0364	23005.4	5.23815	-0.000399503	5.30129	0.000395109	5.36307	5.9567e-05
		16.0446	21328	5.24224	-0.000393534	5.30539	0.000388024	5.36746	4.11408e-05
		16.0487	20078.6	5.24634	-0.000378385	5.30948	0.000381138	5.37185	4.48649e-05
		16.0528	18649.3	5.25043	-0.000359016	5.31358	0.000374442	5.37623	4.93517e-05
		16.0569	17473.4	5.25453	-0.000341761	5.31767	0.000367927	5.38062	4.91999e-05
		16.0609	16781.5	5.25862	-0.000330702	5.32177	0.00036158	5.38501	4.67797e-05
		16.0691	18400.7	5.26272	-0.000326824	5.32586	0.00035539	5.38939	4.436e-05
		16.0732	20438.5	5.26681	-0.000328128	5.32995	0.000349343	5.39377	3.06142e-05
		16.0773	22554.5	5.27091	-0.000328543	5.33405	0.000343429	5.39817	1.80422e-05
		16.0814	24445.6	5.275	-0.000319087	5.33814	0.000337637	5.40255	2.9023e-05
		16.0855	25288.6	5.2791	-0.000293374	5.34224	0.000331958	5.40693	2.71231e-05
		16.0896	24921.4	5.28319	-0.00025172	5.34633	0.000326385	5.41132	2.52228e-05
		16.0978	25182.1	5.28729	-0.000199922	5.35043	0.00032091	5.41571	1.78566e-05
		16.1019	26982.8	5.29138	-0.000146031	5.35452	0.00031553	5.42009	-5.86884e-06
		16.106	29828.9	5.29548	-9.84315e-05	5.35862	0.000310238	5.42448	-5.97735e-06
		16.1101	32648.3	5.29957	-6.37345e-05	5.36271	0.000305029	5.42887	-1.37691e-06
		16.1142	34266.5	5.30367	-4.29621e-05	5.36681	0.000299898	5.43325	-7.61736e-07
		16.1265	32075.8	5.30776	-3.03839e-05	5.3709	0.000294839	5.43764	-1.81869e-06
		16.1306	31268.6	5.31186	-1.87248e-05	5.375	0.000289843	5.44202	-2.87513e-06
		16.1347	29823.2	5.31595	-4.58571e-06	5.37909	0.000284901	5.44641	-1.25752e-05
		16.1388	28648.3	5.32005	1.2074e-05	5.38319	0.000280003	5.4508	-1.72074e-05
		16.1428	27553.9	5.32414	3.10985e-05	5.38728	0.000275139	5.45518	-4.03331e-06
		16.1469	26626.6	5.32824	5.24675e-05	5.39138	0.000270299	5.45957	-2.82003e-06
		16.151	26338.7	5.33233	7.39053e-05	5.39547	0.000265472	5.46396	-3.70355e-06
		16.1592	28277.1	5.33643	9.00991e-05	5.39957	0.000260649	5.46834	-4.58657e-06
		16.1633	29641.1	5.34052	9.58339e-05	5.40366	0.000255825	5.47272	-1.45039e-05
		16.1674	30657.1	5.34462	9.09468e-05	5.40776	0.000250995	5.47711	-1.60541e-05
		16.1756	32488.5	5.34871	8.32694e-05	5.41185	0.000246158	5.4815	-1.65832e-05
		16.1797	33221.6	5.35281	8.5131e-05	5.41595	0.000241316	5.48588	-1.66074e-05
		16.1879	32904.1	5.3569	0.000103272	5.42004	0.000236474	5.49027	-1.85875e-05
		16.2043	32899.5	5.361	0.00013248	5.42414	0.000231638	5.49466	-2.0568e-05
		16.2084	33397.7	5.36509	0.000160372	5.42823	0.000226818	5.49904	-3.47525e-05
		16.2166	34880	5.36919	0.00017655	5.43233	0.000222023	5.50342	-3.07997e-05
		16.2247	34100	5.37328	0.000177306	5.43642	0.000217266	5.50782	-2.825e-05
		16.2288	34093.5	5.37738	0.000164856	5.44052	0.000212555	5.5122	-1.46838e-05
		16.237	34711.7	5.38147	0.000144003	5.44461	0.000207902	5.51658	-1.53735e-05
		16.2452	34150.1	5.38557	0.000119108	5.44871	0.000203315	5.52097	-1.60638e-05
		16.2493	32772	5.38966	9.28608e-05	5.4528	0.0001988	5.52536	-2.13427e-05
		16.2534	30992.5	5.39376	6.65222e-05	5.4569	0.000194361	5.52974	-1.7883e-05
		16.2575	29170.5	5.39785	4.05522e-05	5.46099	0.000190003	5.53413	-8.87392e-06
		16.2616	28058.9	5.40194	1.50263e-05	5.46509	0.000185725	5.53852	-9.66002e-06
		16.2698	29202.1	5.40604	-9.72667e-06	5.46918	0.000181527	5.5429	-1.04461e-05
		16.2739	30387	5.41013	-3.21706e-05	5.47328	0.000177409	5.54729	-1.51927e-05
		16.278	31247.9	5.41423	-4.97009e-05	5.47737	0.000173367	5.55167	-3.33032e-05
		16.2862	32429.6	5.41832	-6.08385e-05	5.48147	0.000169397	5.55606	-4.25779e-05
		16.2903	34251.7	5.42242	-6.65773e-05	5.48556	0.000165495	5.56045	-3.17573e-05
		16.2944	37248.9	5.42651	-6.87583e-05	5.48966	0.000161658	5.56483	-2.9504e-05
		16.2985	40856.9	5.43061	-6.80872e-05	5.49375	0.000157881	5.56922	-3.00089e-05
		16.3025	43838	5.4347	-6.52061e-05	5.49785	0.000154159	5.57361	-3.05144e-05
		16.3107	41912.7	5.4388	-6.26329e-05	5.50194	0.000150489	5.57799	-5.25834e-05
		16.3148	40174.3	5.44289	-6.35693e-05	5.50604	0.000146866	5.58237	-5.72665e-05
		16.3271	41443.7	5.44699	-6.89959e-05	5.51013	0.000143288	5.58676	-4.71089e-05
		16.3312	46129.9	5.45108	-7.68053e-05	5.51423	0.00013975	5.59115	-4.44059e-05
		16.3353	54924.5	5.45518	-8.34202e-05	5.51832	0.000136248	5.59553	-4.59819e-05
		16.3394	66395.9	5.45927	-8.59435e-05	5.52241	0.00013278	5.59992	-4.7558e-05
		16.3435	79812.4	5.46337	-8.33234e-05	5.52651	0.000129342	5.60431	-5.13105e-05
		16.3476	90597	5.46746	-7.62072e-05	5.5306	0.000125931	5.60869	-5.58418e-05
		16.3517	94875.6	5.47156	-6.60463e-05	5.5347	0.000122542	5.61307	-5.78315e-05
		16.3681	98701.4	5.47565	-5.41131e-05	5.53879	0.000119172	5.61747	-5.05003e-05
		16.3763	99544.4	5.47975	-4.09049e-05	5.54289	0.000115816	5.62185	-4.98416e-05
		16.3804	94101.9	5.48384	-2.61242e-05	5.54698	0.000112469	5.62623	-5.35188e-05
		16.3844	89016.2	5.48794	-8.94177e-06	5.55108	0.000109127	5.63062	-5.71966e-05
		16.3885	84878.1	5.49203	1.14657e-05	5.55517	0.000105784	5.63501	-5.83126e-05
		16.3926	81830.1	5.49613	3.4867e-05	5.55927	0.000102435	5.63939	-4.17643e-05
		16.4008	81082.2	5.50022	5.93937e-05	5.56336	9.90771e-05	5.64378	-3.68274e-05
		16.4049	76352.5	5.50432	8.22686e-05	5.56746	9.57055e-05	5.64817	-3.87072e-05
		16.409	71125.3	5.50841	0.000100639	5.57155	9.23178e-05	5.65255	-4.0587e-05
		16.4131	66972.2	5.51251	0.000111733	5.57565	8.89122e-05	5.65694	-4.71066e-05
		16.4172	63239.8	5.5166	0.000113601	5.57974	8.54875e-05	5.66132	-5.07356e-05
		16.4213	60480	5.5207	0.000106405	5.58384	8.20451e-05	5.66571	-5.10726e-05
		16.4254	59963.8	5.52479	9.2499e-05	5.58793	7.85884e-05	5.6701	-5.14648e-05
		16.4295	61211.7	5.52889	7.5153e-05	5.59203	7.51223e-05	5.67448	-5.18566e-05
		16.4377	64493.2	5.53298	5.82226e-05	5.59612	7.16532e-05	5.67887	-5.31065e-05
		16.45	64519.9	5.53708	4.75449e-05	5.60022	6.81893e-05	5.68326	-7.42443e-05
		16.4541	61974.5	5.54117	4.98532e-05	5.60431	6.47418e-05	5.68764	-7.68332e-05
		16.4582	60047.9	5.54527	6.71907e-05	5.60841	6.13198e-05	5.69202	-7.87259e-05
		16.4663	58099.6	5.54936	9.39649e-05	5.6125	5.79342e-05	5.69641	-7.6486e-05
		16.4745	55457	5.55346	0.000121658	5.6166	5.45962e-05	5.7008	-7.09849e-05
		16.4786	54351.4	5.55755	0.000144832	5.62069	5.1317e-05	5.70518	-6.83896e-05
		16.4868	59994.6	5.56165	0.000161777	5.62479	4.81067e-05	5.70957	-6.75485e-05
		16.4909	78196.6	5.56574	0.00017143	5.62888	4.49739e-05	5.71396	-6.75852e-05
		16.495	132810	5.56984	0.000171622	5.63298	4.19255e-05	5.71834	-6.76213e-05
		16.4991	415591	5.57393	0.000160988	5.63707	3.89663e-05	5.72272	-5.89489e-05
		16.5564	921848	5.57803	0.000142238	5.64117	3.60994e-05	5.72712	-5.56924e-05
		16.5605	366995	5.58212	0.000122199	5.64526	3.33248e-05	5.7315	-5.52148e-05
		16.5646	245264	5.58621	0.000108121	5.64936	3.06396e-05	5.73588	-5.77822e-05
		16.5687	203133	5.59031	0.000104639	5.65345	2.80406e-05	5.74027	-6.03502e-05
		16.5728	187786	5.5944	0.000112702	5.65755	2.55213e-05	5.74466	-5.42594e-05
		16.5769	183554	5.5985	0.00012877	5.66164	2.30737e-05	5.74904	-5.05424e-05
		16.581	197603	5.60259	0.000145311	5.66574	2.06906e-05	5.75343	-5.34522e-05
		16.5851	276171	5.60669	0.000154201	5.66983	1.83641e-05	5.75782	-5.63615e-05
		16.5892	1.07672e+06	5.61078	0.000151202	5.67393	1.60866e-05	5.7622	-6.23918e-05
		16.6015	545841	5.61488	0.000137747	5.67802	1.38513e-05	5.76659	-7.53187e-05
		16.6056	94590.8	5.61897	0.000119058	5.68212	1.16524e-05	5.77097	-7.46928e-05
		16.6097	50029.2	5.62307	0.000101238	5.68621	9.48551e-06	5.77536	-6.6999e-05
		16.6138	40705.5	5.62716	8.83113e-05	5.69031	7.34835e-06	5.77975	-7.05953e-05
		16.6179	36962.6	5.63126	8.00697e-05	5.6944	5.24004e-06	5.78413	-7.41912e-05
		16.6219	35214.8	5.63535	7.25346e-05	5.6985	3.16037e-06	5.78852	-8.30636e-05
		16.626	35563.2	5.63945	6.02328e-05	5.70259	1.11127e-06	5.79291	-8.69296e-05
		16.6301	37319.1	5.64354	3.93822e-05	5.70668	-9.05103e-07	5.79729	-8.75692e-05
		16.6342	42417.9	5.64764	1.13576e-05	5.71078	-2.88652e-06	5.80167	-8.82088e-05
		16.6383	46719.2	5.65173	-1.75662e-05	5.71487	-4.83135e-06	5.80606	-9.2212e-05
		16.6424	50656.9	5.65583	-4.0806e-05	5.71897	-6.74014e-06	5.81045	-9.62157e-05
		16.6465	54898.5	5.65992	-5.4802e-05	5.72306	-8.61561e-06	5.81483	-0.000104111
		16.6506	57681.9	5.66402	-5.9668e-05	5.72716	-1.04638e-05	5.81922	-0.000108925
		16.667	52835	5.66811	-5.90615e-05	5.73125	-1.22934e-05	5.82361	-0.000112106
		16.6711	46601.1	5.67221	-5.86097e-05	5.73535	-1.41159e-05	5.82799	-0.000112675
		16.6752	45800.9	5.6763	-6.24121e-05	5.73944	-1.59466e-05	5.83237	-0.000113428
		16.6793	49143	5.6804	-6.92486e-05	5.74354	-1.78033e-05	5.83677	-0.000114182
		16.6834	55826.3	5.68449	-7.1226e-05	5.74763	-1.97051e-05	5.84115	-0.000121683
		16.6875	71070.1	5.68859	-5.81715e-05	5.75173	-2.16707e-05	5.84553	-0.000125555
		16.6916	77860.6	5.69268	-2.61512e-05	5.75582	-2.37174e-05	5.84992	-0.000116264
		16.6957	81940.3	5.69678	1.78851e-05	5.75992	-2.58591e-05	5.85431	-0.000109177
		16.6998	83335.6	5.70087	5.99049e-05	5.76401	-2.8106e-05	5.85869	-0.000100335
		16.7038	87684.2	5.70497	8.77798e-05	5.76811	-3.04634e-05	5.86308	-0.00010116
		16.7161	85676.2	5.70906	9.79277e-05	5.7722	-3.29297e-05	5.86747	-0.000101984
		16.7202	78418.6	5.71316	9.50282e-05	5.7763	-3.54972e-05	5.87185	-0.000105784
		16.7243	67360.9	5.71725	8.6199e-05	5.78039	-3.81518e-05	5.87624	-0.000103808
		16.7284	56925.8	5.72135	7.57498e-05	5.78449	-4.08739e-05	5.88062	-9.46146e-05
		16.7325	51285.2	5.72544	6.44876e-05	5.78858	-4.36397e-05	5.88501	-8.82897e-05
		16.7407	51790.9	5.72954	5.20206e-05	5.79268	-4.64215e-05	5.8894	-8.62961e-05
		16.7489	54368.2	5.73363	3.89051e-05	5.79677	-4.91914e-05	5.89378	-8.4302e-05
		16.753	53568.7	5.73773	2.69894e-05	5.80087	-5.1921e-05	5.89817	-7.8521e-05
		16.7694	65379.6	5.74182	1.81771e-05	5.80496	-5.45836e-05	5.90256	-7.5709e-05
		16.7735	69368.1	5.74592	1.32238e-05	5.80906	-5.71555e-05	5.90694	-6.95374e-05
		16.7776	65426.4	5.75001	1.14058e-05	5.81315	-5.9616e-05	5.91132	-4.99474e-05
		16.7817	67036.7	5.75411	1.09444e-05	5.81725	-6.19486e-05	5.91571	-5.00301e-05
		16.7857	73780	5.7582	9.77114e-06	5.82134	-6.41413e-05	5.9201	-5.37641e-05
		16.7898	86450.7	5.7623	6.0809e-06	5.82544	-6.61866e-05	5.92448	-5.74976e-05
		16.7939	101735	5.76639	-1.71541e-06	5.82953	-6.8081e-05	5.92887	-6.47134e-05
		16.798	115484	5.77049	-1.53482e-05	5.83363	-6.98252e-05	5.93326	-5.11558e-05
		16.8021	128164	5.77458	-3.62927e-05	5.83772	-7.14235e-05	5.93764	-5.40631e-05
		16.8062	142691	5.77867	-6.3091e-05	5.84182	-7.28831e-05	5.94202	-5.69704e-05
		16.8103	158947	5.78277	-8.81939e-05	5.84591	-7.42137e-05	5.94642	-6.47267e-05
		16.8144	180768	5.78686	-9.97349e-05	5.85001	-7.54278e-05	5.9508	-7.72497e-05
		16.8185	199299	5.79096	-8.90305e-05	5.8541	-7.65392e-05	5.95518	-8.35558e-05
		16.8226	243718	5.79505	-5.65328e-05	5.8582	-7.75637e-05	5.95957	-8.4211e-05
		16.8267	251795	5.79915	-1.07928e-05	5.86229	-7.85177e-05	5.96396	-7.95939e-05
		16.8308	244327	5.80324	3.64724e-05	5.86639	-7.94187e-05	5.96834	-7.87492e-05
		16.8349	255578	5.80734	7.49359e-05	5.87048	-8.02839e-05	5.97273	-8.67763e-05
		16.839	277871	5.81143	9.89681e-05	5.87458	-8.11314e-05	5.97712	-9.48028e-05
		16.8431	295143	5.81553	0.000109046	5.87867	-8.19781e-05	5.9815	-9.58074e-05
		16.8472	312960	5.81962	0.000109746	5.88277	-8.28399e-05	5.98589	-8.31083e-05
		16.8513	335793	5.82372	0.000105271	5.88686	-8.37325e-05	5.99027	-7.81022e-05
		16.8595	327076	5.82781	9.6539e-05	5.89096	-8.46696e-05	5.99466	-7.74819e-05
		16.8635	334843	5.83191	8.18097e-05	5.89505	-8.56632e-05	5.99905	-8.34815e-05
		16.8676	349871	5.836	5.91665e-05	5.89914	-8.67233e-05	6.00343	-8.94806e-05
		16.8717	417760	5.8401	2.90226e-05	5.90324	-8.78573e-05	6.00782	-9.67089e-05
		16.8758	626505	5.84419	-5.16583e-06	5.90733	-8.90713e-05	6.01221	-9.74349e-05
		16.8799	621043	5.84829	-3.83827e-05	5.91143	-9.0369e-05	6.01659	-8.04159e-05
		16.884	588306	5.85238	-6.56226e-05	5.91552	-9.17527e-05	6.02097	-8.20591e-05
		16.8881	651043	5.85648	-8.31679e-05	5.91962	-9.32229e-05	6.02536	-8.37024e-05
		16.8922	773776	5.86057	-9.08968e-05	5.92371	-9.47783e-05	6.02975	-8.974e-05
		16.8963	1.0457e+06	5.86467	-9.31555e-05	5.92781	-9.64154e-05	6.03413	-8.79678e-05
		16.9004	1.62431e+06	5.86876	-9.55346e-05	5.9319	-9.81302e-05	6.03852	-7.2833e-05
		16.9045	1.84731e+06	5.87286	-0.000100338	5.936	-9.99161e-05	6.04291	-7.33608e-05
		16.9086	1.36121e+06	5.87695	-0.000105302	5.94009	-0.000101764	6.04729	-7.3888e-05
		16.9127	1.06815e+06	5.88105	-0.000106821	5.94419	-0.000103665	6.05167	-7.76781e-05
		16.9168	881334	5.88514	-0.000104043	5.94828	-0.000105605	6.05607	-8.28065e-05
		16.9209	808776	5.88924	-9.95237e-05	5.95238	-0.00010757	6.06045	-8.28138e-05
		16.925	1.02157e+06	5.89333	-9.75297e-05	5.95647	-0.000109545	6.06483	-8.08301e-05
		16.9291	1.49843e+06	5.89743	-0.000102254	5.96057	-0.000111514	6.06922	-6.27769e-05
		16.9332	1.075e+06	5.90152	-0.000115807	5.96466	-0.000113458	6.07361	-6.35291e-05
		16.9373	521251	5.90562	-0.000136951	5.96876	-0.000115358	6.07799	-6.42812e-05
		16.9414	389334	5.90971	-0.000161624	5.97285	-0.000117193	6.08238	-7.02369e-05
		16.9454	348057	5.91381	-0.000184193	5.97695	-0.000118944	6.08677	-7.25953e-05
		16.9495	337575	5.9179	-0.000199679	5.98104	-0.000120593	6.09115	-5.71647e-05
		16.9577	354703	5.922	-0.000206894	5.98514	-0.00012212	6.09554	-5.46916e-05
		16.9618	372496	5.92609	-0.000209264	5.98923	-0.000123512	6.09992	-5.51813e-05
		16.9659	345784	5.93019	-0.000211587	5.99333	-0.000124756	6.10431	-5.5671e-05
		16.97	321578	5.93428	-0.000215519	5.99742	-0.000125842	6.1087	-5.75328e-05
		16.9741	364120	5.93838	-0.000218115	6.00152	-0.000126766	6.11308	-5.67874e-05
		16.9782	512903	5.94247	-0.000215007	6.00561	-0.000127526	6.11747	-5.50125e-05
		16.9823	748866	5.94657	-0.00020506	6.00971	-0.000128126	6.12186	-3.99368e-05
		16.9864	790619	5.95066	-0.000191275	6.0138	-0.000128571	6.12624	-4.14093e-05
		16.9905	631518	5.95476	-0.000177945	6.0179	-0.000128872	6.13062	-4.28818e-05
		16.9946	595390	5.95885	-0.000167807	6.02199	-0.000129042	6.13501	-5.03324e-05
		16.9987	599879	5.96295	-0.000161074	6.02609	-0.000129093	6.1394	-4.99229e-05
		17.0028	678952	5.96704	-0.000156165	6.03018	-0.000129042	6.14378	-3.86787e-05
		17.0069	788610	5.97113	-0.000151451	6.03428	-0.000128904	6.14817	-2.50669e-05
		17.011	992939	5.97523	-0.000146528	6.03837	-0.000128695	6.15256	-8.86684e-06
		17.0151	1.06156e+06	5.97932	-0.000142294	6.04247	-0.000128431	6.15694	-7.12346e-06
		17.0192	977718	5.98342	-0.000140106	6.04656	-0.000128126	6.16132	-5.38008e-06
		17.0232	971025	5.98751	-0.000140286	6.05066	-0.000127796	6.16572	-5.1273e-06
		17.0273	1.2083e+06	5.99161	-0.000140782	6.05475	-0.000127456	6.1701	2.68479e-06
		17.0314	1.93571e+06	5.9957	-0.000138127	6.05885	-0.000127121	6.17448	2.1326e-05
		17.0355	2.17394e+06	5.9998	-0.000130434	6.06294	-0.000126809	6.17887	1.83255e-05
		17.0396	1.0772e+06	6.00389	-0.000118542	6.06704	-0.000126535	6.18326	1.53256e-05
		17.0437	654143	6.00799	-0.000104127	6.07113	-0.000126319	6.18764	6.19854e-06
		17.0478	637221	6.01208	-8.85362e-05	6.07523	-0.000126179	6.19203	6.90682e-06
		17.0519	621724	6.01618	-7.44558e-05	6.07932	-0.000126134	6.19642	2.05356e-05
		17.056	663963	6.02027	-6.7128e-05	6.08342	-0.000126203	6.2008	2.63787e-05
		17.0601	820285	6.02437	-7.12345e-05	6.08751	-0.000126402	6.20519	2.44849e-05
		17.0642	958574	6.02846	-8.56187e-05	6.0916	-0.000126748	6.20957	2.25915e-05
		17.0683	1.15416e+06	6.03256	-0.000102836	6.0957	-0.000127254	6.21396	1.6848e-05
		17.0724	662827	6.03665	-0.000115277	6.09979	-0.000127929	6.21835	3.4313e-06
		17.0765	558486	6.04075	-0.000120756	6.10389	-0.00012878	6.22273	-1.49257e-06
		17.0847	633586	6.04484	-0.000121839	6.10798	-0.000129809	6.22712	-3.07236e-06
		17.0888	701526	6.04894	-0.000122561	6.11208	-0.000131011	6.23151	-4.65265e-06
		17.0929	561376	6.05303	-0.00012711	6.11617	-0.000132379	6.23589	-1.53154e-05
		17.097	391750	6.05713	-0.000138815	6.12027	-0.0001339	6.24027	-4.15861e-05
		17.1011	324838	6.06122	-0.000157347	6.12436	-0.000135558	6.24466	-4.87073e-05
		17.1051	338937	6.06532	-0.000177399	6.12846	-0.000137333	6.24905	-4.43748e-05
		17.1092	440217	6.06941	-0.000191697	6.13255	-0.000139202	6.25343	-4.3393e-05
		17.1133	604513	6.07351	-0.000195437	6.13665	-0.000141142	6.25782	-4.36695e-05
		17.1174	786854	6.0776	-0.000188016	6.14074	-0.000143129	6.26221	-4.39466e-05
		17.1215	882621	6.0817	-0.000172023	6.14484	-0.000145138	6.26659	-5.01136e-05
		17.1256	945382	6.08579	-0.000151153	6.14893	-0.000147145	6.27097	-6.67791e-05
		17.1297	1.3005e+06	6.08989	-0.000128502	6.15303	-0.000149128	6.27537	-5.72791e-05
		17.1338	2.15407e+06	6.09398	-0.000105869	6.15712	-0.000151067	6.27975	-3.83167e-05
		17.1379	2.31599e+07	6.09808	-8.40895e-05	6.16122	-0.000152943	6.28413	-4.15433e-05
		17.2034	1.10794e+07	6.10217	-6.3761e-05	6.16531	-0.00015474	6.28852	-4.47704e-05
		17.2075	4.15246e+06	6.10627	-4.56399e-05	6.16941	-0.000156446	6.29291	-5.1163e-05
		17.2116	4.7489e+06	6.11036	-3.08933e-05	6.1735	-0.00015805	6.29729	-4.98841e-05
		17.2157	6.09196e+06	6.11446	-2.10483e-05	6.1776	-0.000159545	6.30168	-4.56515e-05
		17.2198	8.24922e+06	6.11855	-1.70581e-05	6.18169	-0.000160926	6.30607	-3.73874e-05
		17.2239	7.66016e+06	6.12265	-1.76708e-05	6.18579	-0.000162191	6.31045	-3.38136e-05
		17.228	5.49417e+06	6.12674	-1.91163e-05	6.18988	-0.000163341	6.31484	-3.50357e-05
		17.2321	2.48657e+06	6.13084	-1.70525e-05	6.19398	-0.000164378	6.31922	-3.62573e-05
		17.2362	1.74624e+06	6.13493	-8.69691e-06	6.19807	-0.000165307	6.32361	-3.64757e-05
		17.2403	1.48796e+06	6.13903	7.32796e-06	6.20217	-0.000166136	6.328	-2.08106e-05
		17.2485	1.59933e+06	6.14312	3.21724e-05	6.20626	-0.000166872	6.33238	-3.94256e-06
		17.2526	1.432e+06	6.14722	6.64988e-05	6.21036	-0.000167527	6.33677	1.18812e-05
		17.2567	975360	6.15131	0.000108826	6.21445	-0.00016811	6.34116	1.46779e-05
		17.2608	778887	6.15541	0.000154565	6.21855	-0.000168633	6.34554	1.74751e-05
		17.2689	878892	6.1595	0.000197337	6.22264	-0.000169107	6.34992	2.55579e-05
		17.273	1.0291e+06	6.16359	0.000232302	6.22674	-0.000169542	6.35431	2.73728e-05
		17.2771	1.29006e+06	6.16769	0.000260385	6.23083	-0.000169947	6.3587	2.9428e-05
		17.2853	769497	6.17178	0.000290592	6.23493	-0.000170333	6.36308	2.97992e-05
		17.2894	618841	6.17588	0.000336467	6.23902	-0.000170707	6.36747	2.57049e-05
		17.2935	634523	6.17997	0.000404913	6.24312	-0.000171078	6.37186	2.161e-05
		17.2976	668189	6.18407	0.000486579	6.24721	-0.000171451	6.37624	1.56352e-05
		17.3017	6.77582e+06	6.18816	0.000560111	6.25131	-0.000171834	6.38062	2.95142e-05
		17.3058	1.41775e+06	6.19226	0.000606837	6.2554	-0.00017223	6.38502	3.45932e-05
		17.3099	719438	6.19635	0.000620922	6.2595	-0.000172646	6.3894	3.25307e-05
		17.314	645170	6.20045	0.000608549	6.26359	-0.000173087	6.39378	3.04682e-05
		17.3181	1.9228e+06	6.20454	0.000580235	6.26769	-0.000173557	6.39817	2.59135e-05
		17.4409	3.04168e+06	6.20864	0.000543796	6.27178	-0.000174062	6.40256	2.10904e-05
		17.445	2.21049e+06	6.21273	0.000503752	6.27588	-0.000174608	6.40694	1.31592e-05
		17.4491	2.57344e+06	6.21683	0.000465189	6.27997	-0.000175201	6.41133	2.11515e-05
		17.4532	5.04988e+06	6.22092	0.000434749	6.28406	-0.000175846	6.41572	2.11383e-05
		18.4769	537740	6.22502	0.000415821	6.28816	-0.000176549	6.4201	1.84619e-05
		18.481	306891	6.22911	0.000405337	6.29225	-0.000177315	6.42449	1.57849e-05
		18.4851	237581	6.23321	0.000397656	6.29635	-0.000178148	6.42887	7.16846e-06
		18.4892	188578	6.2373	0.000390635	6.30044	-0.000179051	6.43326	1.29552e-05
		18.4933	151881	6.2414	0.000387136	6.30454	-0.000180026	6.43765	1.74336e-05
		18.4974	136270	6.24549	0.000391608	6.30863	-0.000181073	6.44203	1.75691e-05
		18.5015	178786	6.24959	0.000405973	6.31273	-0.00018219	6.44642	1.74398e-05
		18.5056	5.43251e+06	6.25368	0.000427729	6.31682	-0.000183375	6.45081	1.28178e-05
		18.5588	47558.2	6.25778	0.000449958	6.32092	-0.000184622	6.45519	8.19622e-06
		18.5629	11025.6	6.26187	0.000464353	6.32501	-0.000185926	6.45957	1.27804e-05
		18.567	11360.1	6.26597	0.000466538	6.32911	-0.000187277	6.46396	2.59872e-05
		18.5711	13052.8	6.27006	0.000457952	6.3332	-0.000188667	6.46835	3.60994e-05
		18.5752	13696.7	6.27416	0.000442801	6.3373	-0.000190083	6.47273	3.52631e-05
		18.5793	13422.4	6.27825	0.000424828	6.34139	-0.000191515	6.47712	3.44268e-05
		18.5834	12768.8	6.28235	0.000406323	6.34549	-0.00019295	6.48151	2.8997e-05
		18.5875	12083.9	6.28644	0.000388336	6.34958	-0.000194374	6.48589	2.33882e-05
		18.5916	11490.2	6.29054	0.000371488	6.35368	-0.000195775	6.49027	3.35822e-05
		18.5957	10883	6.29463	0.000357126	6.35777	-0.000197137	6.49467	2.88096e-05
		18.5998	10198.7	6.29873	0.000347662	6.36187	-0.000198446	6.49905	2.40376e-05
		18.6039	9441.48	6.30282	0.000345139	6.36596	-0.000199689	6.50343	1.44606e-05
		18.608	8683.54	6.30692	0.000349567	6.37006	-0.00020085	6.50782	2.78687e-06
		18.6121	7973.05	6.31101	0.000359391	6.37415	-0.000201916	6.51221	-7.11078e-06
		18.6162	7346.86	6.31511	0.000372945	6.37825	-0.000202874	6.51659	-1.22955e-05
		18.6203	6815.86	6.3192	0.000388466	6.38234	-0.000203712	6.52098	-1.02498e-05
		18.6244	6359.93	6.3233	0.000403441	6.38644	-0.000204422	6.52537	-1.17769e-05
		18.6284	5945.99	6.32739	0.000415282	6.39053	-0.000204998	6.52975	-1.33039e-05
		18.6325	5523.55	6.33149	0.000422902	6.39463	-0.000205435	6.53414	-3.13884e-05
		18.6366	5035.26	6.33558	0.000427484	6.39872	-0.000205735	6.53852	-3.09772e-05
		18.6407	4461.52	6.33968	0.000431086	6.40282	-0.000205899	6.54291	-2.89152e-05
		18.6448	3851.91	6.34377	0.000434445	6.40691	-0.000205932	6.5473	-3.08823e-05
		18.6489	3305.18	6.34786	0.000436394	6.41101	-0.000205844	6.55168	-3.2849e-05
		18.653	2936.38	6.35196	0.000435429	6.4151	-0.000205646	6.55607	-3.69157e-05
		18.6571	2826.75	6.35605	0.000431772	6.4192	-0.000205351	6.56046	-4.53867e-05
		18.6612	3051.61	6.36015	0.000428045	6.42329	-0.000204974	6.56484	-4.08635e-05
		18.6653	3782.42	6.36424	0.000427778	6.42739	-0.000204531	6.56922	-3.47401e-05
		18.6694	5212.62	6.36834	0.000433535	6.43148	-0.00020404	6.57361	-2.09606e-05
		18.6735	6642.34	6.37243	0.000445873	6.43558	-0.000203518	6.578	-9.56895e-06
		18.6776	6467.47	6.37653	0.000462331	6.43967	-0.000202983	6.58238	-7.91876e-06
		18.6817	5464.88	6.38062	0.000477501	6.44377	-0.000202454	6.58677	-6.26857e-06
		18.6858	4733.24	6.38472	0.000486831	6.44786	-0.000201947	6.59116	5.92337e-06
		18.6899	4270.7	6.38881	0.000491081	6.45196	-0.000201479	6.59554	1.93336e-05
		18.694	3875.39	6.39291	0.000495782	6.45605	-0.000201069	6.59992	3.33883e-05
		18.6981	3453.42	6.397	0.000506135	6.46015	-0.000200729	6.60432	3.92136e-05
		18.7022	3032.14	6.4011	0.000523414	6.46424	-0.000200475	6.6087	4.07981e-05
		18.7062	2699.65	6.40519	0.000545208	6.46833	-0.000200317	6.61308	4.23827e-05
		18.7103	2562.23	6.40929	0.000567248	6.47243	-0.000200262	6.61747	4.62862e-05
		18.7144	2795.64	6.41338	0.00058583	6.47652	-0.000200317	6.62186	4.64507e-05
		18.7185	3880.71	6.41748	0.000599993	6.48062	-0.000200482	6.62624	5.8733e-05
		18.7226	7050.07	6.42157	0.000612064	6.48471	-0.000200756	6.63063	5.89774e-05
		18.7267	8697.63	6.42567	0.000626503	6.48881	-0.000201131	6.63502	5.77359e-05
		18.7308	4775.08	6.42976	0.000647749	6.4929	-0.000201595	6.6394	5.64944e-05
		18.7349	2902.68	6.43386	0.000677489	6.497	-0.000202134	6.64379	6.28011e-05
		18.739	2251.1	6.43795	0.000713454	6.50109	-0.000202728	6.64817	7.26501e-05
		18.7431	1939.93	6.44205	0.000750866	6.50519	-0.000203353	6.65256	7.10221e-05
		18.7472	1683.58	6.44614	0.000783968	6.50928	-0.000203985	6.65695	6.93937e-05
		18.7513	1498.16	6.45024	0.000806422	6.51338	-0.000204596	6.66133	6.47621e-05
		18.7595	2000.91	6.45433	0.000813796	6.51747	-0.000205159	6.66572	5.75253e-05
		18.7636	4952.5	6.45843	0.000808991	6.52157	-0.000205645	6.67011	5.25676e-05
		18.8414	5948.64	6.46252	0.000802822	6.52566	-0.000206028	6.67449	4.88084e-05
		18.8455	2393.39	6.46662	0.000805474	6.52976	-0.000206285	6.67887	4.76685e-05
		18.8496	1676.75	6.47071	0.000818737	6.53385	-0.000206393	6.68326	4.65285e-05
		18.8537	1350.41	6.47481	0.000837647	6.53795	-0.000206335	6.68765	4.07903e-05
		18.8578	1153.12	6.4789	0.000856496	6.54204	-0.000206096	6.69203	2.45832e-05
		18.8619	1031.83	6.483	0.000872743	6.54614	-0.000205668	6.69642	2.14808e-05
		18.866	971.93	6.48709	0.000887475	6.55023	-0.000205045	6.70081	3.47553e-05
		18.87	953.831	6.49119	0.000902634	6.55433	-0.000204228	6.70519	3.44259e-05
		18.8782	879.133	6.49528	0.000917606	6.55842	-0.000203218	6.70957	3.40964e-05
		18.8823	768.746	6.49938	0.000929163	6.56252	-0.000202023	6.71397	3.15054e-05
		18.8864	642.496	6.50347	0.000934317	6.56661	-0.000200652	6.71835	2.29046e-05
		18.8905	535.666	6.50757	0.000932483	6.57071	-0.000199116	6.72273	2.14514e-05
		18.8946	456.216	6.51166	0.00092506	6.5748	-0.00019743	6.72712	1.99976e-05
		18.8987	396.699	6.51576	0.000913694	6.5789	-0.000195609	6.73151	1.88245e-05
		18.9028	349.846	6.51985	0.000900064	6.58299	-0.000193672	6.73589	2.1821e-05
		18.9069	315.822	6.52395	0.000887157	6.58709	-0.000191636	6.74028	2.19111e-05
		18.911	297.621	6.52804	0.000878861	6.59118	-0.000189521	6.74467	2.20017e-05
		18.9233	283.705	6.53214	0.000876787	6.59528	-0.000187347	6.74905	2.17389e-05
		18.9274	264.224	6.53623	0.000878596	6.59937	-0.000185136	6.75344	3.41284e-05
		18.9356	266.726	6.54032	0.000880901	6.60347	-0.000182908	6.75782	5.36293e-05
		18.9397	291.359	6.54442	0.00088263	6.60756	-0.000180686	6.76221	5.30131e-05
		18.9438	307.136	6.54851	0.00088458	6.61166	-0.000178493	6.7666	5.23964e-05
		18.9478	304.233	6.55261	0.000887128	6.61575	-0.000176352	6.77098	4.9897e-05
		18.9519	294.179	6.5567	0.00088988	6.61985	-0.000174285	6.77537	4.61223e-05
		18.9601	279.525	6.5608	0.000892727	6.62394	-0.000172315	6.77976	3.77025e-05
		18.9642	254.042	6.56489	0.000895487	6.62804	-0.000170463	6.78414	4.83363e-05
		18.9683	207.213	6.56899	0.000896963	6.63213	-0.000168749	6.78852	4.54932e-05
		18.9724	162.638	6.57308	0.000895527	6.63623	-0.000167191	6.79291	4.26501e-05
		18.9765	145.954	6.57718	0.000890723	6.64032	-0.000165804	6.7973	3.48201e-05
		18.9847	185.339	6.58127	0.000883575	6.64442	-0.000164601	6.80168	3.15952e-05
		18.9888	368.87	6.58537	0.00087522	6.64851	-0.000163591	6.80607	4.13417e-05
		18.9929	898.085	6.58946	0.00086615	6.65261	-0.000162779	6.81046	4.5211e-05
		18.997	2759.75	6.59356	0.000856512	6.6567	-0.000162167	6.81484	4.52007e-05
		19.0297	1504.93	6.59765	0.000846451	6.66079	-0.000161751	6.81922	3.90932e-05
		19.0338	366.615	6.60175	0.000835964	6.66489	-0.000161523	6.82362	3.29852e-05
		19.0379	162.599	6.60584	0.000825059	6.66898	-0.000161471	6.828	2.60076e-05
		19.042	110.128	6.60994	0.000814095	6.67308	-0.000161576	6.83238	3.2456e-05
		19.0461	94.4702	6.61403	0.000803788	6.67717	-0.000161818	6.83677	4.83322e-05
		19.0502	87.4761	6.61813	0.000794768	6.68127	-0.00016217	6.84116	4.90205e-05
		19.0543	83.2374	6.62222	0.000786968	6.68536	-0.000162602	6.84554	4.82783e-05
		19.0584	81.735	6.62632	0.000779154	6.68946	-0.000163082	6.84993	4.75356e-05
		19.0625	85.8705	6.63041	0.000769409	6.69355	-0.000163575	6.85432	4.89394e-05
		19.0666	103.933	6.63451	0.000757053	6.69765	-0.000164045	6.8587	5.51248e-05
		19.0707	163.51	6.6386	0.000744393	6.70174	-0.000164458	6.86309	6.75063e-05
		19.0748	406.623	6.6427	0.00073626	6.70584	-0.000164778	6.86747	6.69283e-05
		19.0789	10707.5	6.64679	0.000738314	6.70993	-0.000164972	6.87186	6.63503e-05
		19.2754	1329.88	6.65089	0.000755134	6.71403	-0.000165013	6.87625	6.2071e-05
		19.2795	369.764	6.65498	0.000786912	6.71812	-0.000164876	6.88063	6.54942e-05
		19.2836	219.449	6.65908	0.000827378	6.72222	-0.000164541	6.88502	7.14848e-05
		19.2877	175.631	6.66317	0.000867093	6.72631	-0.000163996	6.88941	8.06219e-05
		19.2918	161.621	6.66727	0.000899175	6.73041	-0.000163234	6.89379	8.4403e-05
		19.2959	156.43	6.67136	0.000922326	6.7345	-0.000162253	6.89817	8.13815e-05
		19.3041	145.664	6.67546	0.000940146	6.7386	-0.00016106	6.90256	7.83599e-05
		19.3082	133.264	6.67955	0.000958749	6.74269	-0.000159665	6.90695	6.6036e-05
		19.3123	116.14	6.68365	0.000984173	6.74679	-0.000158085	6.91133	8.40084e-05
		19.3164	99.0833	6.68774	0.00101926	6.75088	-0.000156341	6.91572	9.13847e-05
		19.3205	86.7656	6.69184	0.00106159	6.75498	-0.000154456	6.92011	9.30136e-05
		19.3246	80.2966	6.69593	0.00110536	6.75907	-0.000152458	6.92449	9.09107e-05
		19.3287	78.1414	6.70003	0.00114595	6.76317	-0.000150374	6.92887	8.88079e-05
		19.3369	79.4669	6.70412	0.00118243	6.76726	-0.000148235	6.93327	9.18724e-05
		19.3451	81.9852	6.70822	0.00121643	6.77136	-0.000146068	6.93765	0.000100797
		19.3491	83.0541	6.71231	0.00124994	6.77545	-0.000143903	6.94203	0.000107157
		19.3573	92.4814	6.71641	0.00128504	6.77955	-0.000141766	6.94642	0.00010616
		19.3614	110.46	6.7205	0.00132383	6.78364	-0.000139685	6.95081	0.000105164
		19.3655	146.327	6.7246	0.0013668	6.78774	-0.00013768	6.95519	9.56451e-05
		19.3696	182.216	6.72869	0.0014118	6.79183	-0.000135775	6.95958	7.65328e-05
		19.3737	175.155	6.73278	0.00145581	6.79593	-0.000133986	6.96397	7.97892e-05
		19.3778	150.729	6.73688	0.00149745	6.80002	-0.000132326	6.96835	9.52474e-05
		19.3819	143.811	6.74097	0.00153736	6.80412	-0.000130805	6.97274	9.13508e-05
		19.386	164.384	6.74507	0.00157618	6.80821	-0.000129427	6.97712	8.74546e-05
		19.3901	245.511	6.74916	0.00161257	6.81231	-0.000128191	6.98151	7.8357e-05
		19.3942	770.836	6.75326	0.00164429	6.8164	-0.000127089	6.9859	7.68299e-05
		24.865	1.09331e+06	6.75735	0.0016732	6.8205	-0.000126109	6.99028	8.14095e-05
		24.8691	493084	6.76145	0.00170855	6.82459	-0.000125231	6.99467	8.11635e-05
		24.8732	306984	6.76554	0.00176117	6.82869	-0.000124432	6.99906	9.56856e-05
		24.8773	243346	6.76964	0.00183326	6.83278	-0.000123683	7.00344	9.27704e-05
		24.8813	213419	6.77373	0.00191594	6.83688	-0.000122954	7.00782	8.98553e-05
		24.8854	182006	6.77783	0.00199618	6.84097	-0.000122211	7.01221	8.24975e-05
		24.8895	151066	6.78192	0.00206494	6.84507	-0.000121422	7.0166	9.01258e-05
		24.8936	127588	6.78602	0.00212245	6.84916	-0.000120555	7.02098	0.000109021
		24.8977	112400	6.79011	0.00217853	6.85325	-0.00011958	7.02537	0.000111718
		24.9018	102389	6.79421	0.00224335	6.85735	-0.00011847	7.02976	0.0001126
		24.9059	97826.1	6.7983	0.0023158	6.86144	-0.000117202	7.03414	0.000113482
		24.91	96642.2	6.8024	0.00238483	6.86554	-0.000115757	7.03852	0.000117625
		24.9182	92310.8	6.80649	0.00244355	6.86963	-0.00011412	7.04292	0.000127838
		24.9223	84966.5	6.81059	0.00250005	6.87373	-0.000112279	7.0473	0.000132365
		24.9264	75642	6.81468	0.00257195	6.87782	-0.000110228	7.05168	0.000146309
		24.9305	68684.6	6.81878	0.00266899	6.88192	-0.000107962	7.05607	0.000145996
		24.9346	63892.4	6.82287	0.00278485	6.88601	-0.000105478	7.06046	0.000145684
		24.9387	57328.5	6.82697	0.0029071	6.89011	-0.000102777	7.06484	0.000143448
		24.9428	47285.3	6.83106	0.00302912	6.8942	-9.98604e-05	7.06923	0.000145445
		24.9469	36643.1	6.83516	0.00315121	6.8983	-9.67321e-05	7.07362	0.000162168
		24.951	30075.2	6.83925	0.00327395	6.90239	-9.33968e-05	7.078	0.000164999
		24.9551	27125.1	6.84335	0.00339228	6.90649	-8.98608e-05	7.08239	0.000165748
		24.9592	25358.2	6.84744	0.00349601	6.91058	-8.61316e-05	7.08677	0.000166498
		24.9632	23889.6	6.85154	0.00357732	6.91468	-8.22185e-05	7.09116	0.000166475
		24.9673	22682.3	6.85563	0.00363844	6.91877	-7.81322e-05	7.09555	0.000178161
		24.9714	21552.8	6.85973	0.00369032	6.92287	-7.38846e-05	7.09993	0.000182859
		24.9755	20239.5	6.86382	0.00374301	6.92696	-6.94903e-05	7.10432	0.000196208
		24.9796	18851.3	6.86792	0.00380022	6.93106	-6.49646e-05	7.1087	0.000193203
		24.9837	17650.9	6.87201	0.0038644	6.93515	-6.03248e-05	7.11309	0.000190198
		24.9878	16569.3	6.87611	0.0039462	6.93925	-5.559e-05	7.11747	0.000183451
		24.9919	15295.2	6.8802	0.00406646	6.94334	-5.07808e-05	7.12186	0.000186109
		24.996	13703.8	6.8843	0.00424369	6.94744	-4.59194e-05	7.12625	0.000193531
		25.0001	11985.4	6.88839	0.00447862	6.95153	-4.10294e-05	7.13063	0.000196653
		25.0042	10431.8	6.89249	0.0047529	6.95563	-3.61357e-05	7.13502	0.000188341
		25.0083	9199	6.89658	0.00503894	6.95972	-3.12634e-05	7.13941	0.000180029
		25.0124	8218.91	6.90068	0.00531135	6.96382	-2.64377e-05	7.14379	0.000172981
		25.0165	7415.97	6.90477	0.00555736	6.96791	-2.16824e-05	7.14817	0.000175926
		25.0206	6787.49	6.90887	0.00578138	6.97201	-1.70194e-05	7.15257	0.000184563
		25.0247	6295.72	6.91296	0.00599829	6.9761	-1.24679e-05	7.15695	0.000202258
		25.0288	5923.9	6.91705	0.00622069	6.9802	-8.04277e-06	7.16133	0.000201329
		25.0329	5678.66	6.92115	0.0064502	6.98429	-3.75456e-06	7.16572	0.000200399
		25.037	5526.89	6.92524	0.00667844	6.98839	3.92641e-07	7.17011	0.000192967
		25.041	5416.88	6.92934	0.00689621	6.99248	4.40054e-06	7.17449	0.000195266
		25.0574	5334.94	6.93343	0.00710164	6.99658	8.27716e-06	7.17888	0.000217692
		25.0615	5555.59	6.93753	0.00730002	7.00067	1.2037e-05	7.18327	0.000221849
		25.0656	6132.7	6.94162	0.00750004	7.00477	1.57e-05	7.18765	0.000223044
		25.0697	7445.72	6.94572	0.00771482	7.00886	1.92912e-05	7.19204	0.00022018
		25.0738	10469.9	6.94981	0.00796259	7.01296	2.28389e-05	7.19642	0.000217317
		25.0779	20196.7	6.95391	0.00825757	7.01705	2.63739e-05	7.20081	0.000221459
		25.1516	11171.4	6.958	0.008595	7.02115	2.99283e-05	7.2052	0.00022637
		25.1557	5836.77	6.9621	0.00894922	7.02524	3.3533e-05	7.20958	0.000232726
		25.1598	4390.68	6.96619	0.00929286	7.02934	3.72175e-05	7.21397	0.000235751
		25.1639	3681.24	6.97029	0.00961505	7.03343	4.1009e-05	7.21835	0.000227922
		25.168	3221.03	6.97438	0.0099192	7.03752	4.49309e-05	7.22274	0.000220092
		25.1721	2979.91	6.97848	0.0102092	7.04162	4.90024e-05	7.22712	0.000224537
		25.1803	3553.05	6.98257	0.0104835	7.04571	5.32389e-05	7.23151	0.000244131
		25.1844	5308.42	6.98667	0.0107425	7.04981	5.7651e-05	7.2359	0.000253498
		25.1885	15605.5	6.99076	0.0109937	7.0539	6.22458e-05	7.24028	0.000251981
		25.729	12489.3	6.99486	0.0112447	7.058	6.70258e-05	7.24467	0.000250463
		25.7331	4180.93	6.99895	0.0114944	7.06209	7.19888e-05	7.24906	0.000247221
		25.7372	3338.47	7.00305	0.0117386	7.06619	7.71295e-05	7.25344	0.000249859
		25.7413	3492.09	7.00714	0.0119823	7.07028	8.24406e-05	7.25782	0.000251377
		25.7454	3744.81	7.01124	0.0122377	7.07438	8.79122e-05	7.26222	0.000263334
		25.7495	4065.03	7.01533	0.0125118	7.07847	9.35315e-05	7.2666	0.000270181
		25.7536	4771.45	7.01943	0.012801	7.08257	9.92839e-05	7.27098	0.00027168
		25.7577	6425.93	7.02352	0.0130951	7.08666	0.000105153	7.27537	0.000273178
		25.7617	10822.8	7.02762	0.0133824	7.09076	0.00011112	7.27976	0.00028073
		25.7658	30570.1	7.03171	0.0136523	7.09485	0.000117166	7.28414	0.000312157
		25.8477	2.96158e+06	7.03581	0.0139015	7.09895	0.000123269	7.28853	0.000320284
		25.8518	4.35129e+06	7.0399	0.0141465	7.10304	0.000129409	7.29292	0.000325432
		25.8559	2.21753e+06	7.044	0.0144247	7.10714	0.000135564	7.2973	0.000328095
		25.86	233839	7.04809	0.0147708	7.11123	0.00014171	7.30169	0.000328369
		25.8641	88820.1	7.05219	0.0151792	7.11533	0.000147824	7.30607	0.000328643
		25.8682	52183.2	7.05628	0.0155935	7.11942	0.000153886	7.31046	0.000334237
		25.8723	38876.3	7.06038	0.0159383	7.12352	0.000159873	7.31485	0.000349961
		25.8764	33856.9	7.06447	0.0161736	7.12761	0.000165767	7.31923	0.000355751
		25.8805	32563.2	7.06857	0.0163279	7.13171	0.000171552	7.32362	0.000358335
		25.8846	31662.4	7.07266	0.0164665	7.1358	0.000177214	7.328	0.000360919
		25.8887	28440.5	7.07676	0.0166228	7.1399	0.000182743	7.33239	0.000375172
		25.8928	23189.3	7.08085	0.0167827	7.14399	0.000188132	7.33677	0.000392974
		25.8969	19036.4	7.08495	0.0169245	7.14809	0.00019338	7.34116	0.000405628
		25.901	17165.3	7.08904	0.0170499	7.15218	0.000198488	7.34555	0.000416646
		25.9092	18894.1	7.09314	0.0171795	7.15628	0.00020346	7.34993	0.000418268
		25.9133	23725.7	7.09723	0.0173246	7.16037	0.000208306	7.35432	0.000418472
		25.9174	32420.2	7.10133	0.0174741	7.16447	0.000213037	7.35871	0.00041836
		25.9215	42743.8	7.10542	0.0176089	7.16856	0.000217667	7.36309	0.000418248
		25.9255	50793.7	7.10951	0.0177222	7.17266	0.000222212	7.36747	0.000425879
		25.9296	54803.7	7.11361	0.01782	7.17675	0.000226689	7.37187	0.00044662
		25.9337	55905.8	7.1177	0.0179151	7.18085	0.000231115	7.37625	0.000446459
		25.9378	60210.8	7.1218	0.0180232	7.18494	0.000235506	7.38063	0.000446298
		25.9419	71303.5	7.12589	0.0181568	7.18904	0.00023988	7.38502	0.000447353
		25.946	80674.8	7.12999	0.0183173	7.19313	0.000244254	7.38941	0.000457666
		25.9501	89228.8	7.13408	0.0184964	7.19723	0.000248645	7.39379	0.000471142
		25.9542	98734.5	7.13818	0.018683	7.20132	0.000253069	7.39818	0.000473883
		25.9583	111136	7.14227	0.0188683	7.20542	0.000257544	7.40257	0.000475081
		25.9624	147991	7.14637	0.0190478	7.20951	0.000262086	7.40695	0.000476279
		25.9665	265893	7.15046	0.0192249	7.21361	0.000266714	7.41134	0.000482114
		25.9706	775964	7.15456	0.0194113	7.2177	0.000271443	7.41572	0.000484875
		25.9747	9.51014e+06	7.15865	0.0196176	7.2218	0.000276292	7.42011	0.000496468
				7.16275	0.0198429	7.22589	0.000281277	7.4245	0.000496807
				7.16684	0.0200807	7.22998	0.000286413	7.42888	0.000495297
				7.17094	0.0203332	7.23408	0.000291712	7.43327	0.000493787
				7.17503	0.0206135	7.23817	0.000297185	7.43765	0.000492558
				7.17913	0.0209314	7.24227	0.000302838	7.44204	0.0005002
				7.18322	0.0212807	7.24636	0.00030867	7.44642	0.000511715
				7.18732	0.0216427	7.25046	0.000314679	7.45081	0.000522444
				7.19141	0.0219939	7.25455	0.000320854	7.4552	0.00052235
				7.19551	0.0223101	7.25865	0.000327183	7.45958	0.000522257
				7.1996	0.0225708	7.26274	0.000333645	7.46397	0.000531705
				7.2037	0.0227687	7.26684	0.000340217	7.46836	0.000537038
				7.20779	0.0229158	7.27093	0.000346872	7.47274	0.000551351
				7.21189	0.0230371	7.27503	0.000353584	7.47712	0.000579127
				7.21598	0.0231556	7.27912	0.000360325	7.48152	0.000578048
				7.22008	0.0232834	7.28322	0.000367068	7.4859	0.000576969
				7.22417	0.0234226	7.28731	0.000373791	7.49028	0.000574584
				7.22827	0.0235731	7.29141	0.00038047	7.49467	0.000583698
				7.23236	0.0237463	7.2955	0.000387086	7.49906	0.0006013
				7.23646	0.023963	7.2996	0.000393624	7.50344	0.000607343
				7.24055	0.0242287	7.30369	0.00040007	7.50783	0.000608583
				7.24465	0.024515	7.30779	0.000406412	7.51222	0.000609009
				7.24874	0.0247747	7.31188	0.00041264	7.5166	0.000609435
				7.25284	0.0249699	7.31598	0.000418746	7.52099	0.000610849
				7.25693	0.0250868	7.32007	0.000424721	7.52537	0.000616304
				7.26103	0.0251334	7.32417	0.000430556	7.52976	0.000623663
				7.26512	0.0251253	7.32826	0.000436243	7.53415	0.000626697
				7.26922	0.0250814	7.33236	0.000441774	7.53853	0.000624993
				7.27331	0.0250323	7.33645	0.000447142	7.54292	0.000623288
				7.27741	0.0250149	7.34055	0.000452342	7.5473	0.000641356
				7.2815	0.0250493	7.34464	0.000457373	7.55169	0.000661488
				7.2856	0.0251276	7.34874	0.000462235	7.55607	0.000681058
				7.28969	0.0252312	7.35283	0.000466934	7.56046	0.000693425
				7.29379	0.0253477	7.35693	0.000471479	7.56485	0.000694972
				7.29788	0.0254689	7.36102	0.000475883	7.56923	0.000707573
				7.30197	0.025582	7.36512	0.000480163	7.57362	0.000725031
				7.30607	0.0256678	7.36921	0.00048434	7.57801	0.000737007
				7.31016	0.0257078	7.37331	0.000488436	7.58239	0.00075201
				7.31426	0.0256946	7.3774	0.000492477	7.58677	0.000757392
				7.31835	0.0256414	7.3815	0.000496487	7.59117	0.000758152
				7.32245	0.0255741	7.38559	0.00050049	7.59555	0.00075812
				7.32654	0.0255129	7.38969	0.00050451	7.59993	0.000758088
				7.33064	0.0254664	7.39378	0.000508568	7.60432	0.000769227
				7.33473	0.0254372	7.39788	0.000512681	7.60871	0.000778839
				7.33883	0.0254214	7.40197	0.000516863	7.61309	0.000782531
				7.34292	0.0254046	7.40607	0.000521123	7.61748	0.000786222
				7.34702	0.0253693	7.41016	0.00052547	7.62187	0.00079676
				7.35111	0.025311	7.41426	0.000529906	7.62625	0.000814942
				7.35521	0.0252445	7.41835	0.00053443	7.63064	0.000825252
				7.3593	0.0251903	7.42244	0.00053904	7.63502	0.000845977
				7.3634	0.0251565	7.42654	0.000543728	7.63941	0.0008488
				7.36749	0.0251363	7.43063	0.000548487	7.6438	0.000851622
				7.37159	0.0251177	7.43473	0.000553307	7.64818	0.000852021
				7.37568	0.0250915	7.43882	0.000558176	7.65257	0.000865204
				7.37978	0.0250536	7.44292	0.000563081	7.65695	0.000885646
				7.38387	0.0250026	7.44701	0.000568006	7.66134	0.000913767
				7.38797	0.0249351	7.45111	0.000572937	7.66572	0.000916092
				7.39206	0.0248449	7.4552	0.000577857	7.67011	0.000918418
				7.39616	0.0247289	7.4593	0.000582749	7.6745	0.000918757
				7.40025	0.0245932	7.46339	0.000587594	7.67888	0.000932069
				7.40435	0.0244494	7.46749	0.000592371	7.68327	0.000946643
				7.40844	0.024308	7.47158	0.000597064	7.68766	0.00095873
				7.41254	0.0241762	7.47568	0.000601653	7.69204	0.000980047
				7.41663	0.0240597	7.47977	0.000606119	7.69642	0.000980081
				7.42073	0.0239624	7.48387	0.000610446	7.70082	0.000980115
				7.42482	0.0238849	7.48796	0.000614617	7.7052	0.000981644
				7.42892	0.0238213	7.49206	0.000618619	7.70958	0.000997077
				7.43301	0.0237588	7.49615	0.000622438	7.71397	0.00100479
				7.43711	0.0236852	7.50025	0.000626064	7.71836	0.00100801
				7.4412	0.0235964	7.50434	0.00062949	7.72274	0.00100391
				7.4453	0.0234968	7.50844	0.000632711	7.72713	0.000999816
				7.44939	0.0233938	7.51253	0.000635728	7.73152	0.00100672
				7.45349	0.023295	7.51663	0.000638544	7.7359	0.00102707
				7.45758	0.0232069	7.52072	0.000641166	7.74029	0.00104343
				7.46168	0.0231319	7.52482	0.000643606	7.74467	0.00106215
				7.46577	0.0230663	7.52891	0.00064588	7.74906	0.0010641
				7.46987	0.0230041	7.53301	0.000648004	7.75345	0.00106604
				7.47396	0.0229442	7.5371	0.000650002	7.75783	0.001075
				7.47806	0.0228936	7.5412	0.000651897	7.76222	0.00108844
				7.48215	0.0228621	7.54529	0.000653716	7.7666	0.00111368
				7.48625	0.0228547	7.54939	0.000655486	7.77099	0.00112319
				7.49034	0.0228694	7.55348	0.000657232	7.77537	0.00112703
				7.49443	0.0228967	7.55758	0.000658982	7.77976	0.00113088
				7.49853	0.0229222	7.56167	0.000660759	7.78415	0.00114389
				7.50262	0.0229331	7.56577	0.000662584	7.78853	0.00115951
				7.50672	0.0229262	7.56986	0.000664476	7.79292	0.00118476
				7.51081	0.0229093	7.57396	0.000666451	7.79731	0.0012019
				7.51491	0.0228969	7.57805	0.00066852	7.80169	0.00120259
				7.519	0.0229034	7.58215	0.000670689	7.80607	0.00120405
				7.5231	0.0229338	7.58624	0.000672962	7.81047	0.00120721
				7.52719	0.0229806	7.59034	0.000675338	7.81485	0.00121765
				7.53129	0.0230299	7.59443	0.00067781	7.81923	0.00123916
				7.53538	0.0230721	7.59853	0.000680371	7.82362	0.00123859
				7.53948	0.0231058	7.60262	0.000683011	7.82801	0.00123802
				7.54357	0.0231348	7.60672	0.000685719	7.83239	0.00123472
				7.54767	0.0231643	7.61081	0.000688482	7.83678	0.00124635
				7.55176	0.0231982	7.6149	0.000691287	7.84117	0.00126516
				7.55586	0.0232378	7.619	0.00069412	7.84555	0.00128045
				7.55995	0.0232818	7.62309	0.000696969	7.84994	0.00129018
				7.56405	0.0233267	7.62719	0.000699825	7.85432	0.0013004
				7.56814	0.0233676	7.63128	0.000702676	7.85871	0.00130505
				7.57224	0.0234006	7.63538	0.000705515	7.8631	0.00131432
				7.57633	0.0234261	7.63947	0.000708331	7.86748	0.00133332
				7.58043	0.0234482	7.64357	0.000711119	7.87187	0.00135989
				7.58452	0.0234701	7.64766	0.000713871	7.87625	0.001372
				7.58862	0.0234924	7.65176	0.000716578	7.88064	0.00137753
				7.59271	0.0235121	7.65585	0.00071923	7.88502	0.00138307
				7.59681	0.0235244	7.65995	0.000721817	7.88941	0.0013951
				7.6009	0.0235255	7.66404	0.000724326	7.8938	0.00142299
				7.605	0.0235191	7.66814	0.000726744	7.89818	0.00143588
				7.60909	0.0235186	7.67223	0.000729057	7.90257	0.0014372
				7.61319	0.0235358	7.67633	0.000731251	7.90696	0.00143627
				7.61728	0.0235697	7.68042	0.000733312	7.91134	0.00143534
				7.62138	0.0236079	7.68452	0.000735226	7.91572	0.00142974
				7.62547	0.0236383	7.68861	0.000736983	7.92012	0.0014362
				7.62957	0.023657	7.69271	0.000738575	7.9245	0.0014486
				7.63366	0.023667	7.6968	0.000739995	7.92888	0.00144841
				7.63776	0.0236712	7.7009	0.000741241	7.93327	0.00144551
				7.64185	0.0236696	7.70499	0.000742314	7.93766	0.00144261
				7.64595	0.023663	7.70909	0.000743218	7.94204	0.00143993
				7.65004	0.0236571	7.71318	0.000743961	7.94643	0.00144126
				7.65414	0.0236618	7.71728	0.000744554	7.95082	0.00144709
				7.65823	0.0236853	7.72137	0.00074501	7.9552	0.00144691
				7.66233	0.0237297	7.72547	0.000745345	7.95959	0.00144505
				7.66642	0.0237921	7.72956	0.000745575	7.96397	0.00144319
				7.67052	0.0238678	7.73366	0.000745719	7.96836	0.00143665
				7.67461	0.0239528	7.73775	0.000745795	7.97275	0.00143832
				7.6787	0.0240439	7.74185	0.000745821	7.97713	0.00144939
				7.6828	0.0241371	7.74594	0.000745818	7.98152	0.00145003
				7.68689	0.0242279	7.75004	0.000745801	7.9859	0.00144835
				7.69099	0.0243129	7.75413	0.000745788	7.99029	0.00144667
				7.69508	0.0243899	7.75823	0.000745792	7.99467	0.00144379
				7.69918	0.0244576	7.76232	0.000745828	7.99906	0.0014544
				7.70327	0.0245173	7.76642	0.000745906	8.00345	0.00147269
				7.70737	0.0245733	7.77051	0.000746034	8.00783	0.00147948
				7.71146	0.02463	7.77461	0.000746219	8.01222	0.00148121
				7.71556	0.0246901	7.7787	0.000746462	8.01661	0.00147489
				7.71965	0.0247568	7.7828	0.000746764	8.02099	0.00146858
				7.72375	0.0248343	7.78689	0.00074712	8.02537	0.00145936
				7.72784	0.0249231	7.79099	0.000747524	8.02977	0.00146814
				7.73194	0.0250148	7.79508	0.000747968	8.03415	0.00146634
				7.73603	0.0250976	7.79917	0.000748439	8.03853	0.00146454
				7.74013	0.0251658	7.80327	0.000748924	8.04292	0.00145305
				7.74422	0.0252234	7.80736	0.000749409	8.04731	0.00144661
				7.74832	0.0252786	7.81146	0.00074988	8.05169	0.00144935
				7.75241	0.0253387	7.81555	0.000750321	8.05608	0.00145233
				7.75651	0.025407	7.81965	0.000750718	8.06047	0.00144984
				7.7606	0.025483	7.82374	0.000751059	8.06485	0.00144734
				7.7647	0.0255635	7.82784	0.000751329	8.06924	0.00144112
				7.76879	0.0256456	7.83193	0.000751521	8.07362	0.00143119
				7.77289	0.0257284	7.83603	0.000751622	8.07801	0.00143033
				7.77698	0.0258138	7.84012	0.000751626	8.0824	0.00143115
				7.78108	0.0259034	7.84422	0.000751525	8.08678	0.00142857
				7.78517	0.0259978	7.84831	0.000751313	8.09117	0.001426
				7.78927	0.0260965	7.85241	0.000750986	8.09555	0.00141844
				7.79336	0.0261982	7.8565	0.000750539	8.09994	0.00141831
				7.79746	0.0262993	7.8606	0.000749968	8.10432	0.00142182
				7.80155	0.0263945	7.86469	0.000749268	8.10871	0.00142245
				7.80565	0.0264783	7.86879	0.000748436	8.1131	0.0014153
				7.80974	0.0265503	7.87288	0.000747469	8.11748	0.00140814
				7.81384	0.0266194	7.87698	0.000746365	8.12187	0.00139542
				7.81793	0.0267006	7.88107	0.00074512	8.12626	0.00138364
				7.82203	0.0268021	7.88517	0.000743735	8.13064	0.00136793
				7.82612	0.0269189	7.88926	0.00074221	8.13502	0.00135873
				7.83022	0.0270385	7.89336	0.000740548	8.13942	0.0013487
				7.83431	0.027151	7.89745	0.000738753	8.1438	0.00133867
				7.83841	0.0272531	7.90155	0.000736833	8.14818	0.00131851
				7.8425	0.0273469	7.90564	0.000734795	8.15257	0.00129682
				7.8466	0.0274349	7.90974	0.000732653	8.15696	0.00129843
				7.85069	0.0275159	7.91383	0.00073042	8.16134	0.00129825
				7.85479	0.0275845	7.91793	0.000728112	8.16573	0.0012888
				7.85888	0.0276346	7.92202	0.000725746	8.17012	0.00127935
				7.86298	0.027666	7.92612	0.00072334	8.1745	0.0012636
				7.86707	0.0276858	7.93021	0.000720914	8.17889	0.00125794
				7.87116	0.0277027	7.93431	0.000718486	8.18327	0.00124209
				7.87526	0.0277203	7.9384	0.000716073	8.18766	0.00123662
				7.87935	0.0277372	7.9425	0.000713691	8.19205	0.00123911
				7.88345	0.0277511	7.94659	0.000711354	8.19643	0.00123442
				7.88754	0.0277625	7.95069	0.000709075	8.20082	0.00122973
				7.89164	0.0277747	7.95478	0.000706861	8.2052	0.00121466
				7.89573	0.0277912	7.95888	0.000704718	8.20959	0.00120629
				7.89983	0.0278121	7.96297	0.000702647	8.21397	0.00120354
				7.90392	0.0278344	7.96707	0.000700646	8.21836	0.00120052
				7.90802	0.0278522	7.97116	0.000698708	8.22275	0.00119749
				7.91211	0.0278597	7.97526	0.000696824	8.22713	0.00118866
				7.91621	0.027853	7.97935	0.000694979	8.23152	0.00116945
				7.9203	0.0278319	7.98345	0.000693157	8.23591	0.00116594
				7.9244	0.0278002	7.98754	0.000691341	8.24029	0.00116388
				7.92849	0.0277644	7.99163	0.00068951	8.24467	0.00116663
				7.93259	0.0277294	7.99573	0.000687646	8.24907	0.00116579
				7.93668	0.0276953	7.99982	0.000685728	8.25345	0.00116495
				7.94078	0.0276577	8.00392	0.000683738	8.25783	0.00114424
				7.94487	0.02761	8.00801	0.000681658	8.26222	0.00115076
				7.94897	0.0275484	8.01211	0.000679476	8.26661	0.00115926
				7.95306	0.0274743	8.0162	0.000677178	8.27099	0.0011551
				7.95716	0.0273931	8.0203	0.000674755	8.27538	0.00115093
				7.96125	0.0273099	8.02439	0.000672203	8.27977	0.00114039
				7.96535	0.0272261	8.02849	0.000669517	8.28415	0.00111931
				7.96944	0.0271408	8.03258	0.000666698	8.28854	0.00111053
				7.97354	0.0270515	8.03668	0.000663746	8.29292	0.00110675
				7.97763	0.0269538	8.04077	0.000660665	8.29731	0.00110307
				7.98173	0.026843	8.04487	0.000657462	8.3017	0.00109939
				7.98582	0.0267177	8.04896	0.000654145	8.30608	0.00109033
				7.98992	0.0265811	8.05306	0.000650726	8.31047	0.00106832
				7.99401	0.0264393	8.05715	0.000647217	8.31485	0.00105958
				7.99811	0.0262952	8.06125	0.000643636	8.31924	0.00105895
				8.0022	0.0261476	8.06534	0.000640003	8.32362	0.00105592
				8.0063	0.0259938	8.06944	0.00063634	8.32801	0.00105288
				8.01039	0.0258336	8.07353	0.000632674	8.3324	0.00103386
				8.01449	0.0256689	8.07763	0.000629032	8.33678	0.00102117
				8.01858	0.0255011	8.08172	0.000625448	8.34117	0.00101586
				8.02268	0.0253315	8.08582	0.000621954	8.34556	0.00101177
				8.02677	0.0251618	8.08991	0.000618586	8.34994	0.00100517
				8.03087	0.0249949	8.09401	0.000615377	8.35432	0.000997106
				8.03496	0.0248332	8.0981	0.000612363	8.35872	0.000989038
				8.03906	0.0246782	8.1022	0.00060958	8.3631	0.000951812
				8.04315	0.0245295	8.10629	0.000607061	8.36748	0.000924975
				8.04725	0.0243858	8.11039	0.000604838	8.37187	0.000913469
				8.05134	0.0242429	8.11448	0.000602939	8.37626	0.000907629
				8.05544	0.0240942	8.11858	0.000601391	8.38064	0.000889059
				8.05953	0.0239329	8.12267	0.000600217	8.38503	0.00085288
				8.06362	0.0237553	8.12677	0.000599436	8.38942	0.000820141
				8.06772	0.0235639	8.13086	0.000599063	8.3938	0.000796068
				8.07181	0.0233668	8.13496	0.00059911	8.39819	0.000777523
				8.07591	0.0231742	8.13905	0.000599582	8.40257	0.000773805
				8.08	0.0229926	8.14315	0.000600478	8.40696	0.000766361
				8.0841	0.0228231	8.14724	0.000601795	8.41135	0.000738525
				8.08819	0.0226636	8.15134	0.000603522	8.41573	0.000705858
				8.09229	0.0225115	8.15543	0.000605642	8.42012	0.000685442
				8.09638	0.022365	8.15953	0.000608133	8.4245	0.000675261
				8.10048	0.0222232	8.16362	0.000610967	8.42889	0.000665907
				8.10457	0.0220869	8.16772	0.000614112	8.43327	0.000658127
				8.10867	0.0219594	8.17181	0.000617531	8.43766	0.000643861
				8.11276	0.0218462	8.17591	0.000621186	8.44205	0.000623414
				8.11686	0.0217533	8.18	0.000625037	8.44643	0.000608484
[truncated: 4,472 more rows]

## Sheet: 6_gbp1-lys_20230904-90microlite
6_gbp1-lys[20230904-90microliter]
volume (mL)	Molar Mass 1	volume (mL)	Molar Mass 2	volume (mL)	Molar Mass 3	volume (mL)	LS	volume (mL)	UV	volume (mL)	RI
12.6759	64024.9	9.85046	404846	0.108707	1.61469e+07	-0.0591834	-4.1318e-05	0.00364167	0.000131578	-0.311077	1
12.7005	63846.1	9.85865	403704	0.112802	4.13287e+06	-0.0550885	-8.2242e-05	0.00773656	0.000138849	-0.306691	0.366029
12.7292	63854	9.88322	398079	0.116897	4.25786e+06	-0.0509936	-7.20563e-05	0.0118315	0.000145807	-0.302305	0.000485122
12.7578	63941.2	9.8955	396297	0.120992	5.41913e+06	-0.0468987	-6.69016e-05	0.0159263	0.000152432	-0.297919	0.000606974
12.7865	63996.1	9.91188	395067	0.125087	7.02647e+06	-0.0428039	-6.72867e-05	0.0200212	0.000158714	-0.293533	0.000898649
12.8152	63956.8	9.94054	391895	0.129182	1.16539e+07	-0.038709	-8.44403e-05	0.0241161	0.000164649	-0.289147	0.00105037
12.8438	63911.5	9.96921	389847	0.133277	1.5952e+07	-0.0346141	-0.000113618	0.028211	0.000170239	-0.284761	0.00107889
12.8684	63877.1	9.99378	383238	0.575525	1.1698e+06	-0.0305192	-0.000114343	0.0323059	0.000175491	-0.280375	0.00108838
12.8971	63860.8	9.99787	381834	0.57962	912848	-0.0264243	-0.000114275	0.0364008	0.000180415	-0.275989	0.00106753
12.9257	63761.8			0.583715	989502	-0.0223294	-0.000121917	0.0404957	0.000185022	-0.271603	0.00104669
12.9544	63775.3			0.58781	879214	-0.0182345	-0.000136917	0.0445906	0.000189328	-0.267217	0.000990533
12.9831	63711.2			0.591905	786024	-0.0141396	-0.00014147	0.0486855	0.000193345	-0.262831	0.000927803
13.0117	62973.3			0.595999	947728	-0.0100447	-0.000153533	0.0527804	0.000197087	-0.258445	0.000867545
				0.600094	2.26749e+06	-0.00594982	-0.000172904	0.0568753	0.000200567	-0.254059	0.000817129
				0.604189	7.04507e+06	-0.00185492	-0.000176607	0.0609702	0.000203795	-0.249673	0.000766871
				0.608284	1.68085e+07	0.00223997	-0.00017366	0.0650651	0.000206783	-0.245287	0.000716987
				0.612379	2.01605e+07	0.00633486	-0.000164579	0.06916	0.000209537	-0.240901	0.000678283
				0.616474	3.88619e+07	0.0104298	-0.000149538	0.0732548	0.000212064	-0.236515	0.000652441
				0.624664	8.03536e+06	0.0145246	-0.000132599	0.0773497	0.000214371	-0.232129	0.000634565
				0.665613	1.52615e+07	0.0186195	-0.00012242	0.0814446	0.00021646	-0.227743	0.000614068
				0.669707	5.39639e+06	0.0227144	-0.000118732	0.0855395	0.000218335	-0.223357	0.000577102
				0.673802	3.39981e+06	0.0268093	-0.000124369	0.0896344	0.000219998	-0.218971	0.000528981
				0.677897	3.51252e+06	0.0309042	-0.000139002	0.0937293	0.000221451	-0.214585	0.000498226
				0.681992	5.09463e+06	0.0349991	-0.000147192	0.0978242	0.000222697	-0.210199	0.000474232
				0.686087	7.75051e+06	0.039094	-0.000133252	0.101919	0.000223737	-0.205813	0.00044963
				0.690182	1.05507e+07	0.0431889	-0.000111627	0.106014	0.000224575	-0.201427	0.000428544
				0.694277	2.61044e+07	0.0472838	-9.02098e-05	0.110109	0.000225212	-0.197041	0.000391989
				0.702467	4.9784e+07	0.0513787	-7.47554e-05	0.114204	0.000225652	-0.192655	0.000359058
				0.894927	1.92717e+06	0.0554736	-6.50015e-05	0.118299	0.000225898	-0.188269	0.000332715
				0.899021	1.27295e+06	0.0595685	-6.62895e-05	0.122394	0.000225953	-0.183883	0.000307517
				0.903116	746302	0.0636634	-9.66379e-05	0.126488	0.000225823	-0.179497	0.000291438
				0.907211	663523	0.0677583	-9.83927e-05	0.130583	0.000225511	-0.175111	0.000272698
				0.911306	698118	0.0718531	-8.87487e-05	0.134678	0.000225024	-0.170725	0.000245167
				0.915401	2.43049e+06	0.075948	-7.67961e-05	0.138773	0.000224368	-0.166339	0.000210157
				0.96454	1.21874e+06	0.0800429	-8.63846e-05	0.142868	0.00022355	-0.161953	0.000186544
				0.968635	317989	0.0841378	-0.000116555	0.146963	0.000222581	-0.157567	0.000175067
				0.97273	262673	0.0882327	-0.000124618	0.151058	0.000221472	-0.153181	0.000173978
				0.976824	242413	0.0923276	-0.000123564	0.155153	0.000220235	-0.148795	0.00016947
				0.980919	219929	0.0964225	-0.000114119	0.159248	0.000218886	-0.144409	0.000164962
				0.985014	188234	0.100517	-0.00010468	0.163342	0.000217442	-0.140023	0.000142914
				0.989109	173273	0.104612	-7.47639e-05	0.167437	0.00021592	-0.135637	0.000129426
				0.993204	180140	0.108707	-5.82547e-05	0.171532	0.000214341	-0.131251	0.00012944
				0.997299	199974	0.112802	-5.48643e-05	0.175627	0.000212723	-0.126865	0.0001323
				1.00139	225863	0.116897	-7.69684e-05	0.179722	0.000211087	-0.122479	0.000133124
				1.00549	198952	0.120992	-8.27694e-05	0.183817	0.000209451	-0.118093	0.000123331
				1.00958	167017	0.125087	-8.08747e-05	0.187912	0.000207831	-0.113707	0.000113539
				1.01368	155166	0.129182	-8.59615e-05	0.192007	0.000206243	-0.109321	0.000105503
				1.01777	149456	0.133277	-9.78411e-05	0.196102	0.000204697	-0.104935	9.03568e-05
				1.02187	163119	0.137371	-0.000130192	0.200197	0.000203201	-0.100549	8.67295e-05
				1.02596	338247	0.141466	-0.000158818	0.204291	0.000201759	-0.0961625	8.16932e-05
				1.08739	2.08948e+06	0.145561	-0.000186919	0.208386	0.000200374	-0.0917765	7.66568e-05
				1.09148	412045	0.149656	-0.000214578	0.212481	0.000199041	-0.0873905	6.66496e-05
				1.09967	575235	0.153751	-0.000244638	0.216576	0.000197755	-0.0830045	5.4744e-05
				1.10377	1.37747e+06	0.157846	-0.000282099	0.220671	0.000196511	-0.0786185	5.40296e-05
				1.12834	282488	0.161941	-0.000326573	0.224766	0.000195298	-0.0742325	6.21358e-05
				1.13243	93836.2	0.166036	-0.000349098	0.228861	0.000194107	-0.0698465	6.26388e-05
				1.13653	45620.3	0.170131	-0.000313972	0.232956	0.000192929	-0.0654605	6.01668e-05
				1.14062	38104	0.174225	-0.000286971	0.237051	0.000191755	-0.0610745	5.76947e-05
				1.14472	43779.5	0.17832	-0.000268563	0.241145	0.000190577	-0.0566885	6.29981e-05
				1.14881	44515.9	0.182415	-0.000271571	0.24524	0.00018939	-0.0523025	6.42683e-05
				1.1529	42425.8	0.18651	-0.000305519	0.249335	0.000188188	-0.0479165	6.55385e-05
				1.157	27410.9	0.190605	-0.00033608	0.25343	0.000186969	-0.0435305	6.52421e-05
				1.16109	23335.7	0.1947	-0.000354424	0.257525	0.000185732	-0.0391445	6.30725e-05
				1.16519	28909.3	0.198795	-0.0003702	0.26162	0.000184476	-0.0347585	6.0903e-05
				1.16928	66952.9	0.20289	-0.000393257	0.265715	0.000183202	-0.0303725	5.43911e-05
				1.17338	129010	0.206985	-0.000423268	0.26981	0.000181914	-0.0259865	4.74289e-05
				1.17747	49501.7	0.21108	-0.000418222	0.273905	0.000180612	-0.0216005	5.42163e-05
				1.18157	57473.6	0.215174	-0.000395683	0.277999	0.000179299	-0.0172145	5.32646e-05
				1.18566	76910.6	0.219269	-0.000333278	0.282094	0.000177978	-0.0128285	5.23129e-05
				1.18976	805956	0.223364	-0.000271656	0.286189	0.00017665	-0.00844252	4.66279e-05
				1.21023	554869	0.227459	-0.000217718	0.290284	0.000175315	-0.00405652	4.18253e-05
				1.21433	246253	0.231554	-0.000171143	0.294379	0.000173974	0.000329475	4.36033e-05
				1.21842	380241	0.235649	-0.000169268	0.298474	0.000172626	0.00471548	5.01313e-05
				1.22252	436792	0.239744	-0.000175404	0.302569	0.000171269	0.00910147	5.20334e-05
				1.22661	500392	0.243839	-0.000173046	0.306664	0.000169899	0.0134875	5.24084e-05
				1.23071	481312	0.247934	-0.000134534	0.310759	0.000168513	0.0178735	5.18937e-05
				1.2348	501106	0.252028	-5.64303e-05	0.314854	0.000167107	0.0222595	5.13789e-05
				1.2389	566223	0.256123	2.46103e-05	0.318948	0.000165678	0.0266455	5.22432e-05
				1.24299	576470	0.260218	5.46203e-05	0.323043	0.000164221	0.0310315	5.96592e-05
				1.24709	500098	0.264313	3.58339e-05	0.327138	0.000162735	0.0354175	6.29458e-05
				1.25118	447274	0.268408	-1.11074e-05	0.331233	0.000161217	0.0398035	5.91217e-05
				1.25528	464174	0.272503	-4.27354e-05	0.335328	0.000159668	0.0441895	5.52977e-05
				1.25937	491056	0.276598	-7.30904e-05	0.339423	0.000158089	0.0485755	4.95809e-05
				1.26347	543976	0.280693	-0.000102395	0.343518	0.000156483	0.0529615	4.91155e-05
				1.26756	562968	0.284788	-7.14822e-05	0.347613	0.000154855	0.0573475	4.10836e-05
				1.27166	543660	0.288882	-1.1737e-05	0.351708	0.00015321	0.0617335	3.92476e-05
				1.27575	462856	0.292977	7.4684e-05	0.355802	0.000151555	0.0661195	3.74117e-05
				1.27985	381030	0.297072	0.000152937	0.359897	0.000149897	0.0705055	3.16125e-05
				1.28394	342081	0.301167	0.000223002	0.363992	0.000148242	0.0748915	1.96565e-05
				1.28804	340465	0.305262	0.000278933	0.368087	0.000146597	0.0792775	2.00242e-05
				1.29213	383763	0.309357	0.000297764	0.372182	0.000144968	0.0836635	2.67964e-05
				1.29623	395397	0.313452	0.000292779	0.376277	0.000143362	0.0880495	2.3176e-05
				1.30032	302929	0.317547	0.000254537	0.380372	0.000141782	0.0924355	1.95555e-05
				1.30442	262817	0.321642	0.000184646	0.384467	0.000140232	0.0968215	1.01871e-05
				1.30851	216099	0.325737	0.000120763	0.388562	0.000138717	0.101207	3.39058e-06
				1.31261	184609	0.329831	6.01457e-05	0.392656	0.00013724	0.105593	2.39926e-06
				1.3167	173829	0.333926	2.55966e-06	0.396751	0.000135804	0.109979	3.90991e-06
				1.3208	187063	0.338021	-5.21011e-05	0.400846	0.000134412	0.114365	8.89568e-06
				1.32489	481698	0.342116	-7.31915e-05	0.404941	0.000133068	0.118751	1.11421e-05
				1.4805	8.36841e+06	0.346211	-7.96681e-05	0.409036	0.000131776	0.123137	8.19427e-06
				1.55011	154736	0.350306	-9.65517e-05	0.413131	0.000130542	0.127523	5.24648e-06
				1.5542	880594	0.354401	-0.000123568	0.417226	0.00012937	0.131909	8.81247e-07
				1.5583	1.25498e+06	0.358496	-0.000143718	0.421321	0.000128266	0.136295	1.01895e-05
				1.56239	1.33098e+06	0.362591	-0.000164916	0.425416	0.000127234	0.140681	1.01933e-05
				1.56649	1.11502e+06	0.366685	-0.000187215	0.429511	0.00012628	0.145067	6.75777e-06
				1.57058	750318	0.37078	-0.000208841	0.433605	0.000125408	0.149453	3.32226e-06
				1.57877	789104	0.374875	-0.0002355	0.4377	0.00012462	0.153839	-2.66206e-06
				1.58287	906110	0.37897	-0.000284678	0.441795	0.000123919	0.158225	3.07128e-06
				1.58696	1.06095e+06	0.383065	-0.000324145	0.44589	0.000123303	0.162611	2.35483e-06
				1.59515	1.0184e+06	0.38716	-0.000339584	0.449985	0.000122769	0.166997	1.63838e-06
				1.59925	978912	0.391255	-0.000356248	0.45408	0.000122313	0.171383	-2.589e-06
				1.60744	1.15644e+06	0.39535	-0.000374426	0.458175	0.000121925	0.175769	-1.62404e-05
				1.61153	1.97671e+06	0.399445	-0.000399097	0.46227	0.000121596	0.180155	-2.364e-05
				1.61563	3.67067e+06	0.403539	-0.000412395	0.466365	0.00012131	0.184541	-2.92582e-05
				1.61972	2.03621e+07	0.407634	-0.000421162	0.470459	0.000121051	0.188927	-1.89595e-05
				1.62382	5.39602e+06	0.411729	-0.000425776	0.474554	0.000120801	0.193313	-1.90179e-05
				1.62791	4.28684e+06	0.415824	-0.000429938	0.478649	0.000120538	0.197699	-2.20028e-05
				1.63201	5.20375e+06	0.419919	-0.000427686	0.482744	0.000120242	0.202085	-2.49877e-05
				1.6361	6.39545e+06	0.424014	-0.000425247	0.486839	0.000119882	0.206471	-2.97479e-05
				1.6402	4.99026e+06	0.428109	-0.000423226	0.490934	0.000119448	0.210857	-1.98683e-05
				1.64429	1.54825e+06	0.432204	-0.000421594	0.495029	0.000118921	0.215243	-1.19343e-05
				1.64839	631681	0.436299	-0.00043063	0.499124	0.000118284	0.219629	-1.02779e-05
				1.65248	529194	0.440394	-0.000439208	0.503219	0.000117526	0.224015	-1.05364e-05
				1.65658	519389	0.444488	-0.000447445	0.507313	0.000116639	0.228401	-1.32915e-05
				1.66067	507836	0.448583	-0.000455303	0.511408	0.000115619	0.232787	-1.60466e-05
				1.66477	528735	0.452678	-0.000404587	0.515503	0.00011447	0.237173	-1.90544e-05
				1.66886	571066	0.456773	-0.000341077	0.519598	0.000113199	0.241559	-1.94905e-05
				1.67296	600440	0.460868	-0.000266221	0.523693	0.000111815	0.245945	-1.31872e-05
				1.67705	786837	0.464963	-0.000181208	0.527788	0.000110336	0.250331	-1.28185e-05
				1.68115	1.01894e+06	0.469058	-9.95602e-05	0.531883	0.000108778	0.254717	-2.19674e-05
				1.68524	1.44097e+06	0.473153	-4.28588e-05	0.535978	0.000107161	0.259103	-3.11163e-05
				1.74666	8.40283e+06	0.477248	-9.9385e-06	0.540073	0.000105506	0.263489	-3.63425e-05
				1.75076	8.43407e+06	0.481342	1.01998e-05	0.544168	0.000103832	0.267875	-3.5768e-05
				1.75485	5.22334e+06	0.485437	1.84133e-05	0.548262	0.00010216	0.272261	-3.56431e-05
				1.75895	2.73549e+06	0.489532	-4.91967e-06	0.552357	0.000100505	0.276647	-4.19118e-05
				1.76304	2.61395e+06	0.493627	-3.44303e-05	0.556452	9.88843e-05	0.281033	-4.81806e-05
				1.76714	3.03504e+06	0.497722	-6.93336e-05	0.560547	9.73072e-05	0.285419	-5.28925e-05
				1.77123	3.99703e+06	0.501817	-3.85084e-05	0.564642	9.57841e-05	0.289805	-5.52899e-05
				1.77533	2.38265e+06	0.505912	5.47557e-06	0.568737	9.43225e-05	0.294191	-5.50289e-05
				1.77942	1.14216e+06	0.510007	3.25639e-05	0.572832	9.29279e-05	0.298577	-4.53968e-05
				1.78352	802943	0.514102	4.33025e-05	0.576927	9.16047e-05	0.302963	-4.33102e-05
				1.78761	1.01493e+06	0.518196	2.23423e-05	0.581022	9.03557e-05	0.307349	-4.65934e-05
				1.79171	2.71782e+06	0.522291	-3.08943e-06	0.585116	8.91825e-05	0.311735	-4.98766e-05
				1.7958	2.46952e+07	0.526386	-3.28621e-05	0.589211	8.8086e-05	0.316121	-5.47237e-05
				1.83266	5.9976e+06	0.530481	-9.18825e-05	0.593306	8.70661e-05	0.320507	-4.76637e-05
				1.83675	1.57195e+06	0.534576	-0.000140697	0.597401	8.61217e-05	0.324893	-4.07674e-05
				1.84085	1.12406e+06	0.538671	-0.000147061	0.601496	8.52519e-05	0.329279	-4.38376e-05
				1.84494	1.054e+06	0.542766	-0.000150187	0.605591	8.44536e-05	0.333665	-4.69079e-05
				1.84904	1.27352e+06	0.546861	-0.000159519	0.609686	8.37223e-05	0.338051	-5.39126e-05
				1.85313	1.4769e+06	0.550956	-0.000174821	0.613781	8.30518e-05	0.342437	-6.32982e-05
				1.86542	1.68998e+06	0.55505	-0.000191439	0.617876	8.24338e-05	0.346823	-6.51452e-05
				1.86951	2.05816e+06	0.559145	-0.000209236	0.62197	8.18593e-05	0.351209	-5.35434e-05
				1.87361	1.39749e+07	0.56324	-0.0002418	0.626065	8.13179e-05	0.355595	-5.69386e-05
				2.68849	5.92617e+07	0.567335	-0.000229805	0.63016	8.07988e-05	0.359981	-6.03338e-05
				2.69258	1.45474e+07	0.57143	-0.000174419	0.634255	8.02912e-05	0.364367	-6.87991e-05
				2.69668	1.28373e+08	0.575525	-9.48646e-05	0.63835	7.97841e-05	0.368753	-6.82247e-05
				2.70077	3.55206e+07	0.57962	-2.23255e-05	0.642445	7.9268e-05	0.373139	-4.8816e-05
				2.70487	9.36861e+06	0.583715	4.31221e-05	0.64654	7.87342e-05	0.377525	-2.51553e-05
				2.70896	3.83849e+06	0.58781	7.58571e-05	0.650635	7.81751e-05	0.381911	-2.32566e-05
				2.71306	3.67664e+06	0.591905	7.67147e-05	0.65473	7.75855e-05	0.386297	-2.31242e-05
				2.72534	3.22592e+07	0.595999	4.76256e-05	0.658825	7.69615e-05	0.390683	-2.29918e-05
				2.72944	8.0767e+06	0.600094	4.38113e-05	0.662919	7.63003e-05	0.395069	-2.06091e-05
				2.73353	4.43116e+06	0.604189	5.20268e-05	0.667014	7.56001e-05	0.399455	-1.1766e-05
				2.73763	4.2197e+06	0.608284	6.07221e-05	0.671109	7.486e-05	0.403841	-7.1422e-06
				2.74172	1.91024e+07	0.612379	6.62181e-05	0.675204	7.40794e-05	0.408227	-1.14919e-05
				2.98742	9.96954e+07	0.616474	6.86518e-05	0.679299	7.32585e-05	0.412613	-1.58416e-05
				3.1594	2.60234e+06	0.620569	6.47288e-05	0.683394	7.23977e-05	0.416999	-2.50232e-05
				3.1635	415978	0.624664	8.41604e-05	0.687489	7.1498e-05	0.421385	-2.95928e-05
				3.16759	520338	0.628759	0.000169803	0.691584	7.05612e-05	0.425771	-1.48769e-05
				3.17169	614219	0.632853	0.000248858	0.695679	6.95892e-05	0.430157	-8.5168e-06
				3.17578	676988	0.636948	0.000320646	0.699773	6.85845e-05	0.434543	-6.73967e-06
				3.17988	633240	0.641043	0.000367916	0.703868	6.7552e-05	0.438929	-1.22817e-05
				3.18397	549785	0.645138	0.000353874	0.707963	6.64986e-05	0.443315	-1.78236e-05
				3.18807	497089	0.649233	0.00035038	0.712058	6.54319e-05	0.447701	-1.86905e-05
				3.20035	554633	0.653328	0.000359764	0.716153	6.43604e-05	0.452087	-1.95573e-05
				3.20445	588691	0.657423	0.000370707	0.720248	6.32941e-05	0.456473	-2.17086e-05
				3.20854	548736	0.661518	0.000379563	0.724343	6.22435e-05	0.460859	-1.8398e-05
				3.21264	501303	0.665613	0.000386394	0.728438	6.12199e-05	0.465245	-2.18144e-05
				3.21673	459567	0.669707	0.000379938	0.732533	6.0235e-05	0.469631	-2.52309e-05
				3.22083	431058	0.673802	0.000311887	0.736627	5.92994e-05	0.474017	-2.73408e-05
				3.22492	393062	0.677897	0.000288015	0.740722	5.84226e-05	0.478403	-1.62144e-05
				3.22902	378321	0.681992	0.000293022	0.744817	5.76132e-05	0.482789	-6.93971e-06
				3.23311	362882	0.686087	0.000298505	0.748912	5.68782e-05	0.487175	-1.07173e-05
				3.23721	325710	0.690182	0.000304083	0.753007	5.62229e-05	0.491561	-1.44948e-05
				3.2413	271464	0.694277	0.000320673	0.757102	5.56512e-05	0.495947	-2.22399e-05
				3.2454	261468	0.698372	0.000343367	0.761197	5.51659e-05	0.500333	-1.98288e-05
				3.24949	268681	0.702467	0.000367096	0.765292	5.47664e-05	0.504719	-1.56747e-05
				3.25358	297044	0.706562	0.000383862	0.769387	5.44516e-05	0.509105	-1.15865e-05
				3.25768	328879	0.710656	0.000393927	0.773482	5.42198e-05	0.513491	-1.48339e-05
				3.26177	271799	0.714751	0.000369951	0.777576	5.40674e-05	0.517877	-1.80814e-05
				3.26587	239536	0.718846	0.000365541	0.781671	5.39898e-05	0.522263	-2.5988e-05
				3.27406	247100	0.722941	0.000365915	0.785766	5.3981e-05	0.526649	-3.77237e-05
				3.27815	305197	0.727036	0.000363785	0.789861	5.40328e-05	0.531035	-3.12688e-05
				3.28225	306023	0.731131	0.0003592	0.793956	5.41364e-05	0.535421	-1.67718e-05
				3.28634	285266	0.735226	0.000345502	0.798051	5.4282e-05	0.539807	-1.46315e-05
				3.29044	260516	0.739321	0.000303182	0.802146	5.44588e-05	0.544193	-1.45545e-05
				3.29453	238397	0.743416	0.000294809	0.806241	5.46543e-05	0.548579	-1.44776e-05
				3.29863	235371	0.74751	0.000301022	0.810336	5.48569e-05	0.552965	-7.24652e-06
				3.30272	305853	0.751605	0.000290961	0.81443	5.50542e-05	0.557351	1.85921e-06
				3.30682	2.8256e+06	0.7557	0.000265099	0.818525	5.52343e-05	0.561737	1.60205e-05
				3.49109	200089	0.759795	0.000194108	0.82262	5.53851e-05	0.566123	2.49667e-05
				3.49518	135348	0.76389	0.000163928	0.826715	5.54964e-05	0.570509	2.51653e-05
				3.49928	162791	0.767985	0.000140989	0.83081	5.55589e-05	0.574895	2.53639e-05
				3.50337	482600	0.77208	0.00012441	0.834905	5.55647e-05	0.579281	2.89582e-05
				4.73594	1.08255e+06	0.776175	0.00012549	0.839	5.55066e-05	0.583667	3.00165e-05
				4.74003	531405	0.78027	0.000124706	0.843095	5.53791e-05	0.588053	3.45605e-05
				4.74822	689686	0.784364	0.000121866	0.84719	5.51772e-05	0.592439	3.84941e-05
				4.75232	517794	0.788459	9.84054e-05	0.851284	5.48963e-05	0.596825	3.70148e-05
				4.75641	1.37402e+06	0.792554	4.20471e-05	0.855379	5.45323e-05	0.601211	3.55354e-05
				4.80964	9.09004e+06	0.796649	1.3319e-05	0.859474	5.40804e-05	0.605597	1.64004e-05
				4.81374	2.18116e+06	0.800744	-9.38063e-06	0.863569	5.35365e-05	0.609983	1.22863e-05
				4.8465	877088	0.804839	-2.66733e-05	0.867664	5.28961e-05	0.614369	1.37506e-05
				4.85059	258127	0.808934	-8.81332e-06	0.871759	5.21547e-05	0.618755	1.42097e-05
				4.85469	205400	0.813029	1.26953e-05	0.875854	5.13085e-05	0.623141	6.82684e-06
				4.85878	202519	0.817124	3.71952e-05	0.879949	5.03532e-05	0.627527	-5.56064e-07
				4.86288	229088	0.821219	6.55681e-05	0.884044	4.92857e-05	0.631913	-1.54353e-06
				4.86697	473823	0.825313	7.91385e-05	0.888139	4.81036e-05	0.636299	-2.531e-06
				5.23142	688956	0.829408	7.84853e-05	0.892233	4.68079e-05	0.640685	-4.58837e-06
				5.23551	461515	0.833503	4.96317e-05	0.896328	4.54015e-05	0.645071	-3.91491e-06
				5.23961	487474	0.837598	-1.57447e-05	0.900423	4.38901e-05	0.649457	-7.16188e-06
				5.2437	614039	0.841693	-3.95992e-05	0.904518	4.2282e-05	0.653843	-1.04089e-05
				5.2478	610685	0.845788	-5.2219e-05	0.908613	4.05889e-05	0.658229	-1.16448e-05
				5.25189	670410	0.849883	-5.46847e-05	0.912708	3.88252e-05	0.662615	-2.30311e-06
				5.25599	769234	0.853978	-3.60701e-05	0.916803	3.70091e-05	0.667001	5.52149e-06
				5.26008	833341	0.858073	-1.135e-05	0.920898	3.51623e-05	0.671387	1.18108e-05
				5.26418	881140	0.862167	-4.46996e-06	0.924993	3.33079e-05	0.675773	1.34185e-05
				5.29694	495449	0.866262	-1.47349e-05	0.929087	3.14705e-05	0.680159	9.84592e-06
				5.30103	659855	0.870357	-6.32117e-05	0.933182	2.96759e-05	0.684545	6.27336e-06
				5.30513	976368	0.874452	-0.000109051	0.937277	2.79506e-05	0.688931	7.34323e-06
				5.30922	5.18479e+06	0.878547	-0.00013203	0.941372	2.63211e-05	0.693317	8.41309e-06
				5.31332	7.6298e+06	0.882642	-0.000117213	0.945467	2.48116e-05	0.697703	5.70586e-06
				5.31741	1.23177e+06	0.886737	-6.90786e-05	0.949562	2.34439e-05	0.702089	2.99862e-06
				5.32151	706143	0.890832	2.16108e-06	0.953657	2.22361e-05	0.706475	-3.46855e-06
				5.3256	592840	0.894927	7.96482e-05	0.957752	2.12011e-05	0.710861	-1.56939e-05
				5.33379	701923	0.899021	0.000133579	0.961847	2.0349e-05	0.715247	-1.28879e-05
				5.33789	1.02339e+06	0.903116	0.000164901	0.965941	1.96844e-05	0.719633	2.34026e-06
				6.53359	3.79813e+08	0.907211	0.000172104	0.970036	1.92079e-05	0.724019	4.64621e-06
				6.62778	2.54783e+08	0.911306	0.000129886	0.974131	1.89148e-05	0.728405	5.18725e-06
				6.63187	5.55819e+07	0.915401	5.82176e-05	0.978226	1.87977e-05	0.732791	5.7283e-06
				6.63597	3.31599e+07	0.919496	7.86574e-07	0.982321	1.88461e-05	0.737177	7.70682e-06
				6.64006	2.74263e+07	0.923591	-6.63108e-06	0.986416	1.90468e-05	0.741563	1.21733e-05
				6.64416	3.5922e+07	0.927686	-6.20527e-06	0.990511	1.93856e-05	0.745949	1.48626e-05
				6.64825	6.32172e+07	0.931781	-1.77621e-05	0.994606	1.9847e-05	0.750335	2.85285e-05
				6.65235	1.30323e+08	0.935876	-4.08532e-05	0.998701	2.04149e-05	0.754721	2.74306e-05
				6.65644	4.48871e+07	0.93997	-5.02972e-05	1.0028	2.10724e-05	0.759107	2.63327e-05
				6.66054	3.06116e+07	0.944065	-5.88549e-05	1.00689	2.18032e-05	0.763493	2.19856e-05
				6.66463	3.5284e+07	0.94816	-6.93255e-05	1.01099	2.25905e-05	0.767879	1.37914e-05
				6.66873	4.57479e+07	0.952255	-8.1583e-05	1.01508	2.34176e-05	0.772265	1.54929e-05
				6.67282	9.47969e+07	0.95635	-4.70909e-05	1.01918	2.42674e-05	0.776651	1.94912e-05
				6.68101	1.54148e+08	0.960445	-7.94264e-06	1.02327	2.51232e-05	0.781037	1.81207e-05
				6.68511	9.89614e+07	0.96454	3.16207e-05	1.02736	2.59677e-05	0.785423	1.67502e-05
				6.6892	3.66537e+07	0.968635	5.85905e-05	1.03146	2.67836e-05	0.789809	2.62562e-06
				6.69329	4.26706e+07	0.97273	7.35592e-05	1.03555	2.75541e-05	0.794195	7.07221e-06
				6.69739	5.07546e+07	0.976824	9.89479e-05	1.03965	2.82624e-05	0.798581	1.68778e-05
				6.70148	1.34027e+08	0.980919	0.000127931	1.04374	2.88928e-05	0.802967	1.80416e-05
				6.70558	5.5631e+07	0.985014	0.000160193	1.04784	2.94304e-05	0.807353	1.78298e-05
				6.70967	2.19667e+07	0.989109	0.000182426	1.05193	2.98608e-05	0.811739	1.04873e-05
				6.71377	1.38019e+07	0.993204	0.000194988	1.05603	3.01709e-05	0.816125	3.14486e-06
				6.71786	1.22406e+07	0.997299	0.000158603	1.06012	3.03499e-05	0.820511	-8.74799e-07
				6.72605	1.20482e+07	1.00139	0.000145304	1.06422	3.0389e-05	0.824897	2.78259e-06
				6.73015	1.10331e+07	1.00549	0.000160064	1.06831	3.02822e-05	0.829283	5.92364e-06
				6.73424	9.65274e+06	1.00958	0.000201267	1.07241	3.00265e-05	0.833669	7.31003e-06
				6.73834	9.03659e+06	1.01368	0.000238258	1.0765	2.96217e-05	0.838055	2.39237e-06
				6.74243	8.74443e+06	1.01777	0.000270787	1.0806	2.90715e-05	0.842441	-2.5253e-06
				6.74653	9.93724e+06	1.02187	0.000264866	1.08469	2.83835e-05	0.846827	5.17276e-06
				6.75062	1.08639e+07	1.02596	0.000230291	1.08879	2.7568e-05	0.851213	5.98357e-06
				6.75472	1.24772e+07	1.03006	0.000189911	1.09288	2.66381e-05	0.855599	6.41319e-06
				6.75881	1.54463e+07	1.03415	0.00014972	1.09698	2.56099e-05	0.859985	5.78218e-06
				6.76291	1.4353e+07	1.03825	0.000125439	1.10107	2.4501e-05	0.864371	5.15116e-06
				6.7711	1.59518e+07	1.04234	0.000103666	1.10517	2.33303e-05	0.868757	-4.38828e-06
				6.77519	1.8309e+07	1.04644	6.44095e-05	1.10926	2.21162e-05	0.873143	-8.24685e-06
				6.77929	2.48249e+07	1.05053	8.41556e-06	1.11336	2.08764e-05	0.877529	8.54148e-07
				6.78338	2.54143e+07	1.05463	-3.72164e-05	1.11745	1.96275e-05	0.881915	2.09212e-05
				6.78748	2.1021e+07	1.05872	-5.66093e-05	1.12155	1.83837e-05	0.886301	1.90381e-05
				6.79157	1.78043e+07	1.06282	-6.30911e-05	1.12564	1.71569e-05	0.890687	1.7155e-05
				6.79567	1.54892e+07	1.06691	-7.90196e-05	1.12974	1.59563e-05	0.895073	1.10706e-05
				6.79976	1.53508e+07	1.07101	-0.000104138	1.13383	1.47887e-05	0.899459	1.56318e-05
				6.80795	1.59727e+07	1.0751	-0.00011724	1.13793	1.36585e-05	0.903845	2.85737e-05
				6.81205	1.68931e+07	1.0792	-7.76224e-05	1.14202	1.25683e-05	0.908231	2.88688e-05
				6.81614	1.60181e+07	1.08329	-4.04221e-05	1.14612	1.15192e-05	0.912617	2.81783e-05
				6.82024	1.64127e+07	1.08739	-6.28962e-06	1.15021	1.05121e-05	0.917003	2.74878e-05
				6.82433	1.77072e+07	1.09148	1.20457e-05	1.15431	9.54742e-06	0.921389	1.58546e-05
				6.82843	2.01386e+07	1.09558	-2.90663e-06	1.1584	8.62621e-06	0.925775	6.15858e-06
				6.83252	2.30232e+07	1.09967	-1.29405e-05	1.1625	7.74982e-06	0.930161	7.89024e-06
				6.83662	2.46112e+07	1.10377	-1.84018e-05	1.16659	6.9203e-06	0.934547	1.34725e-05
				6.84481	2.68952e+07	1.10786	-2.18029e-05	1.17069	6.14082e-06	0.938933	1.54425e-05
				6.8489	3.16412e+07	1.11196	-2.32983e-05	1.17478	5.41463e-06	0.943319	1.24678e-05
				6.853	3.62556e+07	1.11605	-2.28265e-05	1.17888	4.74555e-06	0.947705	9.49301e-06
				6.85709	4.30702e+07	1.12015	-2.22634e-05	1.18297	4.13591e-06	0.952091	1.60366e-05
				6.86119	5.45327e+07	1.12424	-2.16242e-05	1.18707	3.58819e-06	0.956477	2.70936e-05
				6.86528	6.04834e+07	1.12834	-8.82468e-06	1.19116	3.10317e-06	0.960863	4.25578e-05
				6.86938	5.39578e+07	1.13243	1.55914e-05	1.19526	2.67951e-06	0.965249	4.22432e-05
				6.87347	4.61769e+07	1.13653	4.44603e-05	1.19935	2.31339e-06	0.969635	4.19286e-05
				6.87756	5.24735e+07	1.14062	8.42778e-05	1.20345	1.99805e-06	0.974021	4.03733e-05
				6.88166	5.96868e+07	1.14472	0.000124947	1.20754	1.72217e-06	0.978407	3.85796e-05
				6.88575	7.6634e+07	1.14881	0.000161013	1.21164	1.47292e-06	0.982793	4.20572e-05
				6.89394	6.32553e+07	1.1529	0.000192615	1.21573	1.23366e-06	0.987179	5.34011e-05
				6.89804	5.94153e+07	1.157	0.000162697	1.21982	9.84912e-07	0.991565	5.17355e-05
				6.90213	5.71219e+07	1.16109	0.000147744	1.22392	7.0445e-07	0.995951	5.00699e-05
				6.91032	6.01598e+07	1.16519	0.000130237	1.22801	3.68771e-07	1.00034	4.27271e-05
				6.91442	6.98845e+07	1.16928	0.000110057	1.23211	-4.69037e-08	1.00472	4.4632e-05
				6.91851	7.33655e+07	1.17338	7.98136e-05	1.2362	-5.65785e-07	1.00911	4.83191e-05
				6.92261	6.36053e+07	1.17747	7.93223e-05	1.2403	-1.20901e-06	1.0135	4.77096e-05
				6.9267	5.80467e+07	1.18157	9.2432e-05	1.24439	-1.99437e-06	1.01788	4.71001e-05
				6.9308	6.04452e+07	1.18566	8.47578e-05	1.24849	-2.93515e-06	1.02227	4.45299e-05
				6.93489	6.5191e+07	1.18976	5.70611e-05	1.25258	-4.03872e-06	1.02665	3.13916e-05
				6.93899	6.73286e+07	1.19385	1.85089e-05	1.25668	-5.30844e-06	1.03104	2.56651e-05
				6.94308	6.55868e+07	1.19795	-1.06394e-05	1.26077	-6.74004e-06	1.03543	2.38392e-05
				6.94718	5.53567e+07	1.20204	-3.09788e-05	1.26487	-8.32389e-06	1.03981	2.96678e-05
				6.95127	4.81043e+07	1.20614	-2.65878e-05	1.26896	-1.00451e-05	1.0442	2.52324e-05
				6.95537	4.55621e+07	1.21023	1.2948e-06	1.27306	-1.18851e-05	1.04858	2.07971e-05
				6.96765	4.65751e+07	1.21433	3.05008e-05	1.27715	-1.38208e-05	1.05297	8.4294e-06
				6.97175	4.49311e+07	1.21842	0.000105302	1.28125	-1.58267e-05	1.05736	-4.36415e-06
				6.97584	4.11792e+07	1.22252	0.000172583	1.28534	-1.78765e-05	1.06174	1.15443e-05
				6.97994	3.81396e+07	1.22661	0.000231955	1.28944	-1.9944e-05	1.06613	2.26047e-05
				6.98403	3.62585e+07	1.23071	0.000207805	1.29353	-2.20043e-05	1.07051	2.48576e-05
				6.98813	3.49222e+07	1.2348	0.000181872	1.29763	-2.40343e-05	1.0749	2.31983e-05
				6.99222	3.39918e+07	1.2389	0.000172274	1.30172	-2.60137e-05	1.07929	2.15389e-05
				6.99632	3.32836e+07	1.24299	0.000170113	1.30582	-2.79245e-05	1.08367	2.08191e-05
				7.00041	3.30998e+07	1.24709	0.00015297	1.30991	-2.97523e-05	1.08806	2.64797e-05
				7.0086	3.11208e+07	1.25118	0.000121451	1.31401	-3.14865e-05	1.09244	3.02443e-05
				7.0127	3.08768e+07	1.25528	0.000122172	1.3181	-3.31204e-05	1.09683	3.33862e-05
				7.01679	3.17424e+07	1.25937	0.000171657	1.3222	-3.46502e-05	1.10122	3.07952e-05
				7.02089	3.27137e+07	1.26347	0.000217747	1.32629	-3.60748e-05	1.1056	2.82042e-05
				7.02498	3.3913e+07	1.26756	0.000259919	1.33039	-3.73953e-05	1.10999	2.64509e-05
				7.02908	3.41764e+07	1.27166	0.000295992	1.33448	-3.86148e-05	1.11437	3.71949e-05
				7.03727	3.30614e+07	1.27575	0.000329	1.33858	-3.97381e-05	1.11876	4.94146e-05
				7.04546	3.43249e+07	1.27985	0.000344694	1.34267	-4.07709e-05	1.12315	5.69255e-05
				7.04955	3.61989e+07	1.28394	0.000340409	1.34677	-4.17186e-05	1.12753	5.84202e-05
				7.05365	3.41937e+07	1.28804	0.000334751	1.35086	-4.25864e-05	1.13192	5.99149e-05
				7.05774	3.30341e+07	1.29213	0.000321582	1.35496	-4.33786e-05	1.1363	7.16172e-05
				7.07821	3.38768e+07	1.29623	0.00030125	1.35905	-4.40983e-05	1.14069	7.34225e-05
				7.08231	3.36191e+07	1.30032	0.000264446	1.36315	-4.47484e-05	1.14508	7.52278e-05
				7.0864	3.03868e+07	1.30442	0.000255445	1.36724	-4.53298e-05	1.14946	8.22369e-05
				7.0905	2.86629e+07	1.30851	0.000244927	1.37134	-4.58419e-05	1.15385	8.32611e-05
				7.09869	2.76111e+07	1.31261	0.000232517	1.37543	-4.62848e-05	1.15823	8.22735e-05
				7.10278	2.64571e+07	1.3167	0.000202543	1.37953	-4.66571e-05	1.16262	8.12859e-05
				7.10688	2.42845e+07	1.3208	0.000167946	1.38362	-4.69577e-05	1.16701	8.14914e-05
				7.11097	2.27137e+07	1.32489	0.00012916	1.38772	-4.71869e-05	1.17139	9.80664e-05
				7.13145	2.34508e+07	1.32899	7.90486e-05	1.39181	-4.7343e-05	1.17578	9.87895e-05
				7.13964	2.38702e+07	1.33308	3.15785e-05	1.39591	-4.74278e-05	1.18016	9.65495e-05
				7.14373	2.43589e+07	1.33718	-1.31904e-05	1.4	-4.74441e-05	1.18455	9.43095e-05
				7.14783	2.50663e+07	1.34127	-3.69625e-05	1.4041	-4.73967e-05	1.18894	9.51224e-05
				7.15192	2.60576e+07	1.34536	-4.69242e-05	1.40819	-4.72941e-05	1.19332	9.7769e-05
				7.16421	2.58609e+07	1.34946	-3.9187e-05	1.41228	-4.71463e-05	1.19771	9.58056e-05
				7.1683	2.44081e+07	1.35355	-1.32753e-05	1.41638	-4.69644e-05	1.20209	9.38423e-05
				7.17649	2.36348e+07	1.35765	1.33208e-05	1.42047	-4.67607e-05	1.20648	9.01866e-05
				7.18059	2.26292e+07	1.36174	4.16668e-05	1.42457	-4.65493e-05	1.21087	7.83882e-05
				7.18468	2.21317e+07	1.36584	6.62146e-05	1.42866	-4.63449e-05	1.21525	7.02542e-05
				7.19287	1.99845e+07	1.36993	8.70551e-05	1.43276	-4.61625e-05	1.21964	6.20058e-05
				7.19697	1.9157e+07	1.37403	5.56715e-05	1.43685	-4.60155e-05	1.22402	7.13854e-05
				7.20106	1.85238e+07	1.37812	1.56691e-05	1.44095	-4.59156e-05	1.22841	6.90332e-05
				7.20925	1.75427e+07	1.38222	1.04473e-05	1.44504	-4.58729e-05	1.2328	6.66811e-05
				7.21335	1.68394e+07	1.38631	3.85741e-05	1.44914	-4.58953e-05	1.23718	5.8545e-05
				7.21744	1.61728e+07	1.39041	7.73831e-05	1.45323	-4.59868e-05	1.24157	5.29001e-05
				7.22154	1.58112e+07	1.3945	0.000115493	1.45733	-4.61488e-05	1.24595	6.16869e-05
				7.22563	1.5862e+07	1.3986	0.000147851	1.46142	-4.63796e-05	1.25034	6.88892e-05
				7.23792	1.54922e+07	1.40269	0.000174722	1.46552	-4.66753e-05	1.25473	6.79784e-05
				7.24201	1.49908e+07	1.40679	0.000191485	1.46961	-4.7029e-05	1.25911	6.70676e-05
				7.24611	1.42135e+07	1.41088	0.000183655	1.47371	-4.74311e-05	1.2635	6.2052e-05
				7.2543	1.40006e+07	1.41498	0.000181702	1.4778	-4.78697e-05	1.26788	5.60307e-05
				7.26248	1.38831e+07	1.41907	0.000182515	1.4819	-4.83312e-05	1.27227	5.35603e-05
				7.27067	1.32279e+07	1.42317	0.000185886	1.48599	-4.88005e-05	1.27666	5.99585e-05
				7.27886	1.29448e+07	1.42726	0.00018915	1.49009	-4.92625e-05	1.28104	6.73728e-05
				7.28296	1.28818e+07	1.43136	0.000192279	1.49418	-4.97013e-05	1.28543	6.70691e-05
				7.29524	1.24683e+07	1.43545	0.000204863	1.49828	-5.01002e-05	1.28981	6.67653e-05
				7.29934	1.19744e+07	1.43955	0.000237988	1.50237	-5.04444e-05	1.2942	5.32322e-05
				7.30753	1.15618e+07	1.44364	0.000279915	1.50647	-5.07206e-05	1.29859	5.7704e-05
				7.31162	1.14002e+07	1.44774	0.000329959	1.51056	-5.09168e-05	1.30297	6.13743e-05
				7.31572	1.08955e+07	1.45183	0.000369135	1.51466	-5.10237e-05	1.30736	5.90101e-05
				7.31981	1.02533e+07	1.45593	0.000397785	1.51875	-5.10348e-05	1.31174	5.66459e-05
				7.32391	9.64127e+06	1.46002	0.000404196	1.52285	-5.09475e-05	1.31613	5.10283e-05
				7.328	9.20848e+06	1.46412	0.000378653	1.52694	-5.076e-05	1.32052	4.50537e-05
				7.3321	8.97131e+06	1.46821	0.000359637	1.53104	-5.04737e-05	1.3249	4.32427e-05
				7.34029	8.44692e+06	1.47231	0.000378691	1.53513	-5.00926e-05	1.32929	4.50963e-05
				7.34438	8.14963e+06	1.4764	0.000384127	1.53923	-4.96226e-05	1.33367	6.88505e-05
				7.34848	7.88781e+06	1.4805	0.000375991	1.54332	-4.90712e-05	1.33806	6.66266e-05
				7.35257	7.61308e+06	1.48459	0.000336032	1.54742	-4.84466e-05	1.34245	6.44027e-05
				7.35667	7.45733e+06	1.48869	0.000282175	1.55151	-4.7758e-05	1.34683	5.73386e-05
				7.36895	7.2614e+06	1.49278	0.000272516	1.55561	-4.70145e-05	1.35122	6.12595e-05
				7.37305	7.02447e+06	1.49688	0.000269652	1.5597	-4.62253e-05	1.3556	7.73224e-05
				7.37714	6.85235e+06	1.50097	0.000266223	1.5638	-4.53994e-05	1.35999	8.40857e-05
				7.38533	6.71842e+06	1.50507	0.000262165	1.56789	-4.45454e-05	1.36438	8.52691e-05
				7.39762	6.59267e+06	1.50916	0.000250461	1.57199	-4.36713e-05	1.36876	8.23875e-05
				7.40171	6.42799e+06	1.51326	0.000231477	1.57608	-4.27847e-05	1.37315	7.9506e-05
				7.40581	6.2415e+06	1.51735	0.000207525	1.58018	-4.18926e-05	1.37753	8.79115e-05
				7.42219	6.03299e+06	1.52145	0.000178911	1.58427	-4.10019e-05	1.38192	9.40666e-05
				7.42628	5.71132e+06	1.52554	0.000131853	1.58837	-4.01194e-05	1.38631	0.000107128
				7.43038	5.42715e+06	1.52963	9.48729e-05	1.59246	-3.92518e-05	1.39069	0.000108646
				7.43447	5.26037e+06	1.53373	0.000128208	1.59655	-3.84069e-05	1.39508	0.000108674
				7.43857	5.16457e+06	1.53782	0.000160287	1.60065	-3.75928e-05	1.39946	0.000108701
				7.44676	4.9375e+06	1.54192	0.000190162	1.60474	-3.68188e-05	1.40385	0.000110178
				7.45085	4.81987e+06	1.54601	0.000212941	1.60884	-3.60957e-05	1.40824	0.000117186
				7.45494	4.67038e+06	1.55011	0.000274998	1.61293	-3.54355e-05	1.41262	0.000127498
				7.46313	4.49697e+06	1.5542	0.000481325	1.61703	-3.4851e-05	1.41701	0.000131184
				7.47951	4.31252e+06	1.5583	0.000585081	1.62112	-3.43568e-05	1.42139	0.00012354
				7.48361	4.19274e+06	1.56239	0.000588796	1.62522	-3.39681e-05	1.42578	0.000115896
				7.4918	3.96863e+06	1.56649	0.000531359	1.62931	-3.37014e-05	1.43017	0.00012225
				7.49999	3.87307e+06	1.57058	0.000471841	1.63341	-3.35716e-05	1.43455	0.0001328
				7.50818	3.75603e+06	1.57468	0.000444152	1.6375	-3.35936e-05	1.43894	0.000129051
				7.51637	3.55325e+06	1.57877	0.000523458	1.6416	-3.378e-05	1.44332	0.000125302
				7.52046	3.46371e+06	1.58287	0.000579152	1.64569	-3.4139e-05	1.44771	0.000116868
				7.52865	3.29539e+06	1.58696	0.000610743	1.64979	-3.46755e-05	1.4521	9.00885e-05
				7.53275	3.17076e+06	1.59106	0.000596447	1.65388	-3.53902e-05	1.45648	7.30808e-05
				7.53684	3.06919e+06	1.59515	0.000587966	1.65798	-3.62786e-05	1.46087	7.38714e-05
				7.54094	2.98064e+06	1.59925	0.000585698	1.66207	-3.7332e-05	1.46525	7.26143e-05
				7.54913	2.88288e+06	1.60334	0.000572919	1.66617	-3.85352e-05	1.46964	7.13573e-05
				7.55732	2.77599e+06	1.60744	0.000549989	1.67026	-3.98691e-05	1.47403	6.61652e-05
				7.56551	2.66976e+06	1.61153	0.000490738	1.67436	-4.13107e-05	1.47841	5.95514e-05
				7.5737	2.59824e+06	1.61563	0.000409352	1.67845	-4.28336e-05	1.4828	6.84797e-05
				7.58189	2.51291e+06	1.61972	0.000362086	1.68255	-4.44093e-05	1.48718	7.30072e-05
				7.59008	2.39403e+06	1.62382	0.000348681	1.68664	-4.60081e-05	1.49157	7.44927e-05
				7.59417	2.34384e+06	1.62791	0.000367121	1.69074	-4.76005e-05	1.49596	7.28637e-05
				7.60236	2.26128e+06	1.63201	0.00038052	1.69483	-4.91581e-05	1.50034	7.12346e-05
				7.61055	2.1805e+06	1.6361	0.000388649	1.69893	-5.0653e-05	1.50473	6.75499e-05
				7.61874	2.05955e+06	1.6402	0.000384894	1.70302	-5.20598e-05	1.50911	6.3873e-05
				7.62284	2.02057e+06	1.64429	0.000383552	1.70712	-5.3355e-05	1.5135	6.01962e-05
				7.63103	1.9445e+06	1.64839	0.000384675	1.71121	-5.45195e-05	1.51789	5.35699e-05
				7.63922	1.85636e+06	1.65248	0.000378214	1.71531	-5.55354e-05	1.52227	4.96404e-05
				7.6474	1.78622e+06	1.65658	0.000364449	1.7194	-5.63879e-05	1.52666	4.57109e-05
				7.6515	1.75662e+06	1.66067	0.00032683	1.7235	-5.70665e-05	1.53104	3.61033e-05
				7.65559	1.73999e+06	1.66477	0.000310473	1.72759	-5.75643e-05	1.53543	3.93535e-05
				7.66378	1.68204e+06	1.66886	0.000301992	1.73169	-5.78784e-05	1.53982	4.41185e-05
				7.67197	1.58202e+06	1.67296	0.000300794	1.73578	-5.80108e-05	1.5442	5.0839e-05
				7.67607	1.56875e+06	1.67705	0.000338853	1.73988	-5.79675e-05	1.54859	5.07682e-05
				7.68016	1.54953e+06	1.68115	0.000369724	1.74397	-5.77577e-05	1.55297	4.87241e-05
				7.68835	1.47832e+06	1.68524	0.000393134	1.74807	-5.73952e-05	1.55736	4.66801e-05
				7.69245	1.44084e+06	1.68934	0.000373095	1.75216	-5.68977e-05	1.56175	3.9607e-05
				7.69654	1.40815e+06	1.69343	0.000353691	1.75626	-5.62847e-05	1.56613	4.2732e-05
				7.70883	1.38172e+06	1.69753	0.000374137	1.76035	-5.55784e-05	1.57052	6.11083e-05
				7.71702	1.33742e+06	1.70162	0.000397226	1.76445	-5.48026e-05	1.5749	5.78819e-05
				7.72111	1.2957e+06	1.70572	0.000422279	1.76854	-5.39815e-05	1.57929	5.46556e-05
				7.7293	1.26299e+06	1.70981	0.000451287	1.77264	-5.31388e-05	1.58368	4.74622e-05
				7.73749	1.24967e+06	1.71391	0.00047714	1.77673	-5.22966e-05	1.58806	3.8367e-05
				7.74159	1.21719e+06	1.718	0.000499923	1.78083	-5.14746e-05	1.59245	3.60599e-05
				7.75387	1.15571e+06	1.72209	0.000520135	1.78492	-5.069e-05	1.59683	3.61516e-05
				7.76206	1.13013e+06	1.72619	0.000537925	1.78901	-4.99566e-05	1.60122	3.42344e-05
				7.76616	1.11767e+06	1.73028	0.000548411	1.79311	-4.92861e-05	1.60561	3.23172e-05
				7.77435	1.08559e+06	1.73438	0.000511901	1.7972	-4.86865e-05	1.60999	1.52883e-05
				7.79482	1.05749e+06	1.73847	0.000430654	1.8013	-4.81634e-05	1.61438	8.54397e-06
				7.79892	1.04975e+06	1.74257	0.000367478	1.80539	-4.77205e-05	1.61876	2.78218e-07
				7.82349	1.01236e+06	1.74666	0.000366255	1.80949	-4.73597e-05	1.62315	3.64381e-06
				7.83577	973412	1.75076	0.0004048	1.81358	-4.70828e-05	1.62754	4.96248e-06
				7.84805	938619	1.75485	0.000430896	1.81768	-4.68904e-05	1.63192	4.05878e-06
				7.85624	902396	1.75895	0.00044453	1.82177	-4.6783e-05	1.63631	3.15509e-06
				7.86853	874208	1.76304	0.000431791	1.82587	-4.67616e-05	1.64069	3.95715e-06
				7.87672	858114	1.76714	0.000379963	1.82996	-4.6827e-05	1.64508	1.35582e-05
				7.88081	845008	1.77123	0.000377173	1.83406	-4.69804e-05	1.64947	3.33131e-05
				7.89719	817013	1.77533	0.000375732	1.83815	-4.72222e-05	1.65385	3.46086e-05
				7.90538	795930	1.77942	0.000373326	1.84225	-4.75532e-05	1.65824	3.39867e-05
				7.90948	785720	1.78352	0.000369959	1.84634	-4.79727e-05	1.66262	3.33649e-05
				7.93405	750663	1.78761	0.000336201	1.85044	-4.84788e-05	1.66701	3.07397e-05
				7.94633	727299	1.79171	0.000324715	1.85453	-4.90676e-05	1.6714	2.84272e-05
				7.95452	704969	1.7958	0.000317717	1.85863	-4.97332e-05	1.67578	2.91352e-05
				7.96271	691783	1.7999	0.0003042	1.86272	-5.04678e-05	1.68017	2.73286e-05
				7.98319	680065	1.80399	0.000284379	1.86682	-5.12617e-05	1.68455	2.5522e-05
				7.99138	663978	1.80809	0.000252012	1.87091	-5.21034e-05	1.68894	1.32104e-06
				7.99547	656717	1.81218	0.000265814	1.87501	-5.29789e-05	1.69333	-1.57659e-05
				8.01185	626544	1.81628	0.00033568	1.8791	-5.3872e-05	1.69771	-1.91951e-05
				8.02004	613872	1.82037	0.000416665	1.8832	-5.47661e-05	1.7021	-1.14275e-05
				8.02823	609730	1.82447	0.000470027	1.88729	-5.56442e-05	1.70648	-1.5954e-05
				8.0487	585258	1.82856	0.00049682	1.89139	-5.64883e-05	1.71087	-2.04805e-05
				8.06918	561082	1.83266	0.000478789	1.89548	-5.7279e-05	1.71526	-3.00594e-05
				8.07737	551944	1.83675	0.000455475	1.89958	-5.79977e-05	1.71964	-3.23269e-05
				8.08146	547308	1.84085	0.000437428	1.90367	-5.8627e-05	1.72403	-2.48786e-05
				8.10603	541185	1.84494	0.000439787	1.90777	-5.91514e-05	1.72841	-1.5755e-05
				8.1347	540407	1.84904	0.000470407	1.91186	-5.95573e-05	1.7328	-9.51057e-06
				8.15927	552172	1.85313	0.000510358	1.91596	-5.98335e-05	1.73719	-6.80377e-06
				8.16336	558493	1.85723	0.000550121	1.92005	-5.99728e-05	1.74157	-4.09697e-06
				8.17974	571155	1.86132	0.000582869	1.92415	-5.9972e-05	1.74596	2.04021e-06
				8.18793	593381	1.86542	0.000608878	1.92824	-5.98323e-05	1.75034	2.40236e-06
				8.19203	603385	1.86951	0.000592868	1.93234	-5.95583e-05	1.75473	5.56919e-06
				8.19612	612617	1.87361	0.000536845	1.93643	-5.91576e-05	1.75912	1.34186e-05
				8.20841	639514	1.8777	0.000497045	1.94053	-5.86419e-05	1.7635	1.44522e-05
				8.21659	659900	1.8818	0.000508225	1.94462	-5.80259e-05	1.76789	1.03914e-05
				8.22069	660141	1.88589	0.000521873	1.94872	-5.73265e-05	1.77227	6.33061e-06
				8.24526	674921	1.88999	0.000531053	1.95281	-5.65623e-05	1.77666	1.14234e-05
				8.26164	683383	1.89408	0.00053588	1.95691	-5.5753e-05	1.78105	1.79372e-05
				8.27392	704443	1.89818	0.00049691	1.961	-5.49193e-05	1.78543	1.91937e-05
				8.27802	711157	1.90227	0.000458745	1.9651	-5.40817e-05	1.78982	1.23977e-05
				8.2903	737203	1.90637	0.000421968	1.96919	-5.32606e-05	1.7942	5.60171e-06
				8.30259	754492	1.91046	0.000375008	1.97329	-5.24759e-05	1.79859	-3.6876e-06
				8.31487	762957	1.91455	0.000329043	1.97738	-5.17465e-05	1.80298	-8.42416e-06
				8.32716	793553	1.91865	0.000310267	1.98147	-5.10909e-05	1.80736	-9.05386e-06
				8.33125	793987	1.92274	0.00029682	1.98557	-5.05252e-05	1.81175	-2.48013e-06
				8.34763	786058	1.92684	0.000288085	1.98966	-5.00643e-05	1.81613	-7.53207e-07
				8.35992	773254	1.93093	0.000281642	1.99376	-4.97208e-05	1.82052	-5.37675e-06
				8.38039	746436	1.93503	0.000273929	1.99785	-4.95053e-05	1.82491	-1.00003e-05
				8.38449	729777	1.93912	0.000264954	2.00195	-4.94253e-05	1.82929	-7.96168e-06
				8.38858	722325	1.94322	0.000236888	2.00604	-4.9486e-05	1.83368	6.55601e-06
				8.40905	697573	1.94731	0.000238501	2.01014	-4.96897e-05	1.83806	1.36378e-05
				8.41724	679479	1.95141	0.000249961	2.01423	-5.00352e-05	1.84245	1.61034e-05
				8.42134	689624	1.9555	0.000270402	2.01833	-5.05184e-05	1.84684	1.47798e-05
				8.44181	675524	1.9596	0.000299068	2.02242	-5.11323e-05	1.85122	1.34563e-05
				8.44591	671012	1.96369	0.000335458	2.02652	-5.18669e-05	1.85561	1.30986e-05
				8.45819	645444	1.96779	0.000366334	2.03061	-5.27114e-05	1.85999	1.6021e-05
				8.46229	633073	1.97188	0.000391819	2.03471	-5.36521e-05	1.86438	1.42351e-05
				8.47457	604342	1.97598	0.000402557	2.0388	-5.46733e-05	1.86877	1.24491e-05
				8.49095	584840	1.98007	0.000401482	2.0429	-5.57583e-05	1.87315	3.22395e-06
				8.49914	566483	1.98417	0.000396536	2.04699	-5.68875e-05	1.87754	-1.41783e-05
				8.50324	566668	1.98826	0.000388027	2.05109	-5.80402e-05	1.88192	-1.29696e-05
				8.51962	546238	1.99236	0.000366911	2.05518	-5.91936e-05	1.88631	-9.38118e-06
				8.5319	524465	1.99645	0.000333778	2.05928	-6.03239e-05	1.8907	-8.74527e-06
				8.536	536523	2.00055	0.000276494	2.06337	-6.14062e-05	1.89508	-1.45165e-05
				8.54828	523905	2.00464	0.000207896	2.06747	-6.24138e-05	1.89947	-2.02877e-05
				8.55647	528509	2.00874	0.000169906	2.07156	-6.33232e-05	1.90385	-3.19046e-05
				8.56057	526750	2.01283	0.000152176	2.07566	-6.41099e-05	1.90824	-3.59309e-05
				8.57285	528688	2.01693	0.000172697	2.07975	-6.47491e-05	1.91263	-3.94469e-05
				8.58514	552281	2.02102	0.000219519	2.08385	-6.52199e-05	1.91701	-4.01933e-05
				8.58923	550495	2.02512	0.000258416	2.08794	-6.55047e-05	1.9214	-4.09397e-05
				8.59333	541235	2.02921	0.000289359	2.09204	-6.55906e-05	1.92578	-4.43304e-05
				8.59742	527683	2.03331	0.000298052	2.09613	-6.54709e-05	1.93017	-4.8586e-05
				8.6138	519567	2.0374	0.000252111	2.10023	-6.51454e-05	1.93456	-4.92297e-05
				8.64246	533985	2.0415	0.000186235	2.10432	-6.46191e-05	1.93894	-3.7902e-05
				8.65475	556042	2.04559	0.000157889	2.10842	-6.39041e-05	1.94333	-3.5215e-05
				8.66703	545015	2.04969	0.000138653	2.11251	-6.3019e-05	1.94771	-3.54362e-05
				8.67113	544741	2.05378	0.000127621	2.11661	-6.19886e-05	1.9521	-3.69845e-05
				8.68341	550544	2.05788	0.00012278	2.1207	-6.08425e-05	1.95649	-3.85327e-05
				8.6916	573431	2.06197	0.000112537	2.1248	-5.96142e-05	1.96087	-3.32588e-05
				8.69979	571831	2.06607	9.70106e-05	2.12889	-5.83398e-05	1.96526	-2.66989e-05
				8.70389	547514	2.07016	6.60162e-05	2.13299	-5.70565e-05	1.96964	-2.31763e-05
				8.72846	526194	2.07426	3.14005e-05	2.13708	-5.58012e-05	1.97403	-2.16105e-05
				8.75712	522442	2.07835	5.03916e-06	2.14118	-5.46092e-05	1.97842	-2.45794e-05
				8.76122	529909	2.08245	-2.09962e-05	2.14527	-5.3513e-05	1.9828	-2.75483e-05
				8.7735	524584	2.08654	-4.68126e-05	2.14937	-5.25413e-05	1.98719	-4.15406e-05
				8.78169	507686	2.09064	-1.87344e-05	2.15346	-5.17184e-05	1.99157	-3.89234e-05
				8.78579	503705	2.09473	1.56235e-05	2.15756	-5.10635e-05	1.99596	-2.95054e-05
				8.79807	539421	2.09883	4.99398e-05	2.16165	-5.05918e-05	2.00035	-2.55169e-05
				8.80216	579376	2.10292	3.53656e-05	2.16575	-5.03121e-05	2.00473	-2.93869e-05
				8.80626	599139	2.10701	-2.58751e-05	2.16984	-5.02285e-05	2.00912	-3.32569e-05
				8.81035	617657	2.11111	-7.37132e-05	2.17393	-5.0341e-05	2.0135	-3.19495e-05
				8.81445	631355	2.1152	-5.84053e-05	2.17803	-5.06457e-05	2.01789	-2.42021e-05
				8.81854	647539	2.1193	-3.37937e-05	2.18212	-5.11356e-05	2.02228	-1.73491e-05
				8.83083	624143	2.12339	-7.79615e-06	2.18622	-5.18016e-05	2.02666	-2.13551e-05
				8.84311	629317	2.12749	1.94281e-05	2.19031	-5.26323e-05	2.03105	-2.53611e-05
				8.84721	635437	2.13158	5.58022e-05	2.19441	-5.36137e-05	2.03543	-3.56985e-05
				8.8554	659159	2.13568	9.3702e-05	2.1985	-5.47326e-05	2.03982	-4.41479e-05
				8.85949	644354	2.13977	0.000132923	2.2026	-5.59737e-05	2.04421	-4.17097e-05
				8.87178	650876	2.14387	0.000165685	2.20669	-5.73206e-05	2.04859	-4.38658e-05
				8.87587	661054	2.14796	0.000192254	2.21079	-5.87571e-05	2.05298	-4.60219e-05
				8.89225	693012	2.15206	0.000195658	2.21488	-6.02659e-05	2.05736	-5.72505e-05
				8.90044	701902	2.15615	0.000195263	2.21898	-6.18285e-05	2.06175	-8.11563e-05
				8.90863	721404	2.16025	0.000186608	2.22307	-6.34256e-05	2.06614	-8.32272e-05
				8.91273	678220	2.16434	0.000170087	2.22717	-6.50379e-05	2.07052	-7.51745e-05
				8.92092	647052	2.16844	0.000124997	2.23126	-6.66462e-05	2.07491	-7.27333e-05
				8.92911	649070	2.17253	8.47456e-05	2.23536	-6.82312e-05	2.07929	-7.30469e-05
				8.9373	623094	2.17663	7.33737e-05	2.23945	-6.97726e-05	2.08368	-7.33605e-05
				8.94549	608741	2.18072	8.95178e-05	2.24355	-7.12507e-05	2.08807	-8.09426e-05
				8.94958	614282	2.18482	0.000137752	2.24764	-7.26473e-05	2.09245	-7.93907e-05
				8.95777	651816	2.18891	0.000178212	2.25174	-7.39443e-05	2.09684	-7.78388e-05
				8.96187	688382	2.19301	0.000210754	2.25583	-7.5128e-05	2.10122	-7.18467e-05
				8.96596	721991	2.1971	0.000211188	2.25993	-7.61846e-05	2.10561	-6.89398e-05
				8.97006	739493	2.2012	0.000215099	2.26402	-7.71024e-05	2.11	-6.91633e-05
				8.97415	766423	2.20529	0.000230142	2.26812	-7.78725e-05	2.11438	-7.08325e-05
				8.98643	778072	2.20939	0.000246704	2.27221	-7.84881e-05	2.11877	-7.25018e-05
				8.99053	758049	2.21348	0.000264537	2.27631	-7.89454e-05	2.12315	-6.65371e-05
				9.00281	766076	2.21758	0.000277523	2.2804	-7.92429e-05	2.12754	-6.18403e-05
				9.011	796089	2.22167	0.000285849	2.2845	-7.93806e-05	2.13193	-6.1946e-05
				9.0151	817496	2.22577	0.000281499	2.28859	-7.93597e-05	2.13631	-7.11869e-05
				9.02329	805328	2.22986	0.000215288	2.29269	-7.91838e-05	2.1407	-8.04279e-05
				9.03557	827995	2.23396	0.000161785	2.29678	-7.88579e-05	2.14508	-8.40336e-05
				9.03967	800503	2.23805	0.000111957	2.30088	-7.83882e-05	2.14947	-8.35755e-05
				9.04376	772611	2.24215	5.66738e-05	2.30497	-7.77843e-05	2.15386	-8.31173e-05
				9.04786	755845	2.24624	-3.81363e-06	2.30907	-7.70564e-05	2.15824	-8.52353e-05
				9.05195	723106	2.25034	-1.09395e-05	2.31316	-7.62168e-05	2.16263	-8.73533e-05
				9.06833	713407	2.25443	1.42448e-06	2.31726	-7.52801e-05	2.16701	-9.75848e-05
				9.07243	694615	2.25853	1.45966e-05	2.32135	-7.42635e-05	2.1714	-0.000105913
				9.07652	673187	2.26262	2.72115e-05	2.32545	-7.31865e-05	2.17579	-9.68959e-05
				9.0929	651640	2.26672	2.93758e-05	2.32954	-7.20709e-05	2.18017	-9.26863e-05
				9.097	621934	2.27081	2.15729e-05	2.33364	-7.0941e-05	2.18456	-9.32068e-05
				9.10109	604785	2.27491	-5.51018e-06	2.33773	-6.9822e-05	2.18894	-9.37274e-05
				9.10928	615104	2.279	-3.00688e-05	2.34183	-6.87392e-05	2.19333	-0.000107583
				9.11747	655583	2.2831	7.06741e-07	2.34592	-6.77206e-05	2.19772	-0.000103657
				9.12566	643001	2.28719	2.59326e-05	2.35002	-6.6791e-05	2.2021	-9.39798e-05
				9.13385	625409	2.29129	4.50773e-05	2.35411	-6.59728e-05	2.20649	-8.49266e-05
				9.14204	648068	2.29538	4.24758e-05	2.35821	-6.52864e-05	2.21087	-7.84215e-05
				9.14614	662810	2.29947	3.14397e-05	2.3623	-6.47479e-05	2.21526	-7.61523e-05
				9.15433	671718	2.30357	3.90456e-05	2.36639	-6.437e-05	2.21965	-7.51691e-05
				9.16661	682902	2.30766	6.4539e-05	2.37049	-6.41608e-05	2.22403	-7.4186e-05
				9.17889	665037	2.31176	8.35281e-05	2.37458	-6.41249e-05	2.22842	-6.18381e-05
				9.18299	647236	2.31585	9.60428e-05	2.37868	-6.42625e-05	2.2328	-4.86945e-05
				9.19527	625826	2.31995	8.98462e-05	2.38277	-6.45693e-05	2.23719	-4.55654e-05
				9.19937	594307	2.32404	8.18512e-05	2.38687	-6.50375e-05	2.24158	-4.46554e-05
				9.20346	573876	2.32814	6.96845e-05	2.39096	-6.56563e-05	2.24596	-4.50998e-05
				9.20756	559705	2.33223	5.35705e-05	2.39506	-6.64129e-05	2.25035	-4.55441e-05
				9.21165	549639	2.33633	5.87938e-05	2.39915	-6.72922e-05	2.25473	-5.04001e-05
				9.24032	558517	2.34042	7.42452e-05	2.40325	-6.82777e-05	2.25912	-5.21938e-05
				9.24851	572101	2.34452	8.96166e-05	2.40734	-6.93519e-05	2.26351	-5.64086e-05
				9.26898	596024	2.34861	8.87758e-05	2.41144	-7.04963e-05	2.26789	-6.06233e-05
				9.27308	610850	2.35271	7.24543e-05	2.41553	-7.16918e-05	2.27228	-6.91249e-05
				9.29765	609989	2.3568	7.42504e-05	2.41963	-7.29186e-05	2.27666	-8.52916e-05
				9.30993	587628	2.3609	7.66146e-05	2.42372	-7.41565e-05	2.28105	-9.60867e-05
				9.32631	589898	2.36499	7.67103e-05	2.42782	-7.5385e-05	2.28544	-8.49207e-05
				9.3345	585321	2.36909	7.46593e-05	2.43191	-7.65832e-05	2.28982	-8.51138e-05
				9.34269	561525	2.37318	8.9085e-05	2.43601	-7.77319e-05	2.29421	-8.85477e-05
				9.35498	554898	2.37728	0.0001078	2.4401	-7.88096e-05	2.29859	-9.19817e-05
				9.36316	541150	2.38137	0.000109006	2.4442	-7.97961e-05	2.30298	-0.000102711
				9.37954	536055	2.38547	9.34661e-05	2.44829	-8.0672e-05	2.30737	-0.00010018
				9.40821	535117	2.38956	9.39565e-05	2.45239	-8.14193e-05	2.31175	-9.35642e-05
				9.4123	548724	2.39366	9.70912e-05	2.45648	-8.20213e-05	2.31614	-8.58567e-05
				9.42049	568315	2.39775	6.85848e-05	2.46058	-8.24623e-05	2.32052	-8.4473e-05
				9.42868	565382	2.40185	9.86173e-06	2.46467	-8.27291e-05	2.32491	-8.42669e-05
				9.43278	589723	2.40594	-3.49528e-05	2.46877	-8.28115e-05	2.3293	-8.43636e-05
				9.43687	613217	2.41004	-6.62362e-05	2.47286	-8.27029e-05	2.33368	-8.44603e-05
				9.44916	607631	2.41413	-8.47817e-05	2.47696	-8.2399e-05	2.33807	-7.37436e-05
				9.46144	587106	2.41823	-0.000104013	2.48105	-8.19002e-05	2.34245	-7.34429e-05
				9.46554	575061	2.42232	-0.000124083	2.48515	-8.12108e-05	2.34684	-7.48537e-05
				9.46963	562787	2.42642	-0.000150355	2.48924	-8.03391e-05	2.35123	-7.62645e-05
				9.47373	540294	2.43051	-0.000156801	2.49334	-7.9298e-05	2.35561	-8.24346e-05
				9.48192	547755	2.43461	-0.000155186	2.49743	-7.8105e-05	2.36	-8.13825e-05
				9.48601	575006	2.4387	-0.000151641	2.50153	-7.67815e-05	2.36438	-7.36197e-05
				9.4942	572732	2.4428	-0.000169076	2.50562	-7.53506e-05	2.36877	-7.62321e-05
				9.4983	559093	2.44689	-0.000206527	2.50972	-7.38373e-05	2.37316	-7.88444e-05
				9.51468	541271	2.45099	-0.000194424	2.51381	-7.22689e-05	2.37754	-8.44942e-05
				9.52287	517617	2.45508	-0.000163628	2.51791	-7.06731e-05	2.38193	-7.8002e-05
				9.52696	500915	2.45918	-0.000134629	2.522	-6.90774e-05	2.38631	-7.00019e-05
				9.53925	489006	2.46327	-0.000107674	2.5261	-6.75085e-05	2.3907	-6.62051e-05
				9.54744	470774	2.46737	-0.00013425	2.53019	-6.59911e-05	2.39509	-5.97406e-05
				9.55153	469536	2.47146	-0.000162335	2.53429	-6.45477e-05	2.39947	-5.69218e-05
				9.58019	466342	2.47556	-0.000177793	2.53838	-6.31989e-05	2.40386	-6.10957e-05
				9.60476	451433	2.47965	-0.000174674	2.54248	-6.19622e-05	2.40824	-6.52696e-05
				9.60886	448570	2.48375	-0.000153953	2.54657	-6.08516e-05	2.41263	-6.90965e-05
				9.62524	459082	2.48784	-9.88812e-05	2.55066	-5.98783e-05	2.41702	-6.04797e-05
				9.63752	453078	2.49193	-5.17651e-05	2.55476	-5.90502e-05	2.4214	-5.75119e-05
				9.66209	438437	2.49603	-1.27531e-05	2.55885	-5.83728e-05	2.42579	-6.00486e-05
				9.66619	437553	2.50012	3.56011e-06	2.56295	-5.78491e-05	2.43017	-6.25853e-05
				9.68666	423127	2.50422	1.50337e-05	2.56704	-5.74779e-05	2.43456	-6.6996e-05
				9.69485	421549	2.50831	1.50313e-05	2.57114	-5.72558e-05	2.43895	-5.49483e-05
				9.72352	425348	2.51241	-1.36269e-05	2.57523	-5.71767e-05	2.44333	-5.29096e-05
				9.73171	423702	2.5165	-3.60695e-05	2.57933	-5.72322e-05	2.44772	-4.7268e-05
				9.75218	422523	2.5206	-5.92571e-05	2.58342	-5.74118e-05	2.4521	-4.49966e-05
				9.77675	417434	2.52469	-8.32457e-05	2.58752	-5.77029e-05	2.45649	-4.27252e-05
				9.80541	412501	2.52879	-8.19312e-05	2.59161	-5.80914e-05	2.46088	-4.27909e-05
				9.83408	410593	2.53288	-6.33128e-05	2.59571	-5.85624e-05	2.46526	-3.78583e-05
				9.84227	407846	2.53698	-4.53642e-05	2.5998	-5.91001e-05	2.46965	-2.80422e-05
				9.86274	402214	2.54107	-3.01853e-05	2.6039	-5.9689e-05	2.47403	-1.94766e-05
				9.89141	397533	2.54517	-1.76411e-05	2.60799	-6.03148e-05	2.47842	-1.58249e-05
				9.91598	394200	2.54926	-7.63364e-06	2.61209	-6.09611e-05	2.48281	-1.84209e-05
				9.92007	393602	2.55336	1.75787e-08	2.61618	-6.16133e-05	2.48719	-2.1017e-05
				9.94873	390481	2.55745	2.19571e-05	2.62028	-6.22576e-05	2.49158	-2.26394e-05
				9.9774	386640	2.56155	4.55823e-05	2.62437	-6.2881e-05	2.49596	-2.33709e-05
				10.002	380290	2.56564	6.02636e-05	2.62847	-6.34727e-05	2.50035	-2.28413e-05
				10.0061	378974	2.56974	6.63562e-05	2.63256	-6.40218e-05	2.50474	-2.33086e-05
				10.0347	370724	2.57383	4.5334e-05	2.63666	-6.45181e-05	2.50912	-2.37759e-05
				10.047	366341	2.57793	3.53394e-05	2.64075	-6.49525e-05	2.51351	-2.92854e-05
				10.0634	362873	2.58202	3.21899e-05	2.64485	-6.53173e-05	2.51789	-3.1182e-05
				10.0921	359622	2.58612	3.54301e-05	2.64894	-6.56064e-05	2.52228	-3.05257e-05
				10.1002	352632	2.59021	4.8499e-05	2.65304	-6.58151e-05	2.52667	-2.25226e-05
				10.1125	340627	2.59431	7.26987e-05	2.65713	-6.5941e-05	2.53105	-2.48073e-05
				10.1207	338298	2.5984	9.53011e-05	2.66123	-6.59822e-05	2.53544	-2.70919e-05
				10.1371	326499	2.6025	0.000116216	2.66532	-6.59392e-05	2.53982	-3.4032e-05
				10.1494	315675	2.60659	0.000130064	2.66942	-6.5814e-05	2.54421	-3.43487e-05
				10.1617	305551	2.61069	0.00011042	2.67351	-6.56104e-05	2.5486	-2.85423e-05
				10.174	297584	2.61478	5.88906e-05	2.67761	-6.53337e-05	2.55298	-2.69443e-05
				10.1821	292525	2.61888	7.33144e-06	2.6817	-6.49899e-05	2.55737	-2.94138e-05
				10.1985	283177	2.62297	3.87251e-05	2.6858	-6.45864e-05	2.56175	-3.18832e-05
				10.2026	280843	2.62707	6.36648e-05	2.68989	-6.41315e-05	2.56614	-3.89215e-05
				10.2149	271787	2.63116	8.12272e-05	2.69399	-6.3634e-05	2.57053	-3.78513e-05
				10.2272	263404	2.63526	8.29239e-05	2.69808	-6.31022e-05	2.57491	-3.45788e-05
				10.2313	258652	2.63935	7.84776e-05	2.70218	-6.25445e-05	2.5793	-3.60877e-05
				10.2354	253178	2.64345	7.91596e-05	2.70627	-6.19689e-05	2.58368	-3.75966e-05
				10.2436	244505	2.64754	8.48244e-05	2.71037	-6.13831e-05	2.58807	-4.46486e-05
				10.2559	235744	2.65164	9.58996e-05	2.71446	-6.07954e-05	2.59246	-6.29225e-05
				10.2599	232417	2.65573	0.000112914	2.71856	-6.0213e-05	2.59684	-6.91801e-05
				10.264	228219	2.65983	0.000127929	2.72265	-5.96425e-05	2.60123	-5.91789e-05
				10.2763	217969	2.66392	0.000140949	2.72675	-5.9091e-05	2.60561	-4.89414e-05
				10.2845	212235	2.66802	0.000149192	2.73084	-5.85651e-05	2.61	-4.60345e-05
				10.2886	207346	2.67211	0.000178177	2.73494	-5.80711e-05	2.61439	-4.58214e-05
				10.2927	204128	2.6762	0.000218202	2.73903	-5.76163e-05	2.61877	-4.56084e-05
				10.3173	197971	2.6803	0.000289279	2.74312	-5.72071e-05	2.62316	-3.84254e-05
				10.3214	196395	2.68439	0.000355348	2.74722	-5.68498e-05	2.62754	-3.45141e-05
				10.3337	189271	2.68849	0.000416161	2.75131	-5.65504e-05	2.63193	-2.79193e-05
				10.3459	183807	2.69258	0.000453672	2.75541	-5.63137e-05	2.63632	-2.8645e-05
				10.3664	176563	2.69668	0.00044457	2.7595	-5.61433e-05	2.6407	-2.93707e-05
				10.3746	171295	2.70077	0.000444459	2.7636	-5.60414e-05	2.64509	-3.19527e-05
				10.3787	167947	2.70487	0.000471762	2.76769	-5.60089e-05	2.64947	-2.81476e-05
				10.3869	162614	2.70896	0.00049191	2.77179	-5.60442e-05	2.65386	-2.29541e-05
				10.3951	155868	2.71306	0.000504808	2.77588	-5.61468e-05	2.65825	-1.34915e-05
				10.3992	152531	2.71715	0.000473113	2.77998	-5.63121e-05	2.66263	-1.45823e-05
				10.4033	149965	2.72125	0.000449075	2.78407	-5.65338e-05	2.66702	-1.56731e-05
				10.4115	147062	2.72534	0.000451974	2.78817	-5.68043e-05	2.6714	-2.09625e-05
				10.4237	141455	2.72944	0.000479506	2.79226	-5.71147e-05	2.67579	-1.85202e-05
				10.4319	140129	2.73353	0.000496098	2.79636	-5.74535e-05	2.68018	-8.72004e-06
				10.4606	136873	2.73763	0.000501856	2.80045	-5.78085e-05	2.68456	4.17482e-06
				10.477	130854	2.74172	0.000462725	2.80455	-5.81658e-05	2.68895	7.27101e-06
				10.4852	127120	2.74582	0.000425276	2.80864	-5.85096e-05	2.69333	8.66745e-06
				10.4893	126854	2.74991	0.000442151	2.81274	-5.88237e-05	2.69772	8.49583e-06
				10.5056	122482	2.75401	0.000482266	2.81683	-5.90906e-05	2.70211	8.3242e-06
				10.5179	119771	2.7581	0.000508905	2.82093	-5.92931e-05	2.70649	1.39792e-05
				10.5384	118118	2.7622	0.000522349	2.82502	-5.94131e-05	2.71088	3.27294e-05
				10.5425	117092	2.76629	0.000528174	2.82912	-5.94332e-05	2.71526	3.07078e-05
				10.5548	114384	2.77039	0.000526902	2.83321	-5.93368e-05	2.71965	2.86863e-05
				10.5712	110656	2.77448	0.000507642	2.83731	-5.9109e-05	2.72404	2.3471e-05
				10.5753	109919	2.77858	0.000465378	2.8414	-5.87383e-05	2.72842	2.10359e-05
				10.5998	109854	2.78267	0.00044104	2.8455	-5.82134e-05	2.73281	2.38664e-05
				10.6285	110505	2.78677	0.000414799	2.84959	-5.75276e-05	2.73719	2.09917e-05
				10.6326	109508	2.79086	0.000386477	2.85369	-5.6678e-05	2.74158	1.81171e-05
				10.6449	106510	2.79496	0.000349213	2.85778	-5.56663e-05	2.74597	1.20799e-05
				10.6572	105107	2.79905	0.000354384	2.86188	-5.44992e-05	2.75035	-7.96064e-06
				10.6858	104819	2.80315	0.000374065	2.86597	-5.31869e-05	2.75474	-1.2519e-05
				10.6981	102627	2.80724	0.00039466	2.87007	-5.17441e-05	2.75912	-1.64942e-05
				10.7145	99999.5	2.81134	0.000415932	2.87416	-5.01897e-05	2.76351	-1.83347e-05
				10.7431	98918	2.81543	0.000431631	2.87826	-4.85456e-05	2.7679	-2.24025e-05
				10.7554	99781.6	2.81953	0.000441955	2.88235	-4.68369e-05	2.77228	-2.64704e-05
				10.7636	103371	2.82362	0.00042261	2.88645	-4.50898e-05	2.77667	-3.62802e-05
				10.7718	104326	2.82772	0.000434152	2.89054	-4.33328e-05	2.78105	-5.13314e-05
				10.7882	102492	2.83181	0.000443728	2.89464	-4.15942e-05	2.78544	-5.11171e-05
				10.8005	100653	2.83591	0.00045098	2.89873	-3.9902e-05	2.78983	-4.65791e-05
				10.8087	98882.2	2.84	0.000449235	2.90283	-3.82826e-05	2.79421	-4.52899e-05
				10.8291	97122.9	2.8441	0.000441653	2.90692	-3.67603e-05	2.7986	-5.01999e-05
				10.8578	98767.8	2.84819	0.000449429	2.91102	-3.53559e-05	2.80298	-5.511e-05
				10.866	99348	2.85229	0.00044581	2.91511	-3.40892e-05	2.80737	-5.19582e-05
				10.8824	98816.2	2.85638	0.000431076	2.91921	-3.29754e-05	2.81176	-3.7938e-05
				10.8865	98499.8	2.86048	0.000397024	2.9233	-3.20258e-05	2.81614	-3.03876e-05
				10.9151	98390.8	2.86457	0.000385969	2.9274	-3.12486e-05	2.82053	-2.1537e-05
				10.9397	97592.2	2.86866	0.00037956	2.93149	-3.06478e-05	2.82491	-1.794e-05
				10.9684	98413.1	2.87276	0.000364055	2.93558	-3.02238e-05	2.8293	-1.4343e-05
				10.9806	99161.1	2.87685	0.000339818	2.93968	-2.99736e-05	2.83369	-1.38561e-05
				10.997	101857	2.88095	0.000322578	2.94377	-2.989e-05	2.83807	2.32482e-06
				11.0052	102755	2.88504	0.000312142	2.94787	-2.99647e-05	2.84246	2.89358e-05
				11.0257	103732	2.88914	0.000301887	2.95196	-3.01859e-05	2.84684	3.69678e-05
				11.0544	104672	2.89323	0.000291699	2.95606	-3.05384e-05	2.85123	3.75651e-05
				11.0748	106839	2.89733	0.000264936	2.96015	-3.10057e-05	2.85562	3.81624e-05
				11.083	107769	2.90142	0.000211677	2.96425	-3.15688e-05	2.86	4.12872e-05
				11.1035	111396	2.90552	0.000168159	2.96834	-3.22085e-05	2.86439	5.50273e-05
				11.1117	113150	2.90961	0.000162136	2.97244	-3.29043e-05	2.86877	5.77932e-05
				11.1403	114596	2.91371	0.000158433	2.97653	-3.36339e-05	2.87316	5.85123e-05
				11.1608	118940	2.9178	0.000175332	2.98063	-3.43747e-05	2.87755	5.76512e-05
				11.169	119926	2.9219	0.00019009	2.98472	-3.51036e-05	2.88193	5.67901e-05
				11.1813	118826	2.92599	0.000202504	2.98882	-3.57971e-05	2.88632	4.39015e-05
				11.1854	119096	2.93009	0.000206	2.99291	-3.64316e-05	2.8907	3.5104e-05
				11.1977	119555	2.93418	0.000174716	2.99701	-3.69839e-05	2.89509	4.41559e-05
				11.2263	119218	2.93828	0.000156147	3.0011	-3.74307e-05	2.89948	4.37632e-05
				11.2386	118824	2.94237	0.000164841	3.0052	-3.77504e-05	2.90386	4.33705e-05
				11.255	118412	2.94647	0.000170451	3.00929	-3.79225e-05	2.90825	3.55409e-05
				11.2632	119162	2.95056	0.000172706	3.01339	-3.79292e-05	2.91263	2.55871e-05
				11.2837	121160	2.95466	0.000142187	3.01748	-3.77575e-05	2.91702	2.87643e-05
				11.3041	123280	2.95875	0.000106965	3.02158	-3.73946e-05	2.92141	3.46036e-05
				11.3082	123710	2.96285	9.256e-05	3.02567	-3.68336e-05	2.92579	3.33418e-05
				11.3369	126554	2.96694	8.39104e-05	3.02977	-3.60729e-05	2.93018	3.20799e-05
				11.3656	127122	2.97104	8.05097e-05	3.03386	-3.51153e-05	2.93456	2.67207e-05
				11.3697	127904	2.97513	0.000112214	3.03796	-3.39694e-05	2.93895	1.80415e-05
				11.3942	127952	2.97923	0.000157778	3.04205	-3.26487e-05	2.94334	2.26872e-05
				11.3983	127572	2.98332	0.000193016	3.04615	-3.1172e-05	2.94772	3.41175e-05
				11.4229	127879	2.98742	0.000218124	3.05024	-2.95625e-05	2.95211	3.29142e-05
				11.4311	127560	2.99151	0.000187545	3.05434	-2.78475e-05	2.95649	3.1711e-05
				11.4516	126711	2.99561	0.000147166	3.05843	-2.60558e-05	2.96088	2.45118e-05
				11.4598	128413	2.9997	0.000107545	3.06253	-2.42204e-05	2.96527	2.149e-05
				11.472	133564	3.0038	6.87826e-05	3.06662	-2.23736e-05	2.96965	2.72732e-05
				11.4802	134576	3.00789	4.87934e-05	3.07072	-2.05475e-05	2.97404	3.18537e-05
				11.4925	132116	3.01199	4.73616e-05	3.07481	-1.87729e-05	2.97842	2.87015e-05
				11.5089	130817	3.01608	7.32268e-05	3.07891	-1.70771e-05	2.98281	2.55493e-05
				11.5294	127587	3.02018	8.90236e-05	3.083	-1.54836e-05	2.9872	1.87916e-05
				11.5376	127082	3.02427	9.48058e-05	3.0871	-1.40119e-05	2.99158	2.46994e-05
				11.5662	123237	3.02837	8.01303e-05	3.09119	-1.2676e-05	2.99597	2.94198e-05
				11.5949	119912	3.03246	6.0267e-05	3.09529	-1.14849e-05	3.00035	3.05762e-05
				11.6113	117713	3.03656	9.70097e-06	3.09938	-1.04421e-05	3.00474	3.48993e-05
				11.6235	114219	3.04065	-7.28807e-05	3.10348	-9.54454e-06	3.00913	3.35571e-05
				11.644	110013	3.04475	-0.000144317	3.10757	-8.78365e-06	3.01351	3.2215e-05
				11.6522	109591	3.04884	-0.000188913	3.11167	-8.14535e-06	3.0179	1.63443e-05
				11.6809	107100	3.05294	-0.000220446	3.11576	-7.6115e-06	3.02228	2.23826e-05
				11.7054	107716	3.05703	-0.000252013	3.11986	-7.16006e-06	3.02667	4.4735e-05
				11.7177	106443	3.06112	-0.00028377	3.12395	-6.76739e-06	3.03106	4.35422e-05
				11.7341	104940	3.06522	-0.000292704	3.12804	-6.4063e-06	3.03544	4.23493e-05
				11.7587	102224	3.06931	-0.000290445	3.13214	-6.04918e-06	3.03983	3.3727e-05
				11.7628	103319	3.07341	-0.0002778	3.13623	-5.66867e-06	3.04421	3.18161e-05
				11.7914	103438	3.0775	-0.000236824	3.14033	-5.23836e-06	3.0486	3.31666e-05
				11.7955	102699	3.0816	-0.000174374	3.14442	-4.73453e-06	3.05299	3.45172e-05
				11.8201	101968	3.08569	-0.000128442	3.14852	-4.13437e-06	3.05737	3.6375e-05
				11.8488	102497	3.08979	-9.86261e-05	3.15261	-3.4181e-06	3.06176	3.64075e-05
				11.8774	100390	3.09388	-0.000122055	3.15671	-2.56852e-06	3.06614	3.23098e-05
				11.8856	98890.2	3.09798	-0.000131278	3.1608	-1.57162e-06	3.07053	2.82121e-05
				11.9061	97267.4	3.10207	-0.000134791	3.1649	-4.15437e-07	3.07492	2.76451e-05
				11.9184	95479.2	3.10617	-0.000136383	3.16899	9.08394e-07	3.0793	2.91192e-05
				11.9348	95109.7	3.11026	-0.00013788	3.17309	2.40775e-06	3.08369	3.87847e-05
				11.9634	94399.4	3.11436	-0.000139302	3.17718	4.0895e-06	3.08807	4.34192e-05
				11.9757	95748	3.11845	-0.000136355	3.18128	5.95918e-06	3.09246	4.80536e-05
				11.988	95023	3.12255	-0.000118273	3.18537	8.02276e-06	3.09685	4.79244e-05
				11.9921	94288.1	3.12664	-9.90188e-05	3.18947	1.02858e-05	3.10123	5.46486e-05
				12.0167	95799.7	3.13074	-7.88574e-05	3.19356	1.2754e-05	3.10562	6.86766e-05
				12.0208	97008.6	3.13483	-5.7426e-05	3.19766	1.54326e-05	3.11	8.60959e-05
				12.0289	99303.3	3.13893	-2.23636e-05	3.20175	1.83261e-05	3.11439	8.51613e-05
				12.033	98538.9	3.14302	1.39437e-05	3.20585	2.14393e-05	3.11878	8.42267e-05
				12.0494	95869.4	3.14712	4.80852e-05	3.20994	2.47756e-05	3.12316	8.06935e-05
				12.0535	95462.3	3.15121	8.01999e-05	3.21404	2.83368e-05	3.12755	8.1918e-05
				12.0781	95251.9	3.15531	0.000166769	3.21813	3.21236e-05	3.13193	9.01096e-05
				12.1026	94217.4	3.1594	0.000269033	3.22223	3.61339e-05	3.13632	9.53292e-05
				12.1313	94434.5	3.1635	0.000370114	3.22632	4.03646e-05	3.14071	9.32739e-05
				12.16	92447.2	3.16759	0.000449178	3.23042	4.48101e-05	3.14509	9.12187e-05
				12.1641	91747.7	3.17169	0.000507195	3.23451	4.9462e-05	3.14948	8.09737e-05
				12.1886	90209.4	3.17578	0.000524711	3.23861	5.43099e-05	3.15386	8.1155e-05
				12.2173	89873.5	3.17988	0.000478373	3.2427	5.93416e-05	3.15825	8.32986e-05
				12.2255	88130.6	3.18397	0.000473637	3.2468	6.45417e-05	3.16264	8.69145e-05
				12.246	85174.5	3.18807	0.000479674	3.25089	6.98944e-05	3.16702	8.84819e-05
				12.2746	82965	3.19216	0.000493262	3.25499	7.53808e-05	3.17141	8.52841e-05
				12.2992	82334.8	3.19626	0.000506867	3.25908	8.09809e-05	3.17579	8.20864e-05
				12.3033	81815.3	3.20035	0.000515574	3.26318	8.66771e-05	3.18018	7.90193e-05
				12.3238	79379.2	3.20445	0.000519592	3.26727	9.2451e-05	3.18457	8.43561e-05
				12.332	78501.2	3.20854	0.000508021	3.27137	9.82843e-05	3.18895	8.76745e-05
				12.3442	76696.5	3.21264	0.000482433	3.27546	0.00010416	3.19334	8.62792e-05
				12.3524	77002.7	3.21673	0.000443655	3.27956	0.000110063	3.19772	8.48839e-05
				12.3606	77318.5	3.22083	0.000407631	3.28365	0.000115978	3.20211	7.28449e-05
				12.3647	76619.1	3.22492	0.000372496	3.28775	0.000121896	3.2065	7.69891e-05
				12.3893	74346.9	3.22902	0.000338182	3.29184	0.000127806	3.21088	9.1395e-05
				12.3934	73708.2	3.23311	0.000315829	3.29594	0.000133702	3.21527	0.000105682
				12.418	71585.1	3.23721	0.000294813	3.30003	0.000139579	3.21965	0.000103372
				12.422	71305.7	3.2413	0.000274889	3.30413	0.000145437	3.22404	0.000101062
				12.4466	69810.1	3.2454	0.000248012	3.30822	0.000151277	3.22843	9.52824e-05
				12.4671	68636.3	3.24949	0.000252862	3.31232	0.0001571	3.23281	9.66337e-05
				12.4712	68508.3	3.25358	0.000258997	3.31641	0.000162913	3.2372	0.000103664
				12.4999	67992.5	3.25768	0.000265942	3.3205	0.000168722	3.24158	0.000119081
				12.5285	66386	3.26177	0.000288827	3.3246	0.000174536	3.24597	0.000116568
				12.5572	65805.7	3.26587	0.000313778	3.32869	0.000180364	3.25036	0.000114055
				12.5858	65210.1	3.26996	0.000329043	3.33279	0.000186218	3.25474	0.000109043
				12.6145	64821.2	3.27406	0.000335013	3.33688	0.00019211	3.25913	0.000119079
				12.6432	64663.2	3.27815	0.000306195	3.34098	0.000198053	3.26351	0.000130677
				12.6718	64122.5	3.28225	0.000317405	3.34507	0.000204062	3.2679	0.000137052
				12.6759	64024.9	3.28634	0.000329211	3.34917	0.000210151	3.27229	0.000139358
				12.7005	63846.1	3.29044	0.000340997	3.35326	0.000216336	3.27667	0.000135117
				12.7292	63854	3.29453	0.000332812	3.35736	0.000222634	3.28106	0.000130876
				12.7578	63941.2	3.29863	0.000305497	3.36145	0.00022906	3.28544	0.000136689
				12.7865	63996.1	3.30272	0.000237112	3.36555	0.000235631	3.28983	0.000141312
				12.8152	63956.8	3.30682	0.000133614	3.36964	0.000242362	3.29422	0.000152605
				12.8438	63911.5	3.31091	6.15692e-05	3.37374	0.000249267	3.2986	0.000152466
				12.8684	63877.1	3.31501	1.70326e-05	3.37783	0.000256357	3.30299	0.000150546
				12.8971	63860.8	3.3191	-1.44744e-05	3.38193	0.000263643	3.30737	0.000148625
				12.9257	63761.8	3.3232	-4.0314e-05	3.38602	0.000271133	3.31176	0.000148361
				12.9544	63775.3	3.32729	-6.09206e-05	3.39012	0.000278834	3.31615	0.000162281
				12.9831	63711.2	3.33139	-8.23453e-05	3.39421	0.000286747	3.32053	0.000180268
				13.0117	63811.7	3.33548	-0.000104643	3.39831	0.000294871	3.32492	0.000181239
				13.0404	63938.7	3.33958	-0.000146023	3.4024	0.000303202	3.3293	0.000181342
				13.0486	64064.4	3.34367	-0.000159794	3.4065	0.000311734	3.33369	0.000181444
				13.069	64171.5	3.34777	-0.000153408	3.41059	0.000320459	3.33808	0.000191684
				13.0977	64657.4	3.35186	-0.000126166	3.41469	0.000329367	3.34246	0.000201288
				13.1264	64826.3	3.35596	-8.19405e-05	3.41878	0.000338445	3.34685	0.000212401
				13.155	64685	3.36005	-3.92966e-05	3.42288	0.00034768	3.35123	0.000217569
				13.1837	64352.5	3.36415	1.57942e-06	3.42697	0.000357059	3.35562	0.000217325
				13.2124	64029.9	3.36824	3.09658e-05	3.43107	0.000366568	3.36001	0.000213333
				13.2369	63556.3	3.37234	4.9375e-05	3.43516	0.000376191	3.36439	0.00020934
				13.2656	62623.6	3.37643	3.76567e-05	3.43926	0.000385914	3.36878	0.000210717
				13.2861	61662.5	3.38053	2.6132e-05	3.44335	0.000395724	3.37316	0.000212994
				13.2943	61329.1	3.38462	8.65269e-06	3.44745	0.000405609	3.37755	0.000210983
				13.3229	59829	3.38872	-1.45184e-05	3.45154	0.000415556	3.38194	0.000208972
				13.3475	59436.3	3.39281	-3.98269e-05	3.45564	0.000425555	3.38632	0.000203967
				13.3516	59347.7	3.39691	-5.36074e-05	3.45973	0.000435594	3.39071	0.000205294
				13.3803	59103.6	3.401	-4.35281e-05	3.46383	0.000445665	3.39509	0.00020662
				13.4089	57773.8	3.4051	-3.5919e-05	3.46792	0.00045576	3.39948	0.000208454
				13.4171	57346.9	3.40919	-3.09948e-05	3.47202	0.00046587	3.40387	0.000208505
				13.4376	56513.4	3.41329	-1.59681e-05	3.47611	0.000475986	3.40825	0.000205096
				13.4662	55695.7	3.41738	-2.37058e-05	3.48021	0.000486103	3.41264	0.000201687
				13.4949	55889.4	3.42148	-5.33279e-05	3.4843	0.000496214	3.41702	0.000190513
				13.5236	55519.2	3.42557	-6.52997e-05	3.4884	0.000506313	3.42141	0.000197397
				13.5522	55969.5	3.42967	-4.22566e-05	3.49249	0.000516394	3.4258	0.000216473
				13.5809	55574.9	3.43376	-1.29914e-05	3.49659	0.000526453	3.43018	0.000218514
				13.6096	55347	3.43786	4.57718e-06	3.50068	0.000536486	3.43457	0.00021926
				13.6219	55508.4	3.44195	1.08673e-05	3.50478	0.000546491	3.43895	0.000220007
				13.6341	55975.8	3.44604	-1.08378e-05	3.50887	0.000556468	3.44334	0.000226224
				13.6628	57387.5	3.45014	-3.8545e-05	3.51296	0.000566419	3.44773	0.000232434
				13.6669	57860.7	3.45423	-7.16469e-05	3.51706	0.000576346	3.45211	0.000236265
				13.6915	58376.4	3.45833	-0.000140896	3.52115	0.000586256	3.4565	0.000241751
				13.7201	57740.6	3.46242	-0.000127752	3.52525	0.000596156	3.46088	0.000242979
				13.7283	59628.8	3.46652	-0.000104846	3.52934	0.000606056	3.46527	0.000240472
				13.7406	61882.1	3.47061	-7.97127e-05	3.53344	0.000615968	3.46966	0.000237964
				13.7447	61456.5	3.47471	-5.25817e-05	3.53753	0.000625905	3.47404	0.000242388
				13.7488	61164.7	3.4788	-2.24053e-05	3.54163	0.000635881	3.47843	0.000262171
				13.7652	59421.2	3.4829	2.65067e-05	3.54572	0.000645913	3.48281	0.000268232
				13.7775	57989.5	3.48699	0.000107434	3.54982	0.000656013	3.4872	0.000270348
				13.7938	56812.7	3.49109	0.000175363	3.55391	0.000666197	3.49159	0.000272463
				13.8061	56232	3.49518	0.000230417	3.55801	0.000676477	3.49597	0.000283516
				13.8348	57141.7	3.49928	0.000263779	3.5621	0.000686864	3.50036	0.000294388
				13.8635	56215.9	3.50337	0.000265046	3.5662	0.000697365	3.50474	0.000299512
				13.8921	57762.1	3.50747	0.000264592	3.57029	0.000707989	3.50913	0.000314851
				13.9085	57220.8	3.51156	0.000252191	3.57439	0.000718737	3.51352	0.000316862
				13.9208	56681.4	3.51566	0.00022838	3.57848	0.000729611	3.5179	0.000315746
				13.9331	55329.5	3.51975	0.000188948	3.58258	0.000740607	3.52229	0.00031463
				13.9494	55176.7	3.52385	0.000138339	3.58667	0.000751722	3.52667	0.00031255
				13.9781	53843.3	3.52794	7.72841e-05	3.59077	0.000762949	3.53106	0.000323188
				14.0027	54001.1	3.53204	2.46046e-05	3.59486	0.000774277	3.53545	0.000333426
				14.0068	53369.8	3.53613	-2.08072e-08	3.59896	0.000785699	3.53983	0.000337913
				14.0272	51394.7	3.54023	2.04225e-06	3.60305	0.000797201	3.54422	0.000342401
				14.0313	50948	3.54432	2.19336e-05	3.60715	0.000808771	3.5486	0.000343605
				14.06	50750.8	3.54842	6.93839e-05	3.61124	0.000820399	3.55299	0.000357249
				14.0764	49615.2	3.55251	9.57053e-05	3.61534	0.000832071	3.55738	0.000375524
				14.0887	49183.8	3.55661	0.000101413	3.61943	0.000843777	3.56176	0.000393492
				14.1173	49023.4	3.5607	5.57818e-05	3.62353	0.000855507	3.56615	0.000393296
				14.1255	49810	3.5648	1.4879e-05	3.62762	0.00086725	3.57053	0.000395006
				14.146	52083.9	3.56889	-9.24782e-06	3.63172	0.000879	3.57492	0.000397719
				14.1542	54231.1	3.57299	-3.12091e-05	3.63581	0.000890749	3.57931	0.000400431
				14.1747	56035.8	3.57708	-5.13242e-05	3.63991	0.000902491	3.58369	0.00041059
				14.1788	57563.8	3.58118	-5.60546e-05	3.644	0.000914221	3.58808	0.000420515
				14.1829	59978.7	3.58527	-3.94728e-05	3.6481	0.000925937	3.59246	0.000423825
				14.1869	62251.8	3.58937	-2.38373e-05	3.65219	0.000937636	3.59685	0.000423269
				14.1951	64615.5	3.59346	-9.42109e-06	3.65629	0.000949315	3.60124	0.000422713
				14.1992	63585.9	3.59756	-3.41267e-06	3.66038	0.000960972	3.60562	0.000437244
				14.2033	62662.1	3.60165	-2.31482e-05	3.66448	0.000972606	3.61001	0.000454676
				14.2115	61335.5	3.60575	-3.12338e-05	3.66857	0.000984215	3.61439	0.000464998
				14.232	59416.6	3.60984	-2.7922e-05	3.67267	0.000995799	3.61878	0.000478593
				14.2443	57408.4	3.61394	-2.10651e-05	3.67676	0.00100736	3.62317	0.00048328
				14.2607	56211.6	3.61803	-2.94429e-05	3.68086	0.00101889	3.62755	0.000484711
				14.2688	55356.7	3.62213	-5.24406e-05	3.68495	0.00103039	3.63194	0.000490648
				14.2811	53297.7	3.62622	-0.000100455	3.68905	0.00104187	3.63632	0.000495134
				14.2893	52347.4	3.63031	-8.76808e-05	3.69314	0.00105332	3.64071	0.000493438
				14.3139	51282.1	3.63441	-7.23277e-05	3.69723	0.00106474	3.6451	0.000491742
				14.318	50948.5	3.6385	-6.16572e-05	3.70133	0.00107615	3.64948	0.000485467
				14.3344	49619.9	3.6426	-5.55134e-05	3.70542	0.00108753	3.65387	0.00047744
				14.3466	49106.9	3.64669	-8.85516e-05	3.70952	0.00109889	3.65825	0.000487472
				14.3753	48213.7	3.65079	-0.000120122	3.71361	0.00111024	3.66264	0.000499962
				14.3999	47821.8	3.65488	-0.000151726	3.71771	0.00112157	3.66703	0.000498278
				14.4285	46747.7	3.65898	-0.000183371	3.7218	0.00113289	3.67141	0.000496594
				14.4408	46051.6	3.66307	-0.000198366	3.7259	0.00114419	3.6758	0.000493121
				14.4572	45782.9	3.66717	-0.000206367	3.72999	0.00115548	3.68018	0.000488084
				14.4859	45512	3.67126	-0.000214077	3.73409	0.00116676	3.68457	0.000485226
				14.4941	46545.7	3.67536	-0.000221591	3.73818	0.00117802	3.68896	0.000488261
				14.5145	48515.8	3.67945	-0.00023508	3.74228	0.00118926	3.69334	0.000492706
				14.5309	47775.4	3.68355	-0.000288546	3.74637	0.00120048	3.69773	0.000492634
				14.5432	47076.7	3.68764	-0.000330437	3.75047	0.00121168	3.70211	0.000483616
				14.5719	46035.3	3.69174	-0.000315927	3.75456	0.00122285	3.7065	0.000474598
				14.6005	45133.9	3.69583	-0.00029423	3.75866	0.00123399	3.71089	0.00048724
				14.621	44352.5	3.69993	-0.000270124	3.76275	0.00124511	3.71527	0.000501984
				14.6292	43726.5	3.70402	-0.000254071	3.76685	0.0012562	3.71966	0.000521294
				14.6538	42770.9	3.70812	-0.000245756	3.77094	0.00126725	3.72404	0.000523672
				14.6579	42509.1	3.71221	-0.000254997	3.77504	0.00127828	3.72843	0.00052605
				14.6865	41676	3.71631	-0.000279495	3.77913	0.00128928	3.73282	0.000526856
				14.6906	41249.2	3.7204	-0.000267397	3.78323	0.00130026	3.7372	0.000531137
				14.7152	40012.3	3.7245	-0.00024264	3.78732	0.0013112	3.74159	0.000541236
				14.7357	41467.4	3.72859	-0.000206311	3.79142	0.00132211	3.74597	0.000547696
				14.7439	41745	3.73269	-0.000163857	3.79551	0.001333	3.75036	0.000549553
				14.7725	42526.8	3.73678	-0.000112106	3.79961	0.00134385	3.75475	0.00054629
				14.7971	41718.3	3.74088	-5.77541e-05	3.8037	0.00135467	3.75913	0.000543028
				14.8094	40982.4	3.74497	-6.31456e-06	3.8078	0.00136545	3.76352	0.000545114
				14.8217	39790.5	3.74907	2.9267e-05	3.81189	0.00137618	3.7679	0.000553739
				14.8258	39586.1	3.75316	4.97576e-05	3.81599	0.00138687	3.77229	0.000561397
				14.8544	38329.3	3.75726	7.77755e-05	3.82008	0.00139751	3.77668	0.00056137
				14.8626	39033.9	3.76135	8.80401e-05	3.82418	0.00140808	3.78106	0.000559739
				14.8667	40166.6	3.76545	8.12074e-05	3.82827	0.00141859	3.78545	0.000558109
				14.8708	41598.1	3.76954	5.96298e-05	3.83237	0.00142903	3.78983	0.000551873
				14.879	43685.2	3.77364	4.47791e-05	3.83646	0.00143938	3.79422	0.000554978
				14.8831	43856.4	3.77773	3.14736e-05	3.84056	0.00144965	3.79861	0.000576025
				14.8954	44670.9	3.78183	1.17145e-05	3.84465	0.00145982	3.80299	0.0005773
				14.9076	44417.6	3.78592	-1.42359e-05	3.84875	0.00146989	3.80738	0.000576836
				14.9117	44261.1	3.79002	-5.38511e-05	3.85284	0.00147984	3.81176	0.000576372
				14.9363	42409.3	3.79411	-0.000106231	3.85694	0.00148968	3.81615	0.000587977
				14.9404	41832.3	3.79821	-0.000152066	3.86103	0.0014994	3.82054	0.000604624
				14.9445	41177.3	3.8023	-0.000202658	3.86513	0.00150898	3.82492	0.000620903
				14.9527	39427.1	3.8064	-0.000257876	3.86922	0.00151844	3.82931	0.000626672
				14.9568	38232.9	3.81049	-0.000302342	3.87332	0.00152776	3.83369	0.000628913
				14.965	36727.1	3.81459	-0.000299036	3.87741	0.00153694	3.83808	0.000631154
				14.9691	36211.1	3.81868	-0.000289149	3.88151	0.00154599	3.84247	0.000635924
				14.9855	35711.5	3.82277	-0.000264233	3.8856	0.00155491	3.84685	0.00064
				14.9977	33698.9	3.82687	-0.00023125	3.88969	0.00156371	3.85124	0.000657904
				15.0018	32884.5	3.83096	-0.000219624	3.89379	0.0015724	3.85562	0.000660524
				15.0059	32041.5	3.83506	-0.000228541	3.89788	0.00158099	3.86001	0.000661317
				15.0141	30307.2	3.83915	-0.000282529	3.90198	0.00158949	3.8644	0.00066211
				15.0223	29745.9	3.84325	-0.000337327	3.90607	0.00159793	3.86878	0.000669104
				15.0264	29841	3.84734	-0.000392265	3.91017	0.00160631	3.87317	0.000687397
				15.0469	31133.1	3.85144	-0.000451471	3.91426	0.00161464	3.87755	0.000707544
				15.0551	30888.7	3.85553	-0.000506559	3.91836	0.00162294	3.88194	0.000708064
				15.0714	29818.3	3.85963	-0.000543327	3.92245	0.00163122	3.88633	0.000707815
				15.0837	28667.7	3.86372	-0.00056263	3.92655	0.00163947	3.89071	0.000706287
				15.0919	28839.5	3.86782	-0.000555929	3.93064	0.00164772	3.8951	0.000704758
				15.1124	28976.6	3.87191	-0.000542759	3.93474	0.00165595	3.89948	0.00070577
				15.1247	28513.8	3.87601	-0.000542026	3.93883	0.00166417	3.90387	0.000722522
				15.1411	28353.6	3.8801	-0.000553257	3.94293	0.00167237	3.90826	0.000724
				15.1452	27722.7	3.8842	-0.000564153	3.94702	0.00168056	3.91264	0.000723517
				15.1656	27180	3.88829	-0.000574564	3.95112	0.00168872	3.91703	0.000723035
				15.1738	26655	3.89239	-0.000586725	3.95521	0.00169686	3.92141	0.000733814
				15.1943	25824.7	3.89648	-0.000593175	3.95931	0.00170498	3.9258	0.000740068
				15.1984	25498.4	3.90058	-0.000594118	3.9634	0.00171309	3.93019	0.000747714
				15.2148	24763.3	3.90467	-0.00056756	3.9675	0.00172118	3.93457	0.0007531
				15.223	24557	3.90877	-0.000525709	3.97159	0.00172929	3.93896	0.000753293
				15.2352	25143.7	3.91286	-0.000494507	3.97569	0.0017374	3.94334	0.000752738
				15.2434	26332.3	3.91696	-0.000473705	3.97978	0.00174554	3.94773	0.000752183
				15.2475	27423.4	3.92105	-0.000466191	3.98388	0.00175371	3.95212	0.000753794
				15.2516	28327.5	3.92515	-0.000459288	3.98797	0.00176191	3.9565	0.000774382
				15.2557	29019.9	3.92924	-0.000452801	3.99207	0.00177016	3.96089	0.000787667
				15.2598	29892.7	3.93334	-0.000459318	3.99616	0.00177843	3.96527	0.000787634
				15.268	31334.6	3.93743	-0.000464145	4.00026	0.00178673	3.96966	0.000787601
				15.2762	30862.7	3.94153	-0.000467176	4.00435	0.00179504	3.97405	0.000798323
				15.2803	30757.6	3.94562	-0.00045499	4.00845	0.00180333	3.97843	0.000808675
				15.2885	31189.1	3.94972	-0.000446222	4.01254	0.00181157	3.98282	0.000816842
				15.3089	31139.6	3.95381	-0.000440937	4.01664	0.00181974	3.9872	0.00081719
				15.313	30356.7	3.95791	-0.000446279	4.02073	0.00182779	3.99159	0.000814839
				15.3171	29661.7	3.962	-0.000443231	4.02483	0.00183569	3.99598	0.000812488
				15.3376	28654.5	3.9661	-0.000424221	4.02892	0.0018434	4.00036	0.00079585
				15.354	27414	3.97019	-0.000390089	4.03302	0.0018509	4.00475	0.000793874
				15.3663	27946.4	3.97429	-0.000357729	4.03711	0.00185816	4.00913	0.000805312
				15.3745	28834.3	3.97838	-0.000327331	4.04121	0.00186515	4.01352	0.00080307
				15.3949	28456.9	3.98248	-0.000300125	4.0453	0.00187187	4.01791	0.000800827
				15.4154	27322.3	3.98657	-0.000315316	4.0494	0.00187831	4.02229	0.000791377
				15.4236	26405.5	3.99067	-0.000362531	4.05349	0.00188447	4.02668	0.000780523
				15.44	25563.3	3.99476	-0.000399516	4.05759	0.00189036	4.03106	0.000780956
				15.4482	24619.6	3.99886	-0.00040152	4.06168	0.001896	4.03545	0.000781293
				15.4523	24360.9	4.00295	-0.000388416	4.06578	0.00190141	4.03984	0.000780269
				15.4605	24926.4	4.00705	-0.000361345	4.06987	0.00190662	4.04422	0.000779244
				15.4687	25800.9	4.01114	-0.000322599	4.07397	0.00191166	4.04861	0.000772932
				15.4768	26906.6	4.01523	-0.000285933	4.07806	0.00191655	4.05299	0.000764352
				15.4809	27987.7	4.01933	-0.00025147	4.08215	0.00192135	4.05738	0.000771456
				15.485	29056.5	4.02342	-0.000279395	4.08625	0.00192606	4.06177	0.0007844
				15.4891	30023.9	4.02752	-0.000303683	4.09034	0.00193074	4.06615	0.000791749
				15.4973	31523	4.03161	-0.000318887	4.09444	0.00193541	4.07054	0.000793675
				15.5096	32338.7	4.03571	-0.000330126	4.09853	0.00194009	4.07492	0.0007956
				15.5219	31782.4	4.0398	-0.000341176	4.10263	0.00194481	4.07931	0.000799426
				15.5383	30989.6	4.0439	-0.000352075	4.10672	0.00194959	4.0837	0.000813933
				15.5424	30830.3	4.04799	-0.000336861	4.11082	0.00195444	4.08808	0.00082915
				15.5505	29711.6	4.05209	-0.000316216	4.11491	0.00195938	4.09247	0.000846636
				15.5587	28327.1	4.05618	-0.000294676	4.11901	0.00196441	4.09685	0.000848018
				15.5628	28067.2	4.06028	-0.000272339	4.1231	0.00196955	4.10124	0.000849399
				15.5751	27430.6	4.06437	-0.00024189	4.1272	0.00197478	4.10563	0.000850747
				15.5915	27069.7	4.06847	-0.000213838	4.13129	0.00198013	4.11001	0.000853662
				15.5956	26701.2	4.07256	-0.000188242	4.13539	0.00198557	4.1144	0.000863531
				15.5997	25657.6	4.07666	-0.000215646	4.13948	0.00199111	4.11878	0.000869216
				15.6161	25941.2	4.08075	-0.000252147	4.14358	0.00199674	4.12317	0.000868932
				15.6202	25795	4.08485	-0.000245797	4.14767	0.00200245	4.12756	0.000867577
				15.6243	25316.6	4.08894	-0.000224001	4.15177	0.00200823	4.13194	0.000866222
				15.6365	26846.3	4.09304	-0.000206882	4.15586	0.00201408	4.13633	0.000867665
				15.6406	27978.9	4.09713	-0.000194472	4.15996	0.00201999	4.14071	0.000867053
				15.6447	30700	4.10123	-0.000212363	4.16405	0.00202595	4.1451	0.000866442
				15.6488	33428.6	4.10532	-0.000183526	4.16815	0.00203194	4.14949	0.000865203
				15.6529	35398.3	4.10942	-0.000158851	4.17224	0.00203796	4.15387	0.00085904
				15.657	36240.6	4.11351	-0.000138834	4.17634	0.002044	4.15826	0.000846102
				15.6693	35638.2	4.11761	-0.000137239	4.18043	0.00205004	4.16264	0.000844128
				15.6775	33744.1	4.1217	-0.000118221	4.18453	0.00205608	4.16703	0.000859892
				15.6816	32641.2	4.1258	-8.89826e-05	4.18862	0.00206211	4.17142	0.000871405
				15.6857	31289.9	4.12989	-6.72907e-05	4.19272	0.0020681	4.1758	0.00087111
				15.6898	30867.3	4.13399	-5.29527e-05	4.19681	0.00207405	4.18019	0.000869504
				15.6939	31199.7	4.13808	-5.41332e-05	4.20091	0.00207994	4.18457	0.000867897
				15.7062	30644.7	4.14218	-5.47813e-05	4.205	0.00208576	4.18896	0.000879258
				15.7143	29534.8	4.14627	-6.67676e-05	4.2091	0.0020915	4.19335	0.000893079
				15.7348	30094.2	4.15037	-8.95662e-05	4.21319	0.00209714	4.19773	0.000905254
				15.7389	31145.8	4.15446	-0.000113164	4.21729	0.00210266	4.20212	0.000910536
				15.743	32344.3	4.15856	-0.000156886	4.22138	0.00210807	4.2065	0.000910609
				15.7471	33522.9	4.16265	-0.000180337	4.22548	0.00211334	4.21089	0.000909078
				15.7635	34925.1	4.16675	-0.000164619	4.22957	0.00211846	4.21528	0.000907546
[truncated: 5,436 more rows]

## Sheet: 5_gbp1_20230904-90microliter_ -
5_gbp1[20230904-90microliter]
[truncated: 6,471 more rows]

## Sheet: 4_GBP1-NF-REDO_20230904-90micro
4_GBP1-NF-REDO[20230904-90microliter]
[truncated: 6,471 more rows]

## Sheet: 3_gbp1-lys-mut-trans_20230830-g
3_gbp1-lys-mut-trans[20230830-gbp1-mutant]_reexport
[truncated: 5,949 more rows]
